# Supplementary material for: Phenotypic and Transcriptomic Analyses of Seven Clinical Stenotrophomonas maltophilia Isolates Identify a Small Set of Shared and Commonly Regulated Genes Involved in the Biofilm Lifestyle
Source: Appl Environ Microbiol. 2020 Nov 24;86(24):e02038-20. doi: 10.1128/AEM.02038-20 (PMC7688217; doi:10.1128/AEM.02038-20)
Supplement: Supplemental file 2 [file AEM.02038-20-s0002.xlsx]

## Sheet: S4_sample_metadata
Table S1:	S. maltophilia clinical and environmental isolates used in this study together with their metadata.
Isolate ID	phylogenetic cluster	Country	City	Isolation origin	Defined isolation origin	Coordinate in figure 1	Reference
454	Sm6	Germany	Essen	human	cystic fibrosis	B1	1
677	Sm6	Germany	Karsruhe	human	respiratory tract	I2	1
1.4	Sm6	Germany	Karlsruhe	environmental	fresh water sediment	S14	2
33	Sm6	Germany	Essen	human	cystic fibrosis		1
4.1	Sm6	Germany	Karlsruhe	environmental	fresh water sediment	J14	2
4G	Sm7	Germany	Karlsruhe	environmental	fresh water sediment	H8	2
5.7	Sgn3	Germany	Karlsruhe	environmental	fresh water sediment	E3	2
5F17				environmental	fresh water sediment	G15	2
6.7	Sgn3	Germany	Karlsruhe	environmental	fresh water sediment	J5	2
6F2	Sm12	Germany	Karlsruhe	environmental	fresh water sediment	B10	2
7.4	Sm11	Germany	Karlsruhe	environmental	fresh water sediment	H3	2
7E	Sgn3	Germany	Karlsruhe	environmental	fresh water sediment	I15	2
8.1	Sgn3	Germany	Karlsruhe	environmental	fresh water sediment	C3	2
8a1				environmental	fresh water sediment	E15	2
8E	Sgn3	Germany	Karlsruhe	environmental	fresh water sediment	T3	2
B4	Sm4a	Germany	Karlsruhe	environmental	sewage system	T14	2
e1	Sm14			environmental	brackish water	I1	3
e13	Sm6			environmental	rhizosphere	O13	3
e2	Sm14			environmental	brackish water	S7	3
e20	Sgn3			environmental	rhizosphere	K8	3
e21	Sm7	Germany	Brunswick	environmental	sewage system	G7	3
e22	Sm6	Germany	Brunswick	environmental	sewage system	Q10	3
e4	Sgn3			environmental	rhizosphere	I10	3
e7				environmental	rhizosphere	A13	3
e8	Sgn3			environmental	rhizosphere	A8	3
GR3	Sm11	Germany	Karlsruhe	environmental	sewage system	K5	2
GR4	Sm11	Germany	Karlsruhe	environmental	sewage system	D11	2
GS1	Sm4a	Germany	Karlsruhe	environmental	sewage system	N14	2
GS2	Sm6	Germany	Karlsruhe	environmental	sewage system	Q15	2
HA14	Sm11	Germany	Karlsruhe	environmental	sewage system	J10	2
ICU331	Sm6	Germany	Essen	human	unknown	E4	1
K279a	Sm6	UK	Bristol	human	blood	L15	4
KA1	Sm9	Germany	Karlsruhe	environmental	sewage system	E1	2
KA41	Sm9	Germany	Karlsruhe	environmental	sewage system	H2	2
LMG10873				human	Case of conjunctivitis		5
NB2	Sm11	Germany	Karlsruhe	environmental	sewage system	D7	2
NS1-5	Sm11	Germany	Karlsruhe	environmental	unknown	D8	3
NS2-6	Sm11	Germany	Karlsruhe	environmental	unknown	L2	3
NS296	Sgn3	Germany	Karlsruhe	environmental	unknown	P14	3
OU110	Sm15	Belgium	Antwerp	human	oropharyngeal swap		6
PC65	Sm10	Germany	Berlin	human	perineal swap		6
PC238	Sm4a	Germany	Berlin	human	perineal swap		6
PC239	Sm4a	Germany	Berlin	human	perineal swap	Q13	6
PC10	Sm4a	Germany	Berlin	human	perineal swap	H7	6
PC256	Sm3	Germany	Berlin	human	perineal swap		6
PEG 13-101-78	Sm15	Germany	Hannover	human	urine	H5	7
PEG 13-101-79	Sm4a	Germany	Hannover	human	wound	K7	7
PEG 13-101-80	Sm6	Germany	Hannover	human	respiratory tract	A2	7
PEG 13-10-21	Sm6	Germany	Köln	human	other	N6	7
PEG 13-102-10	Sm2	Germany	Hannover	human	respiratory tract	K10	7
PEG 13-102-11		Germany	Hannover	human	respiratory tract	Q2	8
PEG 13-102-12	Sm2	Germany	Hannover	human	wound	G9	7
PEG 13-102-2	Sm9	Germany	Hannover	human	respiratory tract	F14	7
PEG 13-10-22	Sm15	Germany	Köln	human	respiratory tract	P12	7
PEG 13-102-3	Sm6	Germany	Hannover	human	respiratory tract	N7	7
PEG 13-102-4	Sm3	Germany	Hannover	human	respiratory tract	S13	7
PEG 13-10-1	Sm6	Germany	Köln	human	respiratory tract	O8	7
PEG 13-10-25	Sm4a	Germany	Köln	human	wound	J13	7
PEG 13-102-6	Sm13	Germany	Hannover	human	respiratory tract	G2	7
PEG 13-10-29	Sm6	Germany	Köln	human	wound	N4	7
PEG 13-10-31	Sm6	Germany	Köln	human	wound	K14	7
PEG 13-10-34	Sm9	Germany	Köln	human	respiratory tract	T9	7
PEG 13-10-35	Sm4a	Germany	Köln	human	respiratory tract	Q3	7
PEG 13-10-37	Sm6	Germany	Köln	human	respiratory tract	N15	7
PEG 13-10-39	Sm6	Germany	Köln	human	respiratory tract	R14	7
PEG 13-104-57	Sm3	Germany	Homburg/Saar	human	other	J15	7
PEG 13-104-58	Sm6	Germany	Homburg/Saar	human	wound	B15	7
PEG 13-104-62	Sm6	Germany	Homburg/Saar	human	respiratory tract	R10	7
PEG 13-106-55	Sm6	Germany	Homburg/Saar	human	respiratory tract	H13	7
PEG 13-106-64	Sm6	Germany	Homburg/Saar	human	wound	C15	7
PEG 13-106-65	Sm9	Germany	Homburg/Saar	human	blood	L6	7
PEG 13-106-67	Sm6	Germany	Homburg/Saar	human	wound	T15	7
PEG 13-108-12	Sm6	Germany	Homburg/Saar	human	catheter/drainage	H14	7
PEG 13-108-13	Sm6	Germany	Homburg/Saar	human	skin	N13	7
PEG 13-108-14	Sm7	Germany	Homburg/Saar	human	skin	L12	7
PEG 13-6-66	Sm9	Germany	Bonn	human	respiratory tract	F12	7
PEG 13-6-73	Sm4a	Germany	Bonn	human	perineal swap	I11	7
PEG 13-6-74	Sm4a	Germany	Bonn	human	respiratory tract	C9	7
PEG 13-6-77	Sm7	Germany	Bonn	human	respiratory tract	J4	7
PEG 13-19-4	Sm6	Germany	Bonn	human	respiratory tract	M3	7
PEG 13-2-37	Sm7	Germany	Ravensburg	human	respiratory tract	B4	7
PEG 13-2-38	Sm7	Germany	Ravensburg	human	wound	O4	7
PEG 13-2-40	Sm16	Germany	Ravensburg	human	respiratory tract	A4	7
PEG 13-2-41	Sm4a	Germany	Ravensburg	human	wound	S15	7
PEG 13-2-42	Sm6	Germany	Ravensburg	human	wound	P1	7
PEG 13-2-43	Sm6	Germany	Ravensburg	human	wound	J2	7
PEG 13-2-44	Sm4a	Germany	Ravensburg	human	respiratory tract	T2	7
PEG 13-2-45	Sm7	Germany	Ravensburg	human	wound	Q1	7
PEG 13-2-46	Sm11	Germany	Ravensburg	human	respiratory tract	K4	7
PEG 13-2-2	Sm9	Germany	Ravensburg	human	wound	C1	7
PEG 13-2-48	Sm6	Germany	Ravensburg	human	wound	N5	7
PEG 13-2-49	Sm4a	Germany	Ravensburg	human	wound	P3	7
PEG 13-25-33	Sm10	Germany	Berlin	human	respiratory tract	L3	7
PEG 13-25-35	Sm6	Germany	Berlin	human	respiratory tract	S5	7
PEG 13-25-36	Sm7	Germany	Berlin	human	respiratory tract	R6	7
PEG 13-25-37	Sm6	Germany	Berlin	human	respiratory tract	N8	7
PEG 13-25-38	Sm9	Germany	Berlin	human	respiratory tract	K6	7
PEG 13-25-40	Sm7	Germany	Berlin	human	respiratory tract	D1	7
PEG 13-25-42	Sm6	Germany	Berlin	human	respiratory tract	L7	7
PEG 13-25-45	Sm6	Germany	Berlin	human	respiratory tract	O10	7
PEG 13-25-46	Sm6	Germany	Berlin	human	perineal swap	D3	7
PEG 13-25-48	Sm6	Germany	Berlin	human	wound	O2	7
PEG 13-25-50	Sm6	Germany	Berlin	human	wound	N2	7
PEG 13-25-52	Sm11	Germany	Berlin	human	blood	B3	7
PEG 13-29-44	Sm4a	Germany	Mainz	human	wound	Q4	7
PEG 13-29-46	Sm13	Germany	Mainz	human	catheter/drainage	O3	7
PEG 13-29-49		Germany	Mainz	human	blood	R4	8
PEG 13-29-50		Germany	Mainz	human	wound	L1	8
PEG 13-29-54		Germany	Mainz	human	wound	D2	8
PEG 13-29-55	Sm12	Germany	Mainz	human	wound	R9	7
PEG 13-29-56	Sm17	Germany	Mainz	human	wound	G4	7
PEG 13-29-57	Sm6	Germany	Mainz	human	respiratory tract	D6	7
PEG 13-29-59		Germany	Mainz	human	wound	A5	8
PEG 13-29-60	Sm6	Germany	Mainz	human	respiratory tract	P4	7
PEG 13-29-61	Sm7	Germany	Mainz	human	respiratory tract	H11	7
PEG 13-33-78	Sm4a	Germany	Jena	human	wound	T8	7
PEG 13-33-79	Sm4a	Germany	Jena	human	wound	D10	7
PEG 13-33-80	Sm6	Germany	Jena	human	respiratory tract	B12	7
PEG 13-33-81	Sm2	Germany	Jena	human	respiratory tract	L9	7
PEG 13-34-1	Sm7	Germany	Jena	human	respiratory tract	L13	7
PEG 13-34-10	Sm6	Germany	Jena	human	respiratory tract	A14	7
PEG 13-34-11	Sm14	Germany	Jena	human	catheter/drainage	P11	7
PEG 13-34-12	Sm3	Germany	Jena	human	wound	L8	7
PEG 13-34-13	Sm4a	Germany	Jena	human	respiratory tract	R15	7
PEG 13-34-14	Sm4b	Germany	Jena	human	skin	E12	7
PEG 13-34-15	Sm6	Germany	Jena	human	respiratory tract	S4	7
PEG 13-34-2	Sm6	Germany	Jena	human	respiratory tract	L5	7
PEG 13-34-5	Sm4a	Germany	Jena	human	wound	O12	7
PEG 13-34-8	Sm6	Germany	Jena	human	catheter/drainage	B14	7
PEG 13-34-9	Sm6	Germany	Jena	human	respiratory tract	K13	7
PEG 13-36-76	Sm2	Germany	Heidelberg	human	respiratory tract	N12	7
PEG 13-36-78	Sm15	Germany	Heidelberg	human	respiratory tract	H4	7
PEG 13-36-79	Sm9	Germany	Heidelberg	human	respiratory tract	N9	7
PEG 13-36-81	Sm9	Germany	Heidelberg	human	respiratory tract	S2	7
PEG 13-37-10	Sm6	Germany	Heidelberg	human	wound	F4	7
PEG 13-37-12	Sm6	Germany	Heidelberg	human	wound	M7	7
PEG 13-37-2		Germany	Heidelberg	human	wound	I4	8
PEG 13-37-3	Sm6	Germany	Heidelberg	human	wound	Q5	7
PEG 13-37-5	Sm7	Germany	Heidelberg	human	wound	I9	7
PEG 13-37-6	Sm12	Germany	Heidelberg	human	wound	T7	7
PEG 13-37-8	Sm9	Germany	Heidelberg	human	respiratory tract	R2	7
PEG 13-42-39	Sm6	Germany	Fulda	human	skin	D5	7
PEG 13-42-45	Sm10	Germany	Fulda	human	respiratory tract	F6	7
PEG 13-42-49	Sm6	Germany	Fulda	human	other	G5	7
PEG 13-42-52	Sm6	Germany	Fulda	human	urine	T5	7
PEG 13-49-14	Sm4a	Germany	Karlsruhe	human	urine	D4	7
PEG 13-49-16	Sm10	Germany	Karlsruhe	human	respiratory tract	M4	7
PEG 13-49-6	Sm6	Germany	Karlsruhe	human	urine	K2	7
PEG 13-49-19	Sm10	Germany	Karlsruhe	human	blood	J7	7
PEG 13-49-20	Sm17	Germany	Karlsruhe	human	urine	H6	7
PEG 13-49-21	Sm6	Germany	Karlsruhe	human	respiratory tract	G12	7
PEG 13-49-25	Sm6	Germany	Karlsruhe	human	wound	N1	7
PEG 13-49-26	Sm6	Germany	Karlsruhe	human	other	K1	7
PEG 13-49-7	Sm6	Germany	Karlsruhe	human	respiratory tract	R1	7
PEG 13-49-8		Germany	Karlsruhe	human	wound	N3	7
PEG 13-49-9	Sm16	Germany	Karlsruhe	human	respiratory tract	P2	7
PEG 13-52-19	Sm4b	Germany	Düsseldorf	human	respiratory tract	M2	7
PEG 13-52-22	Sm4a	Germany	Düsseldorf	human	blood	B2	7
PEG 13-52-23	Sm3	Germany	Düsseldorf	human	catheter/drainage	I3	7
PEG 13-52-1	Sm6	Germany	Düsseldorf	human	other	K15	7
PEG 13-52-25	Sm4a	Germany	Düsseldorf	human	wound	C14	7
PEG 13-52-27	Sm7	Germany	Düsseldorf	human	respiratory tract	T12	7
PEG 13-52-28	Sm6	Germany	Düsseldorf	human	respiratory tract	A12	7
PEG 13-52-29	Sm6	Germany	Düsseldorf	human	respiratory tract	F15	7
PEG 13-55-10	Sm6	Germany	München	human	respiratory tract	D15	7
PEG 13-55-12	Sm3	Germany	München	human	wound	E14	7
PEG 13-55-14	Sm8	Germany	München	human	respiratory tract	I13	7
PEG 13-55-15	Sm6	Germany	München	human	wound	P5	7
PEG 13-55-21	Sm6	Germany	München	human	respiratory tract	E7	7
PEG 13-55-22	Sm6	Germany	München	human	wound	C6	7
PEG 13-55-1	Sm6	Germany	München	human	respiratory tract	A3	7
PEG 13-55-25	Sm3	Germany	München	human	wound	C2	7
PEG 13-55-9	Sm4a	Germany	München	human	respiratory tract	D14	7
PEG 13-61-20		Germany	Kiel	human	wound	P13	8
PEG 13-61-21	Sm2	Germany	Kiel	human	respiratory tract	Q9	7
PEG 13-61-22	Sm2	Germany	Kiel	human	wound	E13	7
PEG 13-61-23	Sm6	Germany	Kiel	human	respiratory tract	P6	7
PEG 13-61-25	Sm6	Germany	Kiel	human	respiratory tract	K9	7
PEG 13-61-26	Sm6	Germany	Kiel	human	respiratory tract	C13	7
PEG 13-61-27	Sm2	Germany	Kiel	human	respiratory tract	C12	7
PEG 13-61-28	Sm6	Germany	Kiel	human	respiratory tract	G10	7
PEG 13-61-29	Sm7	Germany	Kiel	human	catheter/drainage	T10	7
PEG 13-61-30	Sm2	Germany	Kiel	human	respiratory tract	I7	7
PEG 13-61-31	Sm2	Germany	Kiel	human	respiratory tract	A10	7
PEG 13-61-32	Sm2	Germany	Kiel	human	respiratory tract	P7	7
PEG 13-61-35	Sm9	Germany	Kiel	human	respiratory tract	I5	7
PEG 13-61-37	Sm4a	Germany	Kiel	human	wound	A9	7
PEG 13-61-38	Sm10	Germany	Kiel	human	respiratory tract	B9	7
PEG 13-64-19	Sm6	Germany	Essen	human	respiratory tract	J12	7
PEG 13-64-20	Sm2	Germany	Essen	human	respiratory tract	S12	7
PEG 13-64-21	Sm7	Germany	Essen	human	blood	M11	7
PEG 13-64-22	Sm6	Germany	Essen	human	respiratory tract	T13	7
PEG 13-64-23	Sm12	Germany	Essen	human	catheter/drainage	H15	7
PEG 13-64-1	Sgn4	Germany	Essen	human	wound	F13	7
PEG 13-64-26	Sm4a	Germany	Essen	human	respiratory tract	P8	7
PEG 13-64-27	Sm6	Germany	Essen	human	respiratory tract	T11	7
PEG 13-64-28	Sm7	Germany	Essen	human	respiratory tract	Q14	7
PEG 13-64-29	Sm7	Germany	Essen	human	respiratory tract	E10	7
PEG 13-64-30	Sm6	Germany	Essen	human	respiratory tract	G13	7
PEG 13-64-31	Sm6	Germany	Essen	human	respiratory tract	M14	7
PEG 13-64-32	Sm6	Germany	Essen	human	blood	I12	7
PEG 13-64-33	Sm6	Germany	Essen	human	respiratory tract	F10	7
PEG 13-64-34	Sm14	Germany	Essen	human	respiratory tract	M1	7
PEG 13-64-35	Sm6	Germany	Essen	human	respiratory tract	Q8	7
PEG 13-64-36	Sm9	Germany	Essen	human	respiratory tract	D9	7
PEG 13-67-14	Sm6	Switzerland	CH-Aarau	human	respiratory tract	E5	7
PEG 13-67-15	Sm6	Switzerland	CH-Aarau	human	respiratory tract	O14	7
PEG 13-67-23	Sm6	Switzerland	CH-Aarau	human	other	H1	7
PEG 13-67-26	Sm6	Switzerland	CH-Aarau	human	respiratory tract	H10	7
PEG 13-67-27	Sm7	Switzerland	CH-Aarau	human	wound	I8	7
PEG 13-67-28	Sm6	Switzerland	CH-Aarau	human	respiratory tract	M5	7
PEG 13-67-29	Sm6	Switzerland	CH-Aarau	human	urine	S9	7
PEG 13-67-30	Sm6	Switzerland	CH-Aarau	human	other	K11	7
PEG 13-67-31	Sm4a	Switzerland	CH-Aarau	human	respiratory tract	G14	7
PEG 13-67-32	Sm4a	Switzerland	CH-Aarau	human	other	S8	7
PEG 13-67-33	Sm10	Switzerland	CH-Aarau	human	other	D12	7
PEG 13-68-65	Sm2	Germany	Bochum	human	wound	M13	7
PEG 13-68-67	Sm2	Germany	Bochum	human	wound	R12	7
PEG 13-68-68	Sm6	Germany	Bochum	human	respiratory tract	L11	7
PEG 13-68-71	Sm4a	Germany	Bochum	human	wound	E11	7
PEG 13-68-72	Sm6	Germany	Bochum	human	wound	A6	7
PEG 13-68-74	Sm4a	Germany	Bochum	human	urine	Q6	7
PEG 13-68-75	Sm15	Germany	Bochum	human	respiratory tract	M6	7
PEG 13-68-80	Sm6	Germany	Bochum	human	respiratory tract	A15	7
PEG 13-69-1	Sm6	Germany	Bochum	human	catheter/drainage	B6	7
PEG 13-71-69	Sm7	Germany	Münster	human	respiratory tract	P10	7
PEG 13-71-70	Sm7	Germany	Münster	human	respiratory tract	K12	7
PEG 13-71-71	Sm7	Germany	Münster	human	wound	M12	7
PEG 13-71-72	Sm3	Germany	Münster	human	respiratory tract	Q11	7
PEG 13-71-73	Sm4a	Germany	Münster	human	wound	O11	7
PEG 13-71-74	Sm3	Germany	Münster	human	urine	J6	7
PEG 13-71-75	Sm3	Germany	Münster	human	respiratory tract	I14	7
PEG 13-71-76	Sm10	Germany	Münster	human	wound	Q12	7
PEG 13-71-77	Sm2	Germany	Münster	human	other	L14	7
PEG 13-71-78	Sm6	Germany	Münster	human	respiratory tract	G11	7
PEG 13-74-56	Sm6	Germany	Marburg	human	respiratory tract	M10	7
PEG 13-74-57	Sm6	Germany	Marburg	human	respiratory tract	C8	7
PEG 13-74-58	Sm4b	Germany	Marburg	human	urine	O15	7
PEG 13-74-60	Sm6	Germany	Marburg	human	respiratory tract	P15	7
PEG 13-74-61	Sm6	Germany	Marburg	human	respiratory tract	N11	7
PEG 13-74-63	Sm5	Germany	Marburg	human	respiratory tract	A11	7
PEG 13-74-64	Sm6	Germany	Marburg	human	respiratory tract	R7	7
PEG 13-74-65	Sm7	Germany	Marburg	human	respiratory tract	N10	7
PEG 13-77-37	Sm6	Austria	A-Innsbruck	human	wound	F7	7
PEG 13-77-38	Sm6	Austria	A-Innsbruck	human	wound	I6	7
PEG 13-77-39	Sm4a	Austria	A-Innsbruck	human	other	S1	7
PEG 13-77-40	Sm6	Austria	A-Innsbruck	human	wound	O5	7
PEG 13-77-42	Sm6	Austria	A-Innsbruck	human	respiratory tract	F2	7
PEG 13-77-43	Sm2	Austria	A-Innsbruck	human	catheter/drainage	G6	7
PEG 13-77-44	Sm2	Austria	A-Innsbruck	human	respiratory tract	E6	7
PEG 13-77-46	Sm10	Austria	A-Innsbruck	human	respiratory tract	C7	7
PEG 13-77-2	Sm6	Austria	A-Innsbruck	human	catheter/drainage	M9	7
PEG 13-77-49	Sm6	Austria	A-Innsbruck	human	urine	C10	7
PEG 13-77-51	Sm9	Austria	A-Innsbruck	human	respiratory tract	S11	7
PEG 13-80-32	Sm13	Germany	Regensburg	human	respiratory tract	C4	7
PEG 13-80-33	Sm13	Germany	Regensburg	human	respiratory tract	Q7	7
PEG 13-80-34	Sm13	Germany	Regensburg	human	respiratory tract	R8	7
PEG 13-80-39	Sm6	Germany	Regensburg	human	respiratory tract	C11	7
PEG 13-80-40	Sm13	Germany	Regensburg	human	respiratory tract	R11	7
PEG 13-80-45	Sm6	Germany	Regensburg	human	respiratory tract	C5	7
PEG 13-80-46	Sm7	Germany	Regensburg	human	wound	L10	7
PEG 13-80-2	Sm6	Germany	Regensburg	human	respiratory tract	E9	7
PEG 13-80-49	Sm6	Germany	Regensburg	human	respiratory tract	P9	7
PEG 13-80-50	Sm6	Germany	Regensburg	human	wound	T1	7
PEG 13-80-51	Sm6	Germany	Regensburg	human	respiratory tract	J3	7
PEG 13-85-39	Sm6	Switzerland	CH-Basel	human	respiratory tract	E8	7
PEG 13-85-41	Sm6	Switzerland	CH-Basel	human	respiratory tract	E2	7
PEG 13-85-46	Sm2	Switzerland	CH-Basel	human	other	G1	7
PEG 13-85-48	Sm6	Switzerland	CH-Basel	human	respiratory tract	J1	7
PEG 13-85-49	Sm6	Switzerland	CH-Basel	human	respiratory tract	O1	7
PEG 13-85-51	Sm10	Switzerland	CH-Basel	human	respiratory tract	A1	7
PEG 13-85-56	Sm3	Switzerland	CH-Basel	human	respiratory tract	R3	7
PEG 13-85-57	Sm6	Switzerland	CH-Basel	human	respiratory tract	B5	7
PEG 13-85-58	Sm4a	Switzerland	CH-Basel	human	respiratory tract	L4	7
PEG 13-91-1	Sm7	Germany	Moers	human	respiratory tract	S6	7
PEG 13-91-10	Sgn4	Germany	Moers	human	wound	O6	7
PEG 13-91-13	Sm9	Germany	Moers	human	wound	M15	7
PEG 13-91-14	Sm6	Germany	Moers	human	respiratory tract	R5	7
PEG 13-91-15	Sgn4	Germany	Moers	human	respiratory tract	O9	7
PEG 13-91-6	Sm8	Germany	Moers	human	respiratory tract	F11	7
PEG 13-91-2	Sm4a	Germany	Moers	human	respiratory tract	R13	7
PEG 13-91-4	Sm6	Germany	Moers	human	respiratory tract	B7	7
PEG 13-91-6	Sm7	Germany	Moers	human	respiratory tract	J9	7
PEG 13-91-8	Sm6	Germany	Moers	human	respiratory tract	F9	7
PEG 13-94-11	Sm6	Germany	Rostock	human	respiratory tract	T4	7
PEG 13-94-12	Sm4a	Germany	Rostock	human	urine	B11	7
PEG 13-94-13	Sm6	Germany	Rostock	human	wound	D13	7
PEG 13-94-14	Sm6	Germany	Rostock	human	catheter/drainage	S10	7
PEG 13-94-15	Sm4a	Germany	Rostock	human	urine	J11	7
PEG 13-94-16	Sm17	Germany	Rostock	human	urine	M8	7
PEG 13-94-17	Sm6	Germany	Rostock	human	wound	A7	7
PEG 13-94-6	Sm4a	Germany	Rostock	human	respiratory tract	H12	7
PEG 13-94-19	Sm4a	Germany	Rostock	human	wound	B8	7
PEG 13-94-25	Sm5	Germany	Rostock	human	respiratory tract	F8	7
PEG 13-97-62	Sm3	Germany	Rostock	human	respiratory tract	F3	7
PEG 13-99-12	Sm6	Germany	Frankfurt am Main	human	other	G3	7
PEG 13-99-13	Sm6	Germany	Frankfurt am Main	human	blood	J8	7
PEG 13-99-14	Sm3	Germany	Frankfurt am Main	human	blood	H9	7
PEG 13-99-16	Sm10	Germany	Frankfurt am Main	human	skin	F5	7
PL12	Sm6	Slovenia	Ljubljana	human	perineal swap		6
RA9	Sm11	Germany	Karlsruhe	environmental	sewage system	G8	2
RB16	Sm6	Germany	Karlsruhe	environmental	sewage system	B13	2
S289	Sm3	Spain	Barcelona	human	sputum		6
SKA14	Sm12	Germany	Karlsruhe	environmental	sea	S3	9
SKK55	Sm3	Germany	Karlsruhe	human	respiratory tract	O7	1
X434	Sm11	Germany	Karlsruhe	environmental	tap water	F1	2
X743	Sgn4	Germany	Karlsruhe	environmental	tap water	T6	2
X968	Sm7	Germany	Karlsruhe	environmental	tap water	K3	2
References
1	Steinmann J, Mamat U, Abda EM, Kirchhoff L, Streit WR, Schaible UE, Niemann S, Kohl TA. 2018. Analysis of Phylogenetic Variation of Stenotrophomonas maltophilia Reveals Human-Specific Branches. Front Microbiol 9:806.
2	Adamek M, Overhage J, Bathe S, Winter J, Fischer R, Schwartz T. 2011. Genotyping of environmental and clinical Stenotrophomonas maltophilia isolates and their pathogenic potential. PLoS One 6:e27615.
3	Minkwitz A, Berg G. 2001. Comparison of antifungal activities and 16S ribosomal DNA sequences of clinical and environmental isolates of Stenotrophomonas maltophilia. J Clin Microbiol 39:139-45.
4	Crossman LC, Gould VC, Dow JM, Vernikos GS, Okazaki A, Sebaihia M, Saunders D, Arrowsmith C, Carver T, Peters N, Adlem E, Kerhornou A, Lord A, Murphy L, Seeger K, Squares R, Rutter S, Quail MA, Rajandream MA, Harris D, Churcher C, Bentley SD, Parkhill J, Thomson NR, Avison MB. 2008. The complete genome, comparative and functional analysis of Stenotrophomonas maltophilia reveals an organism heavil…
5	Hauben L, Vauterin L, Moore ER, Hoste B, Swings J. 1999. Genomic diversity of the genus Stenotrophomonas. Int J Syst Bacteriol 49 Pt 4:1749-60.
6	Huedo P, Yero D, Martinez-Servat S, Estibariz I, Planell R, Martinez P, Ruyra A, Roher N, Roca I, Vila J, Daura X, Gibert I. 2014. Two different rpf clusters distributed among a population of Stenotrophomonas maltophilia clinical strains display differential diffusible signal factor production and virulence regulation. J Bacteriol 196:2431-42.
7	Gröschel MI, Meehan CJ, Barilar I, Diricks M, Gonzaga A, Steglich M, Conchillo-Sole O, Scherer IC, Mamat U, Luz CF, De Bruyne K, Utpatel C, Yero D, Gibert I, Daura X, Kampmeier S, Rahman NA, Kresken M, van der Werf TS, Alio I, Streit WR, Zhou K, Schwartz T, Rossen JWA, Farhat MR, Schaible UE, Nubel U, Rupp J, Steinmann J, Niemann S, Kohl TA. 2020. The phylogenetic landscape and nosocomial spread …
8	Steinmann J. 2013. 3. Institut für Klinikhygiene, Medizinische Mikrobiologie und Klinische Infektiologie, Universitätsinstitut der Paracelsus Medizinischen Privatuniversität Klinikum Nürnberg.
9	Hagström A, Pinhassi J, Zweifel UL. 2000. Biogeographical diversity among marine bacterioplankton. Aquat Microb Ecol 21:14.
