# Supplementary material for: Phenotypic and Transcriptomic Analyses of Seven Clinical Stenotrophomonas maltophilia Isolates Identify a Small Set of Shared and Commonly Regulated Genes Involved in the Biofilm Lifestyle
Source: Appl Environ Microbiol. 2020 Nov 24;86(24):e02038-20. doi: 10.1128/AEM.02038-20 (PMC7688217; doi:10.1128/AEM.02038-20)
Supplement: Supplemental file 3 [file AEM.02038-20-sd003.xlsx]

## Sheet: Tabelle1
Table S2:	Confocal microscope settings.
Physical parameter	Settings
	Propidium iodide	SYTO 9
Gamma value	1.0
Pinhole	51 µm
Detector digital	1.0
Laser intensity	0.2 %
Laser wavelength	561 nm	488 nm
Detection wavelength	460-700 nm	410-560 nm
Detector gain	650 V	600 V
