# Supplementary material for: Phenotypic and Transcriptomic Analyses of Seven Clinical Stenotrophomonas maltophilia Isolates Identify a Small Set of Shared and Commonly Regulated Genes Involved in the Biofilm Lifestyle
Source: Appl Environ Microbiol. 2020 Nov 24;86(24):e02038-20. doi: 10.1128/AEM.02038-20 (PMC7688217; doi:10.1128/AEM.02038-20)
Supplement: Supplemental file 4 [file AEM.02038-20-s0004.xlsx]

## Sheet: Tabelle1
Table S3:	NPKM values of all genes of transcriptome analysis of biofilm cells of the S. maltophilia isolates ICU331, SKK55, 454, 677, PC239, PC240 and PEG 13-68-68.
677			SKK55			454			ICU331			PC239			PC240			PEG 13-68-68
Locus-tag	Annotation	Average NPKM	Locus-tag	Annotation	Average NPKM	Locus-tag	Annotation	Average NPKM	Locus-tag	Annotation	Average NPKM	Locus-tag	Annotation	Average NPKM	Locus-tag	Annotation	Average NPKM	Locus-tag	Annotation	Average NPKM
FLFIOBJN_03654	alcohol dehydrogenase AdhP	20019	GPNADHDJ_03480	alcohol dehydrogenase AdhP	17827	NIPOLPBK_02422	alcohol dehydrogenase AdhP	27175	EIELFIGP_00277	DNA transport competence protein	17197.7	PLCFDHLH_03957	alcohol dehydrogenase AdhP	16152.7	IMCGPPIG_00130	DNA transport competence protein	14094	AEPCKKLL_00910	alcohol dehydrogenase AdhP	16688
FLFIOBJN_00371	DNA transport competence protein	17004.3	GPNADHDJ_02179	OmpW family protein	14514.7	NIPOLPBK_03808	hypothetical protein	15628.7	EIELFIGP_02893	membrane protein	15368.7	PLCFDHLH_02799	membrane protein	11522	IMCGPPIG_03840	alcohol dehydrogenase AdhP	12772.7	AEPCKKLL_02816	membrane protein	15582.3
FLFIOBJN_03166	membrane protein	16611.3	GPNADHDJ_03312	membrane protein	13178.7	NIPOLPBK_03745	membrane protein	12016	EIELFIGP_03391	hypothetical protein	13325.3	PLCFDHLH_03887	hypothetical protein	10556.7	IMCGPPIG_02778	membrane protein	12527.3	AEPCKKLL_03207	OmpW family protein	13507.7
FLFIOBJN_03550	hypothetical protein	12616.7	GPNADHDJ_00755	DNA transport competence protein	12382.3	NIPOLPBK_02817	cold-shock protein	11052	EIELFIGP_02639	alcohol dehydrogenase AdhP	11755.7	PLCFDHLH_00295	OmpW family protein	10394.7	IMCGPPIG_03622	hypothetical protein	11111.3	AEPCKKLL_03473	ferrous iron transporter B	10646.7
FLFIOBJN_02824	OmpW family protein	8968.33	GPNADHDJ_04043	hypothetical protein	11879.3	NIPOLPBK_00009	hypothetical protein	8741.33	EIELFIGP_01505	ferrous iron transporter B	9559	PLCFDHLH_00157	DNA transport competence protein	9332.33	IMCGPPIG_03473	OmpW family protein	8630	AEPCKKLL_00793	DNA transport competence protein	9921
FLFIOBJN_00342	DNA-binding protein	8155.67	GPNADHDJ_03350	hypothetical protein	11480	NIPOLPBK_02726	glycine zipper 2TM domain-containing protein	8123.33	EIELFIGP_02923	hypothetical protein	8834	PLCFDHLH_02410	universal stress protein	8721	IMCGPPIG_02292	OmpW family protein	8561.33	AEPCKKLL_01212	hypothetical protein	9545
FLFIOBJN_02629	cold-shock protein	7673.33	GPNADHDJ_03351	hypothetical protein	10212.7	NIPOLPBK_01780	OmpW family protein	7682	EIELFIGP_04671	cold-shock protein	7497	PLCFDHLH_03399	ferrous iron transporter B	7785.67	IMCGPPIG_03581	hypothetical protein	7021	AEPCKKLL_01864	hypothetical protein	8625
FLFIOBJN_02368	Ax21 family protein	7046.33	GPNADHDJ_01250	Ax21 family protein	9167	NIPOLPBK_02718	Ax21 family protein	7643.33	EIELFIGP_03510	OmpW family protein	7081.33	PLCFDHLH_03628	OmpW family protein	7671	IMCGPPIG_02588	hypothetical protein	6642	AEPCKKLL_00220	membrane protein	6508.33
FLFIOBJN_01924	50S ribosomal protein L7/L12	7001.67	GPNADHDJ_01985	OmpW family protein	8064.67	NIPOLPBK_00335	50S ribosomal protein L27	7408	EIELFIGP_00833	Ax21 family protein	6998	PLCFDHLH_03021	Ax21 family protein	5560	IMCGPPIG_03989	Ax21 family protein	6309.33	AEPCKKLL_00764	DNA-binding protein	6401.33
FLFIOBJN_03213	hypothetical protein	6741.67	GPNADHDJ_00421	universal stress protein	7104.67	NIPOLPBK_03584	PAS sensor domain-containing protein	6684	EIELFIGP_01853	Ax21 family protein	6569.33	PLCFDHLH_00625	Ax21 family protein	5542	IMCGPPIG_02422	universal stress protein	6201	AEPCKKLL_01160	Ax21 family protein	6133
FLFIOBJN_03824	pilin	6741.33	GPNADHDJ_03576	hypothetical protein	6649.33	NIPOLPBK_04136	50S ribosomal protein L11	6328.67	EIELFIGP_00428	50S ribosomal protein L27	5870.67	PLCFDHLH_04563	elongation factor Tu	5279	IMCGPPIG_00802	Ax21 family protein	6040.33	AEPCKKLL_00817	ribosomal subunit interface protein	5948
FLFIOBJN_01908	50S ribosomal protein L29	6590	GPNADHDJ_00731	ribosomal subunit interface protein	6468.33	NIPOLPBK_00228	DNA-binding protein	6293	EIELFIGP_03707	PAS sensor domain-containing protein	5552.67	PLCFDHLH_00181	ribosomal subunit interface protein	5239.67	IMCGPPIG_00628	prepilin-type cleavage/methylation domain-containing protein	5913.33	AEPCKKLL_02192	universal stress protein	5923.33
FLFIOBJN_03681	peptidoglycan-associated lipoprotein Pal	6294	GPNADHDJ_00875	ferrous iron transporter B	5932.67	NIPOLPBK_02286	hypothetical protein	6118	EIELFIGP_02840	50S ribosomal protein L7/L12	5279	PLCFDHLH_00746	peptidoglycan-associated lipoprotein Pal	5081.67	IMCGPPIG_03364	ferrous iron transporter B	5824.33	AEPCKKLL_01018	Ax21 family protein	5792.33
FLFIOBJN_01904	50S ribosomal protein L5	6235.33	GPNADHDJ_03222	Ax21 family protein	5745.33	NIPOLPBK_04135	50S ribosomal protein L1	5919	EIELFIGP_01871	membrane protein	4739	PLCFDHLH_04380	hypothetical protein	5023.67	IMCGPPIG_03800	hypothetical protein	5644.67	AEPCKKLL_03821	peptidoglycan-associated lipoprotein Pal	5246
FLFIOBJN_00131	Ax21 family protein	5947	GPNADHDJ_03991	peptidoglycan-associated lipoprotein Pal	4986.67	NIPOLPBK_02989	pilin	5663.67	EIELFIGP_02856	50S ribosomal protein L29	4649.33	PLCFDHLH_00692	prepilin-type cleavage/methylation domain-containing protein	4806.67	IMCGPPIG_04563	elongation factor Tu	5499.67	AEPCKKLL_03557	hypothetical protein	5165.33
FLFIOBJN_01903	30S ribosomal protein S14	5772	GPNADHDJ_01256	glycine zipper 2TM domain-containing protein	4130.33	NIPOLPBK_03555	50S ribosomal protein L35	5659.67	EIELFIGP_04018	50S ribosomal protein L35	4453.67	PLCFDHLH_03785	hypothetical protein	4733.33	IMCGPPIG_00574	peptidoglycan-associated lipoprotein Pal	5380	AEPCKKLL_02763	50S ribosomal protein L7/L12	4963.33
FLFIOBJN_01913	50S ribosomal protein L2	5526.33	GPNADHDJ_03260	50S ribosomal protein L7/L12	4092	NIPOLPBK_03125	peptidoglycan-associated lipoprotein Pal	5523	EIELFIGP_02194	hypothetical protein	4448.33	PLCFDHLH_02651	hypothetical protein	4542	IMCGPPIG_04376	hypothetical protein	5247.33	AEPCKKLL_02492	PAS sensor domain-containing protein	4804
FLFIOBJN_01925	50S ribosomal protein L10	5496.33	GPNADHDJ_02267	50S ribosomal protein L27	4073.33	NIPOLPBK_00399	membrane protein	5479.33	EIELFIGP_01728	peptidoglycan-associated lipoprotein Pal	4421	PLCFDHLH_00023	50S ribosomal protein L27	4260.67	IMCGPPIG_00154	ribosomal subunit interface protein	5125	AEPCKKLL_03090	hypothetical protein	4603
FLFIOBJN_01910	30S ribosomal protein S3	5410.67	GPNADHDJ_03276	50S ribosomal protein L29	4003.67	NIPOLPBK_01025	hypothetical protein	5270.67	EIELFIGP_02195	hypothetical protein	4399.67	PLCFDHLH_03917	hypothetical protein	3986	IMCGPPIG_00102	DNA-binding protein	4746.33	AEPCKKLL_02783	50S ribosomal protein L5	4163.33
FLFIOBJN_01912	30S ribosomal protein S19	5346.33	GPNADHDJ_03281	30S ribosomal protein S14	3939.67	NIPOLPBK_04133	50S ribosomal protein L7/L12	4953.33	EIELFIGP_00306	DNA-binding protein	4389.67	PLCFDHLH_02174	hypothetical protein	3934	IMCGPPIG_04033	50S ribosomal protein L27	4147.33	AEPCKKLL_02784	30S ribosomal protein S14	4106.33
FLFIOBJN_02084	membrane protein	5173	GPNADHDJ_01681	hypothetical protein	3812.67	NIPOLPBK_01406	cold-shock protein	4913	EIELFIGP_02839	50S ribosomal protein L10	4184.67	PLCFDHLH_00129	DNA-binding protein	3916.33	IMCGPPIG_02742	50S ribosomal protein L29	4108.33	AEPCKKLL_03091	hypothetical protein	3911.33
FLFIOBJN_03490	hypothetical protein	5079	GPNADHDJ_03722	glycine zipper 2TM domain-containing protein	3738.33	NIPOLPBK_02220	ribosomal subunit interface protein	4873.67	EIELFIGP_02033	30S ribosomal protein S21	4171.33	PLCFDHLH_02768	30S ribosomal protein S14	3716.67	IMCGPPIG_02747	30S ribosomal protein S14	4075.33	AEPCKKLL_02779	50S ribosomal protein L29	3857.67
FLFIOBJN_04229	ribosomal subunit interface protein	4993	GPNADHDJ_02968	hypothetical protein	3724	NIPOLPBK_00668	Ax21 family protein	4836	EIELFIGP_02860	50S ribosomal protein L5	4094.67	PLCFDHLH_04465	50S ribosomal protein L7/L12	3657	IMCGPPIG_00843	cold-shock protein	4031.67	AEPCKKLL_02782	50S ribosomal protein L24	3827.33
FLFIOBJN_01905	50S ribosomal protein L24	4952.33	GPNADHDJ_02777	hypothetical protein	3628.67	NIPOLPBK_03670	30S ribosomal protein S21	4657	EIELFIGP_04017	50S ribosomal protein L20	3928.33	PLCFDHLH_02763	50S ribosomal protein L29	3647.67	IMCGPPIG_04469	50S ribosomal protein L7/L12	4015	AEPCKKLL_03700	cold-shock protein	3712
FLFIOBJN_01909	50S ribosomal protein L16	4939	GPNADHDJ_02117	cytochrome bd oxidase subunit I	3545.67	NIPOLPBK_03708	50S ribosomal protein L29	4472.33	EIELFIGP_02863	50S ribosomal protein L6	3870.67	PLCFDHLH_02767	50S ribosomal protein L5	3416	IMCGPPIG_02746	50S ribosomal protein L5	3922	AEPCKKLL_02781	50S ribosomal protein L14	3644.33
FLFIOBJN_01906	50S ribosomal protein L14	4925.67	GPNADHDJ_03280	50S ribosomal protein L5	3405.33	NIPOLPBK_03969	hypothetical protein	4387.33	EIELFIGP_01203	50S ribosomal protein L28	3859.33	PLCFDHLH_04381	hypothetical protein	3214.67	IMCGPPIG_00769	entericidin, EcnA/B family	3886.33	AEPCKKLL_00655	50S ribosomal protein L27	3488.33
FLFIOBJN_01907	30S ribosomal protein S17	4882	GPNADHDJ_01778	prepilin-type cleavage/methylation domain-containing protein	3394	NIPOLPBK_02369	hypothetical protein	4365.33	EIELFIGP_03091	50S ribosomal protein L32	3858	PLCFDHLH_02765	50S ribosomal protein L14	3134.67	IMCGPPIG_04375	hypothetical protein	3780.67	AEPCKKLL_02780	30S ribosomal protein S17	3410
FLFIOBJN_00232	50S ribosomal protein L27	4838	GPNADHDJ_01756	hypothetical protein	3315	NIPOLPBK_00800	50S ribosomal protein L28	4162	EIELFIGP_02861	30S ribosomal protein S14	3802	PLCFDHLH_00978	cytochrome bd oxidase subunit I	3067	IMCGPPIG_01502	cold-shock protein	3630	AEPCKKLL_02777	30S ribosomal protein S3	3338
FLFIOBJN_01915	50S ribosomal protein L4	4824.67	GPNADHDJ_02118	cytochrome d ubiquinol oxidase subunit II	3296	NIPOLPBK_03556	50S ribosomal protein L20	4123.67	EIELFIGP_02851	50S ribosomal protein L2	3800.33	PLCFDHLH_01589	hypothetical protein	3030.67	IMCGPPIG_02744	50S ribosomal protein L14	3480.33	AEPCKKLL_02328	lysine decarboxylase	3314.33
FLFIOBJN_01911	50S ribosomal protein L22	4813.67	GPNADHDJ_03784	cold-shock protein	3288.33	NIPOLPBK_02370	hypothetical protein	4055	EIELFIGP_02837	50S ribosomal protein L11	3751.33	PLCFDHLH_01588	hypothetical protein	2936	IMCGPPIG_02740	30S ribosomal protein S3	3284.33	AEPCKKLL_03165	pilin	3276.67
FLFIOBJN_01916	50S ribosomal protein L3	4587	GPNADHDJ_03275	50S ribosomal protein L16	3216	NIPOLPBK_04134	50S ribosomal protein L10	3999.67	EIELFIGP_02854	30S ribosomal protein S3	3722.67	PLCFDHLH_03012	glycine zipper 2TM domain-containing protein	2881.33	IMCGPPIG_02737	50S ribosomal protein L2	3274	AEPCKKLL_02118	hypothetical protein	3270.33
FLFIOBJN_03585	PAS sensor domain-containing protein	4374	GPNADHDJ_03274	30S ribosomal protein S3	3189.67	NIPOLPBK_00166	50S ribosomal protein L19	3967	EIELFIGP_02852	30S ribosomal protein S19	3659.33	PLCFDHLH_02762	50S ribosomal protein L16	2870	IMCGPPIG_02741	50S ribosomal protein L16	3236	AEPCKKLL_02778	50S ribosomal protein L16	3115.33
FLFIOBJN_01561	ferrous iron transporter B	4300	GPNADHDJ_03271	50S ribosomal protein L2	3175.67	NIPOLPBK_03712	50S ribosomal protein L5	3840.33	EIELFIGP_00467	50S ribosomal protein L19	3629	PLCFDHLH_02761	30S ribosomal protein S3	2865	IMCGPPIG_02115	hypothetical protein	3202.67	AEPCKKLL_02926	cytochrome bd oxidase subunit I	3015.33
FLFIOBJN_01302	hypothetical protein	4291.67	GPNADHDJ_03278	50S ribosomal protein L14	3106.33	NIPOLPBK_00791	universal stress protein	3754.67	EIELFIGP_02848	50S ribosomal protein L3	3581.33	PLCFDHLH_02758	50S ribosomal protein L2	2855	IMCGPPIG_02745	50S ribosomal protein L24	3101	AEPCKKLL_02762	50S ribosomal protein L10	2990
FLFIOBJN_01914	50S ribosomal protein L23	4167	GPNADHDJ_03259	50S ribosomal protein L10	2968.33	NIPOLPBK_02125	50S ribosomal protein L32	3717.67	EIELFIGP_00430	30S ribosomal protein S20	3528.67	PLCFDHLH_02766	50S ribosomal protein L24	2836	IMCGPPIG_02743	30S ribosomal protein S17	3025.67	AEPCKKLL_00133	molecular chaperone GroEL	2982.33
FLFIOBJN_01897	50S ribosomal protein L15	4064.67	GPNADHDJ_03277	30S ribosomal protein S17	2924	NIPOLPBK_03703	50S ribosomal protein L2	3667	EIELFIGP_02849	50S ribosomal protein L4	3526.67	PLCFDHLH_04277	cold-shock protein	2749.67	IMCGPPIG_02738	30S ribosomal protein S19	3001	AEPCKKLL_01814	energy transducer TonB	2975
FLFIOBJN_01901	50S ribosomal protein L6	4014	GPNADHDJ_03273	50S ribosomal protein L22	2840	NIPOLPBK_03715	50S ribosomal protein L6	3552	EIELFIGP_02855	50S ribosomal protein L16	3378.67	PLCFDHLH_02890	molecular chaperone GroEL	2738	IMCGPPIG_02739	50S ribosomal protein L22	2924.33	AEPCKKLL_02775	30S ribosomal protein S19	2937
FLFIOBJN_01506	hypothetical protein	3903	GPNADHDJ_03269	50S ribosomal protein L4	2823.67	NIPOLPBK_03704	30S ribosomal protein S19	3457.67	EIELFIGP_03224	ribosomal subunit interface protein	3356	PLCFDHLH_02764	30S ribosomal protein S17	2732.33	IMCGPPIG_00216	50S ribosomal protein L32	2860	AEPCKKLL_02774	50S ribosomal protein L2	2909.67
FLFIOBJN_01926	50S ribosomal protein L1	3755	GPNADHDJ_03279	50S ribosomal protein L24	2806.33	NIPOLPBK_03713	30S ribosomal protein S14	3422.67	EIELFIGP_03830	Fis family transcriptional regulator	3337.67	PLCFDHLH_00976	cytochrome bd-I oxidase subunit CydX	2668.33	IMCGPPIG_04468	50S ribosomal protein L10	2841	AEPCKKLL_02772	50S ribosomal protein L4	2858.33
FLFIOBJN_01927	50S ribosomal protein L11	3721.33	GPNADHDJ_03272	30S ribosomal protein S19	2792.67	NIPOLPBK_03706	30S ribosomal protein S3	3412.67	EIELFIGP_02867	50S ribosomal protein L15	3294.33	PLCFDHLH_02759	30S ribosomal protein S19	2615	IMCGPPIG_03980	glycine zipper 2TM domain-containing protein	2791	AEPCKKLL_02790	50S ribosomal protein L15	2801.67
FLFIOBJN_01898	50S ribosomal protein L30	3717.67	GPNADHDJ_00970	molecular chaperone GroEL	2768.67	NIPOLPBK_00337	30S ribosomal protein S20	3395	EIELFIGP_02853	50S ribosomal protein L22	3287	PLCFDHLH_00244	50S ribosomal protein L32	2600.67	IMCGPPIG_03991	hypothetical protein	2766.67	AEPCKKLL_02776	50S ribosomal protein L22	2793.33
FLFIOBJN_01899	30S ribosomal protein S5	3664.33	GPNADHDJ_01248	hypothetical protein	2679	NIPOLPBK_03701	50S ribosomal protein L4	3314.67	EIELFIGP_03251	pilin	3276	PLCFDHLH_04462	50S ribosomal protein L11	2576	IMCGPPIG_02735	50S ribosomal protein L4	2760.33	AEPCKKLL_01026	glycine zipper 2TM domain-containing protein	2786.67
FLFIOBJN_00503	universal stress protein	3628	GPNADHDJ_03258	50S ribosomal protein L1	2635	NIPOLPBK_02797	50S ribosomal protein L36	3307.33	EIELFIGP_02858	50S ribosomal protein L14	3264	PLCFDHLH_02760	50S ribosomal protein L22	2485.33	IMCGPPIG_03697	hypothetical protein	2754.67	AEPCKKLL_02786	50S ribosomal protein L6	2704
FLFIOBJN_01917	30S ribosomal protein S10	3550.33	GPNADHDJ_02377	peroxiredoxin	2593.67	NIPOLPBK_03710	50S ribosomal protein L14	3282.33	EIELFIGP_02838	50S ribosomal protein L1	3245.33	PLCFDHLH_01040	cold-shock protein	2477.33	IMCGPPIG_02873	molecular chaperone GroEL	2733.33	AEPCKKLL_02925	cytochrome d ubiquinol oxidase subunit II	2577.33
FLFIOBJN_01505	hypothetical protein	3548	GPNADHDJ_03287	50S ribosomal protein L15	2582	NIPOLPBK_03700	50S ribosomal protein L3	3274.33	EIELFIGP_02844	30S ribosomal protein S7	3230.33	PLCFDHLH_04379	Spore protein SP21	2463.33	IMCGPPIG_02753	50S ribosomal protein L15	2686.33	AEPCKKLL_02761	50S ribosomal protein L1	2549
FLFIOBJN_01900	50S ribosomal protein L18	3465	GPNADHDJ_03268	50S ribosomal protein L3	2540.67	NIPOLPBK_03707	50S ribosomal protein L16	3242	EIELFIGP_02847	30S ribosomal protein S10	3130.67	PLCFDHLH_04464	50S ribosomal protein L10	2427	IMCGPPIG_04377	Spore protein SP21	2622	AEPCKKLL_02789	50S ribosomal protein L30	2548.67
FLFIOBJN_01920	30S ribosomal protein S7	3313.33	GPNADHDJ_03257	50S ribosomal protein L11	2537	NIPOLPBK_03699	30S ribosomal protein S10	3214.33	EIELFIGP_02864	50S ribosomal protein L18	3096.33	PLCFDHLH_04463	50S ribosomal protein L1	2425.33	IMCGPPIG_03698	hypothetical protein	2596.67	AEPCKKLL_02760	50S ribosomal protein L11	2521.67
FLFIOBJN_01798	50S ribosomal protein L20	3265.33	GPNADHDJ_00670	50S ribosomal protein L32	2398.33	NIPOLPBK_00334	50S ribosomal protein L21	3163.67	EIELFIGP_02865	30S ribosomal protein S5	3082.67	PLCFDHLH_01046	glycine zipper 2TM domain-containing protein	2423	IMCGPPIG_01440	cytochrome bd oxidase subunit I	2583	AEPCKKLL_02924	cytochrome bd-I oxidase subunit CydX	2471
FLFIOBJN_01799	50S ribosomal protein L35	3151	GPNADHDJ_03098	50S ribosomal protein L35	2394	NIPOLPBK_03705	50S ribosomal protein L22	3113	EIELFIGP_02866	50S ribosomal protein L30	3030.33	PLCFDHLH_04025	energy transducer TonB	2410	IMCGPPIG_02734	50S ribosomal protein L3	2577	AEPCKKLL_02771	50S ribosomal protein L3	2406
FLFIOBJN_01893	30S ribosomal protein S4	3063	GPNADHDJ_03286	50S ribosomal protein L30	2378	NIPOLPBK_00169	30S ribosomal protein S16	3105.33	EIELFIGP_02857	30S ribosomal protein S17	3015	PLCFDHLH_02774	50S ribosomal protein L15	2409.33	IMCGPPIG_04466	50S ribosomal protein L11	2575.67	AEPCKKLL_02788	30S ribosomal protein S5	2352
FLFIOBJN_01055	cold-shock protein	2990.67	GPNADHDJ_03264	30S ribosomal protein S7	2376	NIPOLPBK_00799	50S ribosomal protein L33	3004	EIELFIGP_02859	50S ribosomal protein L24	2949	PLCFDHLH_02756	50S ribosomal protein L4	2392.33	IMCGPPIG_01508	glycine zipper 2TM domain-containing protein	2554.33	AEPCKKLL_02773	50S ribosomal protein L23	2281.67
FLFIOBJN_01894	30S ribosomal protein S11	2956	GPNADHDJ_03285	30S ribosomal protein S5	2357	NIPOLPBK_03709	30S ribosomal protein S17	2975.33	EIELFIGP_01204	50S ribosomal protein L33	2944.67	PLCFDHLH_00977	cytochrome d ubiquinol oxidase subunit II	2352.33	IMCGPPIG_02092	hypothetical protein	2493.33	AEPCKKLL_01918	hypothetical protein	2273.33
FLFIOBJN_02649	30S ribosomal protein S1	2941	GPNADHDJ_01772	succinate--CoA ligase subunit alpha	2326.67	NIPOLPBK_01457	hypothetical protein	2969.67	EIELFIGP_01958	molecular chaperone GroEL	2921	PLCFDHLH_02356	FAD-binding protein	2328	IMCGPPIG_04467	50S ribosomal protein L1	2488.67	AEPCKKLL_02990	cold-shock protein	2261.67
FLFIOBJN_01737	50S ribosomal protein L9	2923	GPNADHDJ_02119	cytochrome bd-I oxidase subunit CydX	2308	NIPOLPBK_03711	50S ribosomal protein L24	2938	EIELFIGP_02862	30S ribosomal protein S8	2903.67	PLCFDHLH_02151	hypothetical protein	2322.33	IMCGPPIG_02751	30S ribosomal protein S5	2469	AEPCKKLL_01490	30S ribosomal protein S1	2214.67
FLFIOBJN_03673	MotA/TolQ/ExbB proton channel family protein	2853.33	GPNADHDJ_03748	30S ribosomal protein S21	2266.67	NIPOLPBK_03546	30S ribosomal protein S15	2920	EIELFIGP_00427	50S ribosomal protein L21	2885.33	PLCFDHLH_01545	hypothetical protein	2221.33	IMCGPPIG_00945	50S ribosomal protein L35	2457	AEPCKKLL_02996	glycine zipper 2TM domain-containing protein	2210.67
FLFIOBJN_01139	molecular chaperone GroEL	2783.67	GPNADHDJ_03283	50S ribosomal protein L6	2259	NIPOLPBK_03719	50S ribosomal protein L15	2886.33	EIELFIGP_02274	50S ribosomal protein L9	2877.33	PLCFDHLH_00888	50S ribosomal protein L35	2190.33	IMCGPPIG_02736	50S ribosomal protein L23	2397.67	AEPCKKLL_03862	flagellin	2198.67
FLFIOBJN_00123	glycine zipper 2TM domain-containing protein	2732.33	GPNADHDJ_00429	50S ribosomal protein L28	2216.67	NIPOLPBK_03716	50S ribosomal protein L18	2844	EIELFIGP_02850	50S ribosomal protein L23	2869.33	PLCFDHLH_02755	50S ribosomal protein L3	2171.67	IMCGPPIG_01438	cytochrome bd-I oxidase subunit CydX	2382.33	AEPCKKLL_03863	flagellin	2196
FLFIOBJN_01902	30S ribosomal protein S8	2691	GPNADHDJ_02682	hemerythrin	2154.33	NIPOLPBK_04129	30S ribosomal protein S7	2806.33	EIELFIGP_02870	30S ribosomal protein S11	2851.33	PLCFDHLH_02772	30S ribosomal protein S5	2160	IMCGPPIG_03876	energy transducer TonB	2364.67	AEPCKKLL_02767	30S ribosomal protein S7	2172.33
FLFIOBJN_00989	cytochrome bd-I oxidase subunit CydX	2645	GPNADHDJ_02857	50S ribosomal protein L19	2138	NIPOLPBK_00148	glycine zipper 2TM domain-containing protein	2803.67	EIELFIGP_00464	30S ribosomal protein S16	2828	PLCFDHLH_03023	hypothetical protein	2155.33	IMCGPPIG_00762	plasmid maintenance system killer protein	2332.67	AEPCKKLL_03134	hypothetical protein	2167.33
FLFIOBJN_02448	50S ribosomal protein L32	2644.67	GPNADHDJ_03716	cold-shock protein	2102.33	NIPOLPBK_03714	30S ribosomal protein S8	2765	EIELFIGP_03537	50S ribosomal protein L36	2747.67	PLCFDHLH_03203	hypothetical protein	2148.33	IMCGPPIG_02752	50S ribosomal protein L30	2318	AEPCKKLL_02787	50S ribosomal protein L18	2115
FLFIOBJN_01945	50S ribosomal protein L25	2611.67	GPNADHDJ_03284	50S ribosomal protein L18	2093.67	NIPOLPBK_03702	50S ribosomal protein L23	2748	EIELFIGP_02871	30S ribosomal protein S4	2634.67	PLCFDHLH_02770	50S ribosomal protein L6	2145	IMCGPPIG_02431	50S ribosomal protein L28	2308.33	AEPCKKLL_02544	50S ribosomal protein L9	2038.67
FLFIOBJN_00991	cytochrome bd oxidase subunit I	2510.33	GPNADHDJ_00513	50S ribosomal protein L9	2087.67	NIPOLPBK_01749	50S ribosomal protein L31 type B	2735.67	EIELFIGP_03479	50S ribosomal protein L31 type B	2571.33	PLCFDHLH_02419	50S ribosomal protein L28	2140.33	IMCGPPIG_02749	50S ribosomal protein L6	2296.33	AEPCKKLL_01715	50S ribosomal protein L20	1992.67
FLFIOBJN_00512	50S ribosomal protein L28	2462.33	GPNADHDJ_03099	50S ribosomal protein L20	2062.33	NIPOLPBK_03717	30S ribosomal protein S5	2687.33	EIELFIGP_02612	50S ribosomal protein L34	2513.67	PLCFDHLH_02290	50S ribosomal protein L19	2075.33	IMCGPPIG_01999	50S ribosomal protein L19	2253.67	AEPCKKLL_02756	elongation factor Tu	1955.67
FLFIOBJN_04431	flagellin	2447	GPNADHDJ_02265	30S ribosomal protein S20	2037.33	NIPOLPBK_03285	50S ribosomal protein L9	2644.67	EIELFIGP_03829	type II toxin-antitoxin system RelE/ParE family toxin	2459	PLCFDHLH_02773	50S ribosomal protein L30	2072	IMCGPPIG_04094	30S ribosomal protein S21	2190.67	AEPCKKLL_02747	50S ribosomal protein L25	1895.67
FLFIOBJN_03672	biopolymer transporter ExbD	2361.33	GPNADHDJ_02728	TonB-dependent receptor	2028.67	NIPOLPBK_01412	glycine zipper 2TM domain-containing protein	2603.67	EIELFIGP_01212	universal stress protein	2376.33	PLCFDHLH_00592	entericidin, EcnA/B family	2042	IMCGPPIG_02750	50S ribosomal protein L18	2131	AEPCKKLL_02095	hypothetical protein	1807
FLFIOBJN_01892	DNA-directed RNA polymerase subunit alpha	2320	GPNADHDJ_03270	50S ribosomal protein L23	2024.33	NIPOLPBK_01340	cytochrome bd-I oxidase subunit CydX	2504.67	EIELFIGP_00022	hypothetical protein	2349	PLCFDHLH_02757	50S ribosomal protein L23	2032	IMCGPPIG_04484	30S ribosomal protein S7	2119.33	AEPCKKLL_02480	nitrate reductase subunit alpha	1805.67
FLFIOBJN_03541	cold-shock protein	2314	GPNADHDJ_01468	energy transducer TonB	1976.33	NIPOLPBK_03718	50S ribosomal protein L30	2466	EIELFIGP_01137	cold-shock protein	2313.33	PLCFDHLH_02053	hemerythrin	2015.33	IMCGPPIG_00946	50S ribosomal protein L20	2115	AEPCKKLL_03159	succinate--CoA ligase subunit alpha	1770.33
FLFIOBJN_00990	cytochrome d ubiquinol oxidase subunit II	2306	GPNADHDJ_01326	flagellin	1965.67	NIPOLPBK_03722	30S ribosomal protein S11	2393.67	EIELFIGP_02843	30S ribosomal protein S12	2312	PLCFDHLH_00585	plasmid maintenance system killer protein	1987	IMCGPPIG_04381	hypothetical protein	2111.67	AEPCKKLL_01095	acyl-CoA dehydrogenase	1744
FLFIOBJN_02443	acyl carrier protein	2305.33	GPNADHDJ_03804	30S ribosomal protein S1	1962.67	NIPOLPBK_02466	50S ribosomal protein L34	2363	EIELFIGP_03535	30S ribosomal protein S1	2312	PLCFDHLH_04375	hypothetical protein	1953.67	IMCGPPIG_02733	30S ribosomal protein S10	2085.33	AEPCKKLL_02785	30S ribosomal protein S8	1697.67
FLFIOBJN_02305	30S ribosomal protein S21	2295.33	GPNADHDJ_03291	30S ribosomal protein S4	1938	NIPOLPBK_04130	30S ribosomal protein S12	2348.33	EIELFIGP_02276	30S ribosomal protein S6	2281.67	PLCFDHLH_02771	50S ribosomal protein L18	1952.33	IMCGPPIG_01439	cytochrome d ubiquinol oxidase subunit II	2029.67	AEPCKKLL_02481	nitrate reductase subunit beta	1697
FLFIOBJN_03454	50S ribosomal protein L19	2281	GPNADHDJ_01325	flagellin	1937.67	NIPOLPBK_03283	30S ribosomal protein S6	2328.33	EIELFIGP_02869	30S ribosomal protein S13	2102.67	PLCFDHLH_04469	30S ribosomal protein S7	1942.67	IMCGPPIG_04031	30S ribosomal protein S20	2001.33	AEPCKKLL_00544	FAD-binding protein	1675
FLFIOBJN_02272	hypothetical protein	2270	GPNADHDJ_03436	lysine decarboxylase	1937	NIPOLPBK_01154	hemerythrin	2241	EIELFIGP_03290	flagellin	2095.67	PLCFDHLH_00021	30S ribosomal protein S20	1897	IMCGPPIG_03115	50S ribosomal protein L9	1946.67	AEPCKKLL_01716	50S ribosomal protein L35	1661
FLFIOBJN_01921	30S ribosomal protein S12	2266.67	GPNADHDJ_01654	DNA recombination/repair protein RecA	1915.67	NIPOLPBK_01049	hypothetical protein	2150.33	EIELFIGP_02824	50S ribosomal protein L25	2029.67	PLCFDHLH_03427	lysine decarboxylase	1896.67	IMCGPPIG_02012	glycine zipper 2TM domain-containing protein	1901	AEPCKKLL_02794	30S ribosomal protein S4	1651.33
FLFIOBJN_00233	50S ribosomal protein L21	2260.67	GPNADHDJ_03267	30S ribosomal protein S10	1897.67	NIPOLPBK_03723	30S ribosomal protein S4	2133	EIELFIGP_02621	MotA/TolQ/ExbB proton channel family protein	1978.33	PLCFDHLH_02975	30S ribosomal protein S21	1861.67	IMCGPPIG_02748	30S ribosomal protein S8	1890.33	AEPCKKLL_02183	50S ribosomal protein L28	1641
FLFIOBJN_03830	succinate--CoA ligase subunit alpha	2231.33	GPNADHDJ_04054	50S ribosomal protein L25	1858.33	NIPOLPBK_01407	glycine zipper 2TM domain-containing protein	2076.33	EIELFIGP_01073	cytochrome bd oxidase subunit I	1936	PLCFDHLH_03814	hypothetical protein	1855.33	IMCGPPIG_01844	OmpA family lipoprotein	1866.67	AEPCKKLL_00656	50S ribosomal protein L21	1636
FLFIOBJN_00230	30S ribosomal protein S20	2183	GPNADHDJ_03290	30S ribosomal protein S11	1828.33	NIPOLPBK_03337	pyridoxamine 5'-phosphate oxidase	1990	EIELFIGP_02872	DNA-directed RNA polymerase subunit alpha	1934	PLCFDHLH_03310	50S ribosomal protein L9	1853.67	IMCGPPIG_04034	50S ribosomal protein L21	1858.33	AEPCKKLL_02793	30S ribosomal protein S11	1602.67
FLFIOBJN_03451	30S ribosomal protein S16	2104	GPNADHDJ_02268	50S ribosomal protein L21	1804.67	NIPOLPBK_01342	cytochrome bd oxidase subunit I	1957	EIELFIGP_01302	30S ribosomal protein S9	1895	PLCFDHLH_00889	50S ribosomal protein L20	1846	IMCGPPIG_00452	hypothetical protein	1846.67	AEPCKKLL_03674	molecular chaperone DnaK	1602.67
FLFIOBJN_01919	elongation factor G	2087.33	GPNADHDJ_02378	bacterioferritin	1781.33	NIPOLPBK_02457	MotA/TolQ/ExbB proton channel family protein	1957	EIELFIGP_04547	DNA recombination/repair protein RecA	1866.67	PLCFDHLH_00024	50S ribosomal protein L21	1764	IMCGPPIG_01481	superoxide dismutase	1838.33	AEPCKKLL_04032	DNA recombination/repair protein RecA	1564.33
FLFIOBJN_00511	50S ribosomal protein L33	2077.33	GPNADHDJ_03884	hypothetical protein	1772	NIPOLPBK_03721	30S ribosomal protein S13	1923	EIELFIGP_02845	elongation factor G	1822.33	PLCFDHLH_02576	OmpA family lipoprotein	1752.67	IMCGPPIG_03308	hypothetical protein	1836	AEPCKKLL_02968	superoxide dismutase	1525.33
FLFIOBJN_01891	50S ribosomal protein L17	2022.67	GPNADHDJ_02758	azurin	1734.67	NIPOLPBK_02130	acyl carrier protein	1907.67	EIELFIGP_01072	cytochrome d ubiquinol oxidase subunit II	1800.33	PLCFDHLH_02609	PAS sensor domain-containing protein	1691.33	IMCGPPIG_02757	30S ribosomal protein S4	1828.67	AEPCKKLL_00619	30S ribosomal protein S16	1510.67
FLFIOBJN_03057	30S ribosomal protein S9	2006.33	GPNADHDJ_02860	30S ribosomal protein S16	1718	NIPOLPBK_03284	30S ribosomal protein S18	1845.33	EIELFIGP_01071	cytochrome bd-I oxidase subunit CydX	1761.67	PLCFDHLH_02769	30S ribosomal protein S8	1687	IMCGPPIG_02822	HU family DNA-binding protein	1784	AEPCKKLL_00891	MotA/TolQ/ExbB proton channel family protein	1482
FLFIOBJN_03095	30S ribosomal protein S2	1990.33	GPNADHDJ_03282	30S ribosomal protein S8	1694.67	NIPOLPBK_02984	succinyl-CoA ligase subunit beta	1842	EIELFIGP_02275	30S ribosomal protein S18	1756	PLCFDHLH_02202	DNA recombination/repair protein RecA	1677	IMCGPPIG_02430	50S ribosomal protein L33	1761	AEPCKKLL_02768	elongation factor G	1472
FLFIOBJN_01739	30S ribosomal protein S6	1966.33	GPNADHDJ_03446	MotA/TolQ/ExbB proton channel family protein	1685.67	NIPOLPBK_02467	ribonuclease P protein component	1800.33	EIELFIGP_01864	F0F1 ATP synthase subunit C	1751.67	PLCFDHLH_01019	superoxide dismutase	1658.33	IMCGPPIG_01036	lysine decarboxylase	1753	AEPCKKLL_02770	30S ribosomal protein S10	1439
FLFIOBJN_01895	30S ribosomal protein S13	1935	GPNADHDJ_01836	hypothetical protein	1613	NIPOLPBK_02561	HU family DNA-binding protein	1793.67	EIELFIGP_04028	30S ribosomal protein S15	1750.33	PLCFDHLH_02303	glycine zipper 2TM domain-containing protein	1611	IMCGPPIG_03613	cold-shock protein	1746.33	AEPCKKLL_00616	50S ribosomal protein L19	1431.33
FLFIOBJN_02091	F0F1 ATP synthase subunit C	1934.33	GPNADHDJ_02492	FAD-binding protein	1609	NIPOLPBK_02983	succinate--CoA ligase subunit alpha	1793.33	EIELFIGP_01303	50S ribosomal protein L13	1701.33	PLCFDHLH_02418	50S ribosomal protein L33	1573	IMCGPPIG_01996	30S ribosomal protein S16	1741	AEPCKKLL_00245	CBS domain-containing protein	1421
FLFIOBJN_03829	succinyl-CoA ligase subunit beta	1927	GPNADHDJ_00428	50S ribosomal protein L33	1594.67	NIPOLPBK_03904	flagellin	1790.67	EIELFIGP_02611	ribonuclease P protein component	1680.67	PLCFDHLH_02754	30S ribosomal protein S10	1567.33	IMCGPPIG_01503	glycine zipper 2TM domain-containing protein	1729.67	AEPCKKLL_02326	porin	1352
FLFIOBJN_03671	biopolymer transporter ExbD	1925	GPNADHDJ_03638	acyl-CoA dehydrogenase	1566.67	NIPOLPBK_02795	30S ribosomal protein S1	1785.67	EIELFIGP_01959	molecular chaperone GroES	1665.67	PLCFDHLH_04260	molecular chaperone DnaK	1556	IMCGPPIG_02797	TonB-dependent receptor	1706	AEPCKKLL_02543	30S ribosomal protein S18	1315.33
FLFIOBJN_04363	flagellin	1909.33	GPNADHDJ_03263	30S ribosomal protein S12	1559	NIPOLPBK_03188	50S ribosomal protein L25	1774.33	EIELFIGP_03086	acyl carrier protein	1656	PLCFDHLH_02287	30S ribosomal protein S16	1522	IMCGPPIG_02756	30S ribosomal protein S11	1698.67	AEPCKKLL_01469	flagellar biosynthesis anti-sigma factor FlgM	1311.33
FLFIOBJN_01738	30S ribosomal protein S18	1893.67	GPNADHDJ_00730	PTS fructose transporter subunit IIA	1547	NIPOLPBK_01848	energy transducer TonB	1760.67	EIELFIGP_02873	50S ribosomal protein L17	1629	PLCFDHLH_04113	50S ribosomal protein L25	1520	IMCGPPIG_03442	50S ribosomal protein L31 type B	1691	AEPCKKLL_03417	cell division protein FtsZ	1293.67
FLFIOBJN_02793	50S ribosomal protein L31 type B	1826	GPNADHDJ_02010	CBS domain-containing protein	1545	NIPOLPBK_03905	flagellin	1706.67	EIELFIGP_03257	succinate--CoA ligase subunit alpha	1598	PLCFDHLH_00326	50S ribosomal protein L31 type B	1497.33	IMCGPPIG_02065	FAD-binding protein	1690.33	AEPCKKLL_03503	peroxiredoxin	1284
FLFIOBJN_03123	HU family DNA-binding protein	1787.67	GPNADHDJ_00511	30S ribosomal protein S6	1521	NIPOLPBK_02456	biopolymer transporter ExbD	1689.67	EIELFIGP_03595	glycine zipper 2TM domain-containing protein	1597.67	PLCFDHLH_02843	HU family DNA-binding protein	1492	IMCGPPIG_03677	hypothetical protein	1657.33	AEPCKKLL_03305	50S ribosomal protein L32	1278.33
FLFIOBJN_01867	TonB-dependent receptor	1786	GPNADHDJ_02213	50S ribosomal protein L31 type B	1494.67	NIPOLPBK_01341	cytochrome d ubiquinol oxidase subunit II	1682.33	EIELFIGP_01143	glycine zipper 2TM domain-containing protein	1587.67	PLCFDHLH_02778	30S ribosomal protein S4	1487	IMCGPPIG_03766	50S ribosomal protein L25	1604.67	AEPCKKLL_02805	malate dehydrogenase	1278
FLFIOBJN_02067	lysine decarboxylase	1775	GPNADHDJ_03695	superoxide dismutase	1464.67	NIPOLPBK_00962	hypothetical protein	1680.33	EIELFIGP_02622	biopolymer transporter ExbD	1585.33	PLCFDHLH_03847	30S ribosomal protein S1	1473.33	IMCGPPIG_03172	hemerythrin	1581.33	AEPCKKLL_00500	30S ribosomal protein S2	1261.67
FLFIOBJN_03094	elongation factor Ts	1737.67	GPNADHDJ_03970	DNA-binding response regulator	1454.67	NIPOLPBK_03920	flagellar biosynthesis anti-sigma factor FlgM	1678.33	EIELFIGP_00223	30S ribosomal protein S2	1583.67	PLCFDHLH_03111	50S ribosomal protein L34	1434	IMCGPPIG_00763	addiction module antidote protein, HigA family	1575.67	AEPCKKLL_01016	hypothetical protein	1261.33
FLFIOBJN_01061	glycine zipper 2TM domain-containing protein	1734.67	GPNADHDJ_03648	HU family DNA-binding protein	1451.33	NIPOLPBK_03406	hypothetical protein	1676	EIELFIGP_03962	lysine decarboxylase	1543	PLCFDHLH_01041	glycine zipper 2TM domain-containing protein	1411	IMCGPPIG_04483	30S ribosomal protein S12	1539	AEPCKKLL_00914	phenylalanine 4-monooxygenase	1253.67
FLFIOBJN_00053	acyl-CoA dehydrogenase	1715.67	GPNADHDJ_01773	succinyl-CoA ligase subunit beta	1440.67	NIPOLPBK_00424	CBS domain-containing protein	1645.67	EIELFIGP_04085	peroxiredoxin	1543	PLCFDHLH_02777	30S ribosomal protein S11	1400.67	IMCGPPIG_03728	30S ribosomal protein S1	1523.33	AEPCKKLL_00653	30S ribosomal protein S20	1253.33
FLFIOBJN_04284	DNA recombination/repair protein RecA	1536.67	GPNADHDJ_01700	oxygen-independent coproporphyrinogen III oxidase	1429	NIPOLPBK_03724	DNA-directed RNA polymerase subunit alpha	1590.33	EIELFIGP_01851	hypothetical protein	1539.33	PLCFDHLH_02891	molecular chaperone GroES	1368.67	IMCGPPIG_03029	50S ribosomal protein L34	1492.33	AEPCKKLL_01944	hemerythrin	1247.33
FLFIOBJN_01809	30S ribosomal protein S15	1536.33	GPNADHDJ_03292	DNA-directed RNA polymerase subunit alpha	1419.67	NIPOLPBK_03725	50S ribosomal protein L17	1581.33	EIELFIGP_01115	superoxide dismutase	1538	PLCFDHLH_00544	acyl-CoA dehydrogenase	1337	IMCGPPIG_03038	MotA/TolQ/ExbB proton channel family protein	1469.67	AEPCKKLL_02184	50S ribosomal protein L33	1228
FLFIOBJN_01033	superoxide dismutase	1525	GPNADHDJ_01892	molecular chaperone DnaK	1409.67	NIPOLPBK_00050	30S ribosomal protein S2	1566.67	EIELFIGP_02418	HU family DNA-binding protein	1525.33	PLCFDHLH_04470	elongation factor G	1332.33	IMCGPPIG_04485	elongation factor G	1464.67	AEPCKKLL_02099	oxygen-independent coproporphyrinogen III oxidase	1225.67
FLFIOBJN_01463	hypothetical protein	1506.67	GPNADHDJ_03731	dihydrolipoyl dehydrogenase	1385	NIPOLPBK_03799	cold-shock protein	1565.67	EIELFIGP_01007	hypothetical protein	1487.33	PLCFDHLH_00887	translation initiation factor IF-3	1321.67	IMCGPPIG_01959	molecular chaperone DnaK	1458.67	AEPCKKLL_00501	elongation factor Ts	1221.33
FLFIOBJN_03786	FKBP-type peptidyl-prolyl cis-trans isomerase	1475.67	GPNADHDJ_03265	elongation factor G	1374.33	NIPOLPBK_00093	FAD-binding protein	1518.67	EIELFIGP_03256	succinyl-CoA ligase subunit beta	1465.33	PLCFDHLH_04468	30S ribosomal protein S12	1317.33	IMCGPPIG_02143	DNA recombination/repair protein RecA	1413.33	AEPCKKLL_03518	pyridoxamine 5'-phosphate oxidase	1208.67
FLFIOBJN_01374	aspartate aminotransferase family protein	1459.33	GPNADHDJ_02538	30S ribosomal protein S2	1371	NIPOLPBK_01940	molecular chaperone GroEL	1491.33	EIELFIGP_03861	molecular chaperone DnaK	1419.33	PLCFDHLH_03387	hypothetical protein	1314.33	IMCGPPIG_02758	DNA-directed RNA polymerase subunit alpha	1405	AEPCKKLL_03160	succinyl-CoA ligase subunit beta	1207.67
FLFIOBJN_02109	CBS domain-containing protein	1444	GPNADHDJ_03447	biopolymer transporter ExbD	1360	NIPOLPBK_03554	translation initiation factor IF-3	1485.33	EIELFIGP_00169	FKBP-type peptidyl-prolyl cis-trans isomerase	1404.33	PLCFDHLH_00586	addiction module antidote protein, HigA family	1312	IMCGPPIG_02872	molecular chaperone GroES	1397.67	AEPCKKLL_00048	30S ribosomal protein S9	1207
FLFIOBJN_03056	50S ribosomal protein L13	1440.67	GPNADHDJ_03651	ATP-dependent Clp protease ATP-binding subunit ClpX	1345.67	NIPOLPBK_00738	slipin family protein	1450.33	EIELFIGP_03305	flagellar biosynthesis anti-sigma factor FlgM	1392.67	PLCFDHLH_02155	oxygen-independent coproporphyrinogen III oxidase	1262.33	IMCGPPIG_00721	acyl-CoA dehydrogenase	1393.33	AEPCKKLL_03310	acyl carrier protein	1206
FLFIOBJN_03341	50S ribosomal protein L34	1402	GPNADHDJ_00374	hypothetical protein	1334.33	NIPOLPBK_00615	hypothetical protein	1424.33	EIELFIGP_00485	alpha/beta hydrolase	1303	PLCFDHLH_00698	succinate--CoA ligase subunit alpha	1246.33	IMCGPPIG_00211	acyl carrier protein	1381.67	AEPCKKLL_02542	30S ribosomal protein S6	1199.33
FLFIOBJN_03328	TonB-dependent receptor	1352	GPNADHDJ_03717	glycine zipper 2TM domain-containing protein	1311	NIPOLPBK_04128	elongation factor G	1422.67	EIELFIGP_03718	nitrate reductase subunit beta	1273.33	PLCFDHLH_02818	TonB-dependent receptor	1226.33	IMCGPPIG_00622	succinate--CoA ligase subunit alpha	1379	AEPCKKLL_02766	30S ribosomal protein S12	1199
FLFIOBJN_01072	dihydrolipoyl dehydrogenase	1343.67	GPNADHDJ_02138	hypothetical protein	1292.33	NIPOLPBK_03078	OmpA family lipoprotein	1415	EIELFIGP_00224	elongation factor Ts	1260	PLCFDHLH_03878	cold-shock protein	1199.33	IMCGPPIG_03376	hypothetical protein	1339.67	AEPCKKLL_02860	HU family DNA-binding protein	1190.67
FLFIOBJN_03492	single-stranded DNA-binding protein	1325.33	GPNADHDJ_04034	cold-shock protein	1275.67	NIPOLPBK_00447	HslU--HslV peptidase proteolytic subunit	1399.67	EIELFIGP_02152	hypothetical protein	1214.67	PLCFDHLH_03961	phenylalanine 4-monooxygenase	1194.33	IMCGPPIG_04374	membrane protein	1337	AEPCKKLL_03642	OmpA family lipoprotein	1186
FLFIOBJN_01882	malate dehydrogenase	1322.33	GPNADHDJ_02667	FKBP-type peptidyl-prolyl cis-trans isomerase	1273.67	NIPOLPBK_03830	50S ribosomal protein L13	1393.33	EIELFIGP_03719	nitrate reductase subunit alpha	1175.33	PLCFDHLH_03345	peroxiredoxin	1185.67	IMCGPPIG_02679	DNA-binding response regulator	1323.67	AEPCKKLL_02491	sulfite reductase flavoprotein subunit alpha	1170.67
FLFIOBJN_01616	cell division protein FtsZ	1300	GPNADHDJ_00663	membrane protein	1268.33	NIPOLPBK_03604	cyclic pyranopterin monophosphate synthase	1378.33	EIELFIGP_02623	biopolymer transporter ExbD	1173.67	PLCFDHLH_02930	RNA polymerase sigma factor RpoH	1182.33	IMCGPPIG_04241	hypothetical protein	1318.33	AEPCKKLL_03727	30S ribosomal protein S21	1166
FLFIOBJN_00173	hypothetical protein	1284.33	GPNADHDJ_03302	malate dehydrogenase	1261.33	NIPOLPBK_03154	peroxiredoxin	1376.67	EIELFIGP_04019	translation initiation factor IF-3	1167	PLCFDHLH_02738	cell division protein FtsZ	1160	IMCGPPIG_03117	30S ribosomal protein S6	1278.33	AEPCKKLL_01929	FKBP-type peptidyl-prolyl cis-trans isomerase	1155
FLFIOBJN_03621	energy transducer TonB	1278.67	GPNADHDJ_01924	OmpA family lipoprotein	1257.67	NIPOLPBK_01535	hemin uptake protein HemP	1369.33	EIELFIGP_03677	energy transducer TonB	1161	PLCFDHLH_03120	MotA/TolQ/ExbB proton channel family protein	1157	IMCGPPIG_03039	biopolymer transporter ExbD	1247.33	AEPCKKLL_02991	glycine zipper 2TM domain-containing protein	1134.33
FLFIOBJN_04007	flagellar biosynthesis anti-sigma factor FlgM	1254.67	GPNADHDJ_00816	cell division protein FtsZ	1257	NIPOLPBK_03831	30S ribosomal protein S9	1363.33	EIELFIGP_02932	cold-shock protein	1158.67	PLCFDHLH_02841	ATP-dependent Clp protease ATP-binding subunit ClpX	1147.33	IMCGPPIG_02718	cell division protein FtsZ	1235.33	AEPCKKLL_00818	PTS fructose transporter subunit IIA	1125.33
FLFIOBJN_01201	TonB-dependent receptor	1251	GPNADHDJ_00971	molecular chaperone GroES	1255.33	NIPOLPBK_03836	bacterioferritin	1358.33	EIELFIGP_00045	hypothetical protein	1148	PLCFDHLH_00956	hypothetical protein	1128.67	IMCGPPIG_00944	translation initiation factor IF-3	1233.33	AEPCKKLL_00451	azurin	1113.67
FLFIOBJN_01138	molecular chaperone GroES	1245.33	GPNADHDJ_00512	30S ribosomal protein S18	1251.67	NIPOLPBK_03497	hypothetical protein	1342.67	EIELFIGP_02835	preprotein translocase subunit SecE	1146.33	PLCFDHLH_03308	30S ribosomal protein S6	1125	IMCGPPIG_02203	TonB-dependent receptor	1215.67	AEPCKKLL_03007	dihydrolipoyl dehydrogenase	1103
FLFIOBJN_01415	FAD-binding protein	1212.67	GPNADHDJ_03289	30S ribosomal protein S13	1225	NIPOLPBK_02830	hypothetical protein	1332.67	EIELFIGP_00720	acyl-CoA dehydrogenase	1139.67	PLCFDHLH_00182	PTS fructose transporter subunit IIA	1123.67	IMCGPPIG_03116	30S ribosomal protein S18	1205	AEPCKKLL_00892	biopolymer transporter ExbD	1101.67
FLFIOBJN_02647	50S ribosomal protein L36	1212	GPNADHDJ_03673	TonB-dependent receptor	1202.33	NIPOLPBK_02455	biopolymer transporter ExbD	1330	EIELFIGP_02688	universal stress protein	1104.67	PLCFDHLH_04558	IS3 family transposase	1116.67	IMCGPPIG_02755	30S ribosomal protein S13	1203.67	AEPCKKLL_02329	cation transporter	1091.67
FLFIOBJN_01808	polyribonucleotide nucleotidyltransferase	1188	GPNADHDJ_03097	translation initiation factor IF-3	1164	NIPOLPBK_02118	membrane protein	1327.33	EIELFIGP_01138	glycine zipper 2TM domain-containing protein	1095	PLCFDHLH_03309	30S ribosomal protein S18	1114.67	IMCGPPIG_00796	hypothetical protein	1188.33	AEPCKKLL_01122	entericidin, EcnA/B family	1083.33
FLFIOBJN_01922	DNA-directed RNA polymerase subunit beta'	1179.67	GPNADHDJ_03732	dihydrolipoyllysine-residue succinyltransferase	1162.67	NIPOLPBK_01169	FKBP-type peptidyl-prolyl cis-trans isomerase	1296.67	EIELFIGP_02644	phenylalanine 4-monooxygenase	1076.33	PLCFDHLH_00251	membrane protein	1091	IMCGPPIG_03844	phenylalanine 4-monooxygenase	1171.67	AEPCKKLL_02858	ATP-dependent Clp protease ATP-binding subunit ClpX	1079.33
FLFIOBJN_00252	polyketide cyclase	1170	GPNADHDJ_00675	acyl carrier protein	1155.67	NIPOLPBK_03236	TonB-dependent receptor	1290	EIELFIGP_02186	RNA helicase	1063	PLCFDHLH_01162	hypothetical protein	1090.67	IMCGPPIG_02833	RNA polymerase sigma factor RpoH	1165.67	AEPCKKLL_02486	coproporphyrinogen III oxidase	1066.67
FLFIOBJN_03649	phenylalanine 4-monooxygenase	1167.33	GPNADHDJ_02390	pyridoxamine 5'-phosphate oxidase	1154.33	NIPOLPBK_00406	F0F1 ATP synthase subunit C	1244.33	EIELFIGP_02882	malate dehydrogenase	1061.67	PLCFDHLH_03233	30S ribosomal protein S2	1088.33	IMCGPPIG_03186	FKBP-type peptidyl-prolyl cis-trans isomerase	1161.33	AEPCKKLL_03547	TonB-dependent receptor	1065
FLFIOBJN_01056	glycine zipper 2TM domain-containing protein	1164.67	GPNADHDJ_02537	elongation factor Ts	1154	NIPOLPBK_00558	acyl-CoA dehydrogenase	1222	EIELFIGP_04419	azurin	1037	PLCFDHLH_00619	hypothetical protein	1082.67	IMCGPPIG_03072	30S ribosomal protein S2	1156.33	AEPCKKLL_00132	molecular chaperone GroES	1028.67
FLFIOBJN_01256	2-methylcitrate synthase	1154	GPNADHDJ_01341	flagellar biosynthesis anti-sigma factor FlgM	1135.33	NIPOLPBK_04177	DNA recombination/repair protein RecA	1221.67	EIELFIGP_02833	elongation factor Tu	1033.33	PLCFDHLH_04134	hypothetical protein	1069.67	IMCGPPIG_03756	elongation factor Tu	1138.67	AEPCKKLL_02795	DNA-directed RNA polymerase subunit alpha	1021.33
FLFIOBJN_01929	preprotein translocase subunit SecE	1151.67	GPNADHDJ_04167	hypothetical protein	1130.67	NIPOLPBK_00706	hypothetical protein	1189.67	EIELFIGP_00795	entericidin, EcnA/B family	1025	PLCFDHLH_02789	malate dehydrogenase	1068.67	IMCGPPIG_01803	30S ribosomal protein S9	1131.67	AEPCKKLL_01784	TonB-dependent receptor	1014.33
FLFIOBJN_03297	azurin	1151	GPNADHDJ_01704	hypothetical protein	1129.33	NIPOLPBK_00616	DNA-binding response regulator	1187.67	EIELFIGP_00495	cation transporter	1018.67	PLCFDHLH_02779	DNA-directed RNA polymerase subunit alpha	1068	IMCGPPIG_02300	F0F1 ATP synthase subunit C	1131.67	AEPCKKLL_03238	50S ribosomal protein L31 type B	991.667
FLFIOBJN_03674	energy transducer TonB	1140	GPNADHDJ_03293	50S ribosomal protein L17	1126.33	NIPOLPBK_03022	O-acetyl-ADP-ribose deacetylase	1162	EIELFIGP_00267	FAD-binding protein	1008	PLCFDHLH_01984	30S ribosomal protein S9	1063.67	IMCGPPIG_02820	ATP-dependent Clp protease ATP-binding subunit ClpX	1126	AEPCKKLL_01717	translation initiation factor IF-3	976.333
FLFIOBJN_03597	nitrate reductase subunit alpha	1131	GPNADHDJ_03484	phenylalanine 4-monooxygenase	1105	NIPOLPBK_00199	DNA transport competence protein	1160	EIELFIGP_01154	dihydrolipoyl dehydrogenase	1006.67	PLCFDHLH_00239	acyl carrier protein	1056.67	IMCGPPIG_04310	membrane protein	1124	AEPCKKLL_02792	30S ribosomal protein S13	974.333
FLFIOBJN_02096	ATP synthase subunit beta	1129.67	GPNADHDJ_01992	F0F1 ATP synthase subunit C	1100.67	NIPOLPBK_03321	peroxiredoxin	1118	EIELFIGP_02416	ATP-dependent Clp protease ATP-binding subunit ClpX	1003	PLCFDHLH_04517	thioredoxin	1042	IMCGPPIG_02759	50S ribosomal protein L17	1122.67	AEPCKKLL_02796	50S ribosomal protein L17	972.333
FLFIOBJN_02094	ATP synthase subunit alpha	1120	GPNADHDJ_01011	RNA polymerase sigma factor RpoH	1099.67	NIPOLPBK_01941	molecular chaperone GroES	1117.33	EIELFIGP_02793	OmpA family lipoprotein	1000.67	PLCFDHLH_03346	bacterioferritin	1029	IMCGPPIG_04380	ATP-dependent Clp protease ATP-binding subunit ClpC	1101.67	AEPCKKLL_02664	hypothetical protein	967.667
FLFIOBJN_03342	ribonuclease P protein component	1116	GPNADHDJ_03835	30S ribosomal protein THX	1093	NIPOLPBK_02049	multidrug transporter subunit MdtJ	1103	EIELFIGP_01899	TonB-dependent receptor	998.333	PLCFDHLH_03620	F0F1 ATP synthase subunit C	1001.67	IMCGPPIG_00223	membrane protein	1091	AEPCKKLL_01873	cold-shock protein	963
FLFIOBJN_00448	slipin family protein	1115.33	GPNADHDJ_01701	preprotein translocase subunit TatC	1073.33	NIPOLPBK_00315	polyketide cyclase	1100	EIELFIGP_04027	polyribonucleotide nucleotidyltransferase	997.333	PLCFDHLH_04382	membrane protein	1001.67	IMCGPPIG_01519	dihydrolipoyl dehydrogenase	1088	AEPCKKLL_04048	cytochrome c	961.333
FLFIOBJN_03596	nitrate reductase subunit beta	1113.67	GPNADHDJ_01943	hypothetical protein	1053	NIPOLPBK_02219	PTS fructose transporter subunit IIA	1092.67	EIELFIGP_02620	energy transducer TonB	991.333	PLCFDHLH_01057	dihydrolipoyl dehydrogenase	999.333	IMCGPPIG_01181	flagellin	1078.33	AEPCKKLL_03139	classical arabinogalactan protein 4	948.667
FLFIOBJN_02250	hypothetical protein	1108.67	GPNADHDJ_03227	hypothetical protein	1052.33	NIPOLPBK_02887	YncE family protein	1077	EIELFIGP_00408	polyketide cyclase	990.667	PLCFDHLH_03398	fimbrial chaperone	986	IMCGPPIG_00753	DNA-binding response regulator	1075.33	AEPCKKLL_02765	DNA-directed RNA polymerase subunit beta'	943.333
FLFIOBJN_00620	OmpA family lipoprotein	1100	GPNADHDJ_01524	50S ribosomal protein L13	1050.33	NIPOLPBK_00136	aspartate aminotransferase family protein	1061.33	EIELFIGP_01561	cell division protein FtsZ	969.667	PLCFDHLH_01767	TonB-dependent receptor	981.667	IMCGPPIG_02768	malate dehydrogenase	1069.67	AEPCKKLL_00053	bacterioferritin	941
FLFIOBJN_00207	cytochrome o ubiquinol oxidase subunit III	1091.67	GPNADHDJ_02060	hypothetical protein	1043.67	NIPOLPBK_03487	lysine decarboxylase	1061.33	EIELFIGP_01297	bacterioferritin	959.333	PLCFDHLH_02699	DNA-binding response regulator	980.333	IMCGPPIG_02319	CBS domain-containing protein	1063.33	AEPCKKLL_00232	ATP synthase subunit beta	936.333
FLFIOBJN_04230	PTS fructose transporter subunit IIA	1087.33	GPNADHDJ_01519	bacterioferritin	1029.33	NIPOLPBK_01384	superoxide dismutase	1056	EIELFIGP_02125	QacE family quaternary ammonium compound efflux SMR transporter	953.667	PLCFDHLH_02996	membrane protein	974.667	IMCGPPIG_01520	dihydrolipoyllysine-residue succinyltransferase	1061	AEPCKKLL_02482	nitrate reductase molybdenum cofactor assembly chaperone	922.667
FLFIOBJN_01263	pyridoxamine 5'-phosphate oxidase	1086.67	GPNADHDJ_00239	hypothetical protein	1008.67	NIPOLPBK_03733	peptidylprolyl isomerase	1053	EIELFIGP_01488	CBS domain-containing protein	952.333	PLCFDHLH_01059	2-oxoglutarate dehydrogenase E1 component	969	IMCGPPIG_04557	IS3 family transposase	1057	AEPCKKLL_01108	DNA-binding response regulator	916
FLFIOBJN_00054	methylmalonate-semialdehyde dehydrogenase (CoA acylating)	1079	GPNADHDJ_03090	30S ribosomal protein S15	998.333	NIPOLPBK_02050	QacE family quaternary ammonium compound efflux SMR transporter	1034.67	EIELFIGP_02124	multidrug transporter subunit MdtJ	942.667	PLCFDHLH_03110	ribonuclease P protein component	961	IMCGPPIG_02058	30S ribosomal protein THX	1054	AEPCKKLL_01468	flagellar protein FlgN	910
FLFIOBJN_02254	oxygen-independent coproporphyrinogen III oxidase	1062.67	GPNADHDJ_01974	hypothetical protein	984.667	NIPOLPBK_00446	hypothetical protein	1017.67	EIELFIGP_01863	ATP synthase subunit B	940.333	PLCFDHLH_02720	adenosylhomocysteinase	960.333	IMCGPPIG_00623	succinyl-CoA ligase subunit beta	1051.33	AEPCKKLL_02327	arginine/agmatine antiporter	906
FLFIOBJN_03126	ATP-dependent Clp protease ATP-binding subunit ClpX	1053.67	GPNADHDJ_00254	hypothetical protein	981	NIPOLPBK_00557	methylmalonate-semialdehyde dehydrogenase (CoA acylating)	1016	EIELFIGP_03787	hypothetical protein	938	PLCFDHLH_03426	cation transporter	960.333	IMCGPPIG_00155	PTS fructose transporter subunit IIA	1040.67	AEPCKKLL_03008	dihydrolipoyllysine-residue succinyltransferase	882.333
FLFIOBJN_01560	hypothetical protein	1046.33	GPNADHDJ_03733	2-oxoglutarate dehydrogenase E1 component	977.333	NIPOLPBK_03692	membrane protein	1011.33	EIELFIGP_03524	nucleoside-diphosphate kinase	917.667	PLCFDHLH_03234	elongation factor Ts	958	IMCGPPIG_04482	DNA-directed RNA polymerase subunit beta'	1023	AEPCKKLL_01725	30S ribosomal protein S15	878
FLFIOBJN_01800	translation initiation factor IF-3	1045	GPNADHDJ_04127	DNA starvation/stationary phase protection protein	975.333	NIPOLPBK_01000	hypothetical protein	1010.67	EIELFIGP_03708	sulfite reductase flavoprotein subunit alpha	916.667	PLCFDHLH_04376	ATP-dependent Clp protease ATP-binding subunit ClpC	958	IMCGPPIG_01182	flagellin	1011.67	AEPCKKLL_00227	F0F1 ATP synthase subunit C	877.333
FLFIOBJN_00208	cytochrome o ubiquinol oxidase subunit I	1042.33	GPNADHDJ_02178	type I glyceraldehyde-3-phosphate dehydrogenase	972.333	NIPOLPBK_03921	flagellar protein FlgN	1002.67	EIELFIGP_03369	TonB-dependent receptor	912	PLCFDHLH_02039	FKBP-type peptidyl-prolyl cis-trans isomerase	956	IMCGPPIG_03621	hypothetical protein	1008	AEPCKKLL_03277	hypothetical protein	867.667
FLFIOBJN_02326	membrane protein	1038.67	GPNADHDJ_03448	biopolymer transporter ExbD	969.667	NIPOLPBK_03523	preprotein translocase subunit SecG	995	EIELFIGP_01267	slipin family protein	910	PLCFDHLH_00576	DNA-binding response regulator	955.667	IMCGPPIG_03073	elongation factor Ts	992	AEPCKKLL_02472	cyclic pyranopterin monophosphate synthase	862.667
FLFIOBJN_01247	peroxiredoxin	1013	GPNADHDJ_03540	50S ribosomal protein L34	966	NIPOLPBK_00010	hypothetical protein	985.667	EIELFIGP_01861	ATP synthase subunit alpha	905.667	PLCFDHLH_04467	DNA-directed RNA polymerase subunit beta'	950.333	IMCGPPIG_03040	biopolymer transporter ExbD	985	AEPCKKLL_02769	elongation factor Tu	853
FLFIOBJN_03905	hemerythrin	1000.33	GPNADHDJ_00777	DNA-binding response regulator	962.667	NIPOLPBK_00051	elongation factor Ts	985.333	EIELFIGP_01859	ATP synthase subunit beta	895	PLCFDHLH_04123	elongation factor Tu	947	IMCGPPIG_04523	thioredoxin	974.667	AEPCKKLL_00597	glycine zipper 2TM domain-containing protein	838
FLFIOBJN_03586	sulfite reductase flavoprotein subunit alpha	999.333	GPNADHDJ_03955	entericidin, EcnA/B family	955	NIPOLPBK_02458	energy transducer TonB	984.667	EIELFIGP_04210	thioredoxin	875	PLCFDHLH_02776	30S ribosomal protein S13	943	IMCGPPIG_00936	30S ribosomal protein S15	967.667	AEPCKKLL_03587	hypothetical protein	837.333
FLFIOBJN_00738	molecular chaperone DnaK	998	GPNADHDJ_01490	hypothetical protein	945.333	NIPOLPBK_02835	hypothetical protein	973.667	EIELFIGP_02203	hypothetical protein	857.667	PLCFDHLH_03121	biopolymer transporter ExbD	937.667	IMCGPPIG_01521	2-oxoglutarate dehydrogenase E1 component	963	AEPCKKLL_00882	50S ribosomal protein L34	833
FLFIOBJN_01073	dihydrolipoyllysine-residue succinyltransferase	992.333	GPNADHDJ_02389	hypothetical protein	945	NIPOLPBK_00122	cation transporter	966.333	EIELFIGP_02842	DNA-directed RNA polymerase subunit beta'	856.667	PLCFDHLH_01013	energy transducer TonB	937	IMCGPPIG_04560	IS3 family transposase	958	AEPCKKLL_01724	polyribonucleotide nucleotidyltransferase	823
FLFIOBJN_01979	peroxiredoxin	977.333	GPNADHDJ_01997	ATP synthase subunit beta	943.333	NIPOLPBK_03525	NADH-quinone oxidoreductase subunit A	963	EIELFIGP_02619	tetratricopeptide repeat protein	856	PLCFDHLH_03601	CBS domain-containing protein	934.333	IMCGPPIG_02305	ATP synthase subunit beta	953	AEPCKKLL_03401	adenosylhomocysteinase	807.333
FLFIOBJN_01755	glutamate dehydrogenase	976	GPNADHDJ_00864	hypothetical protein	942.667	NIPOLPBK_01390	hypothetical protein	960.333	EIELFIGP_03990	inorganic diphosphatase	856	PLCFDHLH_02349	30S ribosomal protein THX	931.333	IMCGPPIG_03726	50S ribosomal protein L36	945	AEPCKKLL_03206	type I glyceraldehyde-3-phosphate dehydrogenase	801.667
FLFIOBJN_01923	DNA-directed RNA polymerase subunit beta	971.667	GPNADHDJ_00829	division/cell wall cluster transcriptional repressor MraZ	934.667	NIPOLPBK_03846	membrane protein	921	EIELFIGP_00155	hemerythrin	836.667	PLCFDHLH_00697	succinyl-CoA ligase subunit beta	930.667	IMCGPPIG_03877	TonB-dependent receptor	943.667	AEPCKKLL_00675	polyketide cyclase	795.667
FLFIOBJN_04303	hypothetical protein	961.667	GPNADHDJ_03990	tol-pal system protein YbgF	923.333	NIPOLPBK_01991	thioredoxin	919.333	EIELFIGP_03480	citrate synthase	828	PLCFDHLH_03615	ATP synthase subunit beta	903.333	IMCGPPIG_00016	polyketide cyclase	938.667	AEPCKKLL_00889	tetratricopeptide repeat protein	793.333
FLFIOBJN_00209	ubiquinol oxidase subunit II	955	GPNADHDJ_03770	membrane protein	919.333	NIPOLPBK_02418	phenylalanine 4-monooxygenase	916	EIELFIGP_00778	DNA-binding response regulator	824.667	PLCFDHLH_03553	hypothetical protein	894.667	IMCGPPIG_01802	50S ribosomal protein L13	925.333	AEPCKKLL_02479	NarK family nitrate/nitrite MFS transporter	791.667
FLFIOBJN_00042	DNA-binding response regulator	953.667	GPNADHDJ_01935	hypothetical protein	918.667	NIPOLPBK_01750	citrate synthase	914	EIELFIGP_02881	peptidylprolyl isomerase	818.667	PLCFDHLH_02780	50S ribosomal protein L17	892.333	IMCGPPIG_03135	glutamate dehydrogenase	925.333	AEPCKKLL_03009	2-oxoglutarate dehydrogenase E1 component	785.333
FLFIOBJN_01292	TonB-dependent receptor	951.333	GPNADHDJ_03541	ribonuclease P protein component	910.667	NIPOLPBK_03585	sulfite reductase flavoprotein subunit alpha	911.667	EIELFIGP_04324	30S ribosomal protein THX	814	PLCFDHLH_03290	glutamate dehydrogenase	891.667	IMCGPPIG_03028	ribonuclease P protein component	918.333	AEPCKKLL_02526	glutamate dehydrogenase	783.667
FLFIOBJN_01896	preprotein translocase subunit SecY	941	GPNADHDJ_00494	glutamate dehydrogenase	905.333	NIPOLPBK_00035	bacterioferritin	910	EIELFIGP_00969	hypothetical protein	811.667	PLCFDHLH_00879	30S ribosomal protein S15	889.667	IMCGPPIG_02731	division/cell wall cluster transcriptional repressor MraZ	918	AEPCKKLL_00420	TonB-dependent receptor	780.333
FLFIOBJN_02092	ATP synthase subunit B	934	GPNADHDJ_04259	peroxiredoxin	898.667	NIPOLPBK_03644	succinate dehydrogenase, cytochrome b556 subunit	907	EIELFIGP_04488	NADH-quinone oxidoreductase subunit A	811	PLCFDHLH_01230	flagellin	889.333	IMCGPPIG_02700	adenosylhomocysteinase	906	AEPCKKLL_03474	hypothetical protein	769.667
FLFIOBJN_01074	2-oxoglutarate dehydrogenase E1 component	928.333	GPNADHDJ_03637	methylmalonate-semialdehyde dehydrogenase (CoA acylating)	885	NIPOLPBK_03983	translation initiation factor IF-1	905.667	EIELFIGP_02841	DNA-directed RNA polymerase subunit beta	797.667	PLCFDHLH_03886	hypothetical protein	880.333	IMCGPPIG_02630	hypothetical protein	902.667	AEPCKKLL_02364	hypothetical protein	765.667
FLFIOBJN_02097	ATP synthase epsilon chain	911.333	GPNADHDJ_03091	polyribonucleotide nucleotidyltransferase	884.667	NIPOLPBK_03411	classical arabinogalactan protein 4	903	EIELFIGP_04676	O-acetyl-ADP-ribose deacetylase	793	PLCFDHLH_04026	TonB-dependent receptor	856.667	IMCGPPIG_04067	hypothetical protein	899	AEPCKKLL_03706	membrane protein	762.333
FLFIOBJN_01650	hemin uptake protein HemP	892	GPNADHDJ_02288	polyketide cyclase	877	NIPOLPBK_03489	porin	900	EIELFIGP_01548	division/cell wall cluster transcriptional repressor MraZ	783	PLCFDHLH_01058	dihydrolipoyllysine-residue succinyltransferase	854.667	IMCGPPIG_01475	energy transducer TonB	897	AEPCKKLL_00893	biopolymer transporter ExbD	757.667
FLFIOBJN_03334	tetratricopeptide repeat protein	888.333	GPNADHDJ_00259	hypothetical protein	869.667	NIPOLPBK_02886	hemin ABC transporter substrate-binding protein	875.333	EIELFIGP_01516	hypothetical protein	782.333	PLCFDHLH_03845	50S ribosomal protein L36	852	IMCGPPIG_02037	cation transporter	896	AEPCKKLL_01440	YncE family protein	749
FLFIOBJN_00206	cytochrome o ubiquinol oxidase subunit IV	887.333	GPNADHDJ_03489	biopolymer transporter ExbD	863.333	NIPOLPBK_02383	asparagine synthase (glutamine-hydrolyzing)	869.667	EIELFIGP_00451	ubiquinol oxidase subunit II	781.333	PLCFDHLH_00439	porin	849	IMCGPPIG_02096	oxygen-independent coproporphyrinogen III oxidase	890.333	AEPCKKLL_00233	ATP synthase epsilon chain	740.667
FLFIOBJN_02825	type I glyceraldehyde-3-phosphate dehydrogenase	879.667	GPNADHDJ_02170	O-acetyl-ADP-ribose deacetylase	862	NIPOLPBK_03590	coproporphyrinogen III oxidase	869	EIELFIGP_03223	PTS fructose transporter subunit IIA	777	PLCFDHLH_02751	division/cell wall cluster transcriptional repressor MraZ	840	IMCGPPIG_01197	flagellar biosynthesis anti-sigma factor FlgM	878	AEPCKKLL_02254	hypothetical protein	740.667
FLFIOBJN_02069	porin	878.333	GPNADHDJ_03802	50S ribosomal protein L36	857.667	NIPOLPBK_01517	adenosylhomocysteinase	863	EIELFIGP_03511	type I glyceraldehyde-3-phosphate dehydrogenase	775	PLCFDHLH_02154	preprotein translocase subunit TatC	809.333	IMCGPPIG_01072	hypothetical protein	867.333	AEPCKKLL_03462	hypothetical protein	738.333
FLFIOBJN_01572	hypothetical protein	870	GPNADHDJ_03438	porin	856.333	NIPOLPBK_00101	30S ribosomal protein THX	859	EIELFIGP_03306	flagellar protein FlgN	772.333	PLCFDHLH_00043	polyketide cyclase	809	IMCGPPIG_01037	cation transporter	863	AEPCKKLL_00230	ATP synthase subunit alpha	735.333
FLFIOBJN_03682	tol-pal system protein YbgF	869	GPNADHDJ_01018	thioredoxin	848.333	NIPOLPBK_01710	azurin	857	EIELFIGP_04490	preprotein translocase subunit SecG	764.333	PLCFDHLH_00400	inorganic diphosphatase	804.667	IMCGPPIG_03521	type VI secretion protein	861.333	AEPCKKLL_02308	hypothetical protein	731
FLFIOBJN_02794	citrate synthase	866	GPNADHDJ_00856	Ax21 family protein	848	NIPOLPBK_01198	hypothetical protein	850	EIELFIGP_01595	hemin uptake protein HemP	759.667	PLCFDHLH_01685	Cd(II)/Pb(II)-responsive transcriptional regulator	803.667	IMCGPPIG_00280	biopolymer transporter ExbD	860	AEPCKKLL_01835	hypothetical protein	724.333
FLFIOBJN_00043	hypothetical protein	851.667	GPNADHDJ_02212	citrate synthase	831.333	NIPOLPBK_03330	2-methylcitrate synthase	835	EIELFIGP_04216	RNA polymerase sigma factor RpoH	754	PLCFDHLH_04261	nucleotide exchange factor GrpE	796.667	IMCGPPIG_03651	hypothetical protein	856.667	AEPCKKLL_00047	50S ribosomal protein L13	720.667
FLFIOBJN_01931	elongation factor Tu	828.667	GPNADHDJ_03821	N-acetyltransferase	825.667	NIPOLPBK_03030	preprotein translocase subunit YajC	832	EIELFIGP_02868	preprotein translocase subunit SecY	743.667	PLCFDHLH_04560	IS3 family transposase	796.333	IMCGPPIG_00573	tol-pal system protein YbgF	844.333	AEPCKKLL_02764	DNA-directed RNA polymerase subunit beta	720
FLFIOBJN_04006	flagellar protein FlgN	820	GPNADHDJ_01835	Sulfoxide reductase catalytic subunit YedY	819.333	NIPOLPBK_01743	DNA-directed RNA polymerase subunit omega	830.333	EIELFIGP_04114	DNA-directed RNA polymerase subunit omega	743.333	PLCFDHLH_01231	flagellin	793	IMCGPPIG_04486	hypothetical protein	825.667	AEPCKKLL_02474	molybdopterin molybdenumtransferase MoeA	718.333
FLFIOBJN_03491	hypothetical protein	815.667	GPNADHDJ_03639	enoyl-CoA hydratase	819	NIPOLPBK_00805	hypothetical protein	829.333	EIELFIGP_02453	porin	740	PLCFDHLH_03358	pyridoxamine 5'-phosphate oxidase	792.333	IMCGPPIG_03443	citrate synthase	823	AEPCKKLL_04049	alcohol dehydrogenase	711.333
FLFIOBJN_04390	YncE family protein	804.667	GPNADHDJ_03262	DNA-directed RNA polymerase subunit beta'	815.333	NIPOLPBK_01423	dihydrolipoyl dehydrogenase	821.667	EIELFIGP_01156	2-oxoglutarate dehydrogenase E1 component	739.333	PLCFDHLH_01983	50S ribosomal protein L13	788.333	IMCGPPIG_00451	ImmA/IrrE family metallo-endopeptidase	810.333	AEPCKKLL_02473	bifunctional molybdenum cofactor biosynthesis protein MoaC/MoaB	711
FLFIOBJN_03591	coproporphyrinogen III oxidase	799.667	GPNADHDJ_01663	ATP-dependent metallopeptidase FtsH/Yme1/Tma family protein	811.333	NIPOLPBK_01378	energy transducer TonB	809.333	EIELFIGP_02880	translational GTPase TypA	736.667	PLCFDHLH_03916	hypothetical protein	787.333	IMCGPPIG_02303	ATP synthase subunit alpha	802	AEPCKKLL_01107	hypothetical protein	706.333
FLFIOBJN_00052	enoyl-CoA hydratase	799	GPNADHDJ_01964	DNA-binding response regulator	804.333	NIPOLPBK_01488	division/cell wall cluster transcriptional repressor MraZ	806.333	EIELFIGP_02761	hypothetical protein	735	PLCFDHLH_02335	N-acetyltransferase	784.667	IMCGPPIG_01859	hypothetical protein	800	AEPCKKLL_02475	molybdopterin synthase sulfur carrier subunit	704
FLFIOBJN_00606	hypothetical protein	798.333	GPNADHDJ_01995	ATP synthase subunit alpha	794.667	NIPOLPBK_03336	aminoglycoside N-acetyltransferase AAC(6')-Iz	803.667	EIELFIGP_04678	fructose-bisphosphate aldolase class I	732	PLCFDHLH_00747	tol-pal system protein YbgF	776	IMCGPPIG_02449	GlsB/YeaQ/YmgE family stress response membrane protein	795	AEPCKKLL_00890	energy transducer TonB	701.667
FLFIOBJN_03613	hypothetical protein	794.333	GPNADHDJ_02370	adenylosuccinate synthetase	788.333	NIPOLPBK_02459	tetratricopeptide repeat protein	795.667	EIELFIGP_03964	porin	728.333	PLCFDHLH_03997	biopolymer transporter ExbD	772	IMCGPPIG_00375	TonB-dependent receptor	794.667	AEPCKKLL_01575	universal stress protein	699.667
FLFIOBJN_01303	glycine cleavage system protein H	791.667	GPNADHDJ_01998	ATP synthase epsilon chain	784.667	NIPOLPBK_03652	hypothetical protein	795.333	EIELFIGP_02727	copper chaperone	726.667	PLCFDHLH_03118	tetratricopeptide repeat protein	771.667	IMCGPPIG_02375	BON domain-containing protein	788.667	AEPCKKLL_02137	ATP-dependent metallopeptidase FtsH/Yme1/Tma family protein	693.667
FLFIOBJN_03062	bacterioferritin	790.333	GPNADHDJ_04025	membrane protein	781	NIPOLPBK_02716	hypothetical protein	794.667	EIELFIGP_02441	protein-L-isoaspartate O-methyltransferase	724.333	PLCFDHLH_03204	ImmA/IrrE family metallo-endopeptidase	770.333	IMCGPPIG_03239	energy transducer TonB	781.667	AEPCKKLL_03628	hypothetical protein	693.333
FLFIOBJN_01603	division/cell wall cluster transcriptional repressor MraZ	784	GPNADHDJ_01342	flagellar protein FlgN	767.667	NIPOLPBK_03595	nitrate reductase subunit beta	788.333	EIELFIGP_03764	hypothetical protein	723.667	PLCFDHLH_00716	ATP-dependent chaperone ClpB	767	IMCGPPIG_04529	peroxiredoxin	781.667	AEPCKKLL_02483	respiratory nitrate reductase subunit gamma	692
FLFIOBJN_02093	ATP synthase subunit delta	761.667	GPNADHDJ_00798	adenosylhomocysteinase	765	NIPOLPBK_02950	universal stress protein	788	EIELFIGP_00777	hypothetical protein	722.667	PLCFDHLH_00575	hypothetical protein	763.333	IMCGPPIG_02246	peroxiredoxin	780	AEPCKKLL_00881	ribonuclease P protein component	691
FLFIOBJN_00565	hypothetical protein	754.667	GPNADHDJ_03253	elongation factor Tu	764.667	NIPOLPBK_03142	DNA starvation/stationary phase protection protein	785.667	EIELFIGP_00041	oxygen-independent coproporphyrinogen III oxidase	718.333	PLCFDHLH_01107	ribonucleoside-diphosphate reductase subunit alpha	755	IMCGPPIG_00937	polyribonucleotide nucleotidyltransferase	775.333	AEPCKKLL_03838	DNA starvation/stationary phase protection protein	684.667
FLFIOBJN_04047	fructose-bisphosphate aldolase class I	749	GPNADHDJ_02731	inorganic diphosphatase	762.333	NIPOLPBK_04131	DNA-directed RNA polymerase subunit beta'	767	EIELFIGP_01155	dihydrolipoyllysine-residue succinyltransferase	716.333	PLCFDHLH_02232	hypothetical protein	751.667	IMCGPPIG_03036	tetratricopeptide repeat protein	774.667	AEPCKKLL_03237	citrate synthase	681
FLFIOBJN_03734	hypothetical protein	743	GPNADHDJ_03171	glycine zipper 2TM domain-containing protein	759.333	NIPOLPBK_01193	response regulator	766.667	EIELFIGP_01581	S-adenosylmethionine synthase	713	PLCFDHLH_01861	oleate hydratase	748.333	IMCGPPIG_04373	hypothetical protein	773.333	AEPCKKLL_00091	RNA polymerase sigma factor RpoH	673
FLFIOBJN_01324	membrane protein	739.333	GPNADHDJ_03641	3-hydroxyisobutyrate dehydrogenase	756.333	NIPOLPBK_00370	TonB-dependent receptor	750	EIELFIGP_01440	hypothetical protein	710	PLCFDHLH_00325	citrate synthase	745.333	IMCGPPIG_00378	inorganic diphosphatase	771	AEPCKKLL_02713	peroxiredoxin	661.667
FLFIOBJN_00050	3-hydroxyisobutyrate dehydrogenase	736.667	GPNADHDJ_03533	tetratricopeptide repeat protein	754	NIPOLPBK_03734	malate dehydrogenase	738	EIELFIGP_03717	nitrate reductase molybdenum cofactor assembly chaperone	707	PLCFDHLH_04421	hypothetical protein	744.333	IMCGPPIG_03829	DNA starvation/stationary phase protection protein	759.667	AEPCKKLL_00423	inorganic diphosphatase	654.333
FLFIOBJN_04404	hypothetical protein	736.333	GPNADHDJ_04270	isopenicillin N synthase family oxygenase	751	NIPOLPBK_01985	RNA polymerase sigma factor RpoH	735.333	EIELFIGP_02779	hypothetical protein	704.667	PLCFDHLH_03122	biopolymer transporter ExbD	730.333	IMCGPPIG_02044	N-acetyltransferase	754.333	AEPCKKLL_02281	hypothetical protein	651
FLFIOBJN_02372	hypothetical protein	732	GPNADHDJ_01438	TonB-dependent receptor	749.667	NIPOLPBK_00411	ATP synthase subunit beta	734.667	EIELFIGP_00112	oar family adhesion protein	694	PLCFDHLH_03338	adenylosuccinate synthetase	723.667	IMCGPPIG_02173	hypothetical protein	754.333	AEPCKKLL_00585	aspartate aminotransferase family protein	650
FLFIOBJN_02157	hypothetical protein	731	GPNADHDJ_00351	hypothetical protein	739.667	NIPOLPBK_01682	inorganic diphosphatase	732.333	EIELFIGP_02414	trigger factor	692	PLCFDHLH_03946	DNA starvation/stationary phase protection protein	719.667	IMCGPPIG_01212	ATP-dependent Clp protease ATP-binding subunit ClpA	749.667	AEPCKKLL_04005	hypothetical protein	648.667
FLFIOBJN_02455	membrane protein	727.667	GPNADHDJ_03255	preprotein translocase subunit SecE	739	NIPOLPBK_03024	fructose-bisphosphate aldolase class I	732	EIELFIGP_02343	isocitrate dehydrogenase	690.667	PLCFDHLH_03617	ATP synthase subunit alpha	712	IMCGPPIG_03037	energy transducer TonB	743.333	AEPCKKLL_02470	hypothetical protein	636.333
FLFIOBJN_01928	transcription termination/antitermination protein NusG	723	GPNADHDJ_03435	cation transporter	738	NIPOLPBK_03547	polyribonucleotide nucleotidyltransferase	727.667	EIELFIGP_04227	cytochrome c	689.667	PLCFDHLH_01261	ATP-dependent Clp protease ATP-binding subunit ClpA	699	IMCGPPIG_00752	hypothetical protein	735.333	AEPCKKLL_01156	histone	635.667
FLFIOBJN_00025	entericidin, EcnA/B family	717.333	GPNADHDJ_03971	hypothetical protein	730.667	NIPOLPBK_04132	DNA-directed RNA polymerase subunit beta	712	EIELFIGP_02836	transcription termination/antitermination protein NusG	684	PLCFDHLH_02328	cation transporter	694.667	IMCGPPIG_04470	DNA-directed RNA polymerase subunit beta	730.667	AEPCKKLL_02758	preprotein translocase subunit SecE	631
FLFIOBJN_01379	alpha/beta hydrolase	714.333	GPNADHDJ_01893	nucleotide exchange factor GrpE	726.667	NIPOLPBK_03597	NarK family nitrate/nitrite MFS transporter	711.667	EIELFIGP_02442	membrane protein	683.333	PLCFDHLH_03552	lipoyl(octanoyl) transferase LipB	694.667	IMCGPPIG_00795	phage holin family protein	726	AEPCKKLL_03598	DNA-binding response regulator	629.667
FLFIOBJN_00591	succinate dehydrogenase flavoprotein subunit	712.667	GPNADHDJ_04249	PAS sensor domain-containing protein	724.333	NIPOLPBK_02566	trigger factor	708.667	EIELFIGP_00453	cytochrome o ubiquinol oxidase subunit III	681	PLCFDHLH_03119	energy transducer TonB	691	IMCGPPIG_01958	nucleotide exchange factor GrpE	726	AEPCKKLL_00438	adenylate kinase	628.333
FLFIOBJN_03325	inorganic diphosphatase	712.667	GPNADHDJ_01357	ATP-dependent Clp protease ATP-binding subunit ClpA	715	NIPOLPBK_03092	hypothetical protein	703.333	EIELFIGP_00393	lysine transporter LysE	680.667	PLCFDHLH_03579	HslU--HslV peptidase proteolytic subunit	687	IMCGPPIG_01629	Cd(II)/Pb(II)-responsive transcriptional regulator	722.333	AEPCKKLL_01094	methylmalonate-semialdehyde dehydrogenase (CoA acylating)	626.667
FLFIOBJN_01632	adenosylhomocysteinase	706.333	GPNADHDJ_03134	acyl-CoA dehydrogenase	714.333	NIPOLPBK_02785	nucleoside-diphosphate kinase	702.667	EIELFIGP_01287	membrane protein	676.667	PLCFDHLH_04524	peroxiredoxin	685.667	IMCGPPIG_00339	porin	721.333	AEPCKKLL_02791	preprotein translocase subunit SecY	624.333
FLFIOBJN_03139	isocitrate dehydrogenase	705	GPNADHDJ_03814	cation transporter	704	NIPOLPBK_03606	hypothetical protein	695.333	EIELFIGP_02292	glutamate dehydrogenase	676.333	PLCFDHLH_00880	polyribonucleotide nucleotidyltransferase	680.667	IMCGPPIG_04458	fructose-bisphosphate aldolase class I	718.333	AEPCKKLL_03430	division/cell wall cluster transcriptional repressor MraZ	624
FLFIOBJN_03020	alpha-ketoacid dehydrogenase subunit beta	704.667	GPNADHDJ_04014	3-hydroxyacyl-CoA dehydrogenase	704	NIPOLPBK_01249	MexC family multidrug efflux RND transporter periplasmic adaptor subunit	693	EIELFIGP_01727	tol-pal system protein YbgF	675	PLCFDHLH_00434	zinc-finger domain-containing protein	677.333	IMCGPPIG_02245	bacterioferritin	716.667	AEPCKKLL_00996	superoxide dismutase family protein	621.333
FLFIOBJN_03605	cyclic pyranopterin monophosphate synthase	703.333	GPNADHDJ_03633	NUDIX domain-containing protein	703	NIPOLPBK_03645	succinate dehydrogenase, hydrophobic membrane anchor protein	688.333	EIELFIGP_00964	hypothetical protein	673.667	PLCFDHLH_02193	ATP-dependent metallopeptidase FtsH/Yme1/Tma family protein	666.333	IMCGPPIG_02341	HslU--HslV peptidase proteolytic subunit	716	AEPCKKLL_00293	hypothetical protein	620.333
FLFIOBJN_02660	nucleoside-diphosphate kinase	702.333	GPNADHDJ_03353	hypothetical protein	701.333	NIPOLPBK_01697	adenylate kinase	683.667	EIELFIGP_01047	RNA polymerase-binding protein DksA	670.333	PLCFDHLH_04466	DNA-directed RNA polymerase subunit beta	666.333	IMCGPPIG_04203	superoxide dismutase family protein	715.667	AEPCKKLL_01098	3-hydroxyisobutyrate dehydrogenase	616.667
FLFIOBJN_03310	adenylate kinase	699.333	GPNADHDJ_03445	energy transducer TonB	698.333	NIPOLPBK_04222	hypothetical protein	683	EIELFIGP_02075	hypothetical protein	670	PLCFDHLH_00618	phage holin family protein	665	IMCGPPIG_02367	hypothetical protein	713.333	AEPCKKLL_03198	O-acetyl-ADP-ribose deacetylase	616
FLFIOBJN_03128	trigger factor	693.667	GPNADHDJ_01327	flagellin	693.333	NIPOLPBK_01044	oxygen-independent coproporphyrinogen III oxidase	682.333	EIELFIGP_02948	RNA polymerase sigma factor RpoE	669.333	PLCFDHLH_00403	TonB-dependent receptor	664	IMCGPPIG_04414	hypothetical protein	713.333	AEPCKKLL_01286	virion core protein (lumpy skin disease virus)	611.333
FLFIOBJN_01883	peptidylprolyl isomerase	688.333	GPNADHDJ_03225	hypothetical protein	674.667	NIPOLPBK_02564	ATP-dependent Clp protease ATP-binding subunit ClpX	678.667	EIELFIGP_01858	ATP synthase epsilon chain	669	PLCFDHLH_02083	stringent starvation protein A	660	IMCGPPIG_03520	hypothetical protein	706.333	AEPCKKLL_01154	hypothetical protein	611
FLFIOBJN_01096	RNA polymerase sigma factor RpoH	688	GPNADHDJ_02083	energy transducer TonB	673.333	NIPOLPBK_00124	TonB-dependent siderophore receptor	675.667	EIELFIGP_00828	hypothetical protein	667.333	PLCFDHLH_03429	porin	651.333	IMCGPPIG_00568	Putative toxin HigB2	697.667	AEPCKKLL_03472	fimbrial chaperone	609.667
FLFIOBJN_02763	porin	683.667	GPNADHDJ_01208	histidine phosphatase family protein	672.333	NIPOLPBK_00054	ribosome-recycling factor	670.333	EIELFIGP_01506	fimbrial chaperone	666.333	PLCFDHLH_00656	fructose-bisphosphate aldolase class I	650.667	IMCGPPIG_00604	ATP-dependent chaperone ClpB	693	AEPCKKLL_03298	membrane protein	608
FLFIOBJN_02862	type VI secretion protein	678.667	GPNADHDJ_03652	ATP-dependent Clp protease proteolytic subunit	667.333	NIPOLPBK_01883	hypothetical protein	668.667	EIELFIGP_00484	membrane protein	663.333	PLCFDHLH_04411	hypothetical protein	649.333	IMCGPPIG_02134	ATP-dependent metallopeptidase FtsH/Yme1/Tma family protein	692.333	AEPCKKLL_01091	NUDIX domain-containing protein	607
FLFIOBJN_02930	oar family adhesion protein	678.333	GPNADHDJ_03261	DNA-directed RNA polymerase subunit beta	666.333	NIPOLPBK_03968	glycine cleavage system protein H	668.667	EIELFIGP_01602	DNA-binding response regulator	663.333	PLCFDHLH_02561	hypothetical protein	643.333	IMCGPPIG_04372	Thioredoxin 2	682.667	AEPCKKLL_02708	peptide-methionine (S)-S-oxide reductase MsrA	604.333
FLFIOBJN_03595	nitrate reductase molybdenum cofactor assembly chaperone	678	GPNADHDJ_01837	hypothetical protein	660.333	NIPOLPBK_03126	tol-pal system protein YbgF	665	EIELFIGP_02415	ATP-dependent Clp protease proteolytic subunit	657.333	PLCFDHLH_00752	Putative toxin HigB2	641	IMCGPPIG_02558	oleate hydratase	680.667	AEPCKKLL_03179	autotransporter domain-containing esterase	602.333
FLFIOBJN_01362	glycine zipper 2TM domain-containing protein	674.333	GPNADHDJ_00644	hypothetical protein	656.667	NIPOLPBK_01781	type I glyceraldehyde-3-phosphate dehydrogenase	658.333	EIELFIGP_01577	adenosylhomocysteinase	652.667	PLCFDHLH_00294	type I glyceraldehyde-3-phosphate dehydrogenase	634.667	IMCGPPIG_00724	3-hydroxyisobutyrate dehydrogenase	675.667	AEPCKKLL_03766	pyruvate dehydrogenase (acetyl-transferring), homodimeric type	602
FLFIOBJN_03810	autotransporter domain-containing esterase	669.667	GPNADHDJ_01559	alpha-ketoacid dehydrogenase subunit beta	655	NIPOLPBK_02339	electron transfer flavoprotein subunit beta/FixA family protein	658.333	EIELFIGP_01862	ATP synthase subunit delta	651	PLCFDHLH_02788	peptidylprolyl isomerase	634.333	IMCGPPIG_03474	type I glyceraldehyde-3-phosphate dehydrogenase	673	AEPCKKLL_01498	3-hydroxyacyl-CoA dehydrogenase	601.667
FLFIOBJN_03598	NarK family nitrate/nitrite MFS transporter	666.667	GPNADHDJ_02824	hypothetical protein	654	NIPOLPBK_03906	flagellin	656.333	EIELFIGP_02314	hypothetical protein	646.333	PLCFDHLH_01246	flagellar biosynthesis anti-sigma factor FlgM	633	IMCGPPIG_02971	stringent starvation protein A	669.667	AEPCKKLL_01892	aquaporin Z	600.333
FLFIOBJN_01636	S-adenosylmethionine synthase	657.333	GPNADHDJ_01653	regulatory protein RecX	653.667	NIPOLPBK_01870	hypothetical protein	656	EIELFIGP_01273	hypothetical protein	644.333	PLCFDHLH_02826	isocitrate dehydrogenase	630.667	IMCGPPIG_00720	methylmalonate-semialdehyde dehydrogenase (CoA acylating)	661.667	AEPCKKLL_00386	porin	599.333
FLFIOBJN_02291	ATP-dependent metallopeptidase FtsH/Yme1/Tma family protein	654.667	GPNADHDJ_03653	trigger factor	653.333	NIPOLPBK_00359	ubiquinol oxidase subunit II	653.667	EIELFIGP_00452	cytochrome o ubiquinol oxidase subunit I	639.667	PLCFDHLH_02095	Oar protein	629.333	IMCGPPIG_00230	hypothetical protein	655	AEPCKKLL_03372	DNA-binding response regulator	596
FLFIOBJN_02031	hypothetical protein	652.667	GPNADHDJ_03301	peptidylprolyl isomerase	653	NIPOLPBK_01906	peptide deformylase	651	EIELFIGP_03975	adenylate kinase	629.333	PLCFDHLH_03215	bacterioferritin	617.667	IMCGPPIG_01767	alpha-ketoacid dehydrogenase subunit beta	654.667	AEPCKKLL_00192	TonB-dependent receptor	589.667
FLFIOBJN_02861	hypothetical protein	644.667	GPNADHDJ_00433	hypothetical protein	641.667	NIPOLPBK_01501	cell division protein FtsZ	648.333	EIELFIGP_02590	organic solvent ABC transporter	628.667	PLCFDHLH_00365	azurin	612.667	IMCGPPIG_00866	TonB-dependent receptor	653.333	AEPCKKLL_02857	ATP-dependent Clp protease proteolytic subunit	589.333
FLFIOBJN_03018	2-oxo acid dehydrogenase subunit E2	638.667	GPNADHDJ_01993	ATP synthase subunit B	639	NIPOLPBK_00250	single-stranded DNA-binding protein	646	EIELFIGP_03325	translation initiation factor IF-1	625.333	PLCFDHLH_03578	ATP-dependent protease ATPase subunit HslU	611	IMCGPPIG_01831	hypothetical protein	652.667	AEPCKKLL_03496	adenylosuccinate synthetase	588
FLFIOBJN_00009	TonB-dependent receptor	636	GPNADHDJ_03998	hypothetical protein	637	NIPOLPBK_02834	Spore protein SP21	642.333	EIELFIGP_01911	RNA polymerase sigma factor RpoD	624.333	PLCFDHLH_03428	arginine/agmatine antiporter	608.333	IMCGPPIG_02805	isocitrate dehydrogenase	652	AEPCKKLL_00485	bacterioferritin	579.333
FLFIOBJN_00959	elongation factor P	627.667	GPNADHDJ_04015	acetyl-CoA C-acyltransferase	637	NIPOLPBK_03671	GatB/YqeY domain-containing protein	641	EIELFIGP_03669	hypothetical protein	618.667	PLCFDHLH_03503	poly(hydroxyalcanoate) granule associated protein	606.667	IMCGPPIG_03245	poly(hydroxyalcanoate) granule associated protein	650.667	AEPCKKLL_03558	glycine cleavage system protein H	575.667
FLFIOBJN_04034	pyruvate dehydrogenase (acetyl-transferring), homodimeric type	620.333	GPNADHDJ_03664	isocitrate dehydrogenase	632.333	NIPOLPBK_02565	ATP-dependent Clp protease proteolytic subunit	639.667	EIELFIGP_04270	oleate hydratase	614.667	PLCFDHLH_02840	ATP-dependent Clp protease proteolytic subunit	603	IMCGPPIG_02253	adenylosuccinate synthetase	650.333	AEPCKKLL_02844	isocitrate dehydrogenase	572
FLFIOBJN_00966	RNA polymerase-binding protein DksA	615.667	GPNADHDJ_03288	preprotein translocase subunit SecY	630.333	NIPOLPBK_02372	hypothetical protein	635.667	EIELFIGP_04112	RidA family protein	612.667	PLCFDHLH_00258	hypothetical protein	602	IMCGPPIG_01127	ribonucleoside-diphosphate reductase subunit alpha	648	AEPCKKLL_03504	bacterioferritin	567
FLFIOBJN_03127	ATP-dependent Clp protease proteolytic subunit	614.333	GPNADHDJ_02061	lipoyl(octanoyl) transferase LipB	628.667	NIPOLPBK_00509	biopolymer transporter ExbD	631.667	EIELFIGP_02112	Flp family type IVb pilin	612	PLCFDHLH_03722	type VI secretion protein	601.333	IMCGPPIG_02095	preprotein translocase subunit TatC	645.333	AEPCKKLL_03822	tol-pal system protein YbgF	566
FLFIOBJN_01535	electron transfer flavoprotein subunit beta/FixA family protein	606.333	GPNADHDJ_01752	Oar protein	628.333	NIPOLPBK_03621	hypothetical protein	629	EIELFIGP_01995	pyruvate dehydrogenase (acetyl-transferring), homodimeric type	606.667	PLCFDHLH_02589	hypothetical protein	599.333	IMCGPPIG_04464	preprotein translocase subunit SecE	644	AEPCKKLL_02484	rotamase	563.333
FLFIOBJN_01534	electron transfer flavoprotein subunit alpha	605	GPNADHDJ_04042	hypothetical protein	627.333	NIPOLPBK_01445	hypothetical protein	628	EIELFIGP_02764	succinate dehydrogenase flavoprotein subunit	606.667	PLCFDHLH_02839	trigger factor	595	IMCGPPIG_02342	ATP-dependent protease ATPase subunit HslU	643	AEPCKKLL_02856	trigger factor	546.333
FLFIOBJN_02095	ATP synthase subunit gamma	605	GPNADHDJ_03228	phage holin family protein	624	NIPOLPBK_02530	C4-dicarboxylate transporter	626.333	EIELFIGP_01040	elongation factor P	605.333	PLCFDHLH_00332	DNA-directed RNA polymerase subunit omega	590.667	IMCGPPIG_03365	fimbrial chaperone	642	AEPCKKLL_01488	50S ribosomal protein L36	543.333
FLFIOBJN_03021	pyruvate dehydrogenase (acetyl-transferring) E1 component subunit alpha	604	GPNADHDJ_03002	RNA helicase	621.667	NIPOLPBK_00361	cytochrome o ubiquinol oxidase subunit III	625	EIELFIGP_02762	succinate dehydrogenase, cytochrome b556 subunit	604.667	PLCFDHLH_02111	hypothetical protein	587	IMCGPPIG_03363	hypothetical protein	640.667	AEPCKKLL_00294	lipoyl(octanoyl) transferase LipB	543
FLFIOBJN_01869	peptidase	603	GPNADHDJ_02713	stringent starvation protein A	620.333	NIPOLPBK_01840	hypothetical protein	624.667	EIELFIGP_03715	rotamase	599.667	PLCFDHLH_02460	twin-arginine translocase subunit TatA	586	IMCGPPIG_02819	ATP-dependent Clp protease proteolytic subunit	638.333	AEPCKKLL_03288	hypothetical protein	541.333
FLFIOBJN_01828	NADH-quinone oxidoreductase subunit B	602.333	GPNADHDJ_02873	ubiquinol oxidase subunit II	618	NIPOLPBK_01679	TonB-dependent receptor	623	EIELFIGP_03862	nucleotide exchange factor GrpE	597.667	PLCFDHLH_00855	isopenicillin N synthase family oxygenase	585	IMCGPPIG_01035	arginine/agmatine antiporter	633.333	AEPCKKLL_00085	thioredoxin	538
FLFIOBJN_02582	universal stress protein	597.667	GPNADHDJ_02768	cell division protein ZapA	609	NIPOLPBK_01272	copper chaperone	622.333	EIELFIGP_01331	4-hydroxyphenylpyruvate dioxygenase	596.667	PLCFDHLH_03043	superoxide dismutase family protein	584.667	IMCGPPIG_04225	histidine phosphatase family protein	632.667	AEPCKKLL_03673	nucleotide exchange factor GrpE	536.667
FLFIOBJN_03019	Variant SH3 domain-containing protein	597.667	GPNADHDJ_01513	iron-sulfur cluster insertion protein ErpA	607.667	NIPOLPBK_04007	cytochrome c	619.333	EIELFIGP_04487	NADH-quinone oxidoreductase subunit B	596.333	PLCFDHLH_04383	hypothetical protein	584	IMCGPPIG_02767	peptidylprolyl isomerase	632.333	AEPCKKLL_00160	tRNA threonylcarbamoyladenosine biosynthesis protein RimN	534.333
FLFIOBJN_03921	cytochrome c	596.333	GPNADHDJ_02068	BON domain-containing protein	601	NIPOLPBK_01006	ATP-dependent metallopeptidase FtsH/Yme1/Tma family protein	619	EIELFIGP_02738	hypothetical protein	593	PLCFDHLH_00658	O-acetyl-ADP-ribose deacetylase	583	IMCGPPIG_00567	hypothetical protein	631	AEPCKKLL_02962	energy transducer TonB	533.333
FLFIOBJN_02374	hypothetical protein	592.667	GPNADHDJ_03735	cupin domain-containing protein	600.333	NIPOLPBK_04138	preprotein translocase subunit SecE	618.667	EIELFIGP_00003	ATP-dependent metallopeptidase FtsH/Yme1/Tma family protein	589.667	PLCFDHLH_01098	ferredoxin reductase	582.333	IMCGPPIG_02306	ATP synthase epsilon chain	627.667	AEPCKKLL_03613	succinate dehydrogenase flavoprotein subunit	532
FLFIOBJN_00442	hypothetical protein	587	GPNADHDJ_03256	transcription termination/antitermination protein NusG	593.333	NIPOLPBK_02095	hypothetical protein	618	EIELFIGP_03961	cation transporter	589.667	PLCFDHLH_04460	preprotein translocase subunit SecE	580.667	IMCGPPIG_02754	preprotein translocase subunit SecY	627.333	AEPCKKLL_03093	hypothetical protein	530.667
FLFIOBJN_03363	organic solvent ABC transporter	586	GPNADHDJ_02348	DNA-binding response regulator	578.667	NIPOLPBK_03052	ferric iron uptake transcriptional regulator	617	EIELFIGP_02947	anti-sigma factor	586.667	PLCFDHLH_00857	preprotein translocase subunit SecG	580	IMCGPPIG_02959	Oar protein	626.333	AEPCKKLL_00630	cytochrome o ubiquinol oxidase subunit III	525.667
FLFIOBJN_03698	DNA starvation/stationary phase protection protein	582.667	GPNADHDJ_01639	cytochrome c	576.333	NIPOLPBK_00412	ATP synthase epsilon chain	616	EIELFIGP_03052	hypothetical protein	583	PLCFDHLH_01996	iron-sulfur cluster insertion protein ErpA	579	IMCGPPIG_00446	DNA-directed RNA polymerase subunit omega	622.667	AEPCKKLL_03200	fructose-bisphosphate aldolase class I	522.333
FLFIOBJN_01884	translational GTPase TypA	576	GPNADHDJ_01949	succinate dehydrogenase flavoprotein subunit	571.333	NIPOLPBK_01310	elongation factor P	607.333	EIELFIGP_04104	membrane protein	580.333	PLCFDHLH_00547	3-hydroxyisobutyrate dehydrogenase	578.333	IMCGPPIG_03802	glycine cleavage system protein H	619	AEPCKKLL_02401	Flp family type IVb pilin	521
FLFIOBJN_00204	type I glutamate--ammonia ligase	572.333	GPNADHDJ_03040	pyruvate dehydrogenase (acetyl-transferring), homodimeric type	571.333	NIPOLPBK_02529	porin	600.333	EIELFIGP_01198	hypothetical protein	573.667	PLCFDHLH_02668	peptide-methionine (S)-S-oxide reductase MsrA	578.333	IMCGPPIG_04417	hypothetical protein	617.333	AEPCKKLL_01454	ATP-dependent Clp protease ATP-binding subunit ClpA	519.333
FLFIOBJN_01503	hypothetical protein	571	GPNADHDJ_03400	hypothetical protein	569.667	NIPOLPBK_03720	preprotein translocase subunit SecY	600	EIELFIGP_03713	coproporphyrinogen III oxidase	571.667	PLCFDHLH_01948	alpha-ketoacid dehydrogenase subunit beta	576.667	IMCGPPIG_01820	membrane protein	615	AEPCKKLL_03394	S-adenosylmethionine synthase	517.667
FLFIOBJN_01823	NADH-quinone oxidoreductase subunit G	570	GPNADHDJ_03437	arginine/agmatine antiporter	569	NIPOLPBK_03596	nitrate reductase subunit alpha	593.333	EIELFIGP_01339	alpha-ketoacid dehydrogenase subunit beta	569.667	PLCFDHLH_03497	energy transducer TonB	576.333	IMCGPPIG_03945	YncE family protein	611.667	AEPCKKLL_03452	Ax21 family protein	515
FLFIOBJN_03981	hypothetical protein	569.667	GPNADHDJ_02386	2-methylcitrate synthase	568.667	NIPOLPBK_02881	elongation factor G	590.333	EIELFIGP_03716	respiratory nitrate reductase subunit gamma	567.667	PLCFDHLH_03065	histidine phosphatase family protein	573.333	IMCGPPIG_02233	pyridoxamine 5'-phosphate oxidase	608	AEPCKKLL_02630	type VI secretion protein	512.333
FLFIOBJN_04049	O-acetyl-ADP-ribose deacetylase	569	GPNADHDJ_01561	2-oxo acid dehydrogenase subunit E2	568.333	NIPOLPBK_03252	FKBP-type peptidyl-prolyl cis-trans isomerase	590.333	EIELFIGP_04200	hypothetical protein	567.667	PLCFDHLH_00382	adenylate kinase	566.667	IMCGPPIG_00396	adenylate kinase	604.667	AEPCKKLL_01497	acetyl-CoA C-acyltransferase	511.333
FLFIOBJN_01657	DNA-binding response regulator	568	GPNADHDJ_02545	type I methionyl aminopeptidase	563.333	NIPOLPBK_03783	RNA polymerase sigma factor RpoE	589.667	EIELFIGP_04322	peptide-methionine (S)-S-oxide reductase MsrA	566.333	PLCFDHLH_00952	RNA polymerase-binding protein DksA	566.667	IMCGPPIG_00722	enoyl-CoA hydratase	603.667	AEPCKKLL_03517	aminoglycoside N-acetyltransferase AAC(6')-Iz	510.667
FLFIOBJN_01536	dTDP-glucose 4,6-dehydratase	566.667	GPNADHDJ_01869	autotransporter domain-containing esterase	562.667	NIPOLPBK_02534	zinc-finger domain-containing protein	587	EIELFIGP_00454	cytochrome o ubiquinol oxidase subunit IV	565.667	PLCFDHLH_03854	acetyl-CoA C-acyltransferase	564	IMCGPPIG_01136	ferredoxin reductase	602.667	AEPCKKLL_02894	elongation factor P	508.333
FLFIOBJN_03920	alcohol dehydrogenase	566.333	GPNADHDJ_02463	ribonucleoside-diphosphate reductase subunit alpha	561.667	NIPOLPBK_02321	DNA-binding protein	582.333	EIELFIGP_03845	preprotein translocase subunit YajC	559.333	PLCFDHLH_02424	hypothetical protein	563.333	IMCGPPIG_02436	hypothetical protein	602	AEPCKKLL_02901	RNA polymerase-binding protein DksA	508
FLFIOBJN_02665	outer membrane protein assembly factor BamB	564.667	GPNADHDJ_03332	electron transfer flavoprotein subunit beta/FixA family protein	561.333	NIPOLPBK_01424	dihydrolipoyllysine-residue succinyltransferase	581.667	EIELFIGP_02034	GatB/YqeY domain-containing protein	554.333	PLCFDHLH_03386	serine hydroxymethyltransferase	562	IMCGPPIG_00914	preprotein translocase subunit SecG	600.333	AEPCKKLL_00059	iron-sulfur cluster insertion protein ErpA	507.333
FLFIOBJN_01407	30S ribosomal protein THX	564.333	GPNADHDJ_00794	S-adenosylmethionine synthase	560.333	NIPOLPBK_00961	IS1595 family transposase ISAcif2	580	EIELFIGP_00207	bacterioferritin	550.667	PLCFDHLH_02937	pyruvate dehydrogenase (acetyl-transferring), homodimeric type	558.333	IMCGPPIG_04063	RNA polymerase-binding protein DksA	597	AEPCKKLL_02905	hypothetical protein	505.667
FLFIOBJN_02066	cation transporter	563.667	GPNADHDJ_00945	tRNA threonylcarbamoyladenosine biosynthesis protein RimN	560	NIPOLPBK_01192	STAS domain-containing protein	579.333	EIELFIGP_01338	pyruvate dehydrogenase (acetyl-transferring) E1 component subunit alpha	547	PLCFDHLH_03205	hypothetical protein	556.333	IMCGPPIG_02472	twin-arginine translocase subunit TatA	595.667	AEPCKKLL_01119	hypothetical protein	505
FLFIOBJN_03724	membrane protein	560.667	GPNADHDJ_00784	hemin uptake protein HemP	556	NIPOLPBK_02282	type II toxin-antitoxin system Phd/YefM family antitoxin	578	EIELFIGP_04366	hypothetical protein	546.667	PLCFDHLH_03919	glycine cleavage system protein H	554	IMCGPPIG_00575	Tol-Pal system beta propeller repeat protein TolB	593.333	AEPCKKLL_00063	membrane protein	503.667
FLFIOBJN_00589	succinate dehydrogenase, cytochrome b556 subunit	556	GPNADHDJ_03864	alpha/beta hydrolase	553	NIPOLPBK_00629	entericidin, EcnA/B family	577.667	EIELFIGP_02306	FKBP-type peptidyl-prolyl cis-trans isomerase	541.333	PLCFDHLH_03855	3-hydroxyacyl-CoA dehydrogenase	551	IMCGPPIG_04320	pyruvate dehydrogenase (acetyl-transferring), homodimeric type	589.333	AEPCKKLL_00629	cytochrome o ubiquinol oxidase subunit IV	501.333
FLFIOBJN_01373	GNAT family N-acetyltransferase	555.667	GPNADHDJ_02172	fructose-bisphosphate aldolase class I	552.667	NIPOLPBK_01317	RNA polymerase-binding protein DksA	575.333	EIELFIGP_00719	methylmalonate-semialdehyde dehydrogenase (CoA acylating)	541	PLCFDHLH_04350	aquaporin Z	550	IMCGPPIG_02818	trigger factor	583.667	AEPCKKLL_02512	FKBP-type peptidyl-prolyl cis-trans isomerase	493
FLFIOBJN_03594	respiratory nitrate reductase subunit gamma	555.667	GPNADHDJ_01975	4-hydroxy-tetrahydrodipicolinate synthase	552	NIPOLPBK_00082	ABC transporter ATP-binding protein	574	EIELFIGP_03335	isopenicillin N synthase family oxygenase	540.667	PLCFDHLH_03614	ATP synthase epsilon chain	548.333	IMCGPPIG_02686	hemin uptake protein HemP	581	AEPCKKLL_03864	flagellar hook protein FliD	491.667
FLFIOBJN_00576	DNA-binding response regulator	554.667	GPNADHDJ_02189	transketolase	551	NIPOLPBK_03951	response regulator	571.333	EIELFIGP_02846	elongation factor Tu	538	PLCFDHLH_02254	hypothetical protein	546.333	IMCGPPIG_02368	lipoyl(octanoyl) transferase LipB	576.333	AEPCKKLL_02001	hypothetical protein	489.667
FLFIOBJN_01393	N-acetyltransferase	551.667	GPNADHDJ_04007	outer membrane protein assembly factor BamB	547.667	NIPOLPBK_02640	isocitrate dehydrogenase	571	EIELFIGP_03727	cyclic pyranopterin monophosphate synthase	533.333	PLCFDHLH_02775	preprotein translocase subunit SecY	543.667	IMCGPPIG_00450	hypothetical protein	575	AEPCKKLL_02422	ribonucleoside-diphosphate reductase subunit alpha	489
FLFIOBJN_00592	succinate dehydrogenase iron-sulfur subunit	549	GPNADHDJ_01247	L,D-transpeptidase	541.333	NIPOLPBK_00409	ATP synthase subunit alpha	568.667	EIELFIGP_02438	AcrB/AcrD/AcrF family protein	533	PLCFDHLH_02197	RNA-binding protein Hfq	538.333	IMCGPPIG_03054	bacterioferritin	571.667	AEPCKKLL_02759	transcription termination/antitermination protein NusG	488.333
FLFIOBJN_01824	NADH-quinone oxidoreductase subunit F	547	GPNADHDJ_01032	hypothetical protein	534.333	NIPOLPBK_02384	DNA-binding response regulator	566	EIELFIGP_00830	hypothetical protein	529	PLCFDHLH_00540	NUDIX domain-containing protein	536	IMCGPPIG_03992	L,D-transpeptidase	570.667	AEPCKKLL_00228	ATP synthase subunit B	488
FLFIOBJN_03818	DNA-binding response regulator	544	GPNADHDJ_03866	TonB-dependent receptor	533.667	NIPOLPBK_02378	RNA helicase	562.333	EIELFIGP_03245	DNA-binding response regulator	527	PLCFDHLH_00545	enoyl-CoA hydratase	533.333	IMCGPPIG_01815	iron-sulfur cluster insertion protein ErpA	570	AEPCKKLL_03171	DNA-binding response regulator	486.667
FLFIOBJN_03805	hypothetical protein	543.667	GPNADHDJ_03315	DNA-binding protein	532.667	NIPOLPBK_04026	organic solvent ABC transporter	560.333	EIELFIGP_01341	2-oxo acid dehydrogenase subunit E2	526.333	PLCFDHLH_04384	Thioredoxin 2	533.333	IMCGPPIG_02237	2-methylcitrate synthase	570	AEPCKKLL_03861	flagellin	485.333
FLFIOBJN_01240	adenylosuccinate synthetase	542	GPNADHDJ_00863	serine hydroxymethyltransferase	531.667	NIPOLPBK_02127	serine/threonine protein kinase	559.333	EIELFIGP_00483	EamA family transporter	526	PLCFDHLH_01025	hypothetical protein	528.333	IMCGPPIG_04460	O-acetyl-ADP-ribose deacetylase	569.667	AEPCKKLL_03619	hypothetical protein	480.667
FLFIOBJN_01458	classical arabinogalactan protein 4	541.333	GPNADHDJ_01638	alcohol dehydrogenase	528	NIPOLPBK_03541	ribosome maturation factor	553	EIELFIGP_01866	hypothetical protein	526	PLCFDHLH_02176	2-dehydro-3-deoxyphosphooctonate aldolase	527.333	IMCGPPIG_04106	electron transfer flavoprotein subunit beta/FixA family protein	565.667	AEPCKKLL_02284	SHOCT domain-containing protein	480.333
FLFIOBJN_01769	FKBP-type peptidyl-prolyl cis-trans isomerase	541.333	GPNADHDJ_01560	Variant SH3 domain-containing protein	526.667	NIPOLPBK_00559	enoyl-CoA hydratase	552	EIELFIGP_03053	hypothetical protein	526	PLCFDHLH_01989	bacterioferritin	526.667	IMCGPPIG_01034	porin	565	AEPCKKLL_01096	enoyl-CoA hydratase	478
FLFIOBJN_01538	dTDP-4-dehydrorhamnose 3,5-epimerase	540.667	GPNADHDJ_03333	electron transfer flavoprotein subunit alpha	526.667	NIPOLPBK_01253	hypothetical protein	551	EIELFIGP_03291	flagellin	521.333	PLCFDHLH_00753	hypothetical protein	525	IMCGPPIG_01765	2-oxo acid dehydrogenase subunit E2	564.667	AEPCKKLL_01987	oar family adhesion protein	476.667
FLFIOBJN_02323	bifunctional proline dehydrogenase/L-glutamate gamma-semialdehyde dehydrogenase PutA	538.333	GPNADHDJ_00938	peptide deformylase	523.667	NIPOLPBK_03646	succinate dehydrogenase flavoprotein subunit	548.333	EIELFIGP_00227	ribosome-recycling factor	519	PLCFDHLH_03545	BON domain-containing protein	520	IMCGPPIG_00344	zinc-finger domain-containing protein	558	AEPCKKLL_02280	hypothetical protein	475.333
FLFIOBJN_00590	succinate dehydrogenase, hydrophobic membrane anchor protein	538	GPNADHDJ_01575	hypothetical protein	523.333	NIPOLPBK_02995	DNA-binding response regulator	546.667	EIELFIGP_04252	IMP dehydrogenase	515.667	PLCFDHLH_02257	succinate dehydrogenase flavoprotein subunit	518	IMCGPPIG_01227	YncE family protein	552.667	AEPCKKLL_03827	hypothetical protein	474.667
FLFIOBJN_00258	cell division topological specificity factor	535	GPNADHDJ_02744	adenylate kinase	522.667	NIPOLPBK_03526	NADH-quinone oxidoreductase subunit B	544.667	EIELFIGP_02352	hypothetical protein	513.667	PLCFDHLH_03801	RNA polymerase sigma factor RpoD	517.333	IMCGPPIG_01014	hypothetical protein	551.333	AEPCKKLL_02476	molybdopterin converting factor subunit 2 protein	473.333
FLFIOBJN_00184	protein-export protein SecB	534	GPNADHDJ_01558	pyruvate dehydrogenase (acetyl-transferring) E1 component subunit alpha	520.667	NIPOLPBK_01046	hypothetical protein	541.667	EIELFIGP_02749	DNA-binding response regulator	509	PLCFDHLH_00186	HPr family phosphocarrier protein	513	IMCGPPIG_01766	Variant SH3 domain-containing protein	547.333	AEPCKKLL_04075	hypothetical protein	472.667
FLFIOBJN_04035	pyruvate dehydrogenase (acetyl-transferring), homodimeric type	533.333	GPNADHDJ_02150	elongation factor P	520	NIPOLPBK_03559	integration host factor subunit alpha	539.667	EIELFIGP_02992	type VI secretion protein	507.667	PLCFDHLH_00745	Tol-Pal system beta propeller repeat protein TolB	513	IMCGPPIG_01487	hypothetical protein	546.667	AEPCKKLL_00011	alpha-ketoacid dehydrogenase subunit beta	472.333
FLFIOBJN_01090	thioredoxin	532.333	GPNADHDJ_01659	RNA-binding protein Hfq	519	NIPOLPBK_01745	RidA family protein	539	EIELFIGP_04589	hypothetical protein	502.667	PLCFDHLH_01946	2-oxo acid dehydrogenase subunit E2	513	IMCGPPIG_04116	ABC transporter	546.333	AEPCKKLL_00611	hypothetical protein	471.333
FLFIOBJN_04329	YncE family protein	527.333	GPNADHDJ_01952	hypothetical protein	517	NIPOLPBK_00131	alpha/beta hydrolase	538	EIELFIGP_01924	peptide deformylase	502.333	PLCFDHLH_00455	monothiol glutaredoxin, Grx4 family	511.667	IMCGPPIG_02301	ATP synthase subunit B	545	AEPCKKLL_00903	aspartate/tyrosine/aromatic aminotransferase	468
FLFIOBJN_02658	3-hydroxyacyl-CoA dehydrogenase	526.667	GPNADHDJ_02871	cytochrome o ubiquinol oxidase subunit III	516.333	NIPOLPBK_00917	hypothetical protein	537.667	EIELFIGP_02192	hypothetical protein	501.333	PLCFDHLH_04185	electron transfer flavoprotein subunit beta/FixA family protein	511.333	IMCGPPIG_01768	pyruvate dehydrogenase (acetyl-transferring) E1 component subunit alpha	538.333	AEPCKKLL_01806	hypothetical protein	467
FLFIOBJN_03607	hypothetical protein	525.333	GPNADHDJ_01218	type I glutamate--ammonia ligase	515.667	NIPOLPBK_02174	hypothetical protein	537	EIELFIGP_04033	ribosome maturation factor	500	PLCFDHLH_00543	methylmalonate-semialdehyde dehydrogenase (CoA acylating)	510	IMCGPPIG_04475	succinate dehydrogenase flavoprotein subunit	538.333	AEPCKKLL_01703	polyketide cyclase	464.333
FLFIOBJN_02158	lipoyl(octanoyl) transferase LipB	525	GPNADHDJ_01994	ATP synthase subunit delta	515	NIPOLPBK_03046	molecular chaperone DnaK	536.667	EIELFIGP_01109	energy transducer TonB	499.333	PLCFDHLH_04175	ABC transporter	510	IMCGPPIG_00413	azurin	537	AEPCKKLL_00681	cell division topological specificity factor	462.667
FLFIOBJN_00194	superoxide dismutase family protein	524.333	GPNADHDJ_01237	protein-export protein SecB	514	NIPOLPBK_03053	outer membrane protein assembly factor BamE	536	EIELFIGP_03519	outer membrane protein assembly factor BamB	494.667	PLCFDHLH_02716	S-adenosylmethionine synthase	508	IMCGPPIG_02345	efflux RND transporter periplasmic adaptor subunit	536.667	AEPCKKLL_01693	hypothetical protein	461.333
FLFIOBJN_02068	arginine/agmatine antiporter	524	GPNADHDJ_02142	RNA polymerase-binding protein DksA	513.667	NIPOLPBK_02510	monothiol glutaredoxin, Grx4 family	534.333	EIELFIGP_01266	RtcB family protein	494.333	PLCFDHLH_03575	efflux RND transporter periplasmic adaptor subunit	505.667	IMCGPPIG_02117	2-dehydro-3-deoxyphosphooctonate aldolase	533.333	AEPCKKLL_02804	peptidylprolyl isomerase	461.333
FLFIOBJN_01833	isopenicillin N synthase family oxygenase	522.667	GPNADHDJ_03863	acyl-CoA dehydrogenase	513.667	NIPOLPBK_00839	twin-arginine translocase subunit TatA	529.667	EIELFIGP_02054	membrane protein	490.667	PLCFDHLH_00945	elongation factor P	505	IMCGPPIG_02648	peptide-methionine (S)-S-oxide reductase MsrA	533	AEPCKKLL_02974	hypothetical protein	456.667
FLFIOBJN_03028	4-hydroxyphenylpyruvate dioxygenase	518.333	GPNADHDJ_02220	DNA-directed RNA polymerase subunit omega	509.333	NIPOLPBK_03349	ABC transporter ATP-binding protein	526	EIELFIGP_03726	bifunctional molybdenum cofactor biosynthesis protein MoaC/MoaB	489.667	PLCFDHLH_00528	ribonucleoside-diphosphate reductase subunit alpha	504.667	IMCGPPIG_03377	serine hydroxymethyltransferase	532.667	AEPCKKLL_01531	oleate hydratase	452.333
FLFIOBJN_01829	NADH-quinone oxidoreductase subunit A	517.667	GPNADHDJ_00379	slipin family protein	507.667	NIPOLPBK_04197	hypothetical protein	524	EIELFIGP_03457	hypothetical protein	488	PLCFDHLH_02216	cytochrome c	502	IMCGPPIG_00705	ribonucleoside-diphosphate reductase subunit alpha	532	AEPCKKLL_00631	cytochrome o ubiquinol oxidase subunit I	451.667
FLFIOBJN_01081	NADP-dependent isocitrate dehydrogenase	517.333	GPNADHDJ_02556	bacterioferritin	505	NIPOLPBK_02429	aspartate/tyrosine/aromatic aminotransferase	521	EIELFIGP_04307	molecular chaperone SurA	488	PLCFDHLH_03226	type I methionyl aminopeptidase	501.333	IMCGPPIG_00867	TonB-dependent receptor	530.667	AEPCKKLL_02609	hypothetical protein	448.667
FLFIOBJN_03604	bifunctional molybdenum cofactor biosynthesis protein MoaC/MoaB	516.667	GPNADHDJ_02870	cytochrome o ubiquinol oxidase subunit IV	503	NIPOLPBK_00360	cytochrome o ubiquinol oxidase subunit I	519.333	EIELFIGP_02632	aspartate/tyrosine/aromatic aminotransferase	485.667	PLCFDHLH_03284	methyltransferase domain-containing protein	499.667	IMCGPPIG_03706	RNA helicase	530.333	AEPCKKLL_00268	ATP-dependent protease ATPase subunit HslU	447.667
FLFIOBJN_01812	translation initiation factor IF-2	514.333	GPNADHDJ_03992	Tol-Pal system beta propeller repeat protein TolB	501.333	NIPOLPBK_02680	type I glutamate--ammonia ligase	519	EIELFIGP_03453	SHOCT domain-containing protein	482.667	PLCFDHLH_03721	hypothetical protein	494	IMCGPPIG_04056	elongation factor P	525.667	AEPCKKLL_02631	hypothetical protein	447.333
FLFIOBJN_02789	RidA family protein	510.667	GPNADHDJ_01951	succinate dehydrogenase, cytochrome b556 subunit	497.667	NIPOLPBK_03594	nitrate reductase molybdenum cofactor assembly chaperone	518.333	EIELFIGP_03352	aspartate-semialdehyde dehydrogenase	482	PLCFDHLH_01097	acyl-CoA desaturase	493	IMCGPPIG_04472	hypothetical protein	523.667	AEPCKKLL_00009	2-oxo acid dehydrogenase subunit E2	442
FLFIOBJN_00882	virion core protein (lumpy skin disease virus)	509.667	GPNADHDJ_02872	cytochrome o ubiquinol oxidase subunit I	497	NIPOLPBK_00705	hypothetical protein	518.333	EIELFIGP_00265	RNA helicase	480.667	PLCFDHLH_02791	propionate--CoA ligase	490	IMCGPPIG_00912	isopenicillin N synthase family oxygenase	521.667	AEPCKKLL_01505	outer membrane protein assembly factor BamB	440.333
FLFIOBJN_02816	transketolase	509.333	GPNADHDJ_02778	glycine cleavage system protein H	489.333	NIPOLPBK_01425	2-oxoglutarate dehydrogenase E1 component	515.667	EIELFIGP_00702	ribonucleoside-diphosphate reductase subunit alpha	480.667	PLCFDHLH_04557	IS3 family transposase	483.667	IMCGPPIG_01808	bacterioferritin	521.667	AEPCKKLL_01439	hemin ABC transporter substrate-binding protein	440
FLFIOBJN_00257	septum site-determining protein MinD	506.333	GPNADHDJ_01207	ParA family protein	488.333	NIPOLPBK_00300	lysine transporter LysE	512.333	EIELFIGP_04550	carbon storage regulator	480.667	PLCFDHLH_03619	ATP synthase subunit B	480.333	IMCGPPIG_02138	RNA-binding protein Hfq	521	AEPCKKLL_00278	ubiquinone/menaquinone biosynthesis C-methyltransferase UbiE	435.667
FLFIOBJN_01187	RNA polymerase sigma factor RpoD	506.333	GPNADHDJ_02032	HslU--HslV peptidase proteolytic subunit	488.333	NIPOLPBK_04172	RNA-binding protein Hfq	512.333	EIELFIGP_03963	arginine/agmatine antiporter	480.333	PLCFDHLH_04366	penicillin-binding protein activator	479.333	IMCGPPIG_01137	acyl-CoA desaturase	519	AEPCKKLL_03777	YncE family protein	434.667
FLFIOBJN_03739	response regulator	505.333	GPNADHDJ_00926	RNA polymerase sigma factor RpoD	483.667	NIPOLPBK_00840	SH3 domain-containing-like protein 1	512.333	EIELFIGP_01865	F0F1 ATP synthase subunit A	478.333	PLCFDHLH_00679	autotransporter domain-containing esterase	478.667	IMCGPPIG_03527	hypothetical protein	519	AEPCKKLL_01888	anti-sigma factor	434.333
FLFIOBJN_03263	hypothetical protein	503	GPNADHDJ_02293	septum site-determining protein MinD	479.333	NIPOLPBK_00407	ATP synthase subunit B	511.333	EIELFIGP_02228	ABC transporter	478	PLCFDHLH_03618	ATP synthase subunit delta	477	IMCGPPIG_02696	S-adenosylmethionine synthase	516.667	AEPCKKLL_03794	ATP-dependent chaperone ClpB	434
FLFIOBJN_03723	protein-L-isoaspartate O-methyltransferase	501	GPNADHDJ_01978	PhoH family protein	478.333	NIPOLPBK_03384	pyruvate dehydrogenase (acetyl-transferring), homodimeric type	509.667	EIELFIGP_02448	zinc-finger domain-containing protein	476.667	PLCFDHLH_02255	succinate dehydrogenase, cytochrome b556 subunit	476.667	IMCGPPIG_01000	phosphoenolpyruvate synthase	516	AEPCKKLL_02143	twin-arginine translocase subunit TatA	433.667
FLFIOBJN_04391	hemin ABC transporter substrate-binding protein	498	GPNADHDJ_04044	acetyl-CoA C-acyltransferase	477.667	NIPOLPBK_00362	cytochrome o ubiquinol oxidase subunit IV	507.667	EIELFIGP_01121	hypothetical protein	475	PLCFDHLH_01580	RNA helicase	475.667	IMCGPPIG_04105	electron transfer flavoprotein subunit alpha	516	AEPCKKLL_01216	type II toxin-antitoxin system Phd/YefM family antitoxin	431.667
FLFIOBJN_03661	aspartate/tyrosine/aromatic aminotransferase	497.333	GPNADHDJ_00876	hypothetical protein	475.667	NIPOLPBK_02697	superoxide dismutase family protein	506.667	EIELFIGP_01840	protein-export protein SecB	473.667	PLCFDHLH_01586	hypothetical protein	475.333	IMCGPPIG_02302	ATP synthase subunit delta	514.333	AEPCKKLL_00632	ubiquinol oxidase subunit II	430
FLFIOBJN_02840	phosphoenolpyruvate synthase	496.333	GPNADHDJ_01996	ATP synthase subunit gamma	468.667	NIPOLPBK_00739	RtcB family protein	504	EIELFIGP_01291	iron-sulfur cluster insertion protein ErpA	472.333	PLCFDHLH_01540	classical arabinogalactan protein 4	474.667	IMCGPPIG_03565	RNA polymerase sigma factor RpoD	513	AEPCKKLL_00975	histidine phosphatase family protein	429.667
FLFIOBJN_02692	oleate hydratase	490.667	GPNADHDJ_02891	long-chain fatty acid--CoA ligase	467.667	NIPOLPBK_03486	cation transporter	503	EIELFIGP_02763	succinate dehydrogenase, hydrophobic membrane anchor protein	471.667	PLCFDHLH_00810	TonB-dependent receptor	470.333	IMCGPPIG_03385	Ax21 family protein	512.667	AEPCKKLL_03061	electron transfer flavoprotein subunit alpha	429.333
FLFIOBJN_01248	bacterioferritin	488	GPNADHDJ_03701	hypothetical protein	467.333	NIPOLPBK_01113	monothiol glutaredoxin, Grx4 family	501	EIELFIGP_03724	molybdopterin synthase sulfur carrier subunit	471.333	PLCFDHLH_01650	helix-turn-helix domain-containing protein	470.333	IMCGPPIG_04473	succinate dehydrogenase, cytochrome b556 subunit	510.667	AEPCKKLL_00860	organic solvent ABC transporter	428.667
FLFIOBJN_04078	molecular chaperone SurA	487	GPNADHDJ_03640	enoyl-CoA hydratase/isomerase family protein	466.667	NIPOLPBK_00732	hypothetical protein	501	EIELFIGP_04217	transcriptional regulator	469.333	PLCFDHLH_00300	transcriptional regulator	468.667	IMCGPPIG_03331	hypothetical protein	506.667	AEPCKKLL_00565	N-acetyltransferase	428.333
FLFIOBJN_01819	NADH-quinone oxidoreductase subunit K	486	GPNADHDJ_02908	transcription elongation factor GreA	465	NIPOLPBK_00080	hypothetical protein	496	EIELFIGP_02924	hypothetical protein	465	PLCFDHLH_01947	Variant SH3 domain-containing protein	466.333	IMCGPPIG_00159	HPr family phosphocarrier protein	506	AEPCKKLL_03242	RidA family protein	427
FLFIOBJN_04383	hypothetical protein	485	GPNADHDJ_03067	preprotein translocase subunit SecG	462	NIPOLPBK_03740	cell wall hydrolase	494.333	EIELFIGP_04548	regulatory protein RecX	463.667	PLCFDHLH_02001	membrane protein	466.333	IMCGPPIG_04214	type I glutamate--ammonia ligase	501.333	AEPCKKLL_03215	transketolase	426.667
FLFIOBJN_01112	acetyl-CoA carboxylase biotin carboxyl carrier protein	484	GPNADHDJ_02081	Fe-S biogenesis protein NfuA	460	NIPOLPBK_00115	N-acetyltransferase	494	EIELFIGP_00402	cell division topological specificity factor	460	PLCFDHLH_03306	iron-sulfur cluster assembly accessory protein	465.667	IMCGPPIG_02770	propionate--CoA ligase	500.667	AEPCKKLL_01787	TonB-dependent receptor	425
FLFIOBJN_02657	acetyl-CoA C-acyltransferase	482.667	GPNADHDJ_03473	aspartate/tyrosine/aromatic aminotransferase	459.333	NIPOLPBK_03451	hypothetical protein	494	EIELFIGP_01439	lipoyl(octanoyl) transferase LipB	459.333	PLCFDHLH_03625	dihydrolipoyllysine-residue acetyltransferase	464.333	IMCGPPIG_03076	ribosome-recycling factor	500.667	AEPCKKLL_00180	RNA polymerase sigma factor RpoD	423.333
FLFIOBJN_01257	methylisocitrate lyase	479	GPNADHDJ_00874	fimbrial chaperone	457	NIPOLPBK_03560	MerR family transcriptional regulator	493.333	EIELFIGP_03678	TonB-dependent receptor	457.333	PLCFDHLH_03463	phosphoenolpyruvate synthase	463.333	IMCGPPIG_03647	RidA family protein	498.667	AEPCKKLL_01137	TonB-dependent receptor	420.667
FLFIOBJN_01537	glucose-1-phosphate thymidylyltransferase	477.667	GPNADHDJ_03074	NADH-quinone oxidoreductase subunit F	455.333	NIPOLPBK_01111	oar family adhesion protein	492.667	EIELFIGP_03092	characterized ACR protein	457	PLCFDHLH_01113	multidrug transporter subunit MdtJ	462.667	IMCGPPIG_00323	monothiol glutaredoxin, Grx4 family	497	AEPCKKLL_02803	translational GTPase TypA	419.333
FLFIOBJN_01039	hypothetical protein	477	GPNADHDJ_03266	elongation factor Tu	454.333	NIPOLPBK_02340	electron transfer flavoprotein subunit alpha	490.667	EIELFIGP_00329	single-stranded DNA-binding protein	455.667	PLCFDHLH_03397	fimbrial biogenesis outer membrane usher protein	462	IMCGPPIG_00916	NADH-quinone oxidoreductase subunit A	494	AEPCKKLL_00012	pyruvate dehydrogenase (acetyl-transferring) E1 component subunit alpha	419
FLFIOBJN_00051	enoyl-CoA hydratase/isomerase family protein	476	GPNADHDJ_02101	hypothetical protein	453.333	NIPOLPBK_04180	carbon storage regulator	490	EIELFIGP_03817	DNA starvation/stationary phase protection protein	453.667	PLCFDHLH_01949	pyruvate dehydrogenase (acetyl-transferring) E1 component subunit alpha	459.667	IMCGPPIG_00798	hypothetical protein	493.667	AEPCKKLL_03060	electron transfer flavoprotein subunit beta/FixA family protein	418
FLFIOBJN_00588	hypothetical protein	475.333	GPNADHDJ_00258	Spore protein SP21	453	NIPOLPBK_00619	hypothetical protein	489.333	EIELFIGP_01306	S-adenosylmethionine decarboxylase proenzyme	453.333	PLCFDHLH_03024	L,D-transpeptidase	458.667	IMCGPPIG_01985	cytochrome o ubiquinol oxidase subunit III	485.333	AEPCKKLL_03582	hypothetical protein	414.333
FLFIOBJN_01492	asparagine synthase (glutamine-hydrolyzing)	472.667	GPNADHDJ_00466	twin-arginine translocase subunit TatA	452.333	NIPOLPBK_03266	glutamate dehydrogenase	488.333	EIELFIGP_04226	alcohol dehydrogenase	448	PLCFDHLH_03728	hypothetical protein	457.333	IMCGPPIG_04435	RNA polymerase sigma factor RpoE	485.333	AEPCKKLL_02142	SH3 domain-containing-like protein 1	413.667
FLFIOBJN_02765	NADP-dependent malic enzyme	472.333	GPNADHDJ_01676	enolase	452	NIPOLPBK_01893	RNA polymerase sigma factor RpoD	487.667	EIELFIGP_04031	translation initiation factor IF-2	447	PLCFDHLH_03237	ribosome-recycling factor	457	IMCGPPIG_01983	ubiquinol oxidase subunit II	484.333	AEPCKKLL_00076	NADP-dependent isocitrate dehydrogenase	413.333
FLFIOBJN_01027	energy transducer TonB	469.667	GPNADHDJ_02534	ribosome-recycling factor	452	NIPOLPBK_03870	4-hydroxyphenylpyruvate dioxygenase	483	EIELFIGP_01931	tRNA threonylcarbamoyladenosine biosynthesis protein RimN	445	PLCFDHLH_03449	hypothetical protein	455.667	IMCGPPIG_00021	septum site-determining protein MinD	483	AEPCKKLL_00888	M48 family peptidase	413.333
FLFIOBJN_04064	peptide-methionine (S)-S-oxide reductase MsrA	466.667	GPNADHDJ_01505	hypothetical protein	451	NIPOLPBK_00664	hypothetical protein	480.667	EIELFIGP_01515	energy-dependent translational throttle protein EttA	444.667	PLCFDHLH_02295	hypothetical protein	453.667	IMCGPPIG_00641	autotransporter domain-containing esterase	482.333	AEPCKKLL_00267	HslU--HslV peptidase proteolytic subunit	412.667
FLFIOBJN_02918	stringent starvation protein A	464	GPNADHDJ_03621	ribonucleoside-diphosphate reductase subunit alpha	450.333	NIPOLPBK_00518	thiol:disulfide interchange protein DsbA/DsbL	479.667	EIELFIGP_00834	hypothetical protein	444	PLCFDHLH_02217	alcohol dehydrogenase	450.667	IMCGPPIG_02295	dihydrolipoyllysine-residue acetyltransferase	481	AEPCKKLL_00571	cation transporter	409.333
FLFIOBJN_03680	Tol-Pal system beta propeller repeat protein TolB	464	GPNADHDJ_04201	phosphoenolpyruvate synthase	448	NIPOLPBK_02388	peptide-methionine (R)-S-oxide reductase	473.333	EIELFIGP_04338	N-acetyltransferase	443	PLCFDHLH_02682	molecular chaperone SurA	449.667	IMCGPPIG_03006	organic solvent ABC transporter	476.667	AEPCKKLL_03709	bifunctional proline dehydrogenase/L-glutamate gamma-semialdehyde dehydrogenase PutA	409
FLFIOBJN_00737	nucleotide exchange factor GrpE	461	GPNADHDJ_03942	molecular chaperone SurA	447.667	NIPOLPBK_03877	pyruvate dehydrogenase (acetyl-transferring) E1 component subunit alpha	469.667	EIELFIGP_01466	HslU--HslV peptidase proteolytic subunit	441.667	PLCFDHLH_04186	electron transfer flavoprotein subunit alpha	449	IMCGPPIG_01198	flagellar protein FlgN	475.333	AEPCKKLL_00222	dihydrolipoyllysine-residue acetyltransferase	408.333
FLFIOBJN_02703	biopolymer transporter ExbD	460.333	GPNADHDJ_01469	TonB-dependent receptor	446.333	NIPOLPBK_01521	S-adenosylmethionine synthase	468.333	EIELFIGP_02894	hypothetical protein	440.333	PLCFDHLH_03396	type 1 fimbrial protein	446.667	IMCGPPIG_02943	hypothetical protein	474.667	AEPCKKLL_03461	serine hydroxymethyltransferase	408.333
FLFIOBJN_03497	hypothetical protein	460.333	GPNADHDJ_01962	4-hydroxy-3-methylbut-2-en-1-yl diphosphate synthase (flavodoxin)	446	NIPOLPBK_03902	flagellar export chaperone FliS	462.667	EIELFIGP_02959	DNA-binding response regulator	436.667	PLCFDHLH_03040	porphyrin biosynthesis protein	441.667	IMCGPPIG_03735	acetyl-CoA C-acyltransferase	474.333	AEPCKKLL_01750	isopenicillin N synthase family oxygenase	408
FLFIOBJN_00416	hypothetical protein	460	GPNADHDJ_02963	classical arabinogalactan protein 4	444.333	NIPOLPBK_00161	hypothetical protein	460.333	EIELFIGP_03371	peptidase	436.667	PLCFDHLH_03912	RidA family protein	441	IMCGPPIG_02662	molecular chaperone SurA	472.667	AEPCKKLL_03307	serine/threonine protein kinase	401.333
FLFIOBJN_01553	DNA-binding protein	459.667	GPNADHDJ_02033	ATP-dependent protease ATPase subunit HslU	443.333	NIPOLPBK_02173	hypothetical protein	458	EIELFIGP_03729	hypothetical protein	436.333	PLCFDHLH_02461	SH3 domain-containing-like protein 1	440.333	IMCGPPIG_03918	hypothetical protein	471.667	AEPCKKLL_03865	flagellar export chaperone FliS	401.333
FLFIOBJN_02277	enolase	458.333	GPNADHDJ_03572	type II toxin-antitoxin system Phd/YefM family antitoxin	440.333	NIPOLPBK_00475	lipoyl(octanoyl) transferase LipB	457.333	EIELFIGP_01517	serine hydroxymethyltransferase	436	PLCFDHLH_01061	cupin domain-containing protein	439	IMCGPPIG_03817	response regulator	471	AEPCKKLL_03820	Tol-Pal system beta propeller repeat protein TolB	400
FLFIOBJN_01111	acetyl-CoA carboxylase biotin carboxylase subunit	458	GPNADHDJ_04202	DksA/TraR family C4-type zinc finger protein	439	NIPOLPBK_00137	GNAT family N-acetyltransferase	456.333	EIELFIGP_03868	outer membrane protein assembly factor BamE	435.333	PLCFDHLH_02437	GlsB/YeaQ/YmgE family stress response membrane protein	439	IMCGPPIG_04002	protein-export protein SecB	469.667	AEPCKKLL_03209	MBL fold metallo-hydrolase	398.333
FLFIOBJN_00552	twin-arginine translocase subunit TatA	457.333	GPNADHDJ_02036	efflux RND transporter periplasmic adaptor subunit	438	NIPOLPBK_02626	hypothetical protein	455.667	EIELFIGP_01860	ATP synthase subunit gamma	433.667	PLCFDHLH_02862	tRNA threonylcarbamoyladenosine biosynthesis protein RimN	435	IMCGPPIG_00717	NUDIX domain-containing protein	469	AEPCKKLL_02652	phosphoenolpyruvate synthase	395.333
FLFIOBJN_00970	hypothetical protein	454	GPNADHDJ_02714	ClpXP protease specificity-enhancing factor	435.667	NIPOLPBK_02215	HPr family phosphocarrier protein	454.667	EIELFIGP_04042	hypothetical protein	433.333	PLCFDHLH_03857	nucleoside-diphosphate kinase	434.333	IMCGPPIG_04556	hypothetical protein	468.333	AEPCKKLL_02488	molybdate ABC transporter substrate-binding protein	394.667
FLFIOBJN_01820	NADH-quinone oxidoreductase subunit J	452.667	GPNADHDJ_01950	succinate dehydrogenase, hydrophobic membrane anchor protein	434.667	NIPOLPBK_02780	outer membrane protein assembly factor BamB	454.333	EIELFIGP_04032	transcription termination/antitermination protein NusA	431.667	PLCFDHLH_02256	succinate dehydrogenase, hydrophobic membrane anchor protein	433	IMCGPPIG_00231	OmpA family protein	467.667	AEPCKKLL_00229	ATP synthase subunit delta	393.333
FLFIOBJN_01826	NADH-quinone oxidoreductase subunit D 2	452.333	GPNADHDJ_03497	thiol:disulfide interchange protein DsbA/DsbL	434.333	NIPOLPBK_03732	translational GTPase TypA	446.333	EIELFIGP_00968	Spore protein SP21	431	PLCFDHLH_02442	acetate--CoA ligase	433	IMCGPPIG_03057	asparagine synthase B	467.333	AEPCKKLL_03954	hypothetical protein	392
FLFIOBJN_01918	elongation factor Tu	452.333	GPNADHDJ_01421	aspartate-semialdehyde dehydrogenase	434	NIPOLPBK_01123	stringent starvation protein A	445.333	EIELFIGP_02051	bifunctional proline dehydrogenase/L-glutamate gamma-semialdehyde dehydrogenase PutA	429.667	PLCFDHLH_01934	hypothetical protein	432.333	IMCGPPIG_03738	nucleoside-diphosphate kinase	467.333	AEPCKKLL_01500	nucleoside-diphosphate kinase	391.333
FLFIOBJN_03111	bacterioferritin	451.667	GPNADHDJ_04097	copper chaperone	433.333	NIPOLPBK_01321	hypothetical protein	444	EIELFIGP_01504	hypothetical protein	426.667	PLCFDHLH_03034	protein-export protein SecB	430.667	IMCGPPIG_02473	SH3 domain-containing-like protein 1	466	AEPCKKLL_03436	penicillin-binding protein activator	389.667
FLFIOBJN_03091	ribosome-recycling factor	449.667	GPNADHDJ_03766	bifunctional proline dehydrogenase/L-glutamate gamma-semialdehyde dehydrogenase PutA	432.333	NIPOLPBK_00474	hypothetical protein	443.667	EIELFIGP_04566	hypothetical protein	426.333	PLCFDHLH_02203	regulatory protein RecX	430	IMCGPPIG_01986	cytochrome o ubiquinol oxidase subunit IV	465.667	AEPCKKLL_01786	peptidase	388.333
FLFIOBJN_01291	hypothetical protein	448	GPNADHDJ_03352	membrane protein	432	NIPOLPBK_02541	protein-L-isoaspartate O-methyltransferase	442	EIELFIGP_02993	hypothetical protein	423	PLCFDHLH_00859	NADH-quinone oxidoreductase subunit A	429.333	IMCGPPIG_04558	IS3 family transposase	464.333	AEPCKKLL_02291	hypothetical protein	388.333
FLFIOBJN_01651	TonB-dependent hemoglobin/transferrin/lactoferrin family receptor	447.667	GPNADHDJ_03534	M48 family peptidase	432	NIPOLPBK_02786	TetR/AcrR family transcriptional regulator	441.333	EIELFIGP_03758	response regulator	422	PLCFDHLH_00621	hypothetical protein	428.333	IMCGPPIG_01485	hypothetical protein	461.667	AEPCKKLL_03550	acyl-CoA dehydrogenase	387.333
FLFIOBJN_02537	bifunctional aconitate hydratase 2/2-methylisocitrate dehydratase	444.333	GPNADHDJ_01158	IMP dehydrogenase	431.667	NIPOLPBK_01215	long-chain fatty acid--CoA ligase	441	EIELFIGP_02233	DNA-binding protein	421.667	PLCFDHLH_02929	transcriptional regulator	428	IMCGPPIG_01984	cytochrome o ubiquinol oxidase subunit I	461.333	AEPCKKLL_02859	endopeptidase La	381.667
FLFIOBJN_02528	long-chain fatty acid--CoA ligase	441.667	GPNADHDJ_03226	serine endoprotease DegQ	430	NIPOLPBK_04187	DNA-binding response regulator	441	EIELFIGP_01000	XRE family transcriptional regulator	421	PLCFDHLH_03115	DNA topoisomerase (ATP-hydrolyzing) subunit B	427.333	IMCGPPIG_03736	3-hydroxyacyl-CoA dehydrogenase	461.333	AEPCKKLL_03512	2-methylcitrate synthase	378
FLFIOBJN_02787	DNA-directed RNA polymerase subunit omega	441.333	GPNADHDJ_00488	methyltransferase domain-containing protein	429.333	NIPOLPBK_00135	phosphatase	440.667	EIELFIGP_02823	ribose-phosphate diphosphokinase	419.667	PLCFDHLH_02787	translational GTPase TypA	427	IMCGPPIG_04121	DNA-binding protein	459.667	AEPCKKLL_02694	molecular chaperone SurA	377.667
FLFIOBJN_01573	serine hydroxymethyltransferase	439.333	GPNADHDJ_03370	NADP-dependent malic enzyme	429	NIPOLPBK_04023	ABC transporter ATP-binding protein	440.667	EIELFIGP_04201	NADP-dependent isocitrate dehydrogenase	418	PLCFDHLH_03088	organic solvent ABC transporter	426	IMCGPPIG_00022	cell division topological specificity factor	459.333	AEPCKKLL_02731	branched-chain amino acid aminotransferase	376
FLFIOBJN_00071	ribonucleoside-diphosphate reductase subunit alpha	438.333	GPNADHDJ_03135	hypothetical protein	428.333	NIPOLPBK_03952	response regulator	440.333	EIELFIGP_01340	Variant SH3 domain-containing protein	416.333	PLCFDHLH_00809	TonB-dependent receptor	425.667	IMCGPPIG_03149	FKBP-type peptidyl-prolyl cis-trans isomerase	459.333	AEPCKKLL_01740	NADH-quinone oxidoreductase subunit G	375.333
FLFIOBJN_00751	lysine 6-aminotransferase	437.667	GPNADHDJ_01552	4-hydroxyphenylpyruvate dioxygenase	428	NIPOLPBK_03553	threonine--tRNA ligase	439.667	EIELFIGP_02946	PDZ domain-containing protein	416.333	PLCFDHLH_04556	hypothetical protein	425.333	IMCGPPIG_04474	succinate dehydrogenase, hydrophobic membrane anchor protein	459	AEPCKKLL_01654	transcription elongation factor GreA	373.667
FLFIOBJN_01795	integration host factor subunit alpha	436.667	GPNADHDJ_00341	hypothetical protein	424.333	NIPOLPBK_01456	energy-dependent translational throttle protein EttA	439	EIELFIGP_03502	transketolase	414.333	PLCFDHLH_01482	YncE family protein	422.667	IMCGPPIG_00917	NADH-quinone oxidoreductase subunit B	458.667	AEPCKKLL_00334	thiol:disulfide interchange protein DsbA/DsbL	373.333
FLFIOBJN_00319	single-stranded DNA-binding protein	435.667	GPNADHDJ_03070	NADH-quinone oxidoreductase subunit B	423.333	NIPOLPBK_00662	hypothetical protein	435.667	EIELFIGP_04014	integration host factor subunit alpha	412	PLCFDHLH_02274	ubiquinol oxidase subunit II	422	IMCGPPIG_03743	outer membrane protein assembly factor BamB	458	AEPCKKLL_00680	septum site-determining protein MinD	372
FLFIOBJN_01827	NADH-quinone oxidoreductase subunit C	435	GPNADHDJ_00588	hypothetical protein	422	NIPOLPBK_03322	bacterioferritin	433.333	EIELFIGP_04482	NADH-quinone oxidoreductase subunit G	412	PLCFDHLH_00330	RidA family protein	420.667	IMCGPPIG_02454	acetate--CoA ligase	457	AEPCKKLL_01670	long-chain fatty acid--CoA ligase	370.333
FLFIOBJN_04382	class II fumarate hydratase	434.667	GPNADHDJ_01979	hypothetical protein	421.667	NIPOLPBK_01458	serine hydroxymethyltransferase	432.333	EIELFIGP_01051	hypothetical protein	411.333	PLCFDHLH_03862	outer membrane protein assembly factor BamB	418.667	IMCGPPIG_01183	flagellin	452.667	AEPCKKLL_02519	methyltransferase domain-containing protein	370
FLFIOBJN_01880	peptidylprolyl isomerase	432.667	GPNADHDJ_03563	organic solvent ABC transporter	421.667	NIPOLPBK_03826	cAMP-activated global transcriptional regulator CRP	431.667	EIELFIGP_00098	hypothetical protein	411	PLCFDHLH_00860	NADH-quinone oxidoreductase subunit B	418.333	IMCGPPIG_02004	hypothetical protein	450.333	AEPCKKLL_03951	hypothetical protein	370
FLFIOBJN_02409	hypothetical protein	432.667	GPNADHDJ_00726	HPr family phosphocarrier protein	420.333	NIPOLPBK_01778	MBL fold metallo-hydrolase	431.333	EIELFIGP_03232	autotransporter domain-containing esterase	411	PLCFDHLH_03276	FKBP-type peptidyl-prolyl cis-trans isomerase	417.667	IMCGPPIG_01593	helix-turn-helix domain-containing protein	446	AEPCKKLL_03902	response regulator	369.667
FLFIOBJN_01262	aminoglycoside N-acetyltransferase AAC(6')-Iz	431.333	GPNADHDJ_00481	FKBP-type peptidyl-prolyl cis-trans isomerase	420	NIPOLPBK_01536	TonB-dependent hemoglobin/transferrin/lactoferrin family receptor	430	EIELFIGP_00792	hypothetical protein	409	PLCFDHLH_03354	2-methylcitrate synthase	417.333	IMCGPPIG_03065	type I methionyl aminopeptidase	446	AEPCKKLL_00974	ParA family protein	369.333
FLFIOBJN_03361	intercellular spreading VacJ lipoprotein	431.333	GPNADHDJ_00067	virion core protein (lumpy skin disease virus)	419	NIPOLPBK_02612	response regulator	428.333	EIELFIGP_04542	RNA-binding protein Hfq	407.333	PLCFDHLH_03568	ubiquinone/menaquinone biosynthesis C-methyltransferase UbiE	416.667	IMCGPPIG_03700	hypothetical protein	445.333	AEPCKKLL_02123	enolase	368.333
FLFIOBJN_00028	hypothetical protein	428.667	GPNADHDJ_00941	Protein Smg	418.667	NIPOLPBK_04099	hypothetical protein	422.667	EIELFIGP_03720	NarK family nitrate/nitrite MFS transporter	407	PLCFDHLH_00048	septum site-determining protein MinD	412.667	IMCGPPIG_02479	copper chaperone	442	AEPCKKLL_01612	copper chaperone	367.333
FLFIOBJN_01813	transcription termination/antitermination protein NusA	428.333	GPNADHDJ_00942	hypothetical protein	418.667	NIPOLPBK_03202	isopenicillin N synthase family oxygenase	421	EIELFIGP_02888	cell wall hydrolase	406.667	PLCFDHLH_03054	type I glutamate--ammonia ligase	411.333	IMCGPPIG_04465	transcription termination/antitermination protein NusG	442	AEPCKKLL_01741	NADH-quinone oxidoreductase subunit F	366.667
FLFIOBJN_00284	nucleoside hydrolase	427.667	GPNADHDJ_02044	ubiquinone/menaquinone biosynthesis C-methyltransferase UbiE	416.667	NIPOLPBK_02922	hypothetical protein	420	EIELFIGP_00721	enoyl-CoA hydratase	406.333	PLCFDHLH_04170	DNA-binding protein	407.667	IMCGPPIG_00081	single-stranded DNA-binding protein	441.333	AEPCKKLL_02120	2-dehydro-3-deoxyphosphooctonate aldolase	365.333
FLFIOBJN_01653	hypothetical protein	427	GPNADHDJ_04012	nucleoside-diphosphate kinase	416.333	NIPOLPBK_00425	VOC family protein	419	EIELFIGP_03338	polysaccharide deacetylase	404.333	PLCFDHLH_03920	aminomethyltransferase	406.667	IMCGPPIG_00933	translation initiation factor IF-2	440.667	AEPCKKLL_00822	HPr family phosphocarrier protein	364.667
FLFIOBJN_00058	NUDIX domain-containing protein	426.333	GPNADHDJ_02181	MBL fold metallo-hydrolase	414.667	NIPOLPBK_03603	bifunctional molybdenum cofactor biosynthesis protein MoaC/MoaB	418.667	EIELFIGP_02470	monothiol glutaredoxin, Grx4 family	403	PLCFDHLH_04230	aconitate hydratase AcnA	406	IMCGPPIG_02766	translational GTPase TypA	440	AEPCKKLL_00986	type I glutamate--ammonia ligase	363.333
FLFIOBJN_03396	ribonucleoside-diphosphate reductase subunit alpha	426.333	GPNADHDJ_02337	anti-sigma factor	412.667	NIPOLPBK_03878	alpha-ketoacid dehydrogenase subunit beta	418	EIELFIGP_04686	YncE family protein	401.667	PLCFDHLH_03344	cytochrome c biogenesis protein	404	IMCGPPIG_00949	integration host factor subunit alpha	438.667	AEPCKKLL_01975	stringent starvation protein A	361.333
FLFIOBJN_01831	preprotein translocase subunit SecG	425	GPNADHDJ_01228	superoxide dismutase family protein	411.667	NIPOLPBK_03488	arginine/agmatine antiporter	417.667	EIELFIGP_02181	asparagine synthase (glutamine-hydrolyzing)	401.333	PLCFDHLH_04446	RNA polymerase sigma factor RpoE	402.667	IMCGPPIG_02157	cytochrome c	434	AEPCKKLL_01767	aspartate-semialdehyde dehydrogenase	360
FLFIOBJN_01825	NADH-quinone oxidoreductase subunit NuoE	424.667	GPNADHDJ_02852	hypothetical protein	409.667	NIPOLPBK_03943	hypothetical protein	417.667	EIELFIGP_01982	YncE family protein	398.333	PLCFDHLH_00049	cell division topological specificity factor	402.333	IMCGPPIG_03456	fimbrial protein	431.333	AEPCKKLL_00163	hypothetical protein	359.667
FLFIOBJN_02444	3-oxoacyl-ACP reductase FabG	424	GPNADHDJ_02294	cell division topological specificity factor	409	NIPOLPBK_02439	metallohydrolase	416.333	EIELFIGP_02951	aquaporin Z	398.333	PLCFDHLH_03218	asparagine synthase B	401.333	IMCGPPIG_04008	porphyrin biosynthesis protein	431.333	AEPCKKLL_00246	VOC family protein	359.667
FLFIOBJN_04285	regulatory protein RecX	424	GPNADHDJ_00510	iron-sulfur cluster assembly accessory protein	408.333	NIPOLPBK_00404	hypothetical protein	416	EIELFIGP_01399	thiol:disulfide interchange protein DsbA/DsbL	397	PLCFDHLH_02809	SPOR domain-containing protein	401	IMCGPPIG_01753	hypothetical protein	431	AEPCKKLL_00231	ATP synthase subunit gamma	358.667
FLFIOBJN_00553	SH3 domain-containing-like protein 1	423.667	GPNADHDJ_03373	zinc-finger domain-containing protein	408.333	NIPOLPBK_00855	phosphoenolpyruvate synthase	415.333	EIELFIGP_01869	dihydrolipoyllysine-residue acetyltransferase	397	PLCFDHLH_03341	FtsH protease activity modulator HflK	400	IMCGPPIG_02821	endopeptidase La	431	AEPCKKLL_02699	2-octaprenyl-6-methoxyphenyl hydroxylase	356.667
FLFIOBJN_00078	isovaleryl-CoA dehydrogenase	422.333	GPNADHDJ_03300	translational GTPase TypA	407	NIPOLPBK_00078	GFA family protein	413.667	EIELFIGP_04483	NADH-quinone oxidoreductase subunit F	397	PLCFDHLH_00259	OmpA family protein	398	IMCGPPIG_03909	hypothetical protein	429.667	AEPCKKLL_03263	hypothetical protein	356.667
FLFIOBJN_01581	Ax21 family protein	422.333	GPNADHDJ_03232	cytosol aminopeptidase	403	NIPOLPBK_01874	RidA family protein	409.667	EIELFIGP_02211	electron transfer flavoprotein subunit beta/FixA family protein	396.333	PLCFDHLH_01015	Fe-S biogenesis protein NfuA	398	IMCGPPIG_04226	ParA family protein	429	AEPCKKLL_00167	peptide deformylase	356.333
FLFIOBJN_03068	iron-sulfur cluster insertion protein ErpA	422	GPNADHDJ_02964	hypothetical protein	402.333	NIPOLPBK_03565	hypothetical protein	407	EIELFIGP_03591	ferredoxin reductase	395.333	PLCFDHLH_01112	QacE family quaternary ammonium compound efflux SMR transporter	398	IMCGPPIG_03457	type IV pilus secretin PilQ	427.333	AEPCKKLL_00706	nucleoside hydrolase	355.667
FLFIOBJN_01375	phosphatase	420	GPNADHDJ_03650	endopeptidase La	401.333	NIPOLPBK_03842	iron-sulfur cluster insertion protein ErpA	407	EIELFIGP_01163	twin-arginine translocase subunit TatA	393	PLCFDHLH_00892	integration host factor subunit alpha	397	IMCGPPIG_01828	amidohydrolase	427	AEPCKKLL_01728	translation initiation factor IF-2	355
FLFIOBJN_02306	GatB/YqeY domain-containing protein	419	GPNADHDJ_00467	SH3 domain-containing-like protein 1	400.667	NIPOLPBK_00336	GTPase ObgE	406.333	EIELFIGP_02147	classical arabinogalactan protein 4	391.667	PLCFDHLH_00108	single-stranded DNA-binding protein	396.667	IMCGPPIG_02250	FtsH protease activity modulator HflK	426.667	AEPCKKLL_03560	NfeD family protein	355
FLFIOBJN_03459	hypothetical protein	418.333	GPNADHDJ_01675	cell division protein FtsB	400.667	NIPOLPBK_04137	transcription termination/antitermination protein NusG	405.667	EIELFIGP_03014	phosphoenolpyruvate synthase	391	PLCFDHLH_00437	NADP-dependent malic enzyme	396.667	IMCGPPIG_03119	iron-sulfur cluster assembly accessory protein	426.333	AEPCKKLL_00388	NADP-dependent malic enzyme	354.667
FLFIOBJN_02712	thiol:disulfide interchange protein DsbA/DsbL	415.333	GPNADHDJ_00837	penicillin-binding protein activator	399.667	NIPOLPBK_03057	hypothetical protein	402.667	EIELFIGP_03323	ATP-dependent Clp protease ATP-binding subunit ClpA	390.667	PLCFDHLH_02842	endopeptidase La	396.333	IMCGPPIG_03816	response regulator	426	AEPCKKLL_01078	ribonucleoside-diphosphate reductase subunit alpha	353.667
FLFIOBJN_00934	histidine phosphatase family protein	415	GPNADHDJ_03069	NADH-quinone oxidoreductase subunit A	398.333	NIPOLPBK_04063	molecular chaperone SurA	402.667	EIELFIGP_01820	type I glutamate--ammonia ligase	390	PLCFDHLH_00717	hypothetical protein	395.667	IMCGPPIG_00288	thiol:disulfide interchange protein DsbA/DsbL	423.667	AEPCKKLL_03471	fimbrial biogenesis outer membrane usher protein	352.667
FLFIOBJN_00731	outer membrane protein assembly factor BamE	413	GPNADHDJ_01987	dihydrolipoyllysine-residue acetyltransferase	397.667	NIPOLPBK_01380	Fe-S biogenesis protein NfuA	402.333	EIELFIGP_02050	hypothetical protein	389	PLCFDHLH_03950	aspartate/tyrosine/aromatic aminotransferase	395.667	IMCGPPIG_01456	hypothetical protein	423.333	AEPCKKLL_03583	PhoH family protein	352.333
FLFIOBJN_02442	beta-ketoacyl-[acyl-carrier-protein] synthase II	413	GPNADHDJ_03536	DNA topoisomerase (ATP-hydrolyzing) subunit B	397.667	NIPOLPBK_00561	3-hydroxyisobutyrate dehydrogenase	402.333	EIELFIGP_00020	2-dehydro-3-deoxyphosphooctonate aldolase	388.667	PLCFDHLH_04247	lysine 6-aminotransferase	395.333	IMCGPPIG_02169	PhoH family protein	423.333	AEPCKKLL_02807	propionate--CoA ligase	352
FLFIOBJN_03270	hypothetical protein	413	GPNADHDJ_02373	FtsH protease activity modulator HflK	397.333	NIPOLPBK_03543	translation initiation factor IF-2	401	EIELFIGP_00723	3-hydroxyisobutyrate dehydrogenase	388	PLCFDHLH_02343	Fur family transcriptional regulator	395	IMCGPPIG_01174	DNA-binding response regulator	423	AEPCKKLL_01887	PDZ domain-containing protein	351.667
FLFIOBJN_02159	lipoyl synthase	412	GPNADHDJ_03749	GatB/YqeY domain-containing protein	397	NIPOLPBK_04008	alcohol dehydrogenase	399.667	EIELFIGP_02210	electron transfer flavoprotein subunit alpha	388	PLCFDHLH_01828	hypothetical protein	393	IMCGPPIG_00351	protein-L-isoaspartate O-methyltransferase	421.333	AEPCKKLL_04004	hypothetical protein	349.667
FLFIOBJN_00407	hypothetical protein	411	GPNADHDJ_01324	flagellar hook protein FliD	394.667	NIPOLPBK_04077	peptide-methionine (S)-S-oxide reductase MsrA	399.333	EIELFIGP_03090	ketoacyl-ACP synthase III	388	PLCFDHLH_04073	hypothetical protein	391.333	IMCGPPIG_03438	RidA family protein	420	AEPCKKLL_03463	energy-dependent translational throttle protein EttA	348.667
FLFIOBJN_01242	protease modulator HflC	408	GPNADHDJ_02825	hypothetical protein	394.667	NIPOLPBK_01045	preprotein translocase subunit TatC	398.667	EIELFIGP_01465	ATP-dependent protease ATPase subunit HslU	387.333	PLCFDHLH_04461	transcription termination/antitermination protein NusG	391.333	IMCGPPIG_03465	transketolase	419	AEPCKKLL_03999	hypothetical protein	348
FLFIOBJN_01794	MerR family transcriptional regulator	406	GPNADHDJ_04287	hypothetical protein	393.667	NIPOLPBK_00386	hypothetical protein	398.667	EIELFIGP_04321	hypothetical protein	387	PLCFDHLH_02469	outer membrane protein assembly factor BamE	389.333	IMCGPPIG_04362	penicillin-binding protein activator	418.333	AEPCKKLL_02503	class II fumarate hydratase	347.667
FLFIOBJN_01818	NADH-quinone oxidoreductase subunit L	402.667	GPNADHDJ_02461	flavodoxin	393.333	NIPOLPBK_03903	flagellar hook protein FliD	398	EIELFIGP_02765	succinate dehydrogenase iron-sulfur subunit	385.333	PLCFDHLH_00427	protein-L-isoaspartate O-methyltransferase	388	IMCGPPIG_01906	hypothetical protein	417.667	AEPCKKLL_03344	hypothetical protein	345.667
FLFIOBJN_04021	hypothetical protein	402.667	GPNADHDJ_01910	hypothetical protein	390.667	NIPOLPBK_00401	dihydrolipoyllysine-residue acetyltransferase	397.333	EIELFIGP_02986	hypothetical protein	385	PLCFDHLH_00303	transketolase	387.667	IMCGPPIG_03833	aspartate/tyrosine/aromatic aminotransferase	417.667	AEPCKKLL_02424	flavodoxin	344
FLFIOBJN_01174	peptide deformylase	397.667	GPNADHDJ_00561	poly(hydroxyalcanoate) granule associated protein	387.667	NIPOLPBK_00410	ATP synthase subunit gamma	395.667	EIELFIGP_00361	ArsR family transcriptional regulator	384.667	PLCFDHLH_00367	aspartate aminotransferase family protein	387	IMCGPPIG_01121	multidrug transporter subunit MdtJ	415.333	AEPCKKLL_02520	acyl-CoA dehydrogenase	342.667
FLFIOBJN_01378	membrane protein	395.333	GPNADHDJ_02028	sugar transporter	387	NIPOLPBK_01118	hypothetical protein	394.333	EIELFIGP_00403	septum site-determining protein MinD	384	PLCFDHLH_03388	energy-dependent translational throttle protein EttA	386	IMCGPPIG_01228	hemin ABC transporter substrate-binding protein	414.333	AEPCKKLL_00010	Variant SH3 domain-containing protein	341
FLFIOBJN_03730	zinc-finger domain-containing protein	395.333	GPNADHDJ_01029	NADP-dependent isocitrate dehydrogenase	385.667	NIPOLPBK_03317	FtsH protease activity modulator HflK	394	EIELFIGP_01489	glutamine--fructose-6-phosphate transaminase (isomerizing)	384	PLCFDHLH_01232	flagellin	385.333	IMCGPPIG_02834	transcriptional regulator	413.333	AEPCKKLL_01745	NADH-quinone oxidoreductase subunit B	340.667
FLFIOBJN_03602	molybdopterin synthase sulfur carrier subunit	392.333	GPNADHDJ_00255	ATP-dependent Clp protease ATP-binding subunit ClpC	385.333	NIPOLPBK_02885	iron ABC transporter permease	392.333	EIELFIGP_01839	rhodanese-like domain-containing protein	384	PLCFDHLH_03902	hypothetical protein	384.333	IMCGPPIG_03868	hypothetical protein	413	AEPCKKLL_01729	transcription termination/antitermination protein NusA	339
FLFIOBJN_00183	glycerol-3-phosphate dehydrogenase (NAD(P)(+))	391.667	GPNADHDJ_03087	translation initiation factor IF-2	383.333	NIPOLPBK_03687	hypothetical protein	392	EIELFIGP_01928	hypothetical protein	382	PLCFDHLH_02710	hypothetical protein	382.667	IMCGPPIG_02352	ubiquinone/menaquinone biosynthesis C-methyltransferase UbiE	412.667	AEPCKKLL_03612	succinate dehydrogenase, hydrophobic membrane anchor protein	338
FLFIOBJN_00754	preprotein translocase subunit YajC	391.333	GPNADHDJ_01287	response regulator	382	NIPOLPBK_00874	hypothetical protein	392	EIELFIGP_02451	NADP-dependent malic enzyme	380	PLCFDHLH_02859	hypothetical protein	381	IMCGPPIG_04246	slipin family protein	409.333	AEPCKKLL_03011	cupin domain-containing protein	337.667
FLFIOBJN_01497	RNA helicase	391	GPNADHDJ_00451	acetate--CoA ligase	381.667	NIPOLPBK_01772	transketolase	391.667	EIELFIGP_00465	ribosome maturation factor RimM	379.667	PLCFDHLH_03708	transcription elongation factor GreA	380.667	IMCGPPIG_02346	AcrB/AcrD/AcrF family protein	408.667	AEPCKKLL_03546	hypothetical protein	337.333
FLFIOBJN_01864	hypothetical protein	391	GPNADHDJ_01948	succinate dehydrogenase iron-sulfur subunit	381.333	NIPOLPBK_03511	membrane protein	391.667	EIELFIGP_04013	MerR family transcriptional regulator	376.667	PLCFDHLH_00876	translation initiation factor IF-2	379.333	IMCGPPIG_03803	aminomethyltransferase	408.333	AEPCKKLL_01148	cytosol aminopeptidase	337
FLFIOBJN_02142	ubiquinone/menaquinone biosynthesis C-methyltransferase UbiE	391	GPNADHDJ_03954	CsbD family protein	381	NIPOLPBK_04078	hypothetical protein	391.667	EIELFIGP_04067	branched-chain amino acid aminotransferase	374	PLCFDHLH_02276	cytochrome o ubiquinol oxidase subunit III	379.333	IMCGPPIG_03033	DNA topoisomerase (ATP-hydrolyzing) subunit B	405.333	AEPCKKLL_00155	signal peptide peptidase SppA	336.667
FLFIOBJN_03593	rotamase	390.667	GPNADHDJ_01899	outer membrane protein assembly factor BamE	380.667	NIPOLPBK_02781	membrane protein	389.667	EIELFIGP_04613	HPr family phosphocarrier protein	373.667	PLCFDHLH_03856	TetR/AcrR family transcriptional regulator	379	IMCGPPIG_00350	membrane protein	405	AEPCKKLL_00557	Fur family transcriptional regulator	335.333
FLFIOBJN_04364	flagellar hook protein FliD	390.667	GPNADHDJ_02970	hypothetical protein	380.667	NIPOLPBK_02705	rhodanese-like domain-containing protein	386.333	EIELFIGP_01438	lipoyl synthase	371.333	PLCFDHLH_02459	twin-arginine translocase subunit TatB	378	IMCGPPIG_01972	lysine 6-aminotransferase	403.667	AEPCKKLL_01692	hypothetical protein	334.667
FLFIOBJN_00449	RtcB family protein	389.667	GPNADHDJ_03075	NADH-quinone oxidoreductase subunit G	379	NIPOLPBK_03047	nucleotide exchange factor GrpE	384	EIELFIGP_02202	hypothetical protein	371.333	PLCFDHLH_00865	NADH-quinone oxidoreductase subunit G	376.667	IMCGPPIG_02168	hypothetical protein	403.333	AEPCKKLL_00573	TonB-dependent siderophore receptor	332.667
FLFIOBJN_01946	ribose-phosphate diphosphokinase	389	GPNADHDJ_03682	SPOR domain-containing protein	378.333	NIPOLPBK_03976	outer membrane lipoprotein carrier protein LolA	382.333	EIELFIGP_00017	enolase	371	PLCFDHLH_00994	hypothetical protein	375.667	IMCGPPIG_00341	NADP-dependent malic enzyme	402.667	AEPCKKLL_03687	lysine 6-aminotransferase	332.667
FLFIOBJN_01017	membrane protein	388	GPNADHDJ_02338	RNA polymerase sigma factor RpoE	378	NIPOLPBK_03992	chemotaxis protein	381.667	EIELFIGP_00827	phage holin family protein	371	PLCFDHLH_01862	N-acetyltransferase	375.333	IMCGPPIG_02905	Protein Smg	402	AEPCKKLL_00223	dihydrolipoyl dehydrogenase	332
FLFIOBJN_02410	hypothetical protein	386.667	GPNADHDJ_00347	SHOCT domain-containing protein	377	NIPOLPBK_01197	chemotaxis protein CheW	381.333	EIELFIGP_01927	Protein Smg	371	PLCFDHLH_00158	peptidase M20	375	IMCGPPIG_00921	NADH-quinone oxidoreductase subunit F	401.333	AEPCKKLL_03380	hemin uptake protein HemP	330.667
FLFIOBJN_02673	IMP dehydrogenase	386.667	GPNADHDJ_04211	DNA-binding transcriptional regulator	376.333	NIPOLPBK_03367	YncE family protein	381.333	EIELFIGP_03920	acetyl-CoA carboxylase biotin carboxyl carrier protein	370.667	PLCFDHLH_02228	PhoH family protein	375	IMCGPPIG_00922	NADH-quinone oxidoreductase subunit G	401	AEPCKKLL_00019	4-hydroxyphenylpyruvate dioxygenase	330.333
FLFIOBJN_01768	UDP-glucose/GDP-mannose dehydrogenase family protein	386.333	GPNADHDJ_03921	branched-chain amino acid aminotransferase	376	NIPOLPBK_03967	aminomethyltransferase	381.333	EIELFIGP_04485	NADH-quinone oxidoreductase subunit D 2	370.333	PLCFDHLH_01604	hypothetical protein	373.667	IMCGPPIG_02052	Fur family transcriptional regulator	398.667	AEPCKKLL_01748	preprotein translocase subunit SecG	330
FLFIOBJN_03053	S-adenosylmethionine decarboxylase proenzyme	386.333	GPNADHDJ_00350	hypothetical protein	375.333	NIPOLPBK_02080	2,3-dihydro-2,3-dihydroxybenzoate synthetase	380.667	EIELFIGP_02587	ABC transporter ATP-binding protein	369	PLCFDHLH_01766	hypothetical protein	373.667	IMCGPPIG_04306	hypothetical protein	396.333	AEPCKKLL_02098	preprotein translocase subunit TatC	329.333
FLFIOBJN_03102	type I methionyl aminopeptidase	386.333	GPNADHDJ_01679	2-dehydro-3-deoxyphosphooctonate aldolase	374	NIPOLPBK_03121	protein TolQ	379.667	EIELFIGP_04486	NADH-quinone oxidoreductase subunit C	367.333	PLCFDHLH_03934	response regulator	373.333	IMCGPPIG_00214	serine/threonine protein kinase	396	AEPCKKLL_03600	4-hydroxy-3-methylbut-2-en-1-yl diphosphate synthase (flavodoxin)	329
FLFIOBJN_01170	hypothetical protein	386	GPNADHDJ_02779	aminomethyltransferase	372.667	NIPOLPBK_03331	methylisocitrate lyase	379.667	EIELFIGP_01035	inositol monophosphatase	365.333	PLCFDHLH_04235	long-chain fatty acid--CoA ligase	373.333	IMCGPPIG_03453	pilus assembly protein PilM	394.333	AEPCKKLL_03244	DNA-directed RNA polymerase subunit omega	328
FLFIOBJN_01761	acyl-CoA dehydrogenase	384.667	GPNADHDJ_03867	hypothetical protein	371	NIPOLPBK_03187	ribose-phosphate diphosphokinase	378	EIELFIGP_00472	hypothetical protein	364.333	PLCFDHLH_04358	DNA-binding response regulator	373.333	IMCGPPIG_00603	hypothetical protein	394	AEPCKKLL_03104	asparagine synthase (glutamine-hydrolyzing)	327.667
FLFIOBJN_02446	serine/threonine protein kinase	384.333	GPNADHDJ_02372	protease modulator HflC	369.667	NIPOLPBK_01246	hypothetical protein	377	EIELFIGP_01111	Fe-S biogenesis protein NfuA	364	PLCFDHLH_02998	S41 family peptidase	372.667	IMCGPPIG_00950	MerR family transcriptional regulator	393.333	AEPCKKLL_03614	succinate dehydrogenase iron-sulfur subunit	327.667
FLFIOBJN_01961	branched-chain amino acid aminotransferase	382.333	GPNADHDJ_00900	hypothetical protein	369.333	NIPOLPBK_04076	hypothetical protein	377	EIELFIGP_04429	cell division protein ZapA	363.333	PLCFDHLH_01770	acyl-CoA dehydrogenase	372.333	IMCGPPIG_01477	Fe-S biogenesis protein NfuA	393.333	AEPCKKLL_00551	30S ribosomal protein THX	327.333
FLFIOBJN_02086	dihydrolipoyllysine-residue acetyltransferase	381	GPNADHDJ_02762	hypothetical protein	368.667	NIPOLPBK_04225	hypothetical protein	377	EIELFIGP_04629	hypothetical protein	363.333	PLCFDHLH_02227	hypothetical protein	370.667	IMCGPPIG_03313	classical arabinogalactan protein 4	392.667	AEPCKKLL_01689	acyl-CoA dehydrogenase	324.333
FLFIOBJN_02808	type IV pilus secretin PilQ	380.667	GPNADHDJ_03499	cytochrome c4	368.667	NIPOLPBK_00790	hypothetical protein	375.667	EIELFIGP_02592	intercellular spreading VacJ lipoprotein	360.667	PLCFDHLH_00242	serine/threonine protein kinase	369.667	IMCGPPIG_01952	outer membrane protein assembly factor BamE	391.667	AEPCKKLL_02624	hypothetical protein	324.333
FLFIOBJN_03052	cAMP-activated global transcriptional regulator CRP	380.333	GPNADHDJ_02685	hypothetical protein	368.333	NIPOLPBK_01388	hypothetical protein	373.667	EIELFIGP_02160	beta-hydroxydecanoyl-ACP dehydratase	360.333	PLCFDHLH_00311	type IV pilus secretin PilQ	369.333	IMCGPPIG_02370	tail-specific protease	390	AEPCKKLL_03549	alpha/beta hydrolase	324.333
FLFIOBJN_03854	anti-sigma factor	380.333	GPNADHDJ_01282	hypothetical protein	368	NIPOLPBK_03809	acetyl-CoA C-acyltransferase	369.333	EIELFIGP_01830	superoxide dismutase family protein	359.333	PLCFDHLH_03117	M48 family peptidase	369.333	IMCGPPIG_04476	succinate dehydrogenase iron-sulfur subunit	389.333	AEPCKKLL_00397	membrane protein	323.333
FLFIOBJN_01983	transaldolase	378.667	GPNADHDJ_03130	hypothetical protein	366	NIPOLPBK_00309	cell division topological specificity factor	364.333	EIELFIGP_02143	hypothetical protein	359	PLCFDHLH_00428	membrane protein	368.333	IMCGPPIG_01975	preprotein translocase subunit YajC	389	AEPCKKLL_02557	hypothetical protein	322
FLFIOBJN_04198	hypothetical protein	378.333	GPNADHDJ_00838	YraN family protein	365	NIPOLPBK_02824	hypothetical protein	362.667	EIELFIGP_01729	Tol-Pal system beta propeller repeat protein TolB	358	PLCFDHLH_02277	cytochrome o ubiquinol oxidase subunit IV	368.333	IMCGPPIG_02525	hypothetical protein	389	AEPCKKLL_03229	hypothetical protein	322
FLFIOBJN_02512	transcription elongation factor GreA	377.333	GPNADHDJ_03086	transcription termination/antitermination protein NusA	364	NIPOLPBK_00091	RNA helicase	362	EIELFIGP_02255	hypothetical protein	356.667	PLCFDHLH_03066	ParA family protein	367	IMCGPPIG_03035	M48 family peptidase	389	AEPCKKLL_03586	4-hydroxy-tetrahydrodipicolinate synthase	321.333
FLFIOBJN_03362	STAS domain-containing protein	377.333	GPNADHDJ_00814	UDP-3-O-[3-hydroxymyristoyl] N-acetylglucosamine deacetylase	362	NIPOLPBK_01853	ribosome silencing factor	360.333	EIELFIGP_02417	endopeptidase La	356.667	PLCFDHLH_00864	NADH-quinone oxidoreductase subunit F	366.667	IMCGPPIG_04312	S41 family peptidase	389	AEPCKKLL_03498	protease modulator HflC	321
FLFIOBJN_03394	flavodoxin	376.667	GPNADHDJ_00950	signal peptide peptidase SppA	361	NIPOLPBK_02836	hypothetical protein	360	EIELFIGP_03526	3-hydroxyacyl-CoA dehydrogenase	356.333	PLCFDHLH_00176	haloacid dehalogenase	366	IMCGPPIG_04436	anti-sigma factor	389	AEPCKKLL_03559	aminomethyltransferase	320
FLFIOBJN_03209	type II toxin-antitoxin system Phd/YefM family antitoxin	376.333	GPNADHDJ_02218	RidA family protein	361	NIPOLPBK_01663	virion core protein (lumpy skin disease virus)	359.667	EIELFIGP_03520	membrane protein	355	PLCFDHLH_01247	flagellar protein FlgN	364.667	IMCGPPIG_01173	sigma-54-dependent Fis family transcriptional regulator	388.333	AEPCKKLL_01461	chemotaxis protein	319
FLFIOBJN_01821	NADH-quinone oxidoreductase subunit NuoI	374.667	GPNADHDJ_02376	cytochrome c biogenesis protein	360.667	NIPOLPBK_03410	hypothetical protein	359.667	EIELFIGP_03087	3-oxoacyl-ACP reductase FabG	354.667	PLCFDHLH_04064	hypothetical protein	364.667	IMCGPPIG_02471	twin-arginine translocase subunit TatB	388.333	AEPCKKLL_01743	NADH-quinone oxidoreductase subunit D 2	318.667
FLFIOBJN_01470	beta-ketoacyl-[acyl-carrier-protein] synthase I	373.333	GPNADHDJ_03699	hypothetical protein	360.667	NIPOLPBK_01230	transcription elongation factor GreA	359.333	EIELFIGP_00429	GTPase ObgE	354.333	PLCFDHLH_04244	preprotein translocase subunit YajC	364.667	IMCGPPIG_03400	transcription elongation factor GreA	388	AEPCKKLL_00398	protein-L-isoaspartate O-methyltransferase	314
FLFIOBJN_01822	NADH-quinone oxidoreductase subunit NuoH	373.333	GPNADHDJ_01876	preprotein translocase subunit YajC	360	NIPOLPBK_00838	twin-arginine translocase subunit TatB	356.667	EIELFIGP_00216	type I methionyl aminopeptidase	353.667	PLCFDHLH_02275	cytochrome o ubiquinol oxidase subunit I	363.333	IMCGPPIG_03269	hypothetical protein	387	AEPCKKLL_02709	transaldolase	314
FLFIOBJN_01727	DNA gyrase subunit A	372	GPNADHDJ_03525	monothiol glutaredoxin, Grx4 family	359.667	NIPOLPBK_03240	TonB-dependent receptor	355.667	EIELFIGP_02908	hypothetical protein	353.667	PLCFDHLH_03989	thiol:disulfide interchange protein DsbA/DsbL	363.333	IMCGPPIG_00210	beta-ketoacyl-[acyl-carrier-protein] synthase II	386.333	AEPCKKLL_01815	TonB-dependent receptor	312.333
FLFIOBJN_03485	hypothetical protein	371.333	GPNADHDJ_01977	peroxiredoxin	357.667	NIPOLPBK_00298	N-acetyltransferase	355	EIELFIGP_03447	hypothetical protein	351	PLCFDHLH_00769	hypothetical protein	362	IMCGPPIG_02144	regulatory protein RecX	385.667	AEPCKKLL_03199	hypothetical protein	311.667
FLFIOBJN_01816	NADH-quinone oxidoreductase subunit NuoN	370.667	GPNADHDJ_00828	16S rRNA (cytosine(1402)-N(4))-methyltransferase RsmH	357.333	NIPOLPBK_00296	TonB-dependent siderophore receptor	352	EIELFIGP_02229	MCE family protein	350.333	PLCFDHLH_00312	fimbrial protein	360	IMCGPPIG_02421	hypothetical protein	384.667	AEPCKKLL_01006	protein-export protein SecB	311
FLFIOBJN_02110	VOC family protein	370.333	GPNADHDJ_02710	ubiquinol-cytochrome c reductase iron-sulfur subunit	356.667	NIPOLPBK_01471	N utilization substance protein B	350.667	EIELFIGP_00114	monothiol glutaredoxin, Grx4 family	350	PLCFDHLH_03933	response regulator	360	IMCGPPIG_01538	long-chain fatty acid--CoA ligase	384	AEPCKKLL_00107	acetyl-CoA carboxylase biotin carboxyl carrier protein	310.667
FLFIOBJN_01243	FtsH protease activity modulator HflK	370	GPNADHDJ_01988	dihydrolipoyl dehydrogenase	356	NIPOLPBK_02531	NADP-dependent malic enzyme	349.333	EIELFIGP_01162	SH3 domain-containing-like protein 1	347.667	PLCFDHLH_03550	tail-specific protease	359	IMCGPPIG_03158	class II fumarate hydratase	383.667	AEPCKKLL_00984	hypothetical protein	309.667
FLFIOBJN_00564	4-hydroxy-tetrahydrodipicolinate synthase	369.667	GPNADHDJ_00465	twin-arginine translocase subunit TatB	355.333	NIPOLPBK_01077	transporter	349	EIELFIGP_00124	stringent starvation protein A	346.667	PLCFDHLH_01630	hypothetical protein	358.667	IMCGPPIG_02347	multidrug transporter	381.333	AEPCKKLL_01839	RidA family protein	309.333
FLFIOBJN_03622	TonB-dependent receptor	369.333	GPNADHDJ_01238	glycerol-3-phosphate dehydrogenase (NAD(P)(+))	353.667	NIPOLPBK_01992	transcription termination factor Rho	348.667	EIELFIGP_01158	cupin domain-containing protein	346	PLCFDHLH_02855	peptide deformylase	358.667	IMCGPPIG_01533	aconitate hydratase AcnA	379.333	AEPCKKLL_00164	Protein Smg	309
FLFIOBJN_01870	TonB-dependent receptor	368	GPNADHDJ_03380	membrane protein	352.667	NIPOLPBK_01304	inositol monophosphatase	348.333	EIELFIGP_02133	ribonucleoside-diphosphate reductase subunit alpha	346	PLCFDHLH_04139	slipin family protein	358	IMCGPPIG_02788	SPOR domain-containing protein	378.333	AEPCKKLL_01688	hypothetical protein	308.333
FLFIOBJN_00417	hypothetical protein	367.333	GPNADHDJ_03862	hypothetical protein	352	NIPOLPBK_03784	anti-sigma factor	348.333	EIELFIGP_04209	transcription termination factor Rho	345.333	PLCFDHLH_01543	D-amino-acid dehydrogenase	357.333	IMCGPPIG_02172	4-hydroxy-tetrahydrodipicolinate synthase	378	AEPCKKLL_03470	type 1 fimbrial protein	308
FLFIOBJN_01571	energy-dependent translational throttle protein EttA	367	GPNADHDJ_03885	serine/threonine dehydratase	351.333	NIPOLPBK_02943	hypothetical protein	347.333	EIELFIGP_03725	molybdopterin molybdenumtransferase MoeA	344.667	PLCFDHLH_01587	membrane protein	357	IMCGPPIG_01774	4-hydroxyphenylpyruvate dioxygenase	377.333	AEPCKKLL_01718	threonine--tRNA ligase	307.667
FLFIOBJN_02090	F0F1 ATP synthase subunit A	367	GPNADHDJ_03381	protein-L-isoaspartate O-methyltransferase	351	NIPOLPBK_03314	adenylosuccinate synthetase	346.667	EIELFIGP_01093	rRNA pseudouridine synthase	344.333	PLCFDHLH_00913	acyl-CoA dehydrogenase	355.667	IMCGPPIG_02297	hypothetical protein	376.667	AEPCKKLL_04027	RNA-binding protein Hfq	307.333
FLFIOBJN_02447	ketoacyl-ACP synthase III	367	GPNADHDJ_03538	DNA polymerase III subunit beta	350.667	NIPOLPBK_00408	ATP synthase subunit delta	345.333	EIELFIGP_00715	NUDIX domain-containing protein	343.667	PLCFDHLH_02009	amidohydrolase	355.667	IMCGPPIG_02904	hypothetical protein	376.667	AEPCKKLL_00504	ribosome-recycling factor	307
FLFIOBJN_02131	HslU--HslV peptidase proteolytic subunit	366.667	GPNADHDJ_01323	flagellar export chaperone FliS	350.333	NIPOLPBK_01122	ClpXP protease specificity-enhancing factor	344.333	EIELFIGP_02212	dTDP-glucose 4,6-dehydratase	341.667	PLCFDHLH_02231	4-hydroxy-tetrahydrodipicolinate synthase	355.667	IMCGPPIG_02204	hypothetical protein	375.667	AEPCKKLL_04006	hypothetical protein	307
FLFIOBJN_01171	Protein Smg	366.333	GPNADHDJ_01879	lysine 6-aminotransferase	349.667	NIPOLPBK_02706	protein-export protein SecB	342.667	EIELFIGP_03202	hypothetical protein	340.333	PLCFDHLH_00893	MerR family transcriptional regulator	352.667	IMCGPPIG_01175	RNA polymerase sigma-54 factor	374.667	AEPCKKLL_00494	type I methionyl aminopeptidase	306
FLFIOBJN_01295	acyl-CoA dehydrogenase	366	GPNADHDJ_02759	glutamate-1-semialdehyde 2,1-aminomutase	349.667	NIPOLPBK_01966	acetyl-CoA carboxylase biotin carboxyl carrier protein	342	EIELFIGP_03275	ATP-dependent chaperone ClpB	340.333	PLCFDHLH_01105	flavodoxin	352.333	IMCGPPIG_04118	ABC transporter ATP-binding protein	374.667	AEPCKKLL_01780	HIT domain-containing protein	305
FLFIOBJN_02489	hypothetical protein	365.667	GPNADHDJ_00865	energy-dependent translational throttle protein EttA	349	NIPOLPBK_00448	ATP-dependent protease ATPase subunit HslU	340.667	EIELFIGP_01455	ubiquinone/menaquinone biosynthesis C-methyltransferase UbiE	338.667	PLCFDHLH_03267	class II fumarate hydratase	352.333	IMCGPPIG_04119	ABC transporter permease	374.333	AEPCKKLL_04033	regulatory protein RecX	304.333
FLFIOBJN_00413	SHOCT domain-containing protein	364	GPNADHDJ_01019	transcription termination factor Rho	348.667	NIPOLPBK_03647	succinate dehydrogenase iron-sulfur subunit	340.333	EIELFIGP_01487	VOC family protein	337.667	PLCFDHLH_03574	AcrB/AcrD/AcrF family protein	352.333	IMCGPPIG_00411	aspartate aminotransferase family protein	372.667	AEPCKKLL_00886	DNA topoisomerase (ATP-hydrolyzing) subunit B	303.667
FLFIOBJN_02087	dihydrolipoyl dehydrogenase	364	GPNADHDJ_02826	hypothetical protein	346.333	NIPOLPBK_03944	TonB-dependent receptor	339.333	EIELFIGP_00378	nucleoside hydrolase	337	PLCFDHLH_03867	IMP dehydrogenase	351.667	IMCGPPIG_03375	energy-dependent translational throttle protein EttA	371.667	AEPCKKLL_02513	UDP-glucose/GDP-mannose dehydrogenase family protein	303.667
FLFIOBJN_01304	aminomethyltransferase	362.333	GPNADHDJ_04008	membrane protein	345.333	NIPOLPBK_02737	hypothetical protein	338.667	EIELFIGP_02135	flavodoxin	336.667	PLCFDHLH_03573	multidrug transporter	351	IMCGPPIG_02296	dihydrolipoyl dehydrogenase	371.333	AEPCKKLL_00610	RNA-binding S4 domain-containing protein	303
FLFIOBJN_02620	copper chaperone	362	GPNADHDJ_00994	acetyl-CoA carboxylase biotin carboxyl carrier protein	341.667	NIPOLPBK_03542	transcription termination/antitermination protein NusA	338.667	EIELFIGP_01099	membrane protein	336.333	PLCFDHLH_02342	glutamate--tRNA ligase	350.667	IMCGPPIG_04415	LysM peptidoglycan-binding domain-containing protein	371.333	AEPCKKLL_03610	hypothetical protein	303
FLFIOBJN_00358	TonB-dependent receptor	361.667	GPNADHDJ_03922	peptidase S8	341.333	NIPOLPBK_01379	4a-hydroxytetrahydrobiopterin dehydratase	338	EIELFIGP_02539	virion core protein (lumpy skin disease virus)	336	PLCFDHLH_04167	CDP-diacylglycerol--serine O-phosphatidyltransferase	350.333	IMCGPPIG_01214	translation initiation factor IF-1	369.667	AEPCKKLL_02589	poly(hydroxyalcanoate) granule associated protein	302.667
FLFIOBJN_01024	ribonuclease E/G	361.333	GPNADHDJ_03928	peptide-methionine (S)-S-oxide reductase MsrA	340	NIPOLPBK_01212	transcriptional regulator	337.333	EIELFIGP_03682	ribosome silencing factor	336	PLCFDHLH_01106	ribonucleotide-diphosphate reductase subunit beta	349.333	IMCGPPIG_02275	DNA-binding response regulator	368.667	AEPCKKLL_03499	FtsH protease activity modulator HflK	302.667
FLFIOBJN_02135	efflux RND transporter periplasmic adaptor subunit	361	GPNADHDJ_00260	hypothetical protein	339.667	NIPOLPBK_02103	hypothetical protein	336	EIELFIGP_01884	hypothetical protein	335.667	PLCFDHLH_04445	anti-sigma factor	348	IMCGPPIG_02251	protease modulator HflC	367.333	AEPCKKLL_02160	acetate--CoA ligase	302.333
FLFIOBJN_01836	polysaccharide deacetylase	360.333	GPNADHDJ_02063	tail-specific protease	339.667	NIPOLPBK_01760	pilus assembly protein PilM	335.667	EIELFIGP_00493	TonB-dependent siderophore receptor	334.667	PLCFDHLH_02089	5-(carboxyamino)imidazole ribonucleotide mutase	346	IMCGPPIG_02304	ATP synthase subunit gamma	364.667	AEPCKKLL_02964	Fe-S biogenesis protein NfuA	302.333
FLFIOBJN_03335	M48 family peptidase	360	GPNADHDJ_02818	blue light sensor protein	338.333	NIPOLPBK_03250	peptidylprolyl isomerase	335.333	EIELFIGP_04280	hypothetical protein	334.667	PLCFDHLH_02258	succinate dehydrogenase iron-sulfur subunit	346	IMCGPPIG_02158	alcohol dehydrogenase	364	AEPCKKLL_01917	hypothetical protein	300.333
FLFIOBJN_01227	glycine dehydrogenase	359.667	GPNADHDJ_00222	XRE family transcriptional regulator	336.667	NIPOLPBK_01909	Protein Smg	334.667	EIELFIGP_00497	2,3-bisphosphoglycerate-dependent phosphoglycerate mutase	334	PLCFDHLH_00120	octaprenyl-diphosphate synthase	345	IMCGPPIG_03782	branched-chain amino acid aminotransferase	363.333	AEPCKKLL_02413	multidrug transporter subunit MdtJ	299
FLFIOBJN_04122	chemotaxis protein	359.333	GPNADHDJ_02341	aquaporin Z	335.667	NIPOLPBK_04242	hypothetical protein	334.667	EIELFIGP_03382	peptidylprolyl isomerase	332.667	PLCFDHLH_04351	hypothetical protein	345	IMCGPPIG_00634	DNA-binding response regulator	363	AEPCKKLL_02546	cell division protein ZipA	299
FLFIOBJN_03339	DNA polymerase III subunit beta	357.667	GPNADHDJ_03772	S41 family peptidase	334.667	NIPOLPBK_01074	hemolysin secretion protein D	332.333	EIELFIGP_03523	23S rRNA (adenine(2503)-C(2))-methyltransferase RlmN	331.667	PLCFDHLH_02242	DNA-binding response regulator	344.333	IMCGPPIG_04413	NADP-dependent isocitrate dehydrogenase	363	AEPCKKLL_02959	ribonuclease E/G	299
FLFIOBJN_02089	hypothetical protein	355.667	GPNADHDJ_02093	membrane protein	334.333	NIPOLPBK_01503	UDP-3-O-[3-hydroxymyristoyl] N-acetylglucosamine deacetylase	332.333	EIELFIGP_00118	5-(carboxyamino)imidazole ribonucleotide mutase	331.333	PLCFDHLH_03766	hypothetical protein	344.333	IMCGPPIG_02129	LysM peptidoglycan-binding domain-containing protein	362	AEPCKKLL_03092	membrane protein	299
FLFIOBJN_01863	HIT domain-containing protein	353	GPNADHDJ_03072	NADH-quinone oxidoreductase subunit D 2	331	NIPOLPBK_03239	peptidase	332.333	EIELFIGP_00276	peptidase M20	331	PLCFDHLH_01263	translation initiation factor IF-1	343.333	IMCGPPIG_02907	LysM peptidoglycan-binding domain-containing protein	362	AEPCKKLL_03136	D-amino-acid dehydrogenase	299
FLFIOBJN_00080	acetyl/propionyl/methylcrotonyl-CoA carboxylase subunit alpha	351.333	GPNADHDJ_02756	aspartate aminotransferase family protein	330.333	NIPOLPBK_03985	ATP-dependent Clp protease ATP-binding subunit ClpA	332.333	EIELFIGP_03088	[acyl-carrier-protein] S-malonyltransferase	331	PLCFDHLH_04098	peptidase S8	343.333	IMCGPPIG_00149	haloacid dehalogenase	361.333	AEPCKKLL_02952	membrane protein	298.667
FLFIOBJN_03405	multidrug transporter subunit MdtJ	350.667	GPNADHDJ_03102	integration host factor subunit alpha	330.333	NIPOLPBK_01126	ubiquinol-cytochrome c reductase iron-sulfur subunit	332	EIELFIGP_01563	UDP-3-O-[3-hydroxymyristoyl] N-acetylglucosamine deacetylase	330.667	PLCFDHLH_02858	Protein Smg	342.333	IMCGPPIG_03699	membrane protein	361	AEPCKKLL_00528	GFA family protein	298
FLFIOBJN_04115	ATP-dependent Clp protease ATP-binding subunit ClpA	350	GPNADHDJ_03616	cytochrome c5 family protein	330	NIPOLPBK_03632	DNA-binding response regulator	331.667	EIELFIGP_02265	DNA gyrase subunit A	327	PLCFDHLH_04172	ABC transporter permease	342.333	IMCGPPIG_00226	YbaB/EbfC family nucleoid-associated protein	359.667	AEPCKKLL_01211	TonB-dependent receptor	298
FLFIOBJN_00411	shikimate dehydrogenase	349.667	GPNADHDJ_03045	polyisoprenoid-binding protein	329.667	NIPOLPBK_01042	F420H(2):quinone oxidoreductase	331.333	EIELFIGP_02440	TetR/AcrR family transcriptional regulator	327	PLCFDHLH_01276	YncE family protein	342	IMCGPPIG_01523	cupin domain-containing protein	358.333	AEPCKKLL_01445	outer membrane lipoprotein carrier protein LolA	298
FLFIOBJN_01162	signal peptide peptidase SppA	349	GPNADHDJ_04053	ribose-phosphate diphosphokinase	329.667	NIPOLPBK_00055	di-trans,poly-cis-decaprenylcistransferase	331.333	EIELFIGP_02618	M48 family peptidase	326.333	PLCFDHLH_02157	F420H(2):quinone oxidoreductase	342	IMCGPPIG_01301	virion core protein (lumpy skin disease virus)	358	AEPCKKLL_01736	NADH-quinone oxidoreductase subunit K	298
FLFIOBJN_00560	hypothetical protein	347.333	GPNADHDJ_01976	glycine cleavage system regulatory protein	328.667	NIPOLPBK_04140	GTP cyclohydrolase I FolE	330.667	EIELFIGP_03243	hypothetical protein	325	PLCFDHLH_00315	pilus assembly protein PilM	341.333	IMCGPPIG_00770	CsbD family protein	357.667	AEPCKKLL_01889	RNA polymerase sigma factor RpoE	297.667
FLFIOBJN_03980	hypothetical protein	346.333	GPNADHDJ_03023	YncE family protein	327	NIPOLPBK_03593	respiratory nitrate reductase subunit gamma	328	EIELFIGP_02298	acyl-CoA dehydrogenase	324.333	PLCFDHLH_02733	protein translocase subunit SecA	339.333	IMCGPPIG_03454	fimbrial protein	357.333	AEPCKKLL_00690	lysine transporter LysE	295.667
FLFIOBJN_03086	outer membrane protein assembly factor BamA	345.667	GPNADHDJ_01366	outer membrane lipoprotein carrier protein LolA	326.333	NIPOLPBK_00700	shikimate dehydrogenase	327.333	EIELFIGP_01013	hypothetical protein	324	PLCFDHLH_02263	hypothetical protein	337.667	IMCGPPIG_01896	hypothetical protein	357	AEPCKKLL_03033	cytosol aminopeptidase	295.333
FLFIOBJN_03531	peptidase	345.333	GPNADHDJ_03979	hypothetical protein	325.333	NIPOLPBK_01907	LysM peptidoglycan-binding domain-containing protein	327	EIELFIGP_00228	di-trans,poly-cis-decaprenylcistransferase	323.667	PLCFDHLH_02084	ClpXP protease specificity-enhancing factor	337.333	IMCGPPIG_01465	membrane protein	356.667	AEPCKKLL_01513	IMP dehydrogenase	293.667
FLFIOBJN_01294	alpha/beta hydrolase	344.667	GPNADHDJ_03079	NADH-quinone oxidoreductase subunit K	322.667	NIPOLPBK_03260	acyl-CoA dehydrogenase	327	EIELFIGP_01442	D-alanyl-D-alanine carboxypeptidase	323	PLCFDHLH_03378	Ax21 family protein	337.333	IMCGPPIG_02247	cytochrome c biogenesis protein	356.333	AEPCKKLL_02178	hypothetical protein	293
FLFIOBJN_01387	cation transporter	344.667	GPNADHDJ_03085	ribosome maturation factor	318.333	NIPOLPBK_01910	hypothetical protein	325.667	EIELFIGP_02751	4-hydroxy-3-methylbut-2-en-1-yl diphosphate synthase (flavodoxin)	323	PLCFDHLH_01783	copper chaperone	337	IMCGPPIG_01128	ribonucleotide-diphosphate reductase subunit beta	353.667	AEPCKKLL_03624	molecular chaperone HtpG	293
FLFIOBJN_02375	phage holin family protein	343.667	GPNADHDJ_03073	NADH-quinone oxidoreductase subunit NuoE	318	NIPOLPBK_02464	DNA polymerase III subunit beta	325.667	EIELFIGP_01408	biopolymer transporter ExbD	322.333	PLCFDHLH_00243	ketoacyl-ACP synthase III	336.667	IMCGPPIG_02970	ClpXP protease specificity-enhancing factor	353.667	AEPCKKLL_01489	cytidylate kinase	292.667
FLFIOBJN_00935	ParA family protein	342.667	GPNADHDJ_03331	dTDP-glucose 4,6-dehydratase	318	NIPOLPBK_03588	molybdate ABC transporter substrate-binding protein	325.667	EIELFIGP_00781	hypothetical protein	321.667	PLCFDHLH_03624	dihydrolipoyl dehydrogenase	336.333	IMCGPPIG_00131	peptidase M20	352.667	AEPCKKLL_00862	intercellular spreading VacJ lipoprotein	292.333
FLFIOBJN_02664	membrane protein	342.667	GPNADHDJ_02460	thioredoxin	317	NIPOLPBK_03011	large conductance mechanosensitive channel protein MscL	325	EIELFIGP_01526	Ax21 family protein	320.667	PLCFDHLH_04412	NADP-dependent isocitrate dehydrogenase	335.667	IMCGPPIG_02908	peptide deformylase	352.333	AEPCKKLL_01638	hypothetical protein	291
FLFIOBJN_02155	D-alanyl-D-alanine carboxypeptidase	342.333	GPNADHDJ_00472	class II fumarate hydratase	315.667	NIPOLPBK_02460	M48 family peptidase	324.667	EIELFIGP_03182	transcription elongation factor GreA	320.667	PLCFDHLH_00875	transcription termination/antitermination protein NusA	334.333	IMCGPPIG_03600	hypothetical protein	351.667	AEPCKKLL_01880	response regulator	290.667
FLFIOBJN_02256	F420H(2):quinone oxidoreductase	342.333	GPNADHDJ_00754	peptidase M20	315.667	NIPOLPBK_00976	poly(hydroxyalcanoate) granule associated protein	324.333	EIELFIGP_03089	serine/threonine protein kinase	319.333	PLCFDHLH_03623	hypothetical protein	334	IMCGPPIG_00864	peptidase	351.333	AEPCKKLL_02286	shikimate dehydrogenase	290
FLFIOBJN_01775	acyl-CoA dehydrogenase	342	GPNADHDJ_01898	ferric iron uptake transcriptional regulator	315.667	NIPOLPBK_00225	hypothetical protein	323	EIELFIGP_03919	acetyl-CoA carboxylase biotin carboxylase subunit	318.667	PLCFDHLH_02268	molecular chaperone HtpG	333.333	IMCGPPIG_03712	asparagine synthase (glutamine-hydrolyzing)	351	AEPCKKLL_03483	glycine dehydrogenase	290
FLFIOBJN_03090	di-trans,poly-cis-decaprenylcistransferase	342	GPNADHDJ_03935	hypothetical protein	315.667	NIPOLPBK_00310	septum site-determining protein MinD	323	EIELFIGP_02591	STAS domain-containing protein	318.333	PLCFDHLH_04112	ribose-phosphate diphosphokinase	333.333	IMCGPPIG_00932	transcription termination/antitermination protein NusA	350	AEPCKKLL_02193	hypothetical protein	289.667
FLFIOBJN_00502	hypothetical protein	341.333	GPNADHDJ_02827	Type-2 restriction enzyme AplI	315.333	NIPOLPBK_02738	3-oxoacyl-ACP synthase III	322.333	EIELFIGP_04484	NADH-quinone oxidoreductase subunit NuoE	318.333	PLCFDHLH_01104	thioredoxin	331	IMCGPPIG_04117	MCE family protein	350	AEPCKKLL_01781	hypothetical protein	288.667
FLFIOBJN_03982	hypothetical protein	340.667	GPNADHDJ_03816	2,3-bisphosphoglycerate-dependent phosphoglycerate mutase	314.333	NIPOLPBK_02771	IMP dehydrogenase	322.333	EIELFIGP_02294	efflux RND transporter periplasmic adaptor subunit	317.667	PLCFDHLH_01111	VOC family protein	330.667	IMCGPPIG_00551	hypothetical protein	349.667	AEPCKKLL_03138	hypothetical protein	288.667
FLFIOBJN_01011	rRNA pseudouridine synthase	340.333	GPNADHDJ_01231	porphyrin biosynthesis protein	314	NIPOLPBK_00768	acyl carrier protein	320.333	EIELFIGP_02305	UDP-glucose/GDP-mannose dehydrogenase family protein	317.667	PLCFDHLH_01033	fumarate hydratase	328.333	IMCGPPIG_03637	hypothetical protein	349.333	AEPCKKLL_00368	monothiol glutaredoxin, Grx4 family	288.333
FLFIOBJN_02868	hypothetical protein	340.333	GPNADHDJ_03562	STAS domain-containing protein	314	NIPOLPBK_04185	phosphatase PAP2 family protein	319.333	EIELFIGP_04195	long-chain fatty acid--CoA ligase	316.333	PLCFDHLH_02669	hypothetical protein	327.667	IMCGPPIG_04001	glycerol-3-phosphate dehydrogenase (NAD(P)(+))	348	AEPCKKLL_00296	tail-specific protease	285.667
FLFIOBJN_00372	peptidase M20	340	GPNADHDJ_02454	ferredoxin reductase	312.667	NIPOLPBK_00476	lipoyl synthase	319.333	EIELFIGP_02214	dTDP-4-dehydrorhamnose 3,5-epimerase	315.333	PLCFDHLH_02514	hypothetical protein	327	IMCGPPIG_01129	flavodoxin	347.667	AEPCKKLL_01007	glycerol-3-phosphate dehydrogenase (NAD(P)(+))	283.667
FLFIOBJN_01029	Fe-S biogenesis protein NfuA	340	GPNADHDJ_03229	protein sip-5	312.667	NIPOLPBK_03281	iron-sulfur cluster assembly accessory protein	319	EIELFIGP_02616	DNA topoisomerase (ATP-hydrolyzing) subunit B	315	PLCFDHLH_01522	hypothetical protein	326.667	IMCGPPIG_02965	5-(carboxyamino)imidazole ribonucleotide mutase	347.333	AEPCKKLL_01679	bifunctional aconitate hydratase 2/2-methylisocitrate dehydratase	283
FLFIOBJN_02274	2-dehydro-3-deoxyphosphooctonate aldolase	339.667	GPNADHDJ_01587	putative protein YqiC	312	NIPOLPBK_03780	putative protein YqiC	318	EIELFIGP_02737	4-hydroxy-tetrahydrodipicolinate synthase	314	PLCFDHLH_00632	NADP-dependent 3-hydroxy acid dehydrogenase	326	IMCGPPIG_01122	QacE family quaternary ammonium compound efflux SMR transporter	347	AEPCKKLL_02101	F420H(2):quinone oxidoreductase	283
FLFIOBJN_03337	DNA topoisomerase (ATP-hydrolyzing) subunit B	339.333	GPNADHDJ_01784	DNA-binding response regulator	311.333	NIPOLPBK_00811	glycosyltransferase family 2 protein	318	EIELFIGP_03527	acetyl-CoA C-acyltransferase	313.667	PLCFDHLH_03033	glycerol-3-phosphate dehydrogenase (NAD(P)(+))	326	IMCGPPIG_02282	hypothetical protein	347	AEPCKKLL_03418	cell division protein FtsA	281
FLFIOBJN_03601	molybdopterin converting factor subunit 2 protein	339	GPNADHDJ_02037	AcrB/AcrD/AcrF family protein	311.333	NIPOLPBK_03879	Variant SH3 domain-containing protein	317.667	EIELFIGP_01868	dihydrolipoyl dehydrogenase	313	PLCFDHLH_02992	hypothetical protein	325	IMCGPPIG_03748	IMP dehydrogenase	346.667	AEPCKKLL_03042	DNA-binding protein	280
FLFIOBJN_01801	threonine--tRNA ligase	338.667	GPNADHDJ_02719	5-(carboxyamino)imidazole ribonucleotide mutase	311	NIPOLPBK_03131	hypothetical protein	317	EIELFIGP_01841	glycerol-3-phosphate dehydrogenase (NAD(P)(+))	312	PLCFDHLH_04173	ABC transporter ATP-binding protein	325	IMCGPPIG_02896	signal peptide peptidase SppA	346	AEPCKKLL_01742	NADH-quinone oxidoreductase subunit NuoE	278.667
FLFIOBJN_02648	cytidylate kinase	338.667	GPNADHDJ_03103	MerR family transcriptional regulator	310.333	NIPOLPBK_02831	ATP-dependent Clp protease ATP-binding subunit ClpC	315.333	EIELFIGP_00811	TonB-dependent receptor	311.667	PLCFDHLH_03340	protease modulator HflC	324.667	IMCGPPIG_01798	cAMP-activated global transcriptional regulator CRP	345.333	AEPCKKLL_00502	GGDEF domain-containing protein	278.333
FLFIOBJN_01850	aspartate-semialdehyde dehydrogenase	338.333	GPNADHDJ_00446	GlsB/YeaQ/YmgE family stress response membrane protein	310	NIPOLPBK_00702	SHOCT domain-containing protein	314.667	EIELFIGP_02159	beta-ketoacyl-[acyl-carrier-protein] synthase I	311.333	PLCFDHLH_04177	CoA transferase subunit B	323.667	IMCGPPIG_02283	aquaporin Z	345	AEPCKKLL_00391	zinc-finger domain-containing protein	277.667
FLFIOBJN_04234	HPr family phosphocarrier protein	337.667	GPNADHDJ_01350	chemotaxis protein	310	NIPOLPBK_03531	NADH-quinone oxidoreductase subunit G	314.333	EIELFIGP_01012	histidine utilization repressor	311	PLCFDHLH_02244	4-hydroxy-3-methylbut-2-en-1-yl diphosphate synthase (flavodoxin)	323.333	IMCGPPIG_03451	hypothetical protein	343.333	AEPCKKLL_00461	cell division protein ZapA	277.667
FLFIOBJN_01385	TonB-dependent siderophore receptor	337	GPNADHDJ_03994	protein TolR	310	NIPOLPBK_03601	molybdopterin synthase sulfur carrier subunit	311	EIELFIGP_03536	cytidylate kinase	310.667	PLCFDHLH_00238	beta-ketoacyl-[acyl-carrier-protein] synthase II	323	IMCGPPIG_04114	CoA transferase subunit B	342	AEPCKKLL_02504	hypothetical protein	275.667
FLFIOBJN_04048	hypothetical protein	336.333	GPNADHDJ_00673	[acyl-carrier-protein] S-malonyltransferase	309.667	NIPOLPBK_01061	hypothetical protein	310.333	EIELFIGP_02134	ribonucleotide-diphosphate reductase subunit beta	309.667	PLCFDHLH_00254	YbaB/EbfC family nucleoid-associated protein	322.667	IMCGPPIG_01476	4a-hydroxytetrahydrobiopterin dehydratase	341.667	AEPCKKLL_01733	NADH-quinone oxidoreductase subunit NuoN	275.333
FLFIOBJN_03125	endopeptidase La	335.667	GPNADHDJ_02462	ribonucleotide-diphosphate reductase subunit beta	309.667	NIPOLPBK_04158	peptidyl-dipeptidase Dcp	310.333	EIELFIGP_01106	ribonuclease E/G	309.333	PLCFDHLH_01271	outer membrane lipoprotein carrier protein LolA	321.667	IMCGPPIG_02713	protein translocase subunit SecA	341.333	AEPCKKLL_00488	asparagine synthase B	274.333
FLFIOBJN_00563	glycine cleavage system regulatory protein	335.333	GPNADHDJ_02198	type IV pilus secretin PilQ	308.333	NIPOLPBK_02058	ribonucleoside-diphosphate reductase subunit alpha	308.667	EIELFIGP_01213	hypothetical protein	309.333	PLCFDHLH_04410	LysM peptidoglycan-binding domain-containing protein	321.333	IMCGPPIG_03919	hypothetical protein	340.333	AEPCKKLL_01737	NADH-quinone oxidoreductase subunit J	273.333
FLFIOBJN_04113	translation initiation factor IF-1	335	GPNADHDJ_02741	hypothetical protein	308.333	NIPOLPBK_01023	2-dehydro-3-deoxyphosphooctonate aldolase	308.333	EIELFIGP_03757	STAS domain-containing protein	309	PLCFDHLH_02675	hypothetical protein	320	IMCGPPIG_01222	outer membrane lipoprotein carrier protein LolA	337.667	AEPCKKLL_02414	QacE family quaternary ammonium compound efflux SMR transporter	272.333
FLFIOBJN_01817	NADH-quinone oxidoreductase subunit M	334.667	GPNADHDJ_00995	acetyl-CoA carboxylase biotin carboxylase subunit	308	NIPOLPBK_00552	NUDIX domain-containing protein	308.333	EIELFIGP_01738	YebC/PmpR family DNA-binding transcriptional regulator	308.667	PLCFDHLH_04174	MCE family protein	320	IMCGPPIG_02171	glycine cleavage system regulatory protein	337.333	AEPCKKLL_00569	2,3-bisphosphoglycerate-dependent phosphoglycerate mutase	271.333
FLFIOBJN_03603	molybdopterin molybdenumtransferase MoeA	334.667	GPNADHDJ_00643	hypothetical protein	306	NIPOLPBK_03335	hypothetical protein	308	EIELFIGP_04677	hypothetical protein	308.667	PLCFDHLH_01003	membrane protein	319.667	IMCGPPIG_02649	hypothetical protein	337.333	AEPCKKLL_02489	molybdate ABC transporter permease subunit	270.667
FLFIOBJN_02928	monothiol glutaredoxin, Grx4 family	334.333	GPNADHDJ_00817	cell division protein FtsA	306	NIPOLPBK_02750	oleate hydratase	307.333	EIELFIGP_03711	molybdate ABC transporter substrate-binding protein	308	PLCFDHLH_04097	branched-chain amino acid aminotransferase	317.333	IMCGPPIG_03141	methyltransferase domain-containing protein	337.333	AEPCKKLL_02553	DNA gyrase subunit A	270.667
FLFIOBJN_02919	ClpXP protease specificity-enhancing factor	333.667	GPNADHDJ_02828	hypothetical protein	306	NIPOLPBK_01375	ribonuclease E/G	307	EIELFIGP_02225	CoA transferase subunit B	307.667	PLCFDHLH_04520	transaldolase	317	IMCGPPIG_01130	thioredoxin	337	AEPCKKLL_01976	ClpXP protease specificity-enhancing factor	269.667
FLFIOBJN_04365	flagellar export chaperone FliS	333.333	GPNADHDJ_04258	alkyl hydroperoxide reductase subunit F	305	NIPOLPBK_01206	bifunctional aconitate hydratase 2/2-methylisocitrate dehydratase	306.667	EIELFIGP_00970	hypothetical protein	307.333	PLCFDHLH_02188	LysM peptidoglycan-binding domain-containing protein	316.333	IMCGPPIG_00215	ketoacyl-ACP synthase III	335.333	AEPCKKLL_00455	hypothetical protein	269
FLFIOBJN_01504	membrane protein	331.667	GPNADHDJ_00676	beta-ketoacyl-[acyl-carrier-protein] synthase II	303.333	NIPOLPBK_03205	polysaccharide deacetylase	306.667	EIELFIGP_03287	flagellar export chaperone FliS	307.333	PLCFDHLH_00686	DNA-binding response regulator	316	IMCGPPIG_02200	acyl-CoA dehydrogenase	334.667	AEPCKKLL_02743	lipoprotein localization protein LolB	269
FLFIOBJN_01652	hemin transporter	331.333	GPNADHDJ_01528	cAMP-activated global transcriptional regulator CRP	303.333	NIPOLPBK_01014	5'-nucleotidase SurE	305.667	EIELFIGP_03288	flagellar hook protein FliD	307.333	PLCFDHLH_03527	hypothetical protein	316	IMCGPPIG_03031	DNA polymerase III subunit beta	333.667	AEPCKKLL_01863	acetyl-CoA C-acyltransferase	268
FLFIOBJN_03565	hypothetical protein	331.333	GPNADHDJ_01776	type IV-A pilus assembly ATPase PilB	303.333	NIPOLPBK_02129	3-oxoacyl-ACP reductase FabG	305.667	EIELFIGP_03390	TonB-dependent receptor	307.333	PLCFDHLH_04160	cytosol aminopeptidase	315.667	IMCGPPIG_04513	molecular chaperone HtpG	333	AEPCKKLL_02423	ribonucleotide-diphosphate reductase subunit beta	268
FLFIOBJN_01299	serine hydrolase	330	GPNADHDJ_03033	hypothetical protein	303	NIPOLPBK_03009	hypothetical protein	305.667	EIELFIGP_04020	threonine--tRNA ligase	306.333	PLCFDHLH_02736	UDP-3-O-[3-hydroxymyristoyl] N-acetylglucosamine deacetylase	315.333	IMCGPPIG_04095	GatB/YqeY domain-containing protein	332.333	AEPCKKLL_00794	peptidase M20	267.333
FLFIOBJN_01618	UDP-3-O-[3-hydroxymyristoyl] N-acetylglucosamine deacetylase	330	GPNADHDJ_04153	hypothetical protein	303	NIPOLPBK_03619	glycine cleavage system regulatory protein	305.667	EIELFIGP_00226	UMP kinase	305	PLCFDHLH_03085	ABC transporter ATP-binding protein	315.333	IMCGPPIG_04124	CDP-diacylglycerol--serine O-phosphatidyltransferase	332	AEPCKKLL_00780	TonB-dependent receptor	266.667
FLFIOBJN_02944	hypothetical protein	330	GPNADHDJ_00736	haloacid dehalogenase	302.333	NIPOLPBK_00053	UMP kinase	305	EIELFIGP_01596	TonB-dependent hemoglobin/transferrin/lactoferrin family receptor	305	PLCFDHLH_02750	16S rRNA (cytosine(1402)-N(4))-methyltransferase RsmH	313	IMCGPPIG_00966	hypothetical protein	331.667	AEPCKKLL_01972	ubiquinol-cytochrome c reductase iron-sulfur subunit	266.333
FLFIOBJN_00551	twin-arginine translocase subunit TatB	329.333	GPNADHDJ_01540	phosphoribosylaminoimidazolesuccinocarboxamide synthase	302.333	NIPOLPBK_03988	hypothetical protein	303.667	EIELFIGP_04330	Fur family transcriptional regulator	305	PLCFDHLH_02856	LysM peptidoglycan-binding domain-containing protein	312.667	IMCGPPIG_00315	hypothetical protein	331	AEPCKKLL_02826	SPOR domain-containing protein	266.333
FLFIOBJN_01471	beta-hydroxydecanoyl-ACP dehydratase	329.333	GPNADHDJ_02795	response regulator	302.333	NIPOLPBK_04229	hydroxyacylglutathione hydrolase	303.333	EIELFIGP_04445	GTP cyclohydrolase I FolE	305	PLCFDHLH_02867	signal peptide peptidase SppA	312.667	IMCGPPIG_02051	glutamate--tRNA ligase	330	AEPCKKLL_03039	CDP-diacylglycerol--serine O-phosphatidyltransferase	266
FLFIOBJN_03677	protein TolQ	329	GPNADHDJ_00669	characterized ACR protein	302	NIPOLPBK_02175	hypothetical protein	302.333	EIELFIGP_01307	cAMP-activated global transcriptional regulator CRP	303.667	PLCFDHLH_03285	acyl-CoA dehydrogenase	312.333	IMCGPPIG_02559	N-acetyltransferase	328.333	AEPCKKLL_03704	S41 family peptidase	266
FLFIOBJN_04065	hypothetical protein	329	GPNADHDJ_03829	Fur family transcriptional regulator	302	NIPOLPBK_03316	protease modulator HflC	302	EIELFIGP_03867	ferric iron uptake transcriptional regulator	302.667	PLCFDHLH_01014	4a-hydroxytetrahydrobiopterin dehydratase	311	IMCGPPIG_03140	acyl-CoA dehydrogenase	328.333	AEPCKKLL_03611	succinate dehydrogenase, cytochrome b556 subunit	265.667
FLFIOBJN_04426	IS3 family transposase	329	GPNADHDJ_02769	TIGR02449 family protein	301.667	NIPOLPBK_03827	S-adenosylmethionine decarboxylase proenzyme	301	EIELFIGP_02614	DNA polymerase III subunit beta	302.333	PLCFDHLH_00132	hypothetical protein	310.667	IMCGPPIG_02901	tRNA threonylcarbamoyladenosine biosynthesis protein RimN	326.333	AEPCKKLL_03818	protein TolR	265.667
FLFIOBJN_01320	response regulator	328.667	GPNADHDJ_03368	porin	301.667	NIPOLPBK_03835	bacterioferritin	300.333	EIELFIGP_01818	hypothetical protein	301.667	PLCFDHLH_00613	cytosol aminopeptidase	309.333	IMCGPPIG_03767	ribose-phosphate diphosphokinase	326.333	AEPCKKLL_02248	slipin family protein	265.333
FLFIOBJN_02367	hypothetical protein	328.333	GPNADHDJ_00553	urocanate hydratase	301.333	NIPOLPBK_04195	aquaporin Z	300	EIELFIGP_00232	outer membrane protein assembly factor BamA	301	PLCFDHLH_02358	RNA helicase	308.333	IMCGPPIG_04112	phosphomannomutase/phosphoglucomutase	325.667	AEPCKKLL_03311	beta-ketoacyl-[acyl-carrier-protein] synthase II	264.667
FLFIOBJN_02445	[acyl-carrier-protein] S-malonyltransferase	328.333	GPNADHDJ_02851	RNA-binding S4 domain-containing protein	301	NIPOLPBK_03620	4-hydroxy-tetrahydrodipicolinate synthase	299.667	EIELFIGP_04478	NADH-quinone oxidoreductase subunit K	301	PLCFDHLH_01979	cAMP-activated global transcriptional regulator CRP	307.333	IMCGPPIG_02039	2,3-bisphosphoglycerate-dependent phosphoglycerate mutase	325.333	AEPCKKLL_03412	protein translocase subunit SecA	263.667
FLFIOBJN_01597	penicillin-binding protein activator	327.667	GPNADHDJ_02974	HAD family phosphatase	300.667	NIPOLPBK_01395	ferredoxin--NADP reductase	299.333	EIELFIGP_01437	tail-specific protease	300.667	PLCFDHLH_01023	hypothetical protein	306.667	IMCGPPIG_00105	hypothetical protein	324.667	AEPCKKLL_03038	hypothetical protein	263
FLFIOBJN_03678	protein TolR	327.667	GPNADHDJ_02996	DNA-binding response regulator	300.667	NIPOLPBK_02668	ParA family protein	299.333	EIELFIGP_04715	IS3 family transposase	300.667	PLCFDHLH_00297	MBL fold metallo-hydrolase	306.333	IMCGPPIG_01123	VOC family protein	324.667	AEPCKKLL_00861	STAS domain-containing protein	261.667
FLFIOBJN_02160	tail-specific protease	327.333	GPNADHDJ_03071	NADH-quinone oxidoreductase subunit C	300.333	NIPOLPBK_01537	hemin transporter	298.667	EIELFIGP_01330	homogentisate 1,2-dioxygenase	300	PLCFDHLH_00909	hypothetical protein	306.333	IMCGPPIG_03416	hypothetical protein	324.667	AEPCKKLL_03561	SPFH/Band 7/PHB domain protein	261.333
FLFIOBJN_02807	fimbrial protein	327.333	GPNADHDJ_04118	CDP-diacylglycerol--serine O-phosphatidyltransferase	300	NIPOLPBK_03287	cell division protein ZipA	298.333	EIELFIGP_02150	D-amino-acid dehydrogenase	299.667	PLCFDHLH_01350	virion core protein (lumpy skin disease virus)	306	IMCGPPIG_04525	transaldolase	324.667	AEPCKKLL_01153	phage holin family protein	261
FLFIOBJN_03437	N-acetyltransferase	327	GPNADHDJ_01236	rhodanese-like domain-containing protein	299.667	NIPOLPBK_01758	hypothetical protein	297.667	EIELFIGP_03607	3-oxoacyl-ACP synthase III	299.667	PLCFDHLH_02974	tRNA (adenosine(37)-N6)-threonylcarbamoyltransferase complex transferase subunit TsaD	305.667	IMCGPPIG_00669	hypothetical protein	324.333	AEPCKKLL_01661	peptide chain release factor 2	261
FLFIOBJN_02136	AcrB/AcrD/AcrF family protein	325.333	GPNADHDJ_03399	decarboxylase	298.667	NIPOLPBK_02980	outer membrane protein assembly factor BamD	297.333	EIELFIGP_00315	octaprenyl-diphosphate synthase	299.333	PLCFDHLH_04533	hypothetical protein	305.667	IMCGPPIG_00723	enoyl-CoA hydratase/isomerase family protein	324.333	AEPCKKLL_02746	ribose-phosphate diphosphokinase	261
FLFIOBJN_03029	homogentisate 1,2-dioxygenase	325.333	GPNADHDJ_01288	STAS domain-containing protein	298.333	NIPOLPBK_01222	peptide chain release factor 2	296.667	EIELFIGP_04546	LexA repressor	299.333	PLCFDHLH_04034	lipoprotein	305.333	IMCGPPIG_03003	ABC transporter ATP-binding protein	324.333	AEPCKKLL_01981	5-(carboxyamino)imidazole ribonucleotide mutase	260.667
FLFIOBJN_04432	methyl-accepting chemotaxis protein	325	GPNADHDJ_01780	prepilin peptidase	297.333	NIPOLPBK_04243	class II fumarate hydratase	295.667	EIELFIGP_03085	beta-ketoacyl-[acyl-carrier-protein] synthase II	297.667	PLCFDHLH_02198	GTPase HflX	304.667	IMCGPPIG_00970	acyl-CoA dehydrogenase	323	AEPCKKLL_03667	outer membrane protein assembly factor BamE	260.667
FLFIOBJN_02659	TetR/AcrR family transcriptional regulator	324	GPNADHDJ_00127	LacI family DNA-binding transcriptional regulator	297	NIPOLPBK_00458	ubiquinone/menaquinone biosynthesis C-methyltransferase UbiE	292	EIELFIGP_01566	protein translocase subunit SecA	297	PLCFDHLH_04063	hypothetical protein	304.667	IMCGPPIG_04481	hypothetical protein	322.333	AEPCKKLL_00295	lipoyl synthase	260.333
FLFIOBJN_00578	4-hydroxy-3-methylbut-2-en-1-yl diphosphate synthase (flavodoxin)	323.333	GPNADHDJ_03096	threonine--tRNA ligase	296.667	NIPOLPBK_00539	ribonucleoside-diphosphate reductase subunit alpha	292	EIELFIGP_02163	3-beta hydroxysteroid dehydrogenase	297	PLCFDHLH_01485	toxin	304.333	IMCGPPIG_00093	octaprenyl-diphosphate synthase	322	AEPCKKLL_00741	single-stranded DNA-binding protein	260
FLFIOBJN_01076	cupin domain-containing protein	321	GPNADHDJ_03828	glutamate--tRNA ligase	295.667	NIPOLPBK_02787	3-hydroxyacyl-CoA dehydrogenase	291.333	EIELFIGP_01832	hypothetical protein	296.667	PLCFDHLH_02185	5'-nucleotidase SurE	304	IMCGPPIG_02371	hypothetical protein	322	AEPCKKLL_03817	protein TolQ	260
FLFIOBJN_01461	D-amino-acid dehydrogenase	320.667	GPNADHDJ_02266	GTPase ObgE	295	NIPOLPBK_03688	bifunctional proline dehydrogenase/L-glutamate gamma-semialdehyde dehydrogenase PutA	291.333	EIELFIGP_03723	molybdopterin converting factor subunit 2 protein	296.333	PLCFDHLH_02330	2,3-bisphosphoglycerate-dependent phosphoglycerate mutase	303.667	IMCGPPIG_00920	NADH-quinone oxidoreductase subunit NuoE	321.667	AEPCKKLL_00106	acetyl-CoA carboxylase biotin carboxylase subunit	259.667
FLFIOBJN_01814	ribosome maturation factor	320.667	GPNADHDJ_02920	elongation factor P-like protein YeiP	293.333	NIPOLPBK_02879	peptidase	291	EIELFIGP_04199	LysM peptidoglycan-binding domain-containing protein	296.333	PLCFDHLH_04178	CoA transferase subunit A	303.667	IMCGPPIG_03310	D-amino-acid dehydrogenase	319.667	AEPCKKLL_03080	hypothetical protein	258.667
FLFIOBJN_03740	STAS domain-containing protein	320.667	GPNADHDJ_00734	lipopolysaccharide transport periplasmic protein LptA	292	NIPOLPBK_03408	D-amino-acid dehydrogenase	290.333	EIELFIGP_04364	hypothetical protein	295.667	PLCFDHLH_03113	DNA polymerase III subunit beta	303.333	IMCGPPIG_02716	UDP-3-O-[3-hydroxymyristoyl] N-acetylglucosamine deacetylase	319.333	AEPCKKLL_00265	hypothetical protein	257.333
FLFIOBJN_04118	hypothetical protein	320.333	GPNADHDJ_02469	multidrug transporter subunit MdtJ	291.333	NIPOLPBK_01232	carbamoyl-phosphate synthase small subunit	289.333	EIELFIGP_00240	acetyl-CoA carboxylase carboxyl transferase subunit alpha	295	PLCFDHLH_02230	glycine cleavage system regulatory protein	302.667	IMCGPPIG_00790	cytosol aminopeptidase	318.667	AEPCKKLL_02132	LysM peptidoglycan-binding domain-containing protein	257.333
FLFIOBJN_01491	DNA-binding response regulator	320	GPNADHDJ_00783	TonB-dependent hemoglobin/transferrin/lactoferrin family receptor	291	NIPOLPBK_02540	membrane protein	289	EIELFIGP_00482	nucleotide sugar aminotransferase	295	PLCFDHLH_03583	sugar transporter	302	IMCGPPIG_01486	N-acetyltransferase	318.333	AEPCKKLL_00492	2,3,4,5-tetrahydropyridine-2,6-dicarboxylate N-succinyltransferase	256.667
FLFIOBJN_03853	PDZ domain-containing protein	320	GPNADHDJ_02086	ribonuclease E/G	291	NIPOLPBK_01020	enolase	287.667	EIELFIGP_01809	histidine phosphatase family protein	295	PLCFDHLH_00314	fimbrial protein	301	IMCGPPIG_02730	16S rRNA (cytosine(1402)-N(4))-methyltransferase RsmH	318.333	AEPCKKLL_03928	hypothetical protein	256.333
FLFIOBJN_01539	dTDP-4-dehydrorhamnose reductase	319.667	GPNADHDJ_01520	bacterioferritin	290	NIPOLPBK_02663	hypothetical protein	287.333	EIELFIGP_03320	hypothetical protein	293.667	PLCFDHLH_02976	GatB/YqeY domain-containing protein	300	IMCGPPIG_03882	ribosome silencing factor	318.333	AEPCKKLL_01712	integration host factor subunit alpha	256
FLFIOBJN_03040	phosphoribosylaminoimidazolesuccinocarboxamide synthase	319.333	GPNADHDJ_02058	D-alanyl-D-alanine carboxypeptidase	289	NIPOLPBK_03124	Tol-Pal system beta propeller repeat protein TolB	287	EIELFIGP_00822	cytosol aminopeptidase	292.667	PLCFDHLH_03616	ATP synthase subunit gamma	300	IMCGPPIG_00918	NADH-quinone oxidoreductase subunit C	317.333	AEPCKKLL_00998	hypothetical protein	254.667
FLFIOBJN_00732	ferric iron uptake transcriptional regulator	318.667	GPNADHDJ_02494	RNA helicase	289	NIPOLPBK_00656	catalase	286.333	EIELFIGP_00078	transporter	292.333	PLCFDHLH_03549	hypothetical protein	298.333	IMCGPPIG_03606	response regulator	317.333	AEPCKKLL_03415	UDP-3-O-[3-hydroxymyristoyl] N-acetylglucosamine deacetylase	253
FLFIOBJN_01615	cell division protein FtsA	318.333	GPNADHDJ_01354	hypothetical protein	288.333	NIPOLPBK_00107	Fur family transcriptional regulator	286	EIELFIGP_01732	protein TolQ	292.333	PLCFDHLH_01277	hemin ABC transporter substrate-binding protein	298	IMCGPPIG_04131	cytosol aminopeptidase	316.667	AEPCKKLL_00291	D-alanyl-D-alanine carboxypeptidase	252
FLFIOBJN_02322	hypothetical protein	316.667	GPNADHDJ_00637	hypothetical protein	287.667	NIPOLPBK_01117	5-(carboxyamino)imidazole ribonucleotide mutase	284	EIELFIGP_01731	protein TolR	291	PLCFDHLH_04232	transcriptional regulator	295.333	IMCGPPIG_00919	NADH-quinone oxidoreductase subunit D 2	315.667	AEPCKKLL_00884	DNA polymerase III subunit beta	252
FLFIOBJN_03551	acetyl-CoA C-acyltransferase	316.667	GPNADHDJ_02882	bifunctional aconitate hydratase 2/2-methylisocitrate dehydratase	287.333	NIPOLPBK_01829	cytosol aminopeptidase	283.333	EIELFIGP_03872	hypothetical protein	290.333	PLCFDHLH_03815	serine/threonine dehydratase	295	IMCGPPIG_03148	UDP-glucose/GDP-mannose dehydrogenase family protein	315.333	AEPCKKLL_01746	NADH-quinone oxidoreductase subunit A	250.667
FLFIOBJN_03817	hypothetical protein	316.667	GPNADHDJ_03308	cell wall hydrolase	287.333	NIPOLPBK_03880	2-oxo acid dehydrogenase subunit E2	283.333	EIELFIGP_02775	molecular chaperone HtpG	290	PLCFDHLH_04017	hypothetical protein	295	IMCGPPIG_03306	hypothetical protein	315.333	AEPCKKLL_01813	SIMPL domain-containing protein	250.667
FLFIOBJN_04279	RNA-binding protein Hfq	316.333	GPNADHDJ_01033	LysM peptidoglycan-binding domain-containing protein	287	NIPOLPBK_00059	outer membrane protein assembly factor BamA	283.333	EIELFIGP_00119	hypothetical protein	289	PLCFDHLH_02409	hypothetical protein	294.333	IMCGPPIG_02655	hypothetical protein	314.667	AEPCKKLL_02485	NarK/NasA family nitrate transporter	249.333
FLFIOBJN_02132	ATP-dependent protease ATPase subunit HslU	315.667	GPNADHDJ_02062	lipoyl synthase	286	NIPOLPBK_00160	RNA-binding S4 domain-containing protein	283	EIELFIGP_03848	lysine 6-aminotransferase	289	PLCFDHLH_01769	alpha/beta hydrolase	293.667	IMCGPPIG_03913	shikimate dehydrogenase	312	AEPCKKLL_01651	dihydrodipicolinate reductase	249
FLFIOBJN_03855	RNA polymerase sigma factor RpoE	314.333	GPNADHDJ_02045	M1 family peptidase	285.667	NIPOLPBK_02126	ketoacyl-ACP synthase III	283	EIELFIGP_02739	ferredoxin family protein	288.333	PLCFDHLH_00245	characterized ACR protein	293.333	IMCGPPIG_00020	septum site-determining protein MinC	311.333	AEPCKKLL_03343	hypothetical protein	249
FLFIOBJN_03575	RidA family protein	313.667	GPNADHDJ_01441	TonB-dependent receptor	285.333	NIPOLPBK_01972	DNA-binding transcriptional regulator Fis	282.333	EIELFIGP_03456	hypothetical protein	288	PLCFDHLH_01955	4-hydroxyphenylpyruvate dioxygenase	293.333	IMCGPPIG_03008	VacJ family lipoprotein	311.333	AEPCKKLL_03940	putative protein YqiC	249
FLFIOBJN_02746	monothiol glutaredoxin, Grx4 family	312	GPNADHDJ_02144	dihydroorotase	285.333	NIPOLPBK_00285	nucleoside hydrolase	281.667	EIELFIGP_03451	shikimate dehydrogenase	286	PLCFDHLH_04031	ribosome silencing factor	292.333	IMCGPPIG_03885	lipoprotein	310.667	AEPCKKLL_01161	hypothetical protein	248
FLFIOBJN_01868	TonB-dependent receptor	310.667	GPNADHDJ_01674	2-C-methyl-D-erythritol 4-phosphate cytidylyltransferase	284	NIPOLPBK_02060	flavodoxin	281.333	EIELFIGP_01530	6,7-dimethyl-8-ribityllumazine synthase	285	PLCFDHLH_00862	NADH-quinone oxidoreductase subunit D 2	291	IMCGPPIG_01109	Flp family type IVb pilin	310.333	AEPCKKLL_01711	MerR family transcriptional regulator	247.333
FLFIOBJN_03816	hypothetical protein	310.667	GPNADHDJ_01363	thioredoxin-disulfide reductase	283.333	NIPOLPBK_01389	N-acetyltransferase	280.333	EIELFIGP_02278	iron-sulfur cluster assembly accessory protein	284.667	PLCFDHLH_02296	RNA-binding S4 domain-containing protein	291	IMCGPPIG_04459	hypothetical protein	310.333	AEPCKKLL_00208	TonB-dependent receptor	246.667
FLFIOBJN_01431	GFA family protein	309.333	GPNADHDJ_04112	cytosol aminopeptidase	283.333	NIPOLPBK_01468	riboflavin synthase	280	EIELFIGP_03184	carbamoyl-phosphate synthase small subunit	284.667	PLCFDHLH_00807	peptidase	290.333	IMCGPPIG_00682	peptidyl-dipeptidase Dcp	309.667	AEPCKKLL_01849	hypothetical protein	246.667
FLFIOBJN_04269	cytosol aminopeptidase	309.333	GPNADHDJ_02468	QacE family quaternary ammonium compound efflux SMR transporter	282.667	NIPOLPBK_02124	characterized ACR protein	279.667	EIELFIGP_02961	phosphatase PAP2 family protein	284.333	PLCFDHLH_01547	hypothetical protein	290	IMCGPPIG_00809	NADP-dependent 3-hydroxy acid dehydrogenase	309	AEPCKKLL_02229	hypothetical protein	245.667
FLFIOBJN_01089	transcription termination factor Rho	307.667	GPNADHDJ_03734	N-acetyltransferase	282.667	NIPOLPBK_01918	signal peptide peptidase SppA	278.667	EIELFIGP_03316	chemotaxis protein	284.333	PLCFDHLH_02192	ribosomal RNA large subunit methyltransferase E	289.667	IMCGPPIG_02098	F420H(2):quinone oxidoreductase	308	AEPCKKLL_00940	M48 family peptidase	245.333
FLFIOBJN_02519	peptide chain release factor 2	302.667	GPNADHDJ_04203	hypothetical protein	282.333	NIPOLPBK_02669	histidine phosphatase family protein	278.667	EIELFIGP_00039	F420H(2):quinone oxidoreductase	283	PLCFDHLH_00861	NADH-quinone oxidoreductase subunit C	289	IMCGPPIG_02183	DNA-binding response regulator	307.667	AEPCKKLL_00279	M1 family peptidase	245
FLFIOBJN_03422	ATP-dependent chaperone ClpB	302.333	GPNADHDJ_00473	hypothetical protein	281.667	NIPOLPBK_03946	alpha/beta hydrolase	277	EIELFIGP_00225	GGDEF domain-containing protein	282.333	PLCFDHLH_00546	enoyl-CoA hydratase/isomerase family protein	288.667	IMCGPPIG_01547	hypothetical protein	307.333	AEPCKKLL_03502	cytochrome c biogenesis protein	245
FLFIOBJN_01389	2,3-bisphosphoglycerate-dependent phosphoglycerate mutase	301.667	GPNADHDJ_00407	cytochrome d ubiquinol oxidase subunit II	281.333	NIPOLPBK_02371	membrane protein	276	EIELFIGP_03330	thioredoxin-disulfide reductase	281.333	PLCFDHLH_00886	threonine--tRNA ligase	288.667	IMCGPPIG_03781	peptidase S8	307	AEPCKKLL_00043	cAMP-activated global transcriptional regulator CRP	244.667
FLFIOBJN_00597	hypothetical protein	301.333	GPNADHDJ_02292	septum site-determining protein MinC	281.333	NIPOLPBK_03003	autotransporter domain-containing esterase	275	EIELFIGP_00127	ubiquinol-cytochrome c reductase iron-sulfur subunit	280.667	PLCFDHLH_02524	hypothetical protein	288.667	IMCGPPIG_02170	peroxiredoxin	306.333	AEPCKKLL_02144	twin-arginine translocase subunit TatB	244.333
FLFIOBJN_02497	elongation factor P-like protein YeiP	301	GPNADHDJ_03996	tol-pal system-associated acyl-CoA thioesterase	281.333	NIPOLPBK_02081	phosphopantetheine-binding protein	274.333	EIELFIGP_02736	glycine cleavage system regulatory protein	280.667	PLCFDHLH_03103	class I SAM-dependent rRNA methyltransferase	288	IMCGPPIG_02067	RNA helicase	305.333	AEPCKKLL_00900	hypothetical protein	242
FLFIOBJN_00079	methylcrotonoyl-CoA carboxylase	300.667	GPNADHDJ_01990	hypothetical protein	281	NIPOLPBK_03034	TIGR00730 family Rossman fold protein	274	EIELFIGP_00004	ribosomal RNA large subunit methyltransferase E	280	PLCFDHLH_02993	bifunctional proline dehydrogenase/L-glutamate gamma-semialdehyde dehydrogenase PutA	287.333	IMCGPPIG_00943	threonine--tRNA ligase	305	AEPCKKLL_01734	NADH-quinone oxidoreductase subunit M	241.667
FLFIOBJN_00561	PhoH family protein	299	GPNADHDJ_00939	LysM peptidoglycan-binding domain-containing protein	280.333	NIPOLPBK_03530	NADH-quinone oxidoreductase subunit F	273.333	EIELFIGP_01531	N utilization substance protein B	279.667	PLCFDHLH_00047	septum site-determining protein MinC	286.333	IMCGPPIG_04003	rhodanese-like domain-containing protein	305	AEPCKKLL_03584	peroxiredoxin	241.667
FLFIOBJN_02108	glutamine--fructose-6-phosphate transaminase (isomerizing)	298.333	GPNADHDJ_02909	carbamoyl-phosphate synthase large subunit	280	NIPOLPBK_00067	acetyl-CoA carboxylase carboxyl transferase subunit alpha	272.667	EIELFIGP_02898	RidA family protein	279.667	PLCFDHLH_03312	cell division protein ZipA	285.667	IMCGPPIG_00794	protein sip-5	304.667	AEPCKKLL_01744	NADH-quinone oxidoreductase subunit C	241
FLFIOBJN_00466	hypothetical protein	298	GPNADHDJ_00345	shikimate dehydrogenase	279.333	NIPOLPBK_02390	peptide-methionine (S)-S-oxide reductase	272.333	EIELFIGP_04281	TonB-dependent receptor	279.667	PLCFDHLH_04166	hypothetical protein	285.667	IMCGPPIG_03106	DNA gyrase subunit A	301.333	AEPCKKLL_01624	hypothetical protein	240.667
FLFIOBJN_00755	protein translocase subunit SecD	297.333	GPNADHDJ_00522	DNA gyrase subunit A	279.333	NIPOLPBK_03294	DNA gyrase subunit A	272.333	EIELFIGP_04479	NADH-quinone oxidoreductase subunit J	279.667	PLCFDHLH_00165	phosphoribosylformylglycinamidine cyclo-ligase	285.333	IMCGPPIG_01495	fumarate hydratase	300.667	AEPCKKLL_02552	S-methyl-5-thioribose-1-phosphate isomerase	240.333
FLFIOBJN_03589	molybdate ABC transporter substrate-binding protein	297	GPNADHDJ_01670	5'-nucleotidase SurE	279	NIPOLPBK_03844	membrane protein	270.667	EIELFIGP_00011	5'-nucleotidase SurE	279	PLCFDHLH_04169	proline--tRNA ligase	285	IMCGPPIG_00749	hypothetical protein	300.333	AEPCKKLL_03726	GatB/YqeY domain-containing protein	240.333
FLFIOBJN_00111	3-oxoacyl-ACP synthase III	296.667	GPNADHDJ_03323	CoA transferase subunit B	278.667	NIPOLPBK_04097	HNH endonuclease	270.667	EIELFIGP_01508	type 1 fimbrial protein	278	PLCFDHLH_03622	hypothetical protein	282.667	IMCGPPIG_02185	4-hydroxy-3-methylbut-2-en-1-yl diphosphate synthase (flavodoxin)	299.333	AEPCKKLL_01097	enoyl-CoA hydratase/isomerase family protein	240
FLFIOBJN_03436	hypothetical protein	295.333	GPNADHDJ_00383	HAMP domain-containing protein	278.333	NIPOLPBK_00120	2,3-bisphosphoglycerate-dependent phosphoglycerate mutase	270.333	EIELFIGP_03640	transcriptional regulator	278	PLCFDHLH_04259	molecular chaperone DnaJ	282.333	IMCGPPIG_02139	GTPase HflX	297.667	AEPCKKLL_03203	phosphoglycerate kinase	240
FLFIOBJN_02472	hypothetical protein	294	GPNADHDJ_02202	pilus assembly protein PilM	278.333	NIPOLPBK_01260	hypothetical protein	269.333	EIELFIGP_04511	cytosol aminopeptidase	277	PLCFDHLH_00463	hypothetical protein	282	IMCGPPIG_00217	characterized ACR protein	297	AEPCKKLL_01448	thioredoxin-disulfide reductase	239.333
FLFIOBJN_03533	elongation factor G	293.333	GPNADHDJ_01771	NAD+ synthase	278	NIPOLPBK_01482	penicillin-binding protein activator	269.333	EIELFIGP_01936	signal peptide peptidase SppA	276.667	PLCFDHLH_01060	N-acetyltransferase	280.667	IMCGPPIG_04113	CoA transferase subunit A	297	AEPCKKLL_03701	peptidase M28	239
FLFIOBJN_01839	acetyl-CoA carboxylase carboxyl transferase subunit beta	292.333	GPNADHDJ_02656	hypothetical protein	278	NIPOLPBK_03527	NADH-quinone oxidoreductase subunit C	269.333	EIELFIGP_04626	hypothetical protein	276.667	PLCFDHLH_00863	NADH-quinone oxidoreductase subunit NuoE	279.333	IMCGPPIG_01960	molecular chaperone DnaJ	296.333	AEPCKKLL_03866	flagellar protein FliT	238.333
FLFIOBJN_03287	cell division protein ZapA	292.333	GPNADHDJ_03765	hypothetical protein	277.667	NIPOLPBK_03972	serine hydrolase	269	EIELFIGP_02213	glucose-1-phosphate thymidylyltransferase	276	PLCFDHLH_02706	hemin uptake protein HemP	279.333	IMCGPPIG_04522	transcription termination factor Rho	296.333	AEPCKKLL_00226	F0F1 ATP synthase subunit A	237.333
FLFIOBJN_00185	rhodanese-like domain-containing protein	291.333	GPNADHDJ_01216	hypothetical protein	277.333	NIPOLPBK_03033	lysine 6-aminotransferase	268	EIELFIGP_03395	type II toxin-antitoxin system Phd/YefM family antitoxin	275.667	PLCFDHLH_01024	N-acetyltransferase	278.667	IMCGPPIG_04307	bifunctional proline dehydrogenase/L-glutamate gamma-semialdehyde dehydrogenase PutA	296	AEPCKKLL_02283	porphobilinogen synthase	237.333
FLFIOBJN_01167	tRNA threonylcarbamoyladenosine biosynthesis protein RimN	290.667	GPNADHDJ_01229	hypothetical protein	277.333	NIPOLPBK_03528	NADH-quinone oxidoreductase subunit D 2	268	EIELFIGP_02675	aminoglycoside phosphotransferase family protein	275.333	PLCFDHLH_03319	DNA gyrase subunit A	278.667	IMCGPPIG_02120	enolase	295	AEPCKKLL_03654	hypothetical protein	237
FLFIOBJN_02283	5'-nucleotidase SurE	290.667	GPNADHDJ_03571	hypothetical protein	276.333	NIPOLPBK_01694	hypothetical protein	266.333	EIELFIGP_01542	penicillin-binding protein activator	274.333	PLCFDHLH_03804	GTP cyclohydrolase II RibA	278.333	IMCGPPIG_02196	serine hydrolase	293.667	AEPCKKLL_03309	3-oxoacyl-ACP reductase FabG	236
FLFIOBJN_03534	response regulator	289.667	GPNADHDJ_01359	translation initiation factor IF-1	275.333	NIPOLPBK_03253	UDP-glucose/GDP-mannose dehydrogenase family protein	266	EIELFIGP_03844	protein translocase subunit SecD	274.333	PLCFDHLH_03277	UDP-glucose/GDP-mannose dehydrogenase family protein	277.667	IMCGPPIG_02337	sugar transporter	293.667	AEPCKKLL_03437	YraN family protein	235.333
FLFIOBJN_01944	peptidyl-tRNA hydrolase	289	GPNADHDJ_01232	uroporphyrin-III methyltransferase	274.333	NIPOLPBK_00405	F0F1 ATP synthase subunit A	266	EIELFIGP_02733	hypothetical protein	274	PLCFDHLH_00505	peptidyl-dipeptidase Dcp	277.333	IMCGPPIG_00584	YebC/PmpR family DNA-binding transcriptional regulator	292.667	AEPCKKLL_03668	ferric iron uptake transcriptional regulator	235.333
FLFIOBJN_01255	Fe/S-dependent 2-methylisocitrate dehydratase AcnD	287.333	GPNADHDJ_02898	lysine--tRNA ligase	274.333	NIPOLPBK_03208	acetyl-CoA carboxylase carboxyl transferase subunit beta	264.667	EIELFIGP_02111	peptidase	273.667	PLCFDHLH_04069	shikimate dehydrogenase	277.333	IMCGPPIG_00449	hypothetical protein	292.333	AEPCKKLL_01457	hypothetical protein	235
FLFIOBJN_01604	16S rRNA (cytosine(1402)-N(4))-methyltransferase RsmH	287	GPNADHDJ_04013	TetR/AcrR family transcriptional regulator	274	NIPOLPBK_01427	cupin domain-containing protein	264.333	EIELFIGP_00843	SPOR domain-containing protein	272.333	PLCFDHLH_03567	M1 family peptidase	277	IMCGPPIG_00649	large conductance mechanosensitive channel protein MscL	292.333	AEPCKKLL_01985	monothiol glutaredoxin, Grx4 family	234
FLFIOBJN_00093	peptidyl-dipeptidase Dcp	286.667	GPNADHDJ_03078	NADH-quinone oxidoreductase subunit J	273.333	NIPOLPBK_03535	NADH-quinone oxidoreductase subunit K	263.667	EIELFIGP_01507	fimbrial biogenesis outer membrane usher protein	272	PLCFDHLH_02179	enolase	276.667	IMCGPPIG_03217	hypothetical protein	292	AEPCKKLL_03690	preprotein translocase subunit YajC	233.667
FLFIOBJN_00562	peroxiredoxin	286	GPNADHDJ_01991	F0F1 ATP synthase subunit A	273	NIPOLPBK_04067	hypothetical protein	263.333	EIELFIGP_03455	membrane protein	272	PLCFDHLH_04179	phosphomannomutase/phosphoglucomutase	276.667	IMCGPPIG_02848	acetyl-CoA carboxylase biotin carboxylase subunit	291.667	AEPCKKLL_00812	haloacid dehalogenase	233
FLFIOBJN_01417	RNA helicase	285	GPNADHDJ_02910	carbamoyl-phosphate synthase small subunit	273	NIPOLPBK_01543	DNA-binding response regulator	263	EIELFIGP_03905	peptidase	271.667	PLCFDHLH_00317	hypothetical protein	275.667	IMCGPPIG_00406	hypothetical protein	290.333	AEPCKKLL_01354	1-phosphofructokinase	232.667
FLFIOBJN_01562	fimbrial chaperone	285	GPNADHDJ_01373	hemin ABC transporter substrate-binding protein	272.667	NIPOLPBK_03122	protein TolR	263	EIELFIGP_03590	acyl-CoA desaturase	270.667	PLCFDHLH_00620	serine endoprotease DegQ	275	IMCGPPIG_02373	6-phosphogluconate dehydrogenase (decarboxylating)	290.333	AEPCKKLL_01691	1-deoxy-D-xylulose-5-phosphate synthase	232.667
FLFIOBJN_02344	orotate phosphoribosyltransferase	285	GPNADHDJ_00515	cell division protein ZipA	272.333	NIPOLPBK_04256	hypothetical protein	263	EIELFIGP_04610	haloacid dehalogenase	270.333	PLCFDHLH_02266	signal recognition particle-docking protein FtsY	274.333	IMCGPPIG_03084	acyl-[acyl-carrier-protein]--UDP-N- acetylglucosamine O-acyltransferase	288.667	AEPCKKLL_02433	ferredoxin reductase	232.667
FLFIOBJN_02661	23S rRNA (adenine(2503)-C(2))-methyltransferase RlmN	284.667	GPNADHDJ_01266	3-oxoacyl-ACP synthase III	272.333	NIPOLPBK_03233	hypothetical protein	262.333	EIELFIGP_02230	ABC transporter ATP-binding protein	270	PLCFDHLH_03896	DksA/TraR family C4-type zinc finger protein	274.333	IMCGPPIG_00138	phosphoribosylformylglycinamidine cyclo-ligase	288	AEPCKKLL_00527	hypothetical protein	232.333
FLFIOBJN_02822	MBL fold metallo-hydrolase	284.667	GPNADHDJ_01435	hypothetical protein	272	NIPOLPBK_00423	glutamine--fructose-6-phosphate transaminase (isomerizing)	262.333	EIELFIGP_01319	phosphoribosylaminoimidazolesuccinocarboxamide synthase	269.667	PLCFDHLH_04549	response regulator	274.333	IMCGPPIG_04122	proline--tRNA ligase	288	AEPCKKLL_00509	outer membrane protein assembly factor BamA	231.667
FLFIOBJN_04073	2-octaprenyl-6-methoxyphenyl hydroxylase	284	GPNADHDJ_01521	RNA pyrophosphohydrolase	270.333	NIPOLPBK_03529	NADH-quinone oxidoreductase subunit NuoE	261.667	EIELFIGP_02939	response regulator	269.667	PLCFDHLH_03039	uroporphyrin-III methyltransferase	274	IMCGPPIG_02339	hypothetical protein	287.333	AEPCKKLL_03158	NAD+ synthase	231.667
FLFIOBJN_03395	ribonucleotide-diphosphate reductase subunit beta	283.667	GPNADHDJ_04027	response regulator	270.333	NIPOLPBK_03858	phosphoribosylaminoimidazolesuccinocarboxamide synthase	261.667	EIELFIGP_03766	hypothetical protein	269.667	PLCFDHLH_01010	ribonuclease E/G	273.333	IMCGPPIG_02690	hypothetical protein	287.333	AEPCKKLL_03212	transcriptional regulator	231
FLFIOBJN_00268	lysine transporter LysE	283.333	GPNADHDJ_02049	rod shape-determining protein	270	NIPOLPBK_01470	6,7-dimethyl-8-ribityllumazine synthase	260.667	EIELFIGP_00965	ATP-dependent Clp protease ATP-binding subunit ClpC	268.667	PLCFDHLH_03318	S-methyl-5-thioribose-1-phosphate isomerase	272.667	IMCGPPIG_00146	UDP-N-acetylglucosamine 1-carboxyvinyltransferase	287	AEPCKKLL_01735	NADH-quinone oxidoreductase subunit L	230.667
FLFIOBJN_00192	hypothetical protein	282.667	GPNADHDJ_03995	protein TolQ	270	NIPOLPBK_03616	hypothetical protein	260.667	EIELFIGP_03194	elongation factor P-like protein YeiP	268.667	PLCFDHLH_00572	hypothetical protein	272	IMCGPPIG_02005	RNA-binding S4 domain-containing protein	286	AEPCKKLL_03187	large conductance mechanosensitive channel protein MscL	230.333
FLFIOBJN_01717	hypothetical protein	281.333	GPNADHDJ_00690	hypothetical protein	269.667	NIPOLPBK_01194	chemotaxis protein CheA	260.333	EIELFIGP_02187	fumarylacetoacetate hydrolase	267.667	PLCFDHLH_00022	GTPase ObgE	271	IMCGPPIG_03875	SIMPL domain-containing protein	285.667	AEPCKKLL_00044	S-adenosylmethionine decarboxylase proenzyme	230
FLFIOBJN_02137	multidrug transporter	281.333	GPNADHDJ_01443	M13 family peptidase	269.667	NIPOLPBK_02128	[acyl-carrier-protein] S-malonyltransferase	260.333	EIELFIGP_04139	poly(hydroxyalcanoate) granule associated protein	267.333	PLCFDHLH_03090	VacJ family lipoprotein	270.333	IMCGPPIG_04216	hypothetical protein	285.667	AEPCKKLL_01504	membrane protein	230
FLFIOBJN_00925	hypothetical protein	281	GPNADHDJ_03614	isovaleryl-CoA dehydrogenase	269.333	NIPOLPBK_04027	STAS domain-containing protein	260.333	EIELFIGP_03534	integration host factor subunit beta	266.667	PLCFDHLH_01268	thioredoxin-disulfide reductase	269.667	IMCGPPIG_00871	HIT domain-containing protein	285.333	AEPCKKLL_00586	GNAT family N-acetyltransferase	229
FLFIOBJN_02286	LysM peptidoglycan-binding domain-containing protein	281	GPNADHDJ_03967	hypothetical protein	269.333	NIPOLPBK_00690	orotate phosphoribosyltransferase	260.333	EIELFIGP_02734	PhoH family protein	265.333	PLCFDHLH_00951	dihydroorotase	269.333	IMCGPPIG_03676	serine/threonine dehydratase	285	AEPCKKLL_03173	hypothetical protein	228.333
FLFIOBJN_01377	EamA family transporter	280.667	GPNADHDJ_04050	lipoprotein localization protein LolB	269	NIPOLPBK_02131	beta-ketoacyl-[acyl-carrier-protein] synthase II	258.667	EIELFIGP_03914	DNA-binding transcriptional regulator Fis	265	PLCFDHLH_03325	glycine dehydrogenase	269	IMCGPPIG_00863	M13 family peptidase	284.333	AEPCKKLL_01499	TetR/AcrR family transcriptional regulator	228
FLFIOBJN_01842	tryptophan synthase subunit beta	279.667	GPNADHDJ_02029	diaminopimelate epimerase	267.667	NIPOLPBK_02389	cytochrome c biogenesis protein DipZ	258.667	EIELFIGP_02180	DNA-binding response regulator	264	PLCFDHLH_03245	acyl-[acyl-carrier-protein]--UDP-N- acetylglucosamine O-acyltransferase	268.667	IMCGPPIG_01573	hypothetical protein	284.333	AEPCKKLL_03808	hypothetical protein	227.667
FLFIOBJN_03135	membrane protein	279.333	GPNADHDJ_01372	YncE family protein	267.333	NIPOLPBK_03602	molybdopterin molybdenumtransferase MoeA	258.333	EIELFIGP_02193	membrane protein	263.667	PLCFDHLH_03692	hypothetical protein	268.667	IMCGPPIG_02298	hypothetical protein	284.333	AEPCKKLL_02946	rRNA pseudouridine synthase	227
FLFIOBJN_03439	YebC/PmpR family DNA-binding transcriptional regulator	279.333	GPNADHDJ_00521	S-methyl-5-thioribose-1-phosphate isomerase	266.667	NIPOLPBK_01489	16S rRNA (cytosine(1402)-N(4))-methyltransferase RsmH	257	EIELFIGP_04681	phosphoglycerate kinase	263.667	PLCFDHLH_00173	UDP-N-acetylglucosamine 1-carboxyvinyltransferase	268	IMCGPPIG_03455	fimbrial protein	284.333	AEPCKKLL_03135	alanine racemase	227
FLFIOBJN_01319	response regulator	278.667	GPNADHDJ_04073	hypothetical protein	266.667	NIPOLPBK_02000	NADP-dependent isocitrate dehydrogenase	257	EIELFIGP_02315	class II fumarate hydratase	262.667	PLCFDHLH_03206	hypothetical protein	268	IMCGPPIG_02126	5'-nucleotidase SurE	284	AEPCKKLL_00767	hypothetical protein	226.667
FLFIOBJN_01586	N utilization substance protein B	278.667	GPNADHDJ_03709	fumarate hydratase	266	NIPOLPBK_03098	ATP-dependent chaperone ClpB	256.333	EIELFIGP_04687	hemin ABC transporter substrate-binding protein	262.667	PLCFDHLH_00742	protein TolQ	267.667	IMCGPPIG_02589	TonB-dependent receptor	284	AEPCKKLL_03377	hypothetical protein	226.333
FLFIOBJN_00756	protein translocase subunit SecF	277	GPNADHDJ_00768	TonB-dependent receptor	265.333	NIPOLPBK_02287	TonB-dependent receptor	256	EIELFIGP_03176	peptide chain release factor 2	262	PLCFDHLH_00657	hypothetical protein	267	IMCGPPIG_03737	TetR/AcrR family transcriptional regulator	284	AEPCKKLL_03554	serine hydrolase	225.333
FLFIOBJN_01742	asparagine--tRNA ligase	277	GPNADHDJ_01664	ribosomal RNA large subunit methyltransferase E	265.333	NIPOLPBK_00393	hypothetical protein	255.333	EIELFIGP_01450	rod shape-determining protein	261.333	PLCFDHLH_03888	acetyl-CoA C-acyltransferase	266.667	IMCGPPIG_03742	membrane protein	284	AEPCKKLL_01125	tryptophan--tRNA ligase	225
FLFIOBJN_01621	protein translocase subunit SecA	276	GPNADHDJ_00811	protein translocase subunit SecA	264.667	NIPOLPBK_01413	N-acetyltransferase	255	EIELFIGP_02589	outer membrane lipid asymmetry maintenance protein MlaD	261.333	PLCFDHLH_00255	DNA polymerase III subunit gamma/tau	266	IMCGPPIG_00706	ribonucleoside-diphosphate reductase	282	AEPCKKLL_00857	ABC transporter ATP-binding protein	224.667
FLFIOBJN_03431	L2 family class A beta-lactamase	275.667	GPNADHDJ_02342	hypothetical protein	264	NIPOLPBK_02083	2,3-dihydro-2,3-dihydroxybenzoate dehydrogenase	254.333	EIELFIGP_03993	TonB-dependent receptor	261.333	PLCFDHLH_00372	hypothetical protein	265.667	IMCGPPIG_01953	ferric iron uptake transcriptional regulator	282	AEPCKKLL_02129	5'-nucleotidase SurE	224.667
FLFIOBJN_02511	carbamoyl-phosphate synthase large subunit	274.667	GPNADHDJ_01968	3-methyl-2-oxobutanoate hydroxymethyltransferase	263.667	NIPOLPBK_03841	polymer-forming cytoskeletal protein	254	EIELFIGP_04043	hypothetical protein	261	PLCFDHLH_01020	endonuclease/exonuclease/phosphatase family protein	265.667	IMCGPPIG_01219	thioredoxin-disulfide reductase	281.333	AEPCKKLL_01433	peptidase	223.333
FLFIOBJN_04242	YqgE/AlgH family protein	274.333	GPNADHDJ_02774	serine hydrolase	263	NIPOLPBK_04028	intercellular spreading VacJ lipoprotein	253.667	EIELFIGP_04331	glutamate--tRNA ligase	260.333	PLCFDHLH_03581	hypothetical protein	265.667	IMCGPPIG_02299	F0F1 ATP synthase subunit A	281.333	AEPCKKLL_03379	TonB-dependent hemoglobin/transferrin/lactoferrin family receptor	223
FLFIOBJN_04259	GTP cyclohydrolase I FolE	274	GPNADHDJ_02888	transcriptional regulator	262.333	NIPOLPBK_02382	hypothetical protein	252.667	EIELFIGP_02735	peroxiredoxin	260	PLCFDHLH_00196	YqgE/AlgH family protein	264.667	IMCGPPIG_04032	GTPase ObgE	281	AEPCKKLL_02983	fumarate hydratase	222.667
FLFIOBJN_02380	cytosol aminopeptidase	273	GPNADHDJ_01527	S-adenosylmethionine decarboxylase proenzyme	262	NIPOLPBK_03113	N-acetyltransferase	252.667	EIELFIGP_02825	peptidyl-tRNA hydrolase	260	PLCFDHLH_01605	TolC family protein	263.333	IMCGPPIG_00578	protein TolQ	280.333	AEPCKKLL_02540	iron-sulfur cluster assembly accessory protein	222.333
FLFIOBJN_01612	UDP-N-acetylmuramate--L-alanine ligase	272.667	GPNADHDJ_03313	hypothetical protein	261.667	NIPOLPBK_00484	response regulator	252.667	EIELFIGP_01298	bacterioferritin	259.667	PLCFDHLH_02739	cell division protein FtsA	262.667	IMCGPPIG_00797	serine endoprotease DegQ	280.333	AEPCKKLL_03871	sigma-54-dependent Fis family transcriptional regulator	222.333
FLFIOBJN_02924	5-(carboxyamino)imidazole ribonucleotide mutase	272.667	GPNADHDJ_00739	UDP-N-acetylglucosamine 1-carboxyvinyltransferase	261.333	NIPOLPBK_01007	ribosomal RNA large subunit methyltransferase E	251.667	EIELFIGP_03454	porphobilinogen synthase	259.333	PLCFDHLH_00736	YebC/PmpR family DNA-binding transcriptional regulator	261.667	IMCGPPIG_01179	flagellar export chaperone FliS	280.333	AEPCKKLL_01739	NADH-quinone oxidoreductase subunit NuoH	222
FLFIOBJN_03061	bacterioferritin	272.667	GPNADHDJ_00672	serine/threonine protein kinase	260.667	NIPOLPBK_03172	branched-chain amino acid aminotransferase	251	EIELFIGP_04068	putative Fe-S cluster assembly protein SufT	259.333	PLCFDHLH_02916	hypothetical protein	261	IMCGPPIG_01513	NADPH-dependent oxidoreductase	280.333	AEPCKKLL_01000	porphyrin biosynthesis protein	221.667
FLFIOBJN_02510	carbamoyl-phosphate synthase small subunit	272	GPNADHDJ_00434	TolC family protein	260.333	NIPOLPBK_02061	thioredoxin	250.667	EIELFIGP_00005	ribosome assembly RNA-binding protein YhbY	259	PLCFDHLH_03895	hypothetical protein	261	IMCGPPIG_03009	glutathione peroxidase	280	AEPCKKLL_01109	two-component sensor histidine kinase	221.667
FLFIOBJN_01173	LysM peptidoglycan-binding domain-containing protein	271.667	GPNADHDJ_03329	dTDP-4-dehydrorhamnose 3,5-epimerase	260.333	NIPOLPBK_00560	enoyl-CoA hydratase/isomerase family protein	250.667	EIELFIGP_01130	fumarate hydratase	259	PLCFDHLH_03035	rhodanese-like domain-containing protein	260.667	IMCGPPIG_03948	toxin	280	AEPCKKLL_01035	hypothetical protein	221.333
FLFIOBJN_02143	M1 family peptidase	271.667	GPNADHDJ_00126	phosphoenolpyruvate--protein phosphotransferase	260	NIPOLPBK_03219	aspartate-semialdehyde dehydrogenase	249.667	EIELFIGP_01925	LysM peptidoglycan-binding domain-containing protein	258.667	PLCFDHLH_03373	N utilization substance protein B	260.667	IMCGPPIG_03734	UTP--glucose-1-phosphate uridylyltransferase	278.333	AEPCKKLL_01665	lysine--tRNA ligase	221.333
FLFIOBJN_02278	cell division protein FtsB	271.667	GPNADHDJ_00771	N-acetyltransferase	260	NIPOLPBK_03232	HIT domain-containing protein	249.667	EIELFIGP_00008	LysM peptidoglycan-binding domain-containing protein	258.333	PLCFDHLH_03042	hypothetical protein	260.333	IMCGPPIG_00101	OsmC family peroxiredoxin	277.667	AEPCKKLL_03420	D-alanine--D-alanine ligase	221.333
FLFIOBJN_02253	preprotein translocase subunit TatC	270	GPNADHDJ_02302	lysine transporter LysE	260	NIPOLPBK_00477	tail-specific protease	249.667	EIELFIGP_01192	glycosyltransferase family 2 protein	258	PLCFDHLH_03677	serine hydrolase	260.333	IMCGPPIG_03169	hypothetical protein	277.333	AEPCKKLL_03294	Holliday junction ATP-dependent DNA helicase RuvB	221
FLFIOBJN_02524	lysine--tRNA ligase	270	GPNADHDJ_00567	energy transducer TonB	259.667	NIPOLPBK_00180	haloacid dehalogenase	248	EIELFIGP_01549	16S rRNA (cytosine(1402)-N(4))-methyltransferase RsmH	258	PLCFDHLH_03861	membrane protein	259.333	IMCGPPIG_02266	glycine dehydrogenase	277	AEPCKKLL_01328	hypothetical protein	220.667
FLFIOBJN_04263	CDP-diacylglycerol--serine O-phosphatidyltransferase	269	GPNADHDJ_00572	LysR family transcriptional regulator	259.667	NIPOLPBK_00039	hypothetical protein	247.333	EIELFIGP_02922	acetyl-CoA C-acyltransferase	258	PLCFDHLH_00874	ribosome maturation factor	258.667	IMCGPPIG_03367	type 1 fimbrial protein	277	AEPCKKLL_02083	hypothetical protein	220.667
FLFIOBJN_00070	ribonucleoside-diphosphate reductase	268.667	GPNADHDJ_01015	cell division ATP-binding protein FtsE	259.667	NIPOLPBK_00198	peptidase M20	246.667	EIELFIGP_03051	hypothetical protein	258	PLCFDHLH_00911	1-deoxy-D-xylulose-5-phosphate synthase	258.667	IMCGPPIG_03468	transcriptional regulator	277	AEPCKKLL_02136	ribosomal RNA large subunit methyltransferase E	220.667
FLFIOBJN_02129	hypothetical protein	268.667	GPNADHDJ_04288	IS3 family transposase	259.667	NIPOLPBK_01089	MotA/TolQ/ExbB proton channel family protein	246.333	EIELFIGP_01126	ferredoxin--NADP reductase	257	PLCFDHLH_03663	M48 family peptidase	258.667	IMCGPPIG_03007	STAS domain-containing protein	276.667	AEPCKKLL_00074	hypothetical protein	220
FLFIOBJN_03374	2,3-dihydro-2,3-dihydroxybenzoate synthetase	268.667	GPNADHDJ_00671	ketoacyl-ACP synthase III	259	NIPOLPBK_02115	YbaB/EbfC family nucleoid-associated protein	245.667	EIELFIGP_03333	outer membrane lipoprotein carrier protein LolA	257	PLCFDHLH_02175	CTP synthetase	258	IMCGPPIG_02719	cell division protein FtsA	276.333	AEPCKKLL_02425	thioredoxin	220
FLFIOBJN_04371	sigma-54-dependent Fis family transcriptional regulator	268.667	GPNADHDJ_00747	phosphoribosylformylglycinamidine cyclo-ligase	258.667	NIPOLPBK_04173	GTPase HflX	245.333	EIELFIGP_03366	hypothetical protein	257	PLCFDHLH_01574	asparagine synthase (glutamine-hydrolyzing)	257.667	IMCGPPIG_02849	acetyl-CoA carboxylase biotin carboxyl carrier protein	276	AEPCKKLL_02848	membrane protein	220
FLFIOBJN_03452	ribosome maturation factor RimM	268.333	GPNADHDJ_01442	peptidase	258.667	NIPOLPBK_04178	regulatory protein RecX	245.333	EIELFIGP_01120	N-acetyltransferase	256.333	PLCFDHLH_03621	F0F1 ATP synthase subunit A	257.667	IMCGPPIG_02369	lipoyl synthase	275.667	AEPCKKLL_01788	M13 family peptidase	219.667
FLFIOBJN_01613	D-alanine--D-alanine ligase	266.333	GPNADHDJ_01903	hypothetical protein	258.667	NIPOLPBK_02848	XRE family transcriptional regulator	244.667	EIELFIGP_04710	IS110 family transposase ISStma7	256.333	PLCFDHLH_03551	lipoyl synthase	257.333	IMCGPPIG_01977	protein translocase subunit SecF	275	AEPCKKLL_00217	MetQ/NlpA family ABC transporter substrate-binding protein	219.333
FLFIOBJN_03104	2,3,4,5-tetrahydropyridine-2,6-dicarboxylate N-succinyltransferase	266.333	GPNADHDJ_00660	YbaB/EbfC family nucleoid-associated protein	257.333	NIPOLPBK_00268	ArsR family transcriptional regulator	244.333	EIELFIGP_01560	cell division protein FtsA	255.333	PLCFDHLH_04518	transcription termination factor Rho	257.333	IMCGPPIG_02353	M1 family peptidase	273.667	AEPCKKLL_01785	TonB-dependent receptor	219.333
FLFIOBJN_04369	RNA polymerase sigma-54 factor	266.333	GPNADHDJ_02526	acyl-[acyl-carrier-protein]--UDP-N- acetylglucosamine O-acyltransferase	257.333	NIPOLPBK_02807	cytochrome c	244.333	EIELFIGP_02879	hypothetical protein	254.667	PLCFDHLH_02608	sulfite reductase flavoprotein subunit alpha	256.667	IMCGPPIG_03366	fimbrial biogenesis outer membrane usher protein	273.667	AEPCKKLL_00031	phosphoribosylaminoimidazolesuccinocarboxamide synthase	219
FLFIOBJN_00041	two-component sensor histidine kinase	266	GPNADHDJ_02533	di-trans,poly-cis-decaprenylcistransferase	257	NIPOLPBK_03398	beta-hydroxydecanoyl-ACP dehydratase	243.667	EIELFIGP_01164	twin-arginine translocase subunit TatB	253.667	PLCFDHLH_00281	hypothetical protein	256.333	IMCGPPIG_03113	cell division protein ZipA	273.333	AEPCKKLL_03811	YebC/PmpR family DNA-binding transcriptional regulator	218.333
FLFIOBJN_04119	NUDIX hydrolase	266	GPNADHDJ_00781	hypothetical protein	256.333	NIPOLPBK_03450	decarboxylase	243.667	EIELFIGP_00123	ClpXP protease specificity-enhancing factor	252.667	PLCFDHLH_00089	ArsR family transcriptional regulator	255.333	IMCGPPIG_03623	acetyl-CoA C-acyltransferase	272.667	AEPCKKLL_00263	sugar transporter	218
FLFIOBJN_01871	M13 family peptidase	265.333	GPNADHDJ_02794	response regulator	256.333	NIPOLPBK_01008	ribosome assembly RNA-binding protein YhbY	243.333	EIELFIGP_04621	YqgE/AlgH family protein	252.667	PLCFDHLH_01632	hypothetical protein	253.667	IMCGPPIG_00144	hypothetical protein	272	AEPCKKLL_03429	16S rRNA (cytosine(1402)-N(4))-methyltransferase RsmH	218
FLFIOBJN_02804	pilus assembly protein PilM	265	GPNADHDJ_03969	two-component sensor histidine kinase	256	NIPOLPBK_02216	PTS fructose subfamily transporter subunit IIA	242.667	EIELFIGP_00211	hypothetical protein	252.333	PLCFDHLH_00743	protein TolR	252.667	IMCGPPIG_01799	S-adenosylmethionine decarboxylase proenzyme	272	AEPCKKLL_00830	YqgE/AlgH family protein	217.333
FLFIOBJN_01774	hypothetical protein	264.667	GPNADHDJ_02902	peptide chain release factor 2	255.667	NIPOLPBK_02616	hypothetical protein	242.667	EIELFIGP_04312	2-octaprenyl-6-methoxyphenyl hydroxylase	252.333	PLCFDHLH_00869	NADH-quinone oxidoreductase subunit K	252.667	IMCGPPIG_03458	MoxR family ATPase	271.667	AEPCKKLL_02933	DsbE family thiol:disulfide interchange protein	216.333
FLFIOBJN_03157	SPOR domain-containing protein	264	GPNADHDJ_02535	UMP kinase	254.667	NIPOLPBK_00823	acetate--CoA ligase	242.667	EIELFIGP_04693	acyl-CoA dehydrogenase	252.333	PLCFDHLH_02811	amidophosphoribosyltransferase	252.667	IMCGPPIG_00577	protein TolR	271.333	AEPCKKLL_04079	hypothetical protein	215.333
FLFIOBJN_01949	lipoprotein localization protein LolB	262	GPNADHDJ_00124	PTS fructose transporter subunit IIBC	253.667	NIPOLPBK_01764	type IV pilus secretin PilQ	242.333	EIELFIGP_02826	redox-regulated ATPase YchF	252	PLCFDHLH_03547	6-phosphogluconate dehydrogenase (decarboxylating)	252	IMCGPPIG_00855	peptidylprolyl isomerase	271.333	AEPCKKLL_01822	lipoprotein	215
FLFIOBJN_02923	hypothetical protein	262	GPNADHDJ_01891	molecular chaperone DnaJ	253.667	NIPOLPBK_02059	ribonucleotide-diphosphate reductase subunit beta	242.333	EIELFIGP_04557	large conductance mechanosensitive channel protein MscL	252	PLCFDHLH_01223	DNA-binding response regulator	251.333	IMCGPPIG_02365	D-alanyl-D-alanine carboxypeptidase	271.333	AEPCKKLL_03132	hypothetical protein	215
FLFIOBJN_01459	hypothetical protein	261	GPNADHDJ_04177	N-acetyltransferase	253.667	NIPOLPBK_00463	rod shape-determining protein	242	EIELFIGP_02148	hypothetical protein	251.667	PLCFDHLH_03706	carbamoyl-phosphate synthase small subunit	251.333	IMCGPPIG_02586	response regulator	271.333	AEPCKKLL_00244	glutamine--fructose-6-phosphate transaminase (isomerizing)	214.667
FLFIOBJN_00231	GTPase ObgE	260.667	GPNADHDJ_01698	F420H(2):quinone oxidoreductase	252.667	NIPOLPBK_01720	cell division protein ZapA	241	EIELFIGP_03628	signal peptidase I	251.333	PLCFDHLH_02915	acetyl-CoA carboxylase biotin carboxylase subunit	251	IMCGPPIG_00870	hypothetical protein	270.667	AEPCKKLL_00755	octaprenyl-diphosphate synthase	214.667
FLFIOBJN_03175	propionate--CoA ligase	260.667	GPNADHDJ_01934	ferredoxin	252.667	NIPOLPBK_03534	NADH-quinone oxidoreductase subunit J	241	EIELFIGP_00290	TonB-dependent receptor	250.333	PLCFDHLH_04024	SIMPL domain-containing protein	250.333	IMCGPPIG_03390	N utilization substance protein B	270.667	AEPCKKLL_03809	N-acetyltransferase	214.667
FLFIOBJN_00387	UDP-N-acetylglucosamine 1-carboxyvinyltransferase	260.333	GPNADHDJ_03702	cyclopropane-fatty-acyl-phospholipid synthase	252.667	NIPOLPBK_03280	asparagine--tRNA ligase	240	EIELFIGP_00303	hypothetical protein	250.333	PLCFDHLH_03091	glutathione peroxidase	249.667	IMCGPPIG_04007	uroporphyrin-III methyltransferase	270.333	AEPCKKLL_00809	UDP-N-acetylglucosamine 1-carboxyvinyltransferase	214
FLFIOBJN_01037	hypothetical protein	260.333	GPNADHDJ_00594	type VI secretion protein	252.333	NIPOLPBK_01968	hypothetical protein	239.667	EIELFIGP_01850	L,D-transpeptidase	250.333	PLCFDHLH_03236	UMP kinase	249.667	IMCGPPIG_04204	superoxide dismutase family protein	270.333	AEPCKKLL_01327	methionine synthase	213.667
FLFIOBJN_03296	glutamate-1-semialdehyde 2,1-aminomutase	260.333	GPNADHDJ_01667	LysM peptidoglycan-binding domain-containing protein	252	NIPOLPBK_00677	SPOR domain-containing protein	239.667	EIELFIGP_00722	enoyl-CoA hydratase/isomerase family protein	250	PLCFDHLH_01651	PIN domain-containing protein	249.333	IMCGPPIG_03471	MBL fold metallo-hydrolase	270	AEPCKKLL_03105	DNA-binding response regulator	213.667
FLFIOBJN_03627	ribosome silencing factor	260	GPNADHDJ_02199	fimbrial protein	252	NIPOLPBK_00769	acyl carrier protein	239.333	EIELFIGP_00897	1-phosphofructokinase	249	PLCFDHLH_03235	GGDEF domain-containing protein	249.333	IMCGPPIG_02338	diaminopimelate epimerase	269	AEPCKKLL_01639	elongation factor P-like protein YeiP	213.333
FLFIOBJN_03092	UMP kinase	258.667	GPNADHDJ_01175	M48 family peptidase	251.333	NIPOLPBK_01678	AraC family transcriptional regulator	239	EIELFIGP_03372	TonB-dependent receptor	248.333	PLCFDHLH_02825	carboxymuconolactone decarboxylase family protein	249	IMCGPPIG_04062	dihydroorotase	269	AEPCKKLL_01353	PTS fructose transporter subunit IIBC	212.667
FLFIOBJN_03093	GGDEF domain-containing protein	258.667	GPNADHDJ_01434	HIT domain-containing protein	251.333	NIPOLPBK_00044	type I methionyl aminopeptidase	238.667	EIELFIGP_04190	aconitate hydratase AcnA	248.333	PLCFDHLH_00806	M13 family peptidase	248.333	IMCGPPIG_01472	ribonuclease E/G	268.667	AEPCKKLL_03041	proline--tRNA ligase	212.333
FLFIOBJN_03161	L-threonine 3-dehydrogenase	258.667	GPNADHDJ_02030	hypothetical protein	249	NIPOLPBK_02924	aldehyde dehydrogenase family protein	238.333	EIELFIGP_04423	hypothetical protein	248.333	PLCFDHLH_01222	sigma-54-dependent Fis family transcriptional regulator	248.333	IMCGPPIG_00926	NADH-quinone oxidoreductase subunit K	268.333	AEPCKKLL_00503	UMP kinase	212
FLFIOBJN_04201	hypothetical protein	258.667	GPNADHDJ_00674	3-oxoacyl-ACP reductase FabG	247.667	NIPOLPBK_00185	hypothetical protein	238	EIELFIGP_00180	hypothetical protein	247.667	PLCFDHLH_00579	hypothetical protein	247.333	IMCGPPIG_02116	CTP synthetase	268	AEPCKKLL_03308	[acyl-carrier-protein] S-malonyltransferase	212
FLFIOBJN_03630	lipoprotein	257.333	GPNADHDJ_02201	fimbrial protein	247.667	NIPOLPBK_03947	acyl-CoA dehydrogenase	237.333	EIELFIGP_04699	lysine--tRNA ligase	246.667	PLCFDHLH_01426	LacI family DNA-binding transcriptional regulator	247	IMCGPPIG_01459	rRNA pseudouridine synthase	267.333	AEPCKKLL_03172	hypothetical protein	211.667
FLFIOBJN_04384	hypothetical protein	257	GPNADHDJ_01473	ribosome silencing factor	247.333	NIPOLPBK_03630	aspartate 1-decarboxylase	237	EIELFIGP_03260	outer membrane protein assembly factor BamD	245.667	PLCFDHLH_00334	formate dehydrogenase subunit alpha	246.333	IMCGPPIG_04049	protease HtpX	267	AEPCKKLL_00336	cytochrome c4	211.333
FLFIOBJN_00674	hypothetical protein	256.667	GPNADHDJ_01880	TIGR00730 family Rossman fold protein	247.333	NIPOLPBK_02796	cytidylate kinase	236.667	EIELFIGP_04694	HNH endonuclease	244	PLCFDHLH_03715	peptide chain release factor 2	246.333	IMCGPPIG_04010	hypothetical protein	266.667	AEPCKKLL_02124	cell division protein FtsB	211
FLFIOBJN_03404	QacE family quaternary ammonium compound efflux SMR transporter	256.667	GPNADHDJ_01933	gamma-glutamyltransferase	246.667	NIPOLPBK_00432	YajQ family cyclic di-GMP-binding protein	236.667	EIELFIGP_03373	M13 family peptidase	243.667	PLCFDHLH_00938	protease HtpX	245	IMCGPPIG_00227	DNA polymerase III subunit gamma/tau	266.333	AEPCKKLL_03901	STAS domain-containing protein	210.333
FLFIOBJN_00333	octaprenyl-diphosphate synthase	256.333	GPNADHDJ_02197	MoxR family ATPase	246	NIPOLPBK_03600	molybdopterin converting factor subunit 2 protein	235.333	EIELFIGP_04475	NADH-quinone oxidoreductase subunit NuoN	243.333	PLCFDHLH_02468	ferric iron uptake transcriptional regulator	244.333	IMCGPPIG_00697	isovaleryl-CoA dehydrogenase	266.333	AEPCKKLL_01170	SPOR domain-containing protein	209.667
FLFIOBJN_00517	hypothetical protein	256.333	GPNADHDJ_00727	PTS fructose subfamily transporter subunit IIA	245.667	NIPOLPBK_02782	hypothetical protein	235	EIELFIGP_00021	CTP synthetase	243	PLCFDHLH_00814	HIT domain-containing protein	243.333	IMCGPPIG_04559	IS3 family transposase	266	AEPCKKLL_01704	ArsR family transcriptional regulator	209.667
FLFIOBJN_01044	ferredoxin--NADP reductase	256.333	GPNADHDJ_03088	ribosome-binding factor A	245.667	NIPOLPBK_00863	acetyltransferase	235	EIELFIGP_02747	aspartate 1-decarboxylase	242.333	PLCFDHLH_00171	hypothetical protein	242.667	IMCGPPIG_00587	hypothetical protein	263	AEPCKKLL_03421	UDP-N-acetylmuramate--L-alanine ligase	209.333
FLFIOBJN_02147	rod shape-determining protein	256.333	GPNADHDJ_01476	lipoprotein	245	NIPOLPBK_02996	hypothetical protein	234.667	EIELFIGP_03183	carbamoyl-phosphate synthase large subunit	241.667	PLCFDHLH_04239	lysine--tRNA ligase	242.333	IMCGPPIG_03021	class I SAM-dependent rRNA methyltransferase	263	AEPCKKLL_00452	glutamate-1-semialdehyde 2,1-aminomutase	209
FLFIOBJN_03078	acetyl-CoA carboxylase carboxyl transferase subunit alpha	256	GPNADHDJ_03133	HNH endonuclease	245	NIPOLPBK_03592	rotamase	234.667	EIELFIGP_03508	MBL fold metallo-hydrolase	241.667	PLCFDHLH_01937	hypothetical protein	242	IMCGPPIG_01276	hypothetical protein	262.667	AEPCKKLL_03099	RNA helicase	208.333
FLFIOBJN_03364	outer membrane lipid asymmetry maintenance protein MlaD	255.667	GPNADHDJ_00851	N utilization substance protein B	244.667	NIPOLPBK_00402	dihydrolipoyl dehydrogenase	234	EIELFIGP_00703	ribonucleoside-diphosphate reductase	240	PLCFDHLH_02914	acetyl-CoA carboxylase biotin carboxyl carrier protein	242	IMCGPPIG_02279	putative selenoprotein	262.333	AEPCKKLL_01567	hypothetical protein	208
FLFIOBJN_04370	DNA-binding response regulator	255.667	GPNADHDJ_04120	hypothetical protein	244.667	NIPOLPBK_02658	SPOR domain-containing protein	233.333	EIELFIGP_01110	4a-hydroxytetrahydrobiopterin dehydratase	239.667	PLCFDHLH_03707	carbamoyl-phosphate synthase large subunit	242	IMCGPPIG_03107	S-methyl-5-thioribose-1-phosphate isomerase	261.333	AEPCKKLL_02900	dihydroorotase	208
FLFIOBJN_01741	iron-sulfur cluster assembly accessory protein	255.333	GPNADHDJ_00555	histidine ammonia-lyase	244	NIPOLPBK_01722	hypothetical protein	233	EIELFIGP_02643	hypothetical protein	239.667	PLCFDHLH_00529	ribonucleoside-diphosphate reductase	241.667	IMCGPPIG_04093	tRNA (adenosine(37)-N6)-threonylcarbamoyltransferase complex transferase subunit TsaD	261	AEPCKKLL_02434	acyl-CoA desaturase	207.667
FLFIOBJN_04013	flagellar hook protein FlgE	255.333	GPNADHDJ_00123	carbohydrate porin	243.667	NIPOLPBK_03389	polyisoprenoid-binding protein	233	EIELFIGP_04370	hypothetical protein	239.667	PLCFDHLH_01980	S-adenosylmethionine decarboxylase proenzyme	241.667	IMCGPPIG_02847	hypothetical protein	260.667	AEPCKKLL_01663	NAD-dependent succinate-semialdehyde dehydrogenase	207.333
FLFIOBJN_00390	haloacid dehalogenase	254.333	GPNADHDJ_00489	acyl-CoA dehydrogenase	243.667	NIPOLPBK_01011	LysM peptidoglycan-binding domain-containing protein	232.667	EIELFIGP_03676	SIMPL domain-containing protein	239.333	PLCFDHLH_03089	STAS domain-containing protein	241.333	IMCGPPIG_03393	peptide chain release factor 2	260.667	AEPCKKLL_01753	polysaccharide deacetylase	207.333
FLFIOBJN_01401	Fur family transcriptional regulator	254	GPNADHDJ_02966	D-amino-acid dehydrogenase	243.333	NIPOLPBK_00108	glutamate--tRNA ligase	232.333	EIELFIGP_04372	hypothetical protein	239	PLCFDHLH_03582	diaminopimelate epimerase	241.333	IMCGPPIG_00931	ribosome maturation factor	260.333	AEPCKKLL_01285	membrane protein	207
FLFIOBJN_02802	hypothetical protein	254	GPNADHDJ_03613	methylcrotonoyl-CoA carboxylase	243.333	NIPOLPBK_03189	peptidyl-tRNA hydrolase	232	EIELFIGP_00844	arginine--tRNA ligase	238.333	PLCFDHLH_04114	peptidyl-tRNA hydrolase	241	IMCGPPIG_04107	dTDP-glucose 4,6-dehydratase	260.333	AEPCKKLL_01458	NUDIX hydrolase	206.667
FLFIOBJN_04106	outer membrane lipoprotein carrier protein LolA	253.667	GPNADHDJ_03082	NADH-quinone oxidoreductase subunit NuoN	242.333	NIPOLPBK_03512	hypothetical protein	231.667	EIELFIGP_04101	YbaB/EbfC family nucleoid-associated protein	238	PLCFDHLH_02229	peroxiredoxin	240.667	IMCGPPIG_04125	hypothetical protein	260	AEPCKKLL_00283	rod shape-determining protein	205.667
FLFIOBJN_03083	acyl-[acyl-carrier-protein]--UDP-N- acetylglucosamine O-acyltransferase	253	GPNADHDJ_00348	porphobilinogen synthase	241.667	NIPOLPBK_02332	phosphomannomutase/phosphoglucomutase	231.333	EIELFIGP_03685	lipoprotein	237.333	PLCFDHLH_03056	hypothetical protein	239.667	IMCGPPIG_01542	lysine--tRNA ligase	259.667	AEPCKKLL_01037	hypothetical protein	205.667
FLFIOBJN_01079	hypothetical protein	252.667	GPNADHDJ_02529	outer membrane protein assembly factor BamA	241.667	NIPOLPBK_02452	pyridoxine 5'-phosphate synthase	230.667	EIELFIGP_04477	NADH-quinone oxidoreductase subunit L	237.333	PLCFDHLH_00617	protein sip-5	239	IMCGPPIG_03075	UMP kinase	259.333	AEPCKKLL_01653	carbamoyl-phosphate synthase large subunit	205.667
FLFIOBJN_02128	diaminopimelate epimerase	252.667	GPNADHDJ_03813	TonB-dependent siderophore receptor	241.667	NIPOLPBK_04095	hypothetical protein	230.333	EIELFIGP_02279	asparagine--tRNA ligase	236.667	PLCFDHLH_00310	MoxR family ATPase	238.333	IMCGPPIG_03725	hypothetical protein	258.667	AEPCKKLL_02979	ferredoxin--NADP reductase	205.333
FLFIOBJN_02915	ubiquinol-cytochrome c reductase iron-sulfur subunit	252.667	GPNADHDJ_00482	UDP-glucose/GDP-mannose dehydrogenase family protein	241	NIPOLPBK_01466	Ax21 family protein	230	EIELFIGP_03488	hypothetical protein	236.333	PLCFDHLH_00699	NAD+ synthase	238.333	IMCGPPIG_00444	formate dehydrogenase subunit alpha	257.667	AEPCKKLL_01355	phosphoenolpyruvate--protein phosphotransferase	204.667
FLFIOBJN_03178	TetR/AcrR family transcriptional regulator	252	GPNADHDJ_03330	glucose-1-phosphate thymidylyltransferase	241	NIPOLPBK_00704	membrane protein	230	EIELFIGP_04481	NADH-quinone oxidoreductase subunit NuoH	236.333	PLCFDHLH_00872	NADH-quinone oxidoreductase subunit NuoN	238.333	IMCGPPIG_01892	hypothetical protein	257.667	AEPCKKLL_01797	peptidylprolyl isomerase	204.333
FLFIOBJN_03299	aspartate aminotransferase family protein	252	GPNADHDJ_03747	tRNA (adenosine(37)-N6)-threonylcarbamoyltransferase complex transferase subunit TsaD	240.667	NIPOLPBK_01231	carbamoyl-phosphate synthase large subunit	229.667	EIELFIGP_02154	hypothetical protein	236	PLCFDHLH_02798	zinc-binding alcohol dehydrogenase family protein	238.333	IMCGPPIG_00169	YqgE/AlgH family protein	257	AEPCKKLL_03295	YbaB/EbfC family nucleoid-associated protein	203.667
FLFIOBJN_03687	hypothetical protein	252	GPNADHDJ_01280	peptidyl-dipeptidase Dcp	240.333	NIPOLPBK_04025	outer membrane lipid asymmetry maintenance protein MlaD	229	EIELFIGP_03370	TonB-dependent receptor	236	PLCFDHLH_00997	rRNA pseudouridine synthase	237.667	IMCGPPIG_00929	NADH-quinone oxidoreductase subunit NuoN	256.667	AEPCKKLL_00162	RDD family protein	203.333
FLFIOBJN_02449	characterized ACR protein	251.667	GPNADHDJ_02712	cytochrome c	240.333	NIPOLPBK_01024	CTP synthetase	228.333	EIELFIGP_04607	UDP-N-acetylglucosamine 1-carboxyvinyltransferase	235.667	PLCFDHLH_04377	cardiolipin synthase	236.667	IMCGPPIG_01594	PIN domain-containing protein	256.667	AEPCKKLL_00299	6-phosphogluconate dehydrogenase (decarboxylating)	202.667
FLFIOBJN_04044	phosphoglycerate kinase	250	GPNADHDJ_03566	ABC transporter ATP-binding protein	239.333	NIPOLPBK_03029	protein translocase subunit SecD	228.333	EIELFIGP_02887	glutathione S-transferase	233.667	PLCFDHLH_03842	apolipoprotein acyltransferase	235.333	IMCGPPIG_00390	sodium-translocating pyrophosphatase	256	AEPCKKLL_00449	aspartate aminotransferase family protein	202.667
FLFIOBJN_04060	large conductance mechanosensitive channel protein MscL	250	GPNADHDJ_00125	1-phosphofructokinase	239	NIPOLPBK_03115	YebC/PmpR family DNA-binding transcriptional regulator	227.667	EIELFIGP_04565	hypothetical protein	232.667	PLCFDHLH_01987	RNA pyrophosphohydrolase	235	IMCGPPIG_03402	carbamoyl-phosphate synthase small subunit	255.667	AEPCKKLL_01676	outer membrane protein assembly factor BamE	202.667
FLFIOBJN_00920	L1 family subclass B3 metallo-beta-lactamase	249.667	GPNADHDJ_03213	SPOR domain-containing protein	238.667	NIPOLPBK_01220	NAD-dependent succinate-semialdehyde dehydrogenase	227.333	EIELFIGP_01229	cytochrome ubiquinol oxidase subunit I	232.333	PLCFDHLH_03853	UTP--glucose-1-phosphate uridylyltransferase	235	IMCGPPIG_03631	DksA/TraR family C4-type zinc finger protein	255	AEPCKKLL_01038	3-oxoacyl-ACP synthase III	202.333
FLFIOBJN_01545	CoA transferase subunit B	249.667	GPNADHDJ_02056	lytic murein transglycosylase B	238.333	NIPOLPBK_01411	hypothetical protein	227.333	EIELFIGP_03540	apolipoprotein acyltransferase	232	PLCFDHLH_00798	peptidylprolyl isomerase	234.667	IMCGPPIG_00907	acetyl-CoA carboxylase carboxyl transferase subunit beta	253.667	AEPCKKLL_02075	hypothetical protein	202
FLFIOBJN_02358	SPOR domain-containing protein	249	GPNADHDJ_01779	type II secretion system F family protein	238	NIPOLPBK_04029	glutathione peroxidase	227.333	EIELFIGP_04579	N-acetyltransferase	232	PLCFDHLH_02284	signal recognition particle protein	234.333	IMCGPPIG_04325	polyisoprenoid-binding protein	253.667	AEPCKKLL_01974	cytochrome c	201.667
FLFIOBJN_04347	peptidylprolyl isomerase	248	GPNADHDJ_03842	YebC/PmpR family DNA-binding transcriptional regulator	237.667	NIPOLPBK_00520	cytochrome c4	227	EIELFIGP_04695	1-deoxy-D-xylulose-5-phosphate synthase	231.667	PLCFDHLH_03557	lytic murein transglycosylase B	234.333	IMCGPPIG_02683	hypothetical protein	252.667	AEPCKKLL_02460	hypothetical protein	201.333
FLFIOBJN_02328	S41 family peptidase	247.667	GPNADHDJ_00788	hypothetical protein	237	NIPOLPBK_03001	hypothetical protein	226.667	EIELFIGP_04480	NADH-quinone oxidoreductase subunit NuoI	231.333	PLCFDHLH_03635	hydroxymethylbilane synthase	234	IMCGPPIG_02133	ribosomal RNA large subunit methyltransferase E	252.333	AEPCKKLL_03127	beta-ketoacyl-[acyl-carrier-protein] synthase I	201.333
FLFIOBJN_02153	lytic murein transglycosylase B	247.333	GPNADHDJ_02204	hypothetical protein	236.333	NIPOLPBK_02082	enterobactin synthase subunit F	226.333	EIELFIGP_02770	hypothetical protein	231	PLCFDHLH_02361	23S rRNA pseudouridine synthase F	233.667	IMCGPPIG_02790	amidophosphoribosyltransferase	252	AEPCKKLL_00580	alpha/beta hydrolase	201
FLFIOBJN_01585	6,7-dimethyl-8-ribityllumazine synthase	247	GPNADHDJ_00380	RtcB family protein	235.667	NIPOLPBK_02808	cytochrome c biogenesis protein CcsA	226.333	EIELFIGP_04420	glutamate-1-semialdehyde 2,1-aminomutase	231	PLCFDHLH_03044	superoxide dismutase family protein	233.667	IMCGPPIG_03401	carbamoyl-phosphate synthase large subunit	252	AEPCKKLL_01631	hypothetical protein	201
FLFIOBJN_01885	hypothetical protein	246.667	GPNADHDJ_03952	tryptophan--tRNA ligase	234.667	NIPOLPBK_01218	lysine--tRNA ligase	226	EIELFIGP_02234	proline--tRNA ligase	230.667	PLCFDHLH_04559	IS3 family transposase	233.667	IMCGPPIG_00392	hypothetical protein	251	AEPCKKLL_03903	chemotaxis protein CheA	200.333
FLFIOBJN_04286	alanine--tRNA ligase	246.667	GPNADHDJ_03307	glutathione S-transferase	234.333	NIPOLPBK_03019	hypothetical protein	226	EIELFIGP_03763	chemotaxis protein CheW	230	PLCFDHLH_04367	YraN family protein	233	IMCGPPIG_01855	hypothetical protein	250	AEPCKKLL_03710	hypothetical protein	199.333
FLFIOBJN_04287	carbon storage regulator	246.667	GPNADHDJ_04030	DsbA family oxidoreductase	233	NIPOLPBK_00052	GGDEF domain-containing protein	225.333	EIELFIGP_04165	hypothetical protein	230	PLCFDHLH_03844	hypothetical protein	231.667	IMCGPPIG_03765	peptidyl-tRNA hydrolase	250	AEPCKKLL_02539	asparagine--tRNA ligase	199
FLFIOBJN_02884	hypothetical protein	246.333	GPNADHDJ_01871	thiazole synthase	232.667	NIPOLPBK_02462	DNA topoisomerase (ATP-hydrolyzing) subunit B	224.333	EIELFIGP_04696	hypothetical protein	229.667	PLCFDHLH_01051	NADPH-dependent oxidoreductase	230.333	IMCGPPIG_02804	carboxymuconolactone decarboxylase family protein	249.667	AEPCKKLL_03585	glycine cleavage system regulatory protein	199
FLFIOBJN_03373	phosphopantetheine-binding protein	246.333	GPNADHDJ_03132	1-deoxy-D-xylulose-5-phosphate synthase	232.667	NIPOLPBK_00532	isovaleryl-CoA dehydrogenase	224.333	EIELFIGP_00826	protein sip-5	229.333	PLCFDHLH_02528	hypothetical protein	230.333	IMCGPPIG_00925	NADH-quinone oxidoreductase subunit J	249	AEPCKKLL_01652	carbamoyl-phosphate synthase small subunit	198.667
FLFIOBJN_01734	cell division protein ZipA	246	GPNADHDJ_03937	2-octaprenyl-6-methoxyphenyl hydroxylase	232.667	NIPOLPBK_02800	apolipoprotein acyltransferase	224	EIELFIGP_00982	XRE family transcriptional regulator	229.333	PLCFDHLH_02655	type II toxin-antitoxin system Phd/YefM family antitoxin	230	IMCGPPIG_01756	hypothetical protein	249	AEPCKKLL_03846	hypothetical protein	198.667
FLFIOBJN_03179	MFS transporter	246	GPNADHDJ_01318	DNA-binding response regulator	232.333	NIPOLPBK_03415	hypothetical protein	224	EIELFIGP_02362	hypothetical protein	229	PLCFDHLH_00733	hypothetical protein	229.333	IMCGPPIG_02286	hypothetical protein	249	AEPCKKLL_00654	GTPase ObgE	198.333
FLFIOBJN_03214	TonB-dependent receptor	246	GPNADHDJ_01265	hypothetical protein	231.667	NIPOLPBK_03627	3-methyl-2-oxobutanoate hydroxymethyltransferase	224	EIELFIGP_03538	hypothetical protein	229	PLCFDHLH_00813	hypothetical protein	228.667	IMCGPPIG_02722	UDP-N-acetylmuramate--L-alanine ligase	249	AEPCKKLL_01730	ribosome maturation factor	198.333
FLFIOBJN_01728	S-methyl-5-thioribose-1-phosphate isomerase	245.333	GPNADHDJ_02357	glycine dehydrogenase	231.667	NIPOLPBK_03901	flagellar protein FliT	223.667	EIELFIGP_04456	isovaleryl-CoA dehydrogenase	228.667	PLCFDHLH_03632	YafY family transcriptional regulator	228.333	IMCGPPIG_00213	[acyl-carrier-protein] S-malonyltransferase	248.333	AEPCKKLL_02191	hypothetical protein	198.333
FLFIOBJN_01217	TonB-dependent receptor	245	GPNADHDJ_03666	carboxymuconolactone decarboxylase family protein	231.333	NIPOLPBK_01538	hypothetical protein	223.333	EIELFIGP_02325	SPOR domain-containing protein	228.333	PLCFDHLH_04227	bifunctional aconitate hydratase 2/2-methylisocitrate dehydratase	228	IMCGPPIG_03741	hypothetical protein	248.333	AEPCKKLL_03782	hypothetical protein	198.333
FLFIOBJN_02408	hypothetical protein	245	GPNADHDJ_00408	cytochrome ubiquinol oxidase subunit I	231	NIPOLPBK_01615	F420H(2):quinone oxidoreductase	222.333	EIELFIGP_01454	M1 family peptidase	228	PLCFDHLH_00868	NADH-quinone oxidoreductase subunit J	227.667	IMCGPPIG_04540	hypothetical protein	248.333	AEPCKKLL_00087	cell division ATP-binding protein FtsE	197.667
FLFIOBJN_03706	hypothetical protein	244.667	GPNADHDJ_00741	hypothetical protein	230.667	NIPOLPBK_03572	hypothetical protein	222.333	EIELFIGP_04041	hypothetical protein	228	PLCFDHLH_02408	DNA polymerase I	227.333	IMCGPPIG_00968	1-deoxy-D-xylulose-5-phosphate synthase	247.667	AEPCKKLL_02707	hypothetical protein	197.667
FLFIOBJN_03107	hypothetical protein	244.333	GPNADHDJ_01710	hypothetical protein	230.667	NIPOLPBK_03622	ferredoxin family protein	222	EIELFIGP_03529	UTP--glucose-1-phosphate uridylyltransferase	227.667	PLCFDHLH_00313	fimbrial protein	227	IMCGPPIG_02363	lytic murein transglycosylase B	247.333	AEPCKKLL_00434	sodium-translocating pyrophosphatase	197.333
FLFIOBJN_02458	YbaB/EbfC family nucleoid-associated protein	243.667	GPNADHDJ_01286	chemotaxis protein CheA	230.333	NIPOLPBK_04209	N-acetyltransferase	222	EIELFIGP_00494	hypothetical protein	227.333	PLCFDHLH_04109	lipoprotein localization protein LolB	227	IMCGPPIG_02248	response regulator	245.333	AEPCKKLL_02535	carbonate dehydratase	197.333
FLFIOBJN_02576	aldehyde dehydrogenase family protein	243.667	GPNADHDJ_02997	asparagine synthase (glutamine-hydrolyzing)	230.333	NIPOLPBK_03989	NUDIX hydrolase	221.667	EIELFIGP_02151	alanine racemase	227.333	PLCFDHLH_00525	alpha/beta hydrolase	226.333	IMCGPPIG_00423	cell division protein ZapA	243	AEPCKKLL_02972	hypothetical protein	197.333
FLFIOBJN_03738	chemotaxis protein CheA	243.667	GPNADHDJ_03080	NADH-quinone oxidoreductase subunit L	230	NIPOLPBK_03156	prolyl aminopeptidase	220.667	EIELFIGP_03494	type IV pilus secretin PilQ	227.333	PLCFDHLH_00487	3-oxoacyl-ACP synthase III	224.333	IMCGPPIG_03723	apolipoprotein acyltransferase	243	AEPCKKLL_03691	protein translocase subunit SecD	196.333
FLFIOBJN_02806	fimbrial protein	243.333	GPNADHDJ_01058	aldehyde dehydrogenase family protein	229.333	NIPOLPBK_01835	CDP-diacylglycerol--serine O-phosphatidyltransferase	220.333	EIELFIGP_02272	cell division protein ZipA	227	PLCFDHLH_00671	large conductance mechanosensitive channel protein MscL	223.667	IMCGPPIG_04379	cardiolipin synthase	242	AEPCKKLL_00505	di-trans,poly-cis-decaprenylcistransferase	196
FLFIOBJN_03360	glutathione peroxidase	243.333	GPNADHDJ_00961	3-deoxy-7-phosphoheptulonate synthase	228.667	NIPOLPBK_01763	fimbrial protein	219.667	EIELFIGP_04030	ribosome-binding factor A	226.667	PLCFDHLH_03634	hypothetical protein	223	IMCGPPIG_02437	TolC family protein	241.667	AEPCKKLL_01756	acetyl-CoA carboxylase carboxyl transferase subunit beta	196
FLFIOBJN_03385	acyl-CoA desaturase	243.333	GPNADHDJ_04145	large conductance mechanosensitive channel protein MscL	228.667	NIPOLPBK_03320	cytochrome c biogenesis protein	219.333	EIELFIGP_02231	ABC transporter permease	226	PLCFDHLH_03343	response regulator	222.667	IMCGPPIG_03630	hypothetical protein	241.667	AEPCKKLL_00558	glutamate--tRNA ligase	195.333
FLFIOBJN_00414	porphobilinogen synthase	243	GPNADHDJ_04261	YafY family transcriptional regulator	227.667	NIPOLPBK_01847	SIMPL domain-containing protein	219	EIELFIGP_03244	hypothetical protein	225.667	PLCFDHLH_00603	TonB-dependent receptor	222	IMCGPPIG_01806	RNA pyrophosphohydrolase	241	AEPCKKLL_01980	hypothetical protein	194.667
FLFIOBJN_01977	prolyl aminopeptidase	243	GPNADHDJ_01251	peroxidase	227.333	NIPOLPBK_02784	23S rRNA (adenine(2503)-C(2))-methyltransferase RlmN	217.667	EIELFIGP_03341	acetyl-CoA carboxylase carboxyl transferase subunit beta	225.333	PLCFDHLH_04184	dTDP-glucose 4,6-dehydratase	222	IMCGPPIG_01993	signal recognition particle protein	240.667	AEPCKKLL_00280	hypothetical protein	192.667
FLFIOBJN_03631	leucine--tRNA ligase	243	GPNADHDJ_00733	LPS export ABC transporter ATP-binding protein	226.667	NIPOLPBK_02091	diacylglycerol kinase	217.333	EIELFIGP_04516	hypothetical protein	225	PLCFDHLH_02177	hypothetical protein	221.333	IMCGPPIG_00071	sugar phosphate isomerase/epimerase	240	AEPCKKLL_02194	DNA polymerase I	192.667
FLFIOBJN_04109	thioredoxin-disulfide reductase	241.667	GPNADHDJ_00821	undecaprenyldiphospho-muramoylpentapeptide beta-N-acetylglucosaminyltransferase	226.667	NIPOLPBK_00191	phosphoribosylformylglycinamidine cyclo-ligase	217	EIELFIGP_04543	GTPase HflX	225	PLCFDHLH_03987	cytochrome c4	221.333	IMCGPPIG_01180	flagellar hook protein FliD	239.333	AEPCKKLL_00801	phosphoribosylformylglycinamidine cyclo-ligase	192.333
FLFIOBJN_01462	alanine racemase	240.667	GPNADHDJ_00367	ferredoxin--NADP reductase	226	NIPOLPBK_01711	glutamate-1-semialdehyde 2,1-aminomutase	216.333	EIELFIGP_00435	4-hydroxy-3-methylbut-2-enyl diphosphate reductase	224.667	PLCFDHLH_03510	histidine ammonia-lyase	220.667	IMCGPPIG_02684	hemin transporter	239.333	AEPCKKLL_02487	transcriptional regulator	192.333
FLFIOBJN_00954	inositol monophosphatase	240.333	GPNADHDJ_00946	hypothetical protein	226	NIPOLPBK_00183	UDP-N-acetylglucosamine 1-carboxyvinyltransferase	216.333	EIELFIGP_00075	hemolysin secretion protein D	223.667	PLCFDHLH_04242	protein translocase subunit SecF	220.667	IMCGPPIG_00253	hypothetical protein	239	AEPCKKLL_03803	L2 family class A beta-lactamase	192.333
FLFIOBJN_02081	MetQ/NlpA family ABC transporter substrate-binding protein	240.333	GPNADHDJ_02911	dihydrodipicolinate reductase	225.333	NIPOLPBK_02338	dTDP-glucose 4,6-dehydratase	215.667	EIELFIGP_03686	leucine--tRNA ligase	223.667	PLCFDHLH_03860	hypothetical protein	220.333	IMCGPPIG_03074	GGDEF domain-containing protein	239	AEPCKKLL_03853	flagellar hook protein FlgE	191.667
FLFIOBJN_01246	cytochrome c biogenesis protein	239.667	GPNADHDJ_01451	peptidylprolyl isomerase	225	NIPOLPBK_02798	hypothetical protein	215.667	EIELFIGP_02477	hypothetical protein	223.333	PLCFDHLH_02742	UDP-N-acetylmuramate--L-alanine ligase	220	IMCGPPIG_03081	outer membrane protein assembly factor BamA	238.667	AEPCKKLL_03053	phosphomannomutase/phosphoglucomutase	191
FLFIOBJN_02127	sugar transporter	237.667	GPNADHDJ_01060	hypothetical protein	224	NIPOLPBK_00237	octaprenyl-diphosphate synthase	215.333	EIELFIGP_04599	phosphoribosylformylglycinamidine cyclo-ligase	223	PLCFDHLH_01026	cyclopropane-fatty-acyl-phospholipid synthase	219.667	IMCGPPIG_00780	TonB-dependent receptor	238.333	AEPCKKLL_03832	hypothetical protein	191
FLFIOBJN_02534	outer membrane protein assembly factor BamE	237	GPNADHDJ_03517	hypothetical protein	224	NIPOLPBK_01913	tRNA threonylcarbamoyladenosine biosynthesis protein RimN	214.667	EIELFIGP_04656	hydroxyacylglutathione hydrolase	223	PLCFDHLH_03136	hypothetical protein	219.667	IMCGPPIG_04555	IS3 family transposase	238.333	AEPCKKLL_01501	23S rRNA (adenine(2503)-C(2))-methyltransferase RlmN	190.667
FLFIOBJN_01092	cell division ATP-binding protein FtsE	236.667	GPNADHDJ_02944	peptidase M20	223.333	NIPOLPBK_00459	M1 family peptidase	213.667	EIELFIGP_03365	HIT domain-containing protein	222.667	PLCFDHLH_04067	SHOCT domain-containing protein	219	IMCGPPIG_01488	cyclopropane-fatty-acyl-phospholipid synthase	238	AEPCKKLL_00264	diaminopimelate epimerase	190.333
FLFIOBJN_01516	hypothetical protein	236	GPNADHDJ_00032	hypothetical protein	223	NIPOLPBK_02767	hypothetical protein	213.333	EIELFIGP_04212	cell division ATP-binding protein FtsE	222.333	PLCFDHLH_00355	cell division protein ZapA	218.667	IMCGPPIG_03524	secretion protein	237.667	AEPCKKLL_00807	hypothetical protein	190.333
FLFIOBJN_01048	fumarate hydratase	235.667	GPNADHDJ_01834	hypothetical protein	222.333	NIPOLPBK_00562	organic hydroperoxide resistance protein	213.333	EIELFIGP_03518	ribosome biogenesis GTPase Der	220.667	PLCFDHLH_04233	betaine-aldehyde dehydrogenase	218.667	IMCGPPIG_02961	monothiol glutaredoxin, Grx4 family	237.333	AEPCKKLL_01056	peptidyl-dipeptidase Dcp	190.333
FLFIOBJN_02650	integration host factor subunit beta	235	GPNADHDJ_02928	hypothetical protein	221.667	NIPOLPBK_03241	M13 family peptidase	213	EIELFIGP_00857	orotate phosphoribosyltransferase	219.667	PLCFDHLH_01224	RNA polymerase sigma-54 factor	218.333	IMCGPPIG_04511	signal recognition particle-docking protein FtsY	237	AEPCKKLL_01284	hypothetical protein	190.333
FLFIOBJN_02856	hypothetical protein	234.333	GPNADHDJ_01463	metalloprotease TldD	221	NIPOLPBK_01199	methyl-accepting chemotaxis protein	212.667	EIELFIGP_04605	hypothetical protein	219.333	PLCFDHLH_01631	hypothetical protein	218	IMCGPPIG_01530	bifunctional aconitate hydratase 2/2-methylisocitrate dehydratase	235.667	AEPCKKLL_03223	type IV pilus secretin PilQ	190.333
FLFIOBJN_03386	ferredoxin reductase	234.333	GPNADHDJ_02521	acetyl-CoA carboxylase carboxyl transferase subunit alpha	221	NIPOLPBK_01856	lipoprotein	212.667	EIELFIGP_01883	TonB-dependent receptor	219	PLCFDHLH_00098	sugar phosphate isomerase/epimerase	217.667	IMCGPPIG_01976	protein translocase subunit SecD	235.667	AEPCKKLL_00517	acetyl-CoA carboxylase carboxyl transferase subunit alpha	189.667
FLFIOBJN_01647	ribokinase	234	GPNADHDJ_00782	hemin transporter	220.333	NIPOLPBK_03301	glycine dehydrogenase	212	EIELFIGP_02136	thioredoxin	219	PLCFDHLH_00877	ribosome-binding factor A	217.667	IMCGPPIG_02024	aspartate aminotransferase family protein	235.667	AEPCKKLL_02139	methyl-accepting chemotaxis sensory transducer	189.667
FLFIOBJN_01554	proline--tRNA ligase	233.667	GPNADHDJ_02336	PDZ domain-containing protein	220.333	NIPOLPBK_00678	arginine--tRNA ligase	212	EIELFIGP_02604	class I SAM-dependent rRNA methyltransferase	219	PLCFDHLH_03563	rod shape-determining protein	217.333	IMCGPPIG_02280	carbon starvation protein A	235	AEPCKKLL_03870	DNA-binding response regulator	189.667
FLFIOBJN_02509	dihydrodipicolinate reductase	233.667	GPNADHDJ_03792	cytochrome c biogenesis protein CcsA	220	NIPOLPBK_03869	homogentisate 1,2-dioxygenase	211	EIELFIGP_03475	ferredoxin--NADP reductase	218	PLCFDHLH_00661	hypothetical protein	217	IMCGPPIG_03089	acetyl-CoA carboxylase carboxyl transferase subunit alpha	234.667	AEPCKKLL_03779	hypothetical protein	189.333
FLFIOBJN_00379	phosphoribosylformylglycinamidine cyclo-ligase	233.333	GPNADHDJ_00654	hypothetical protein	219	NIPOLPBK_02563	endopeptidase La	210.667	EIELFIGP_02215	dTDP-4-dehydrorhamnose reductase	217	PLCFDHLH_00850	acetyl-CoA carboxylase carboxyl transferase subunit beta	217	IMCGPPIG_03100	GFA family protein	234.333	AEPCKKLL_00052	bacterioferritin	189
FLFIOBJN_02331	peptidase M28	231.667	GPNADHDJ_00435	efflux RND transporter periplasmic adaptor subunit	218.667	NIPOLPBK_01967	acetyl-CoA carboxylase biotin carboxylase subunit	210.333	EIELFIGP_04185	bifunctional aconitate hydratase 2/2-methylisocitrate dehydratase	216.667	PLCFDHLH_01800	DNA-binding transcriptional regulator	216.667	IMCGPPIG_00823	orotate phosphoribosyltransferase	233	AEPCKKLL_03447	N utilization substance protein B	189
FLFIOBJN_03623	TonB-dependent receptor	231.667	GPNADHDJ_02155	inositol monophosphatase	218	NIPOLPBK_03634	4-hydroxy-3-methylbut-2-en-1-yl diphosphate synthase (flavodoxin)	210.333	EIELFIGP_03606	hypothetical protein	216.333	PLCFDHLH_03400	hypothetical protein	216.333	IMCGPPIG_03248	HicB family protein	233	AEPCKKLL_00084	transcription termination factor Rho	188.333
FLFIOBJN_03735	chemotaxis protein CheW	231.667	GPNADHDJ_04049	tetratricopeptide repeat protein	217.667	NIPOLPBK_02114	Holliday junction ATP-dependent DNA helicase RuvB	209.667	EIELFIGP_04476	NADH-quinone oxidoreductase subunit M	216	PLCFDHLH_01573	DNA-binding response regulator	216	IMCGPPIG_01482	endonuclease/exonuclease/phosphatase family protein	232.667	AEPCKKLL_02822	L-threonine 3-dehydrogenase	188.333
FLFIOBJN_03407	outer membrane protein assembly factor BamD	231	GPNADHDJ_00419	DNA polymerase I	217.333	NIPOLPBK_00369	hypothetical protein	209.667	EIELFIGP_01444	lytic murein transglycosylase B	215.667	PLCFDHLH_02678	hypothetical protein	215.667	IMCGPPIG_04108	glucose-1-phosphate thymidylyltransferase	232.333	AEPCKKLL_01895	carbon starvation protein A	188
FLFIOBJN_01694	poly(hydroxyalcanoate) granule associated protein	230.667	GPNADHDJ_03326	phosphomannomutase/phosphoglucomutase	217.333	NIPOLPBK_00661	phage holin family protein	209.667	EIELFIGP_03951	YggS family pyridoxal phosphate-dependent enzyme	215.333	PLCFDHLH_03631	MetQ/NlpA family ABC transporter substrate-binding protein	215.333	IMCGPPIG_04109	dTDP-4-dehydrorhamnose 3,5-epimerase	232	AEPCKKLL_02287	hypothetical protein	188
FLFIOBJN_02496	hypothetical protein	230.667	GPNADHDJ_00509	asparagine--tRNA ligase	217	NIPOLPBK_02377	fumarylacetoacetate hydrolase	208.333	EIELFIGP_04517	CDP-diacylglycerol--serine O-phosphatidyltransferase	214.667	PLCFDHLH_03555	D-alanyl-D-alanine carboxypeptidase	213.667	IMCGPPIG_02146	carbon storage regulator	231.667	AEPCKKLL_03050	CoA transferase subunit B	188
FLFIOBJN_00225	4-hydroxy-3-methylbut-2-enyl diphosphate reductase	230.333	GPNADHDJ_04117	hypothetical protein	217	NIPOLPBK_04263	hypothetical protein	208.333	EIELFIGP_00787	hypothetical protein	214.333	PLCFDHLH_02056	hypothetical protein	213.333	IMCGPPIG_03579	hypothetical protein	231.333	AEPCKKLL_03059	dTDP-glucose 4,6-dehydratase	188
FLFIOBJN_00602	molecular chaperone HtpG	230.333	GPNADHDJ_00820	UDP-N-acetylmuramate--L-alanine ligase	216.667	NIPOLPBK_03153	alkyl hydroperoxide reductase subunit F	207.667	EIELFIGP_04086	alkyl hydroperoxide reductase subunit F	214.333	PLCFDHLH_02942	polyisoprenoid-binding protein	213.333	IMCGPPIG_03770	lipoprotein localization protein LolB	229.667	AEPCKKLL_00435	hypothetical protein	187.667
FLFIOBJN_01776	HNH endonuclease	230.333	GPNADHDJ_02022	membrane protein	216.333	NIPOLPBK_03953	protein PilI	207.667	EIELFIGP_01046	dihydroorotase	214	PLCFDHLH_00128	OsmC family peroxiredoxin	213	IMCGPPIG_00212	3-oxoacyl-ACP reductase FabG	228.667	AEPCKKLL_01073	cytochrome c5 family protein	187.667
FLFIOBJN_01306	SPFH/Band 7/PHB domain protein	229.667	GPNADHDJ_01680	CTP synthetase	216	NIPOLPBK_01233	dihydrodipicolinate reductase	207.333	EIELFIGP_01733	tol-pal system-associated acyl-CoA thioesterase	214	PLCFDHLH_01590	CBS domain-containing protein	213	IMCGPPIG_03083	3-hydroxyacyl-[acyl-carrier-protein] dehydratase FabZ	228.333	AEPCKKLL_01399	DNA primase	187.333
FLFIOBJN_04385	hypothetical protein	229.667	GPNADHDJ_02467	VOC family protein	216	NIPOLPBK_03856	ribulose-phosphate 3-epimerase	207.333	EIELFIGP_02299	methyltransferase domain-containing protein	214	PLCFDHLH_02153	hypothetical protein	212.667	IMCGPPIG_00893	aspartate-semialdehyde dehydrogenase	228	AEPCKKLL_02119	CTP synthetase	187.333
FLFIOBJN_01498	fumarylacetoacetate hydrolase	228	GPNADHDJ_00272	XRE family transcriptional regulator	215.667	NIPOLPBK_03174	asparaginase	207	EIELFIGP_02347	membrane protein	214	PLCFDHLH_03506	HicB family protein	212.667	IMCGPPIG_01232	elongation factor G	228	AEPCKKLL_01823	leucine--tRNA ligase	186
FLFIOBJN_03590	transcriptional regulator	227.667	GPNADHDJ_00873	fimbrial biogenesis outer membrane usher protein	214	NIPOLPBK_02359	hypothetical protein	205.667	EIELFIGP_04549	alanine--tRNA ligase	213.667	PLCFDHLH_01544	alanine racemase	212.333	IMCGPPIG_03562	GTP cyclohydrolase II RibA	228	AEPCKKLL_03253	peptidylprolyl isomerase	185.333
FLFIOBJN_00345	hypothetical protein	227.333	GPNADHDJ_02781	SPFH/Band 7/PHB domain protein	214	NIPOLPBK_02450	hypothetical protein	205.667	EIELFIGP_02680	hypothetical protein	213	PLCFDHLH_02354	hypothetical protein	212.333	IMCGPPIG_01234	peptidase	227.333	AEPCKKLL_03869	RNA polymerase sigma-54 factor	185.333
FLFIOBJN_02459	Holliday junction ATP-dependent DNA helicase RuvB	227.333	GPNADHDJ_01960	DNA-binding response regulator	213.667	NIPOLPBK_02078	isochorismate synthase	205.333	EIELFIGP_01144	N-acetyltransferase	212.667	PLCFDHLH_03438	N-acetyltransferase	211.667	IMCGPPIG_02327	YajQ family cyclic di-GMP-binding protein	227.333	AEPCKKLL_00156	hypothetical protein	185
FLFIOBJN_00301	ArsR family transcriptional regulator	226.667	GPNADHDJ_02859	ribosome maturation factor RimM	213.667	NIPOLPBK_04244	adenylosuccinate lyase	204.667	EIELFIGP_02283	carbonate dehydratase	212.667	PLCFDHLH_03048	hypothetical protein	211	IMCGPPIG_00158	PTS fructose subfamily transporter subunit IIA	227	AEPCKKLL_01738	NADH-quinone oxidoreductase subunit NuoI	185
FLFIOBJN_02273	CTP synthetase	226.667	GPNADHDJ_03338	anchor NAD-dependent epimerase/dehydratase/dehydrogenase	213.667	NIPOLPBK_02884	heme ABC transporter ATP-binding protein	204	EIELFIGP_04362	hypothetical protein	212.667	PLCFDHLH_00386	hypothetical protein	210.667	IMCGPPIG_02779	hypothetical protein	227	AEPCKKLL_02580	histidine ammonia-lyase	185
FLFIOBJN_02663	hypothetical protein	226	GPNADHDJ_01335	flagellar hook protein FlgE	213	NIPOLPBK_03533	NADH-quinone oxidoreductase subunit NuoI	204	EIELFIGP_04100	Holliday junction ATP-dependent DNA helicase RuvB	212.333	PLCFDHLH_00653	phosphoglycerate kinase	210.667	IMCGPPIG_02357	rod shape-determining protein	226.667	AEPCKKLL_03195	hypothetical protein	184
FLFIOBJN_02078	hypothetical protein	225.667	GPNADHDJ_02780	NfeD family protein	212.667	NIPOLPBK_03538	NADH-quinone oxidoreductase subunit NuoN	204	EIELFIGP_03714	NarK/NasA family nitrate transporter	212	PLCFDHLH_02786	hypothetical protein	210.667	IMCGPPIG_01775	homogentisate 1,2-dioxygenase	226.333	AEPCKKLL_03010	N-acetyltransferase	183
FLFIOBJN_02163	6-phosphogluconate dehydrogenase (decarboxylating)	225.667	GPNADHDJ_00659	Holliday junction ATP-dependent DNA helicase RuvB	212.333	NIPOLPBK_02281	hypothetical protein	203.667	EIELFIGP_04491	triose-phosphate isomerase	212	PLCFDHLH_03268	hypothetical protein	210.667	IMCGPPIG_00810	SPOR domain-containing protein	226	AEPCKKLL_03185	hypothetical protein	183
FLFIOBJN_03866	DNA-binding response regulator	225.667	GPNADHDJ_02488	hypothetical protein	212.333	NIPOLPBK_00442	sugar transporter	203.333	EIELFIGP_01808	ParA family protein	211.667	PLCFDHLH_01541	hypothetical protein	210	IMCGPPIG_02438	efflux RND transporter periplasmic adaptor subunit	226	AEPCKKLL_04034	alanine--tRNA ligase	182.333
FLFIOBJN_02622	enoyl-[acyl-carrier-protein] reductase FabV	225.333	GPNADHDJ_04009	hypothetical protein	212.333	NIPOLPBK_02006	hypothetical protein	202.333	EIELFIGP_02224	CoA transferase subunit A	211.667	PLCFDHLH_00046	GNAT family N-acetyltransferase	209.333	IMCGPPIG_02584	type II toxin-antitoxin system Phd/YefM family antitoxin	226	AEPCKKLL_03449	3,4-dihydroxy-2-butanone-4-phosphate synthase	182
FLFIOBJN_01400	glutamate--tRNA ligase	225	GPNADHDJ_03314	proline--tRNA ligase	212	NIPOLPBK_03171	putative Fe-S cluster assembly protein SufT	202.333	EIELFIGP_02238	histidine ammonia-lyase	211.667	PLCFDHLH_02191	ribosome assembly RNA-binding protein YhbY	209.333	IMCGPPIG_01522	N-acetyltransferase	225.333	AEPCKKLL_02817	hypothetical protein	181.333
FLFIOBJN_01469	HAD family phosphatase	225	GPNADHDJ_03479	hypothetical protein	212	NIPOLPBK_03979	thioredoxin-disulfide reductase	202	EIELFIGP_03490	pilus assembly protein PilM	211.333	PLCFDHLH_00710	hypothetical protein	209	IMCGPPIG_00621	NAD+ synthase	224.667	AEPCKKLL_01503	hypothetical protein	180.667
FLFIOBJN_03343	membrane protein insertase YidC	225	GPNADHDJ_03721	hypothetical protein	212	NIPOLPBK_01109	hypothetical protein	201.667	EIELFIGP_03843	protein translocase subunit SecF	211.333	PLCFDHLH_04243	protein translocase subunit SecD	208.667	IMCGPPIG_02523	aldehyde dehydrogenase family protein	224.667	AEPCKKLL_00253	YajQ family cyclic di-GMP-binding protein	179.667
FLFIOBJN_01838	phosphoglucosamine mutase	224.667	GPNADHDJ_01055	hypothetical protein	211.667	NIPOLPBK_03587	molybdate ABC transporter permease subunit	201.667	EIELFIGP_02316	adenylosuccinate lyase	211	PLCFDHLH_00279	3-deoxy-D-manno-octulosonic acid kinase	208.333	IMCGPPIG_03696	CBS domain-containing protein	224	AEPCKKLL_01001	uroporphyrin-III methyltransferase	179.667
FLFIOBJN_02674	GMP synthase (glutamine-hydrolyzing)	224.667	GPNADHDJ_02295	hypothetical protein	211.333	NIPOLPBK_03150	hypothetical protein	201.333	EIELFIGP_01740	N-acetyltransferase	210.333	PLCFDHLH_02088	hypothetical protein	208	IMCGPPIG_03813	transcriptional regulator	223.667	AEPCKKLL_01896	putative selenoprotein	179
FLFIOBJN_01611	undecaprenyldiphospho-muramoylpentapeptide beta-N-acetylglucosaminyltransferase	224.333	GPNADHDJ_03905	prolyl aminopeptidase	211.333	NIPOLPBK_03532	NADH-quinone oxidoreductase subunit NuoH	201.333	EIELFIGP_02610	membrane protein insertase YidC	210	PLCFDHLH_02093	monothiol glutaredoxin, Grx4 family	208	IMCGPPIG_02288	YafY family transcriptional regulator	223.333	AEPCKKLL_02524	efflux RND transporter periplasmic adaptor subunit	178.667
FLFIOBJN_03848	GTPase Era	224.333	GPNADHDJ_03959	hypothetical protein	211.333	NIPOLPBK_04098	acyl-CoA dehydrogenase	201.333	EIELFIGP_04692	hypothetical protein	209.667	PLCFDHLH_00241	[acyl-carrier-protein] S-malonyltransferase	207.667	IMCGPPIG_02289	MetQ/NlpA family ABC transporter substrate-binding protein	223.333	AEPCKKLL_03089	CBS domain-containing protein	178.667
FLFIOBJN_03858	aquaporin Z	224.333	GPNADHDJ_04273	peptidylprolyl isomerase	211.333	NIPOLPBK_03790	GTPase Era	201	EIELFIGP_02820	lipoprotein localization protein LolB	209.333	PLCFDHLH_01762	CBS domain-containing protein	207.667	IMCGPPIG_03415	elongation factor P-like protein YeiP	223.333	AEPCKKLL_03181	thiazole synthase	178.667
FLFIOBJN_03084	3-hydroxyacyl-[acyl-carrier-protein] dehydratase FabZ	224	GPNADHDJ_00929	GTP cyclohydrolase II RibA	211	NIPOLPBK_01779	endonuclease	200.333	EIELFIGP_03860	molecular chaperone DnaJ	209.333	PLCFDHLH_02180	cell division protein FtsB	207.333	IMCGPPIG_00151	lipopolysaccharide transport periplasmic protein LptA	223	AEPCKKLL_02510	hypothetical protein	177.667
FLFIOBJN_00415	membrane protein	223.667	GPNADHDJ_01938	molecular chaperone HtpG	210.333	NIPOLPBK_02117	histidine triad nucleotide-binding protein	200	EIELFIGP_04654	peptidylprolyl isomerase	209.333	PLCFDHLH_01726	hypothetical protein	207	IMCGPPIG_00664	3-oxoacyl-ACP synthase III	223	AEPCKKLL_01155	serine endoprotease DegQ	177
FLFIOBJN_00965	dihydroorotase	223.333	GPNADHDJ_03076	NADH-quinone oxidoreductase subunit NuoH	209.667	NIPOLPBK_00342	4-hydroxy-3-methylbut-2-enyl diphosphate reductase	200	EIELFIGP_03625	peptidyl-dipeptidase Dcp	208.333	PLCFDHLH_00185	PTS fructose subfamily transporter subunit IIA	206.667	IMCGPPIG_03691	D-inositol-3-phosphate glycosyltransferase	223	AEPCKKLL_03816	tol-pal system-associated acyl-CoA thioesterase	177
FLFIOBJN_01507	CBS domain-containing protein	223.333	GPNADHDJ_02156	protease HtpX	208.667	NIPOLPBK_01505	M23 family peptidase	199.667	EIELFIGP_03907	elongation factor G	208	PLCFDHLH_03261	GFA family protein	206.667	IMCGPPIG_01893	XRE family transcriptional regulator	222.667	AEPCKKLL_04076	chemotaxis protein CheW	177
FLFIOBJN_02170	transporter	223.333	GPNADHDJ_00819	D-alanine--D-alanine ligase	208.333	NIPOLPBK_03544	ribosome-binding factor A	199.667	EIELFIGP_00779	two-component sensor histidine kinase	206	PLCFDHLH_00072	nucleoside hydrolase	205.667	IMCGPPIG_00564	hypothetical protein	221.667	AEPCKKLL_00149	NYN domain-containing protein	176.667
FLFIOBJN_02173	hemolysin secretion protein D	223.333	GPNADHDJ_03705	ferredoxin--NADP reductase	208.333	NIPOLPBK_04068	2-octaprenyl-6-methoxyphenyl hydroxylase	199.667	EIELFIGP_04612	PTS fructose subfamily transporter subunit IIA	206	PLCFDHLH_03250	acetyl-CoA carboxylase carboxyl transferase subunit alpha	205.333	IMCGPPIG_02420	DNA polymerase I	221.667	AEPCKKLL_03728	tRNA (adenosine(37)-N6)-threonylcarbamoyltransferase complex transferase subunit TsaD	176.667
FLFIOBJN_01200	hypothetical protein	222.333	GPNADHDJ_02863	signal recognition particle protein	208	NIPOLPBK_01807	Elastase inhibitor AFLEI flags: Precursor	198.667	EIELFIGP_03564	hypothetical protein	205.333	PLCFDHLH_02934	cell division ATP-binding protein FtsE	204.667	IMCGPPIG_03713	DNA-binding response regulator	221.667	AEPCKKLL_00874	class I SAM-dependent rRNA methyltransferase	176.333
FLFIOBJN_02711	endonuclease	222	GPNADHDJ_03241	TonB-dependent receptor	207.667	NIPOLPBK_00812	NAD-dependent epimerase	198.667	EIELFIGP_04083	prolyl aminopeptidase	204.667	PLCFDHLH_03374	6,7-dimethyl-8-ribityllumazine synthase	204.667	IMCGPPIG_00927	NADH-quinone oxidoreductase subunit L	221.333	AEPCKKLL_00828	aspartate carbamoyltransferase	176
FLFIOBJN_04028	polyisoprenoid-binding protein	222	GPNADHDJ_03324	CoA transferase subunit A	207.667	NIPOLPBK_01708	aspartate aminotransferase family protein	198	EIELFIGP_04365	blue light sensor protein	204.333	PLCFDHLH_03846	cytidylate kinase	204.333	IMCGPPIG_02118	hypothetical protein	221.333	AEPCKKLL_02828	amidophosphoribosyltransferase	176
FLFIOBJN_01943	redox-regulated ATPase YchF	220.667	GPNADHDJ_00471	adenylosuccinate lyase	207.333	NIPOLPBK_03027	phosphoglycerate kinase	198	EIELFIGP_00251	GFA family protein	204	PLCFDHLH_00493	D-alanine--D-alanine ligase	204	IMCGPPIG_02966	hypothetical protein	221.333	AEPCKKLL_03143	hypothetical protein	176
FLFIOBJN_01062	N-acetyltransferase	220.333	GPNADHDJ_02690	polyamine ABC transporter substrate-binding protein	207.333	NIPOLPBK_02788	acetyl-CoA C-acyltransferase	197.667	EIELFIGP_00466	tRNA (guanosine(37)-N1)-methyltransferase TrmD	203.333	PLCFDHLH_00836	aspartate-semialdehyde dehydrogenase	203.667	IMCGPPIG_01548	TolC family protein	221	AEPCKKLL_01856	hypothetical protein	175.667
FLFIOBJN_00535	acetate--CoA ligase	219.667	GPNADHDJ_03548	class I SAM-dependent rRNA methyltransferase	207.333	NIPOLPBK_03319	response regulator	197.667	EIELFIGP_02327	amidophosphoribosyltransferase	203	PLCFDHLH_04353	carbon starvation protein A	203.667	IMCGPPIG_00019	GNAT family N-acetyltransferase	220.333	AEPCKKLL_02024	hemolysin secretion protein D	175.333
FLFIOBJN_01746	carbonate dehydratase	219.667	GPNADHDJ_04260	MetQ/NlpA family ABC transporter substrate-binding protein	207	NIPOLPBK_03589	transcriptional regulator	197.667	EIELFIGP_01993	hypothetical protein	202.667	PLCFDHLH_02425	TolC family protein	203.333	IMCGPPIG_00025	S9 family peptidase	220.333	AEPCKKLL_01005	rhodanese-like domain-containing protein	175
FLFIOBJN_04052	hypothetical protein	219	GPNADHDJ_01801	hypothetical protein	206.333	NIPOLPBK_00860	tRNA adenosine(34) deaminase TadA	197.667	EIELFIGP_01741	hypothetical protein	202.333	PLCFDHLH_02441	porin	203.333	IMCGPPIG_03337	hypothetical protein	220.333	AEPCKKLL_01184	orotate phosphoribosyltransferase	175
FLFIOBJN_03460	RNA-binding S4 domain-containing protein	218.333	GPNADHDJ_02038	multidrug transporter	206.333	NIPOLPBK_01880	phosphonoacetate hydrolase	197.333	EIELFIGP_00243	polyhydroxyalkanoate depolymerase	202	PLCFDHLH_03375	3,4-dihydroxy-2-butanone-4-phosphate synthase	203.333	IMCGPPIG_01575	hypothetical protein	220	AEPCKKLL_02578	urocanate hydratase	174.333
FLFIOBJN_00256	septum site-determining protein MinC	217.667	GPNADHDJ_02110	DsbE family thiol:disulfide interchange protein	206.333	NIPOLPBK_02656	amidophosphoribosyltransferase	197.333	EIELFIGP_01598	hypothetical protein	202	PLCFDHLH_01575	hypothetical protein	203	IMCGPPIG_02386	hypothetical protein	220	AEPCKKLL_02888	protease HtpX	174.333
FLFIOBJN_02714	cytochrome c4	217.667	GPNADHDJ_01460	hypothetical protein	206	NIPOLPBK_03093	phosphopantetheine adenylyltransferase	197.333	EIELFIGP_04211	RNA helicase	201.667	PLCFDHLH_00940	inositol monophosphatase	202.333	IMCGPPIG_03504	M48 family peptidase	220	AEPCKKLL_02749	redox-regulated ATPase YchF	174
FLFIOBJN_04392	iron ABC transporter permease	217.667	GPNADHDJ_02082	4a-hydroxytetrahydrobiopterin dehydratase	206	NIPOLPBK_01761	fimbrial protein	197	EIELFIGP_00042	preprotein translocase subunit TatC	201.333	PLCFDHLH_03930	transcriptional regulator	202.333	IMCGPPIG_04437	PDZ domain-containing protein	220	AEPCKKLL_02819	hypothetical protein	174
FLFIOBJN_02376	protein sip-5	217.333	GPNADHDJ_04006	ribosome biogenesis GTPase Der	205.667	NIPOLPBK_03400	HAD family phosphatase	196	EIELFIGP_03319	NUDIX hydrolase	201.333	PLCFDHLH_02264	Fe(2+)-trafficking protein	202	IMCGPPIG_00696	methylcrotonoyl-CoA carboxylase	219.667	AEPCKKLL_03807	aspartate--tRNA ligase	174
FLFIOBJN_04053	TonB-dependent copper receptor	217.333	GPNADHDJ_01317	sigma-54-dependent Fis family transcriptional regulator	205.333	NIPOLPBK_03028	protein translocase subunit SecF	195.667	EIELFIGP_03539	agmatine deiminase family protein	201.333	PLCFDHLH_03074	GTP cyclohydrolase I FolE	202	IMCGPPIG_01507	hypothetical protein	219.667	AEPCKKLL_00814	lipopolysaccharide transport periplasmic protein LptA	173.667
FLFIOBJN_01305	NfeD family protein	217	GPNADHDJ_02200	fimbrial protein	205.333	NIPOLPBK_03811	Glu/Leu/Phe/Val dehydrogenase	195.667	EIELFIGP_01874	MetQ/NlpA family ABC transporter substrate-binding protein	201	PLCFDHLH_04354	putative selenoprotein	201.333	IMCGPPIG_01814	polymer-forming cytoskeletal protein	219.333	AEPCKKLL_02339	YggS family pyridoxal phosphate-dependent enzyme	173.333
FLFIOBJN_01994	Flp family type IVb pilin	216	GPNADHDJ_03615	TetR/AcrR family transcriptional regulator	205.333	NIPOLPBK_03636	DNA-binding response regulator	195.333	EIELFIGP_02056	S41 family peptidase	201	PLCFDHLH_04555	IS3 family transposase	201	IMCGPPIG_02085	hypothetical protein	219.333	AEPCKKLL_01452	translation initiation factor IF-1	173
FLFIOBJN_01169	RDD family protein	215	GPNADHDJ_04263	hypothetical protein	205.333	NIPOLPBK_01391	cyclopropane-fatty-acyl-phospholipid synthase	195	EIELFIGP_01834	porphyrin biosynthesis protein	200.333	PLCFDHLH_03693	elongation factor P-like protein YeiP	200.667	IMCGPPIG_01259	hypothetical protein	219	AEPCKKLL_01190	tyrosine--tRNA ligase	172.667
FLFIOBJN_01454	hypothetical protein	214.667	GPNADHDJ_00442	chromosome partitioning protein ParB	205	NIPOLPBK_00471	D-alanyl-D-alanine carboxypeptidase	195	EIELFIGP_01905	DNA-binding protein	200.333	PLCFDHLH_04521	nucleoside diphosphate kinase regulator	200.667	IMCGPPIG_03197	hypothetical protein	218.667	AEPCKKLL_01569	aldehyde dehydrogenase family protein	172.667
FLFIOBJN_02357	arginine--tRNA ligase	214.667	GPNADHDJ_01781	dephospho-CoA kinase	205	NIPOLPBK_02069	acyl-CoA desaturase	194.667	EIELFIGP_02266	S-methyl-5-thioribose-1-phosphate isomerase	200.333	PLCFDHLH_03376	riboflavin synthase	200.333	IMCGPPIG_03915	SHOCT domain-containing protein	218.667	AEPCKKLL_03530	polyisoprenoid-binding protein	172.667
FLFIOBJN_03588	molybdate ABC transporter permease subunit	214	GPNADHDJ_02291	GNAT family N-acetyltransferase	205	NIPOLPBK_02794	integration host factor subunit beta	194.667	EIELFIGP_03710	molybdate ABC transporter permease subunit	200.333	PLCFDHLH_00178	lipopolysaccharide transport periplasmic protein LptA	200	IMCGPPIG_04146	phosphopantetheine-binding protein	218.667	AEPCKKLL_04035	carbon storage regulator	172.667
FLFIOBJN_04264	hypothetical protein	214	GPNADHDJ_03801	hypothetical protein	204.667	NIPOLPBK_02880	hypothetical protein	193.667	EIELFIGP_03918	hypothetical protein	200	PLCFDHLH_01765	heat-shock protein Hsp33	200	IMCGPPIG_00177	type IV pili twitching motility protein PilT	218.333	AEPCKKLL_00542	RNA helicase	172.333
FLFIOBJN_01757	efflux RND transporter periplasmic adaptor subunit	213.333	GPNADHDJ_02046	hypothetical protein	204.333	NIPOLPBK_03694	S41 family peptidase	193.667	EIELFIGP_00148	polyamine ABC transporter substrate-binding protein	199.667	PLCFDHLH_03305	asparagine--tRNA ligase	200	IMCGPPIG_02721	D-alanine--D-alanine ligase	218.333	AEPCKKLL_02121	hypothetical protein	172.333
FLFIOBJN_02902	CBS domain-containing protein	213.333	GPNADHDJ_02099	rRNA pseudouridine synthase	204.333	NIPOLPBK_00173	signal recognition particle protein	192.667	EIELFIGP_00473	RNA-binding S4 domain-containing protein	199.667	PLCFDHLH_03956	hypothetical protein	200	IMCGPPIG_03389	6,7-dimethyl-8-ribityllumazine synthase	218.333	AEPCKKLL_02715	prolyl aminopeptidase	172.333
FLFIOBJN_01252	2-methylaconitate cis-trans isomerase PrpF	212.333	GPNADHDJ_03505	NAD(P)-dependent alcohol dehydrogenase	204	NIPOLPBK_00165	hypothetical protein	192	EIELFIGP_00016	cell division protein FtsB	199.333	PLCFDHLH_02794	glutathione S-transferase	199.667	IMCGPPIG_00670	D-alanine--D-alanine ligase	218	AEPCKKLL_03306	ketoacyl-ACP synthase III	172.333
FLFIOBJN_02666	ribosome biogenesis GTPase Der	211.667	GPNADHDJ_03844	N-acetyltransferase	204	NIPOLPBK_02368	CBS domain-containing protein	191.667	EIELFIGP_00796	CsbD family protein	198.667	PLCFDHLH_04070	hypothetical protein	199.667	IMCGPPIG_03120	asparagine--tRNA ligase	218	AEPCKKLL_00648	4-hydroxy-3-methylbut-2-enyl diphosphate reductase	172
FLFIOBJN_01075	N-acetyltransferase	210.667	GPNADHDJ_03687	L-threonine 3-dehydrogenase	203.667	NIPOLPBK_02207	YqgE/AlgH family protein	191.333	EIELFIGP_04664	enoyl-[acyl-carrier-protein] reductase FabV	198.667	PLCFDHLH_01325	hypothetical protein	199.333	IMCGPPIG_00262	peptidylprolyl isomerase	217.667	AEPCKKLL_00512	acyl-[acyl-carrier-protein]--UDP-N- acetylglucosamine O-acyltransferase	171.667
FLFIOBJN_03023	peptide MFS transporter	210.667	GPNADHDJ_01495	RidA family protein	203.333	NIPOLPBK_00773	cytochrome ubiquinol oxidase subunit I	191.333	EIELFIGP_01197	TolC family protein	197.667	PLCFDHLH_04444	PDZ domain-containing protein	199	IMCGPPIG_02036	TonB-dependent siderophore receptor	217.667	AEPCKKLL_01850	hypothetical protein	170.667
FLFIOBJN_01254	type II toxin-antitoxin system ParD family antitoxin	210	GPNADHDJ_02070	response regulator	203.333	NIPOLPBK_03136	hypothetical protein	191	EIELFIGP_02000	polyisoprenoid-binding protein	197.333	PLCFDHLH_03593	YajQ family cyclic di-GMP-binding protein	198.667	IMCGPPIG_03686	hypothetical protein	217.667	AEPCKKLL_01882	GTPase Era	170.667
FLFIOBJN_03366	ABC transporter ATP-binding protein	210	GPNADHDJ_01658	GTPase HflX	203	NIPOLPBK_02769	hypothetical protein	190.667	EIELFIGP_03299	flagellar hook protein FlgE	197	PLCFDHLH_00634	arginine--tRNA ligase	198.333	IMCGPPIG_04455	phosphoglycerate kinase	217.667	AEPCKKLL_00225	hypothetical protein	170
FLFIOBJN_00575	glucose-6-phosphate isomerase	209.667	GPNADHDJ_03561	VacJ family lipoprotein	202.667	NIPOLPBK_03965	SPFH/Band 7/PHB domain protein	190.333	EIELFIGP_04271	TetR/AcrR family transcriptional regulator	196.333	PLCFDHLH_00290	peptidylprolyl isomerase	198	IMCGPPIG_03403	dihydrodipicolinate reductase	217	AEPCKKLL_01117	putative addiction module antidote protein	169.333
FLFIOBJN_01811	ribosome-binding factor A	209.333	GPNADHDJ_00595	hypothetical protein	202.333	NIPOLPBK_00061	3-hydroxyacyl-[acyl-carrier-protein] dehydratase FabZ	190.333	EIELFIGP_04417	aspartate aminotransferase family protein	196.333	PLCFDHLH_04126	ferredoxin--NADP reductase	198	IMCGPPIG_03727	cytidylate kinase	217	AEPCKKLL_02742	tetratricopeptide repeat protein	169.333
FLFIOBJN_01982	nucleoside diphosphate kinase regulator	209	GPNADHDJ_01353	NUDIX hydrolase	202.333	NIPOLPBK_00617	two-component sensor histidine kinase	189.667	EIELFIGP_04008	hypothetical protein	196	PLCFDHLH_04516	RNA helicase	198	IMCGPPIG_00822	hypothetical protein	216.667	AEPCKKLL_01079	ribonucleoside-diphosphate reductase	168.667
FLFIOBJN_02655	UTP--glucose-1-phosphate uridylyltransferase	209	GPNADHDJ_02527	3-hydroxyacyl-[acyl-carrier-protein] dehydratase FabZ	202.333	NIPOLPBK_02698	hypothetical protein	189	EIELFIGP_01742	aspartate--tRNA ligase	195.667	PLCFDHLH_00574	tRNA dihydrouridine(20/20a) synthase DusA	197.667	IMCGPPIG_02777	zinc-binding alcohol dehydrogenase family protein	216	AEPCKKLL_02135	ribosome assembly RNA-binding protein YhbY	168.667
FLFIOBJN_00259	hypothetical protein	208.333	GPNADHDJ_01875	protein translocase subunit SecD	202	NIPOLPBK_03184	lipoprotein localization protein LolB	189	EIELFIGP_02696	ArsR family transcriptional regulator	195.333	PLCFDHLH_00593	CsbD family protein	197.667	IMCGPPIG_00586	N-acetyltransferase	215.667	AEPCKKLL_00105	hypothetical protein	168
FLFIOBJN_00607	ferredoxin	208.333	GPNADHDJ_03081	NADH-quinone oxidoreductase subunit M	201.667	NIPOLPBK_01399	fumarate hydratase	188.667	EIELFIGP_04311	hypothetical protein	195.333	PLCFDHLH_02311	hypothetical protein	197.333	IMCGPPIG_00520	hypothetical protein	215.333	AEPCKKLL_02700	FAD-dependent oxidoreductase	168
FLFIOBJN_00112	hypothetical protein	208	GPNADHDJ_01407	acetyl-CoA carboxylase carboxyl transferase subunit beta	201.333	NIPOLPBK_00168	ribosome maturation factor RimM	188.333	EIELFIGP_01610	hypothetical protein	195	PLCFDHLH_04539	prolyl aminopeptidase	197.333	IMCGPPIG_02331	membrane protein	215.333	AEPCKKLL_03211	peptidase	167.667
FLFIOBJN_01216	hypothetical protein	208	GPNADHDJ_02289	DNA-binding response regulator	201.333	NIPOLPBK_02320	proline--tRNA ligase	188.333	EIELFIGP_01249	hypothetical protein	194.667	PLCFDHLH_01000	Protein YciI	196.667	IMCGPPIG_02182	glucose-6-phosphate isomerase	215	AEPCKKLL_00462	TIGR02449 family protein	167.333
FLFIOBJN_03620	SIMPL domain-containing protein	208	GPNADHDJ_03496	endonuclease	201.333	NIPOLPBK_00810	hypothetical protein	188.333	EIELFIGP_01877	hypothetical protein	194.667	PLCFDHLH_00204	type IV pili twitching motility protein PilT	196.333	IMCGPPIG_02773	glutathione S-transferase	215	AEPCKKLL_00723	ArsR family transcriptional regulator	167.333
FLFIOBJN_00227	isoleucine--tRNA ligase	207.667	GPNADHDJ_04284	IS3 family transposase	201.333	NIPOLPBK_01819	5'-nucleotidase, lipoprotein e(P4) family	188	EIELFIGP_01396	YihA family ribosome biogenesis GTP-binding protein	194.333	PLCFDHLH_00646	orotate phosphoribosyltransferase	196.333	IMCGPPIG_00756	hypothetical protein	214.667	AEPCKKLL_00800	hypothetical protein	167.333
FLFIOBJN_02470	3-deoxy-D-manno-octulosonic acid kinase	207.667	GPNADHDJ_01967	pantoate--beta-alanine ligase	200.333	NIPOLPBK_01923	glutathione S-transferase	188	EIELFIGP_00234	3-hydroxyacyl-[acyl-carrier-protein] dehydratase FabZ	194	PLCFDHLH_02204	alanine--tRNA ligase	196.333	IMCGPPIG_02201	alpha/beta hydrolase	214.667	AEPCKKLL_02597	serine--tRNA ligase	167
FLFIOBJN_04283	LexA repressor	207.667	GPNADHDJ_02751	hypothetical protein	200.333	NIPOLPBK_03112	hypothetical protein	188	EIELFIGP_01157	N-acetyltransferase	193	PLCFDHLH_03242	outer membrane protein assembly factor BamA	196.333	IMCGPPIG_02187	DNA-binding response regulator	214.333	AEPCKKLL_02881	N-acetylmuramoyl-L-alanine amidase	167
FLFIOBJN_01436	peptidase M20	207.333	GPNADHDJ_01475	DNA polymerase III subunit delta	200	NIPOLPBK_00312	GNAT family N-acetyltransferase	188	EIELFIGP_01397	cytochrome c4	193	PLCFDHLH_04020	metalloprotease TldD	196	IMCGPPIG_00045	nucleoside hydrolase	213.333	AEPCKKLL_03760	polyisoprenoid-binding protein	167
FLFIOBJN_01445	M13 family peptidase	207.333	GPNADHDJ_02975	beta-ketoacyl-[acyl-carrier-protein] synthase I	200	NIPOLPBK_00513	ferric-rhodotorulic acid/ferric-coprogen receptor FhuE	188	EIELFIGP_02206	hypothetical protein	193	PLCFDHLH_00541	patatin	195.667	IMCGPPIG_02121	cell division protein FtsB	213	AEPCKKLL_03630	gamma-glutamyltransferase	166.667
FLFIOBJN_02345	hypothetical protein	207.333	GPNADHDJ_01622	hypothetical protein	199.667	NIPOLPBK_01047	4Fe-4S binding protein	187	EIELFIGP_00235	acyl-[acyl-carrier-protein]--UDP-N- acetylglucosamine O-acyltransferase	192.667	PLCFDHLH_02456	GMP synthase	195.667	IMCGPPIG_04208	hypothetical protein	213	AEPCKKLL_03057	dTDP-4-dehydrorhamnose 3,5-epimerase	165.667
FLFIOBJN_02983	M48 family peptidase	207	GPNADHDJ_03358	fumarylacetoacetate hydrolase	199.667	NIPOLPBK_01368	membrane protein	187	EIELFIGP_00461	signal recognition particle protein	192.667	PLCFDHLH_03244	3-hydroxyacyl-[acyl-carrier-protein] dehydratase FabZ	195.667	IMCGPPIG_00290	cytochrome c4	212.333	AEPCKKLL_00327	biopolymer transporter ExbD	165.333
FLFIOBJN_03155	amidophosphoribosyltransferase	206.667	GPNADHDJ_01652	alanine--tRNA ligase	199.333	NIPOLPBK_03259	methyltransferase domain-containing protein	187	EIELFIGP_01010	histidine ammonia-lyase	192.667	PLCFDHLH_00052	S9 family peptidase	195.333	IMCGPPIG_03387	riboflavin synthase	212	AEPCKKLL_03128	HAD family phosphatase	165
FLFIOBJN_01432	hypothetical protein	206	GPNADHDJ_03680	amidophosphoribosyltransferase	199.333	NIPOLPBK_03739	glutathione S-transferase	186.333	EIELFIGP_03227	lipopolysaccharide transport periplasmic protein LptA	192.667	PLCFDHLH_00174	BolA family transcriptional regulator	195.333	IMCGPPIG_00647	hypothetical protein	211.667	AEPCKKLL_02711	LysR family transcriptional regulator	164.667
FLFIOBJN_03164	hypothetical protein	206	GPNADHDJ_03720	TatD family deoxyribonuclease	199	NIPOLPBK_00657	cytosol aminopeptidase	186.333	EIELFIGP_04363	BLUF domain containing protein	192.667	PLCFDHLH_00870	NADH-quinone oxidoreductase subunit L	195	IMCGPPIG_03711	hypothetical protein	211.333	AEPCKKLL_00143	3-deoxy-7-phosphoheptulonate synthase	164.333
FLFIOBJN_04014	flagellar basal body rod protein FlgF	206	GPNADHDJ_03799	apolipoprotein acyltransferase	198.333	NIPOLPBK_00132	membrane protein	186	EIELFIGP_01592	ribokinase	192.333	PLCFDHLH_01603	CusA/CzcA family heavy metal efflux RND transporter	194	IMCGPPIG_03771	tetratricopeptide repeat protein	211.333	AEPCKKLL_02400	peptidase	164.333
FLFIOBJN_03160	S46 family peptidase	205.667	GPNADHDJ_01963	sensor histidine kinase	198	NIPOLPBK_00521	YihA family ribosome biogenesis GTP-binding protein	185.333	EIELFIGP_03230	thiazole synthase	192.333	PLCFDHLH_02703	hypothetical protein	194	IMCGPPIG_00923	NADH-quinone oxidoreductase subunit NuoH	211	AEPCKKLL_02477	molybdenum cofactor guanylyltransferase	164.333
FLFIOBJN_00580	DNA-binding response regulator	205	GPNADHDJ_02536	GGDEF domain-containing protein	198	NIPOLPBK_01362	rRNA pseudouridine synthase	184.667	EIELFIGP_02593	glutathione peroxidase	192	PLCFDHLH_04038	LysM peptidoglycan-binding domain-containing protein	193.667	IMCGPPIG_04363	YraN family protein	210.667	AEPCKKLL_01900	DNA-binding response regulator	164
FLFIOBJN_02289	ribosome assembly RNA-binding protein YhbY	204.333	GPNADHDJ_03212	arginine--tRNA ligase	197.667	NIPOLPBK_02990	type II secretion system F family protein	184.667	EIELFIGP_02709	DNA-binding transcriptional regulator	191.667	PLCFDHLH_02205	carbon storage regulator	193.333	IMCGPPIG_01462	Protein YciI	210.333	AEPCKKLL_01044	D-alanine--D-alanine ligase	163.667
FLFIOBJN_03024	disulfide bond formation protein DsbD	204.333	GPNADHDJ_03077	NADH-quinone oxidoreductase subunit NuoI	197.333	NIPOLPBK_02068	ferredoxin reductase	184.333	EIELFIGP_01468	hypothetical protein	191.333	PLCFDHLH_01995	polymer-forming cytoskeletal protein	193	IMCGPPIG_02765	hypothetical protein	210	AEPCKKLL_02502	adenylosuccinate lyase	163.667
FLFIOBJN_01042	M3 family peptidase	203.667	GPNADHDJ_00872	type 1 fimbrial protein	197	NIPOLPBK_03537	NADH-quinone oxidoreductase subunit M	184.333	EIELFIGP_02682	aldehyde dehydrogenase family protein	191.333	PLCFDHLH_02363	ATP-binding protein	193	IMCGPPIG_02957	hypothetical protein	210	AEPCKKLL_02698	hypothetical protein	163.667
FLFIOBJN_01106	DNA-binding transcriptional regulator Fis	203.667	GPNADHDJ_02171	hypothetical protein	197	NIPOLPBK_03536	NADH-quinone oxidoreductase subunit L	184	EIELFIGP_03871	SsrA-binding protein	191.333	PLCFDHLH_04087	nitroreductase	193	IMCGPPIG_00287	endonuclease	209.333	AEPCKKLL_03693	enoyl-[acyl-carrier-protein] reductase FabV	163.667
FLFIOBJN_02338	tyrosine--tRNA ligase	203.667	GPNADHDJ_02175	phosphoglycerate kinase	197	NIPOLPBK_03617	PhoH family protein	184	EIELFIGP_02321	L-threonine 3-dehydrogenase	191	PLCFDHLH_02653	response regulator	192.667	IMCGPPIG_02903	RDD family protein	209.333	AEPCKKLL_00572	hypothetical protein	163.333
FLFIOBJN_01028	4a-hydroxytetrahydrobiopterin dehydratase	203	GPNADHDJ_02190	hypothetical protein	197	NIPOLPBK_00182	BolA family transcriptional regulator	183.667	EIELFIGP_04454	acetyl/propionyl/methylcrotonyl-CoA carboxylase subunit alpha	190.667	PLCFDHLH_03705	dihydrodipicolinate reductase	192.667	IMCGPPIG_01743	hypothetical protein	209	AEPCKKLL_02009	MotA/TolQ/ExbB proton channel family protein	163.333
FLFIOBJN_01157	glutathione S-transferase	202.333	GPNADHDJ_03349	CBS domain-containing protein	197	NIPOLPBK_04241	hypothetical protein	183.667	EIELFIGP_01597	hemin transporter	190	PLCFDHLH_02376	3-oxoacyl-ACP reductase FabG	192.333	IMCGPPIG_02956	type IV pilus modification protein PilV	207.667	AEPCKKLL_03208	endonuclease	163.333
FLFIOBJN_01840	tryptophan synthase subunit alpha	202.333	GPNADHDJ_00026	TetR/AcrR family transcriptional regulator	196	NIPOLPBK_04192	carbon starvation protein A	183.333	EIELFIGP_01835	uroporphyrin-III methyltransferase	190	PLCFDHLH_00741	tol-pal system-associated acyl-CoA thioesterase	192	IMCGPPIG_03815	protein PilI	207.667	AEPCKKLL_03801	ABC transporter ATP-binding protein	163.333
FLFIOBJN_00039	hypothetical protein	202	GPNADHDJ_00740	hypothetical protein	196	NIPOLPBK_03120	tol-pal system-associated acyl-CoA thioesterase	183	EIELFIGP_02778	phosphopantetheine adenylyltransferase	190	PLCFDHLH_01826	aldehyde dehydrogenase family protein	192	IMCGPPIG_00626	hypothetical protein	207.333	AEPCKKLL_02712	alkyl hydroperoxide reductase subunit F	163
FLFIOBJN_02977	orotidine-5'-phosphate decarboxylase	202	GPNADHDJ_00996	hypothetical protein	195.667	NIPOLPBK_02692	hypothetical protein	182.667	EIELFIGP_04458	cytochrome c5 family protein	190	PLCFDHLH_02472	SsrA-binding protein	192	IMCGPPIG_03692	SAM-dependent methyltransferase	207.333	AEPCKKLL_03098	fumarylacetoacetate hydrolase	162.667
FLFIOBJN_03435	aspartate--tRNA ligase	201.333	GPNADHDJ_00943	RDD family protein	195	NIPOLPBK_01857	leucine--tRNA ligase	182.333	EIELFIGP_04088	nucleoside diphosphate kinase regulator	189.667	PLCFDHLH_04066	porphobilinogen synthase	192	IMCGPPIG_04111	mannose-1-phosphate guanylyltransferase/mannose-6-phosphate isomerase	207	AEPCKKLL_04028	GTPase HflX	162.667
FLFIOBJN_00596	lipoprotein-releasing system ATP-binding protein LolD	200.667	GPNADHDJ_02815	response regulator	195	NIPOLPBK_02779	ribosome biogenesis GTPase Der	182.333	EIELFIGP_03759	chemotaxis protein CheA	189.333	PLCFDHLH_02374	hypothetical protein	191.333	IMCGPPIG_04526	nucleoside diphosphate kinase regulator	206.333	AEPCKKLL_00933	5'-nucleotidase, lipoprotein e(P4) family	162
FLFIOBJN_03172	glutathione S-transferase	200.667	GPNADHDJ_02323	sugar phosphate isomerase/epimerase	194.667	NIPOLPBK_00871	hypothetical protein	182.333	EIELFIGP_04253	GMP synthase (glutamine-hydrolyzing)	189.333	PLCFDHLH_04108	tetratricopeptide repeat protein	191.333	IMCGPPIG_00928	NADH-quinone oxidoreductase subunit M	205.667	AEPCKKLL_01673	transcriptional regulator	162
FLFIOBJN_03393	thioredoxin	200	GPNADHDJ_02387	methylisocitrate lyase	194.667	NIPOLPBK_01110	LOG family protein	181	EIELFIGP_01565	M23 family peptidase	189	PLCFDHLH_02605	molybdate ABC transporter substrate-binding protein	191	IMCGPPIG_02094	hypothetical protein	205.667	AEPCKKLL_03754	hypothetical protein	162
FLFIOBJN_03055	2-nonaprenyl-3-methyl-6-methoxy-1,4-benzoquinol hydroxylase	199.667	GPNADHDJ_01751	LOG family protein	194	NIPOLPBK_03056	SsrA-binding protein	181	EIELFIGP_01317	ribulose-phosphate 3-epimerase	188.667	PLCFDHLH_03858	23S rRNA (adenine(2503)-C(2))-methyltransferase RlmN	190.667	IMCGPPIG_03912	hypothetical protein	205.667	AEPCKKLL_00650	isoleucine--tRNA ligase	161.667
FLFIOBJN_01016	LacI family transcriptional regulator	199.333	GPNADHDJ_02889	betaine-aldehyde dehydrogenase	194	NIPOLPBK_02503	hypothetical protein	180.333	EIELFIGP_00404	septum site-determining protein MinC	188.333	PLCFDHLH_04422	hypothetical protein	190.667	IMCGPPIG_02658	hypothetical protein	205.333	AEPCKKLL_01076	alpha/beta hydrolase	161
FLFIOBJN_01315	chemotaxis protein	199.333	GPNADHDJ_03304	propionate--CoA ligase	194	NIPOLPBK_01124	cytochrome c	180	EIELFIGP_01230	cytochrome d ubiquinol oxidase subunit II	188.333	PLCFDHLH_02315	aspartate aminotransferase family protein	190.333	IMCGPPIG_02145	alanine--tRNA ligase	204.333	AEPCKKLL_00216	YafY family transcriptional regulator	160.667
FLFIOBJN_03629	DNA polymerase III subunit delta	199.333	GPNADHDJ_03700	N-acetyltransferase	194	NIPOLPBK_01112	KR domain-containing protein	179.333	EIELFIGP_00899	LacI family DNA-binding transcriptional regulator	188	PLCFDHLH_02800	hypothetical protein	190.333	IMCGPPIG_04051	inositol monophosphatase	204.333	AEPCKKLL_03378	hemin transporter	160.667
FLFIOBJN_01644	hypothetical protein	198.667	GPNADHDJ_01665	ribosome assembly RNA-binding protein YhbY	193.667	NIPOLPBK_04237	GntR family transcriptional regulator	179.333	EIELFIGP_01400	endonuclease	188	PLCFDHLH_03219	hypothetical protein	190.333	IMCGPPIG_00811	arginine--tRNA ligase	204	AEPCKKLL_03675	molecular chaperone DnaJ	160.667
FLFIOBJN_01777	1-deoxy-D-xylulose-5-phosphate synthase	198.667	GPNADHDJ_01944	lipoprotein-releasing system ATP-binding protein LolD	193.667	NIPOLPBK_01002	hypothetical protein	179.333	EIELFIGP_02240	urocanate hydratase	188	PLCFDHLH_01883	hypothetical protein	190	IMCGPPIG_04440	hypothetical protein	204	AEPCKKLL_00250	oligopeptidase A	160.333
FLFIOBJN_02715	YihA family ribosome biogenesis GTP-binding protein	198.667	GPNADHDJ_03131	hypothetical protein	193.667	NIPOLPBK_01529	hypothetical protein	178.667	EIELFIGP_02295	multidrug efflux RND transporter permease subunit	188	PLCFDHLH_02246	DNA-binding response regulator	189.333	IMCGPPIG_00886	lytic transglycosylase	203.667	AEPCKKLL_00289	lytic murein transglycosylase B	160.333
FLFIOBJN_02931	LOG family protein	198.667	GPNADHDJ_01230	acetyl-CoA C-acyltransferase	193.333	NIPOLPBK_03788	hypothetical protein	178.667	EIELFIGP_01480	YajQ family cyclic di-GMP-binding protein	187.667	PLCFDHLH_02741	D-alanine--D-alanine ligase	189.333	IMCGPPIG_03739	23S rRNA (adenine(2503)-C(2))-methyltransferase RlmN	203.667	AEPCKKLL_00859	outer membrane lipid asymmetry maintenance protein MlaD	160.333
FLFIOBJN_02080	YafY family transcriptional regulator	198.333	GPNADHDJ_02009	glutamine--fructose-6-phosphate transaminase (isomerizing)	193.333	NIPOLPBK_00815	ParA family protein	178.667	EIELFIGP_02945	elongation factor 4	187.667	PLCFDHLH_02098	type IV pilus modification protein PilV	188.667	IMCGPPIG_00750	peptidoglycan-binding protein	203.333	AEPCKKLL_02448	2,3-dihydro-2,3-dihydroxybenzoate dehydrogenase	160.333
FLFIOBJN_00386	hypothetical protein	198	GPNADHDJ_03803	cytidylate kinase	193.333	NIPOLPBK_01343	thiol reductant ABC exporter subunit CydD	178.333	EIELFIGP_01486	lactoylglutathione lyase	187.333	PLCFDHLH_04452	lytic murein transglycosylase	188.667	IMCGPPIG_00772	tryptophan--tRNA ligase	203.333	AEPCKKLL_00186	DNA-binding protein	160
FLFIOBJN_02144	hypothetical protein	198	GPNADHDJ_01551	homogentisate 1,2-dioxygenase	193	NIPOLPBK_03618	peroxiredoxin	178.333	EIELFIGP_01767	5'-nucleotidase, lipoprotein e(P4) family	187.333	PLCFDHLH_03381	bifunctional diaminohydroxyphosphoribosylaminopyrimidine deaminase/5-amino-6-(5-phosphoribosylamino)uracil reductase RibD	188.333	IMCGPPIG_02992	GTP cyclohydrolase I FolE	203.333	AEPCKKLL_03222	MoxR family ATPase	160
FLFIOBJN_03488	hypothetical protein	198	GPNADHDJ_01370	hypothetical protein	192.667	NIPOLPBK_00460	hypothetical protein	178.333	EIELFIGP_03282	DNA-binding response regulator	187.333	PLCFDHLH_01425	phosphoenolpyruvate--protein phosphotransferase	187.333	IMCGPPIG_01535	transcriptional regulator	202.667	AEPCKKLL_02963	4a-hydroxytetrahydrobiopterin dehydratase	159
FLFIOBJN_02238	hypothetical protein	197.667	GPNADHDJ_02260	4-hydroxy-3-methylbut-2-enyl diphosphate reductase	192.667	NIPOLPBK_02765	hypothetical protein	178	EIELFIGP_01611	hypothetical protein	186	PLCFDHLH_00595	tryptophan--tRNA ligase	186.667	IMCGPPIG_02723	undecaprenyldiphospho-muramoylpentapeptide beta-N-acetylglucosaminyltransferase	202.667	AEPCKKLL_01103	hypothetical protein	158.667
FLFIOBJN_00076	cytochrome c5 family protein	197.333	GPNADHDJ_02803	hypothetical protein	191.667	NIPOLPBK_03292	hypothetical protein	177.667	EIELFIGP_03664	putative protein YqiC	185	PLCFDHLH_00645	hypothetical protein	186.667	IMCGPPIG_02631	sulfite reductase flavoprotein subunit alpha	202.333	AEPCKKLL_00020	homogentisate 1,2-dioxygenase	158.333
FLFIOBJN_00501	DNA polymerase I	197.333	GPNADHDJ_02892	hypothetical protein	191.667	NIPOLPBK_01762	fimbrial protein	177.333	EIELFIGP_04147	serine--tRNA ligase	185	PLCFDHLH_01992	GGDEF domain-containing response regulator	186.667	IMCGPPIG_02666	symmetrical bis(5'-nucleosyl)-tetraphosphatase	202.333	AEPCKKLL_00530	hypothetical protein	158.333
FLFIOBJN_03808	thiazole synthase	196.667	GPNADHDJ_01017	RNA helicase	191.333	NIPOLPBK_01349	DsbE family thiol:disulfide interchange protein	177	EIELFIGP_02217	phosphomannomutase/phosphoglucomutase	184.667	PLCFDHLH_02394	cytochrome ubiquinol oxidase subunit I	186.667	IMCGPPIG_03312	hypothetical protein	202	AEPCKKLL_02633	hypothetical protein	158
FLFIOBJN_04226	lipopolysaccharide transport periplasmic protein LptA	196.667	GPNADHDJ_03993	cell envelope integrity protein TolA	191.333	NIPOLPBK_03571	hypothetical protein	177	EIELFIGP_02663	TetR family transcriptional regulator	184.667	PLCFDHLH_02327	TonB-dependent siderophore receptor	186.333	IMCGPPIG_04442	GTPase Era	202	AEPCKKLL_03815	Holliday junction branch migration DNA helicase RuvB	158
FLFIOBJN_00883	membrane protein	196.333	GPNADHDJ_00220	transposase	191	NIPOLPBK_00306	S9 family peptidase	176.667	EIELFIGP_00898	phosphoenolpyruvate--protein phosphotransferase	183.667	PLCFDHLH_04183	glucose-1-phosphate thymidylyltransferase	186	IMCGPPIG_00702	alpha/beta hydrolase	201.333	AEPCKKLL_02975	cyclopropane-fatty-acyl-phospholipid synthase	157.667
FLFIOBJN_01767	Protein SlyX	196.333	GPNADHDJ_01272	D-alanine--D-alanine ligase	191	NIPOLPBK_01635	FadR family transcriptional regulator	176.333	EIELFIGP_01825	hypothetical protein	183.667	PLCFDHLH_01391	LysR family transcriptional regulator	185.667	IMCGPPIG_00934	ribosome-binding factor A	201.333	AEPCKKLL_03899	ParA family protein	157.667
FLFIOBJN_02976	5'-nucleotidase, lipoprotein e(P4) family	196.333	GPNADHDJ_02383	type II toxin-antitoxin system RelE/ParE family toxin	191	NIPOLPBK_02799	agmatine deiminase family protein	176	EIELFIGP_02049	cytochrome c oxidase subunit II	183.333	PLCFDHLH_02810	colicin V biosynthesis protein	185.667	IMCGPPIG_04524	RNA helicase	201.333	AEPCKKLL_00976	hypothetical protein	157.333
FLFIOBJN_00410	hypothetical protein	196	GPNADHDJ_03777	enoyl-[acyl-carrier-protein] reductase FabV	191	NIPOLPBK_02474	class I SAM-dependent rRNA methyltransferase	175.667	EIELFIGP_03978	hypothetical protein	183.333	PLCFDHLH_02860	RDD family protein	185.667	IMCGPPIG_00029	S9 family peptidase	201	AEPCKKLL_01819	ribosome silencing factor	157.333
FLFIOBJN_01950	tetratricopeptide repeat protein	196	GPNADHDJ_00420	hypothetical protein	190.667	NIPOLPBK_03067	hypothetical protein	175.667	EIELFIGP_04430	TIGR02449 family protein	183.333	PLCFDHLH_03596	oligopeptidase A	185.667	IMCGPPIG_00251	3-deoxy-D-manno-octulosonic acid kinase	201	AEPCKKLL_02563	hypothetical protein	157.333
FLFIOBJN_00261	S9 family peptidase	195.667	GPNADHDJ_01481	LysM peptidoglycan-binding domain-containing protein	190.333	NIPOLPBK_03365	hypothetical protein	175.667	EIELFIGP_01529	3,4-dihydroxy-2-butanone-4-phosphate synthase	183	PLCFDHLH_00756	hypothetical protein	185.333	IMCGPPIG_00147	BolA family transcriptional regulator	200.667	AEPCKKLL_00177	GTP cyclohydrolase II RibA	156.667
FLFIOBJN_00884	hypothetical protein	195.667	GPNADHDJ_00196	cointegrate resolution protein	190	NIPOLPBK_02079	2,3-dihydroxybenzoate-AMP ligase	175.333	EIELFIGP_04455	methylcrotonoyl-CoA carboxylase	183	PLCFDHLH_01763	glycosyltransferase	185.333	IMCGPPIG_02063	hypothetical protein	200.667	AEPCKKLL_01485	apolipoprotein acyltransferase	156.667
FLFIOBJN_02290	ribosomal RNA large subunit methyltransferase E	195.667	GPNADHDJ_00853	3,4-dihydroxy-2-butanone-4-phosphate synthase	190	NIPOLPBK_01139	CBS domain-containing protein	175	EIELFIGP_03521	hypothetical protein	182.667	PLCFDHLH_00240	3-oxoacyl-ACP reductase FabG	185	IMCGPPIG_02220	polyisoprenoid-binding protein	200.667	AEPCKKLL_01690	HNH endonuclease	156.667
FLFIOBJN_02574	hypothetical protein	195.333	GPNADHDJ_01702	hypothetical protein	190	NIPOLPBK_01506	protein translocase subunit SecA	174.667	EIELFIGP_04637	polyamine aminopropyltransferase	182.667	PLCFDHLH_01045	hypothetical protein	184.333	IMCGPPIG_02810	membrane protein	200.667	AEPCKKLL_03456	bifunctional diaminohydroxyphosphoribosylaminopyrimidine deaminase/5-amino-6-(5-phosphoribosylamino)uracil reductase RibD	156.667
FLFIOBJN_03047	type 1 glutamine amidotransferase	195.333	GPNADHDJ_02066	6-phosphogluconate dehydrogenase (decarboxylating)	189.667	NIPOLPBK_03293	S-methyl-5-thioribose-1-phosphate isomerase	174.333	EIELFIGP_02182	hypothetical protein	182.333	PLCFDHLH_02164	sulfurtransferase	184	IMCGPPIG_01807	bacterioferritin	199.667	AEPCKKLL_00679	septum site-determining protein MinC	156.333
FLFIOBJN_03539	hypoxanthine-guanine phosphoribosyltransferase	195	GPNADHDJ_02453	acyl-CoA desaturase	189.333	NIPOLPBK_01724	Xaa-Pro dipeptidase	174	EIELFIGP_02920	Glu/Leu/Phe/Val dehydrogenase	182.333	PLCFDHLH_02824	glutaredoxin 3	183.667	IMCGPPIG_01811	GGDEF domain-containing response regulator	199.667	AEPCKKLL_01092	patatin	156.333
FLFIOBJN_00946	N-acetylmuramoyl-L-alanine amidase	194.667	GPNADHDJ_02789	chemotaxis protein CheW	189.333	NIPOLPBK_00859	oligoribonuclease	174	EIELFIGP_02744	3-methyl-2-oxobutanoate hydroxymethyltransferase	181.667	PLCFDHLH_03139	hypothetical protein	183.667	IMCGPPIG_03309	alanine racemase	199.667	AEPCKKLL_01988	LOG family protein	156
FLFIOBJN_00385	hypothetical protein	194.333	GPNADHDJ_01538	ribulose-phosphate 3-epimerase	188.333	NIPOLPBK_03605	hypothetical protein	173.333	EIELFIGP_01470	sugar transporter	181.333	PLCFDHLH_01924	hypothetical protein	183.333	IMCGPPIG_03222	hypothetical protein	199.333	AEPCKKLL_02509	GntR family transcriptional regulator	156
FLFIOBJN_01959	asparaginase	194.333	GPNADHDJ_02967	alanine racemase	188.333	NIPOLPBK_02451	radical SAM protein	173	EIELFIGP_03788	serine/threonine dehydratase	181.333	PLCFDHLH_02241	glucose-6-phosphate isomerase	183.333	IMCGPPIG_03388	3,4-dihydroxy-2-butanone-4-phosphate synthase	199.333	AEPCKKLL_02748	peptidyl-tRNA hydrolase	156
FLFIOBJN_02252	hypothetical protein	194.333	GPNADHDJ_03920	putative Fe-S cluster assembly protein SufT	188.333	NIPOLPBK_00469	lytic murein transglycosylase B	173	EIELFIGP_00433	isoleucine--tRNA ligase	180.667	PLCFDHLH_02557	hypothetical protein	183.333	IMCGPPIG_03695	cystathionine gamma-synthase	199	AEPCKKLL_03304	characterized ACR protein	156
FLFIOBJN_02652	lipopolysaccharide assembly protein LapB	194.333	GPNADHDJ_00283	hypothetical protein	188	NIPOLPBK_02696	superoxide dismutase family protein	171.333	EIELFIGP_00716	patatin	180.667	PLCFDHLH_00866	NADH-quinone oxidoreductase subunit NuoH	183	IMCGPPIG_04448	lytic murein transglycosylase	198.333	AEPCKKLL_00033	ribulose-phosphate 3-epimerase	155.333
FLFIOBJN_01261	hypothetical protein	194	GPNADHDJ_03311	zinc-binding alcohol dehydrogenase family protein	188	NIPOLPBK_03631	glucose-6-phosphate isomerase	171.333	EIELFIGP_01030	polyhydroxyalkanoate synthesis repressor PhaR	180.667	PLCFDHLH_02080	ubiquinol-cytochrome c reductase iron-sulfur subunit	183	IMCGPPIG_03690	UDP-glucose 4-epimerase	198	AEPCKKLL_00815	LPS export ABC transporter ATP-binding protein	155.333
FLFIOBJN_01762	methyltransferase domain-containing protein	193.667	GPNADHDJ_02441	phosphopantetheine-binding protein	187.667	NIPOLPBK_03956	chemotaxis protein	171.333	EIELFIGP_01558	D-alanine--D-alanine ligase	180.667	PLCFDHLH_00057	lysine transporter LysE	182.333	IMCGPPIG_03705	fumarylacetoacetate hydrolase	198	AEPCKKLL_00999	acetyl-CoA C-acyltransferase	155.333
FLFIOBJN_04240	aspartate carbamoyltransferase	193.667	GPNADHDJ_02886	aconitate hydratase AcnA	187.667	NIPOLPBK_04214	aspartyl/asparaginyl beta-hydroxylase domain-containing protein	171	EIELFIGP_03426	TetR/AcrR family transcriptional regulator	180.667	PLCFDHLH_00677	thiazole synthase	182.333	IMCGPPIG_02205	heat-shock protein Hsp33	197.667	AEPCKKLL_02262	ferredoxin--NADP reductase	155.333
FLFIOBJN_01316	transcriptional regulator	193	GPNADHDJ_03328	dTDP-4-dehydrorhamnose reductase	187.667	NIPOLPBK_00689	hypothetical protein	171	EIELFIGP_03493	fimbrial protein	180.667	PLCFDHLH_01283	peptidase	182.333	IMCGPPIG_02453	porin	197.667	AEPCKKLL_02676	N-acetyltransferase	155.333
FLFIOBJN_03293	hypothetical protein	193	GPNADHDJ_01467	SIMPL domain-containing protein	187.333	NIPOLPBK_03105	ABC transporter ATP-binding protein	170.333	EIELFIGP_01948	3-deoxy-7-phosphoheptulonate synthase	180.333	PLCFDHLH_04182	dTDP-4-dehydrorhamnose 3,5-epimerase	182.333	IMCGPPIG_02505	hypothetical protein	197.667	AEPCKKLL_03422	undecaprenyldiphospho-muramoylpentapeptide beta-N-acetylglucosaminyltransferase	155.333
FLFIOBJN_00608	gamma-glutamyltransferase	192.333	GPNADHDJ_01800	hypothetical protein	187	NIPOLPBK_03570	TetR/AcrR family transcriptional regulator	170.333	EIELFIGP_01774	M48 family peptidase	180	PLCFDHLH_00194	aspartate carbamoyltransferase	182	IMCGPPIG_02883	3-deoxy-7-phosphoheptulonate synthase	197.667	AEPCKKLL_00337	YihA family ribosome biogenesis GTP-binding protein	155
FLFIOBJN_01149	3-deoxy-7-phosphoheptulonate synthase	192.333	GPNADHDJ_02486	hypothetical protein	187	NIPOLPBK_04215	polyamine aminopropyltransferase	170.333	EIELFIGP_00214	2,3,4,5-tetrahydropyridine-2,6-dicarboxylate N-succinyltransferase	179.667	PLCFDHLH_03126	radical SAM protein	182	IMCGPPIG_01536	betaine-aldehyde dehydrogenase	197.333	AEPCKKLL_00847	GTP cyclohydrolase I FolE	154.333
FLFIOBJN_02117	YajQ family cyclic di-GMP-binding protein	192.333	GPNADHDJ_01283	chemotaxis protein CheW	186	NIPOLPBK_02248	L1 family subclass B3 metallo-beta-lactamase	170	EIELFIGP_01432	BON domain-containing protein	179.667	PLCFDHLH_03990	endonuclease	182	IMCGPPIG_03063	2,3,4,5-tetrahydropyridine-2,6-dicarboxylate N-succinyltransferase	197.333	AEPCKKLL_01865	hypothetical protein	154.333
FLFIOBJN_01766	hypothetical protein	192	GPNADHDJ_03574	response regulator	186	NIPOLPBK_00138	hypothetical protein	169.667	EIELFIGP_01914	GTP cyclohydrolase II RibA	179.667	PLCFDHLH_00734	N-acetyltransferase	181.333	IMCGPPIG_01670	hypothetical protein	196.667	AEPCKKLL_03692	protein translocase subunit SecF	154.333
FLFIOBJN_03861	carbon starvation protein A	191.667	GPNADHDJ_04055	peptidyl-tRNA hydrolase	185.667	NIPOLPBK_02982	NAD+ synthase	169.667	EIELFIGP_01469	diaminopimelate epimerase	179.333	PLCFDHLH_00914	hypothetical protein	181.333	IMCGPPIG_03077	di-trans,poly-cis-decaprenylcistransferase	196.667	AEPCKKLL_00939	recombination-associated protein RdgC	153.667
FLFIOBJN_01605	cell division protein FtsL	191.333	GPNADHDJ_00569	serine--tRNA ligase	185.333	NIPOLPBK_03789	ribonuclease III	169.667	EIELFIGP_02342	carboxymuconolactone decarboxylase family protein	179.333	PLCFDHLH_01281	elongation factor G	181.333	IMCGPPIG_02829	cell division ATP-binding protein FtsE	196	AEPCKKLL_01675	aconitate hydratase AcnA	153.667
FLFIOBJN_03448	signal recognition particle protein	191.333	GPNADHDJ_00770	non-heme iron oxygenase ferredoxin subunit	185.333	NIPOLPBK_04184	phosphoethanolamine transferase	169.667	EIELFIGP_01080	DsbE family thiol:disulfide interchange protein	179	PLCFDHLH_04101	NAD(P)H:quinone oxidoreductase	181.333	IMCGPPIG_03300	beta-hydroxydecanoyl-ACP dehydratase	196	AEPCKKLL_01356	LacI family DNA-binding transcriptional regulator	153.333
FLFIOBJN_00814	1-phosphofructokinase	190.667	GPNADHDJ_03439	thiol:disulfide interchange protein DsbG	185	NIPOLPBK_03510	hypothetical protein	169.333	EIELFIGP_03281	sigma-54-dependent Fis family transcriptional regulator	179	PLCFDHLH_00519	methylcrotonoyl-CoA carboxylase	181	IMCGPPIG_00908	phosphoglucosamine mutase	195.667	AEPCKKLL_03575	response regulator	153.333
FLFIOBJN_00927	YbhB/YbcL family Raf kinase inhibitor-like protein	190.667	GPNADHDJ_03612	acetyl/propionyl/methylcrotonyl-CoA carboxylase subunit alpha	184.667	NIPOLPBK_02641	carboxymuconolactone decarboxylase family protein	169	EIELFIGP_01193	hypothetical protein	178.667	PLCFDHLH_03589	membrane protein	181	IMCGPPIG_02132	ribosome assembly RNA-binding protein YhbY	195.667	AEPCKKLL_01877	DsbA family oxidoreductase	152.333
FLFIOBJN_04227	LPS export ABC transporter ATP-binding protein	190.667	GPNADHDJ_02306	TonB-dependent siderophore receptor	184	NIPOLPBK_02770	GMP synthase (glutamine-hydrolyzing)	169	EIELFIGP_04303	symmetrical bis(5'-nucleosyl)-tetraphosphatase	178.667	PLCFDHLH_00492	hypothetical protein	180.667	IMCGPPIG_03811	chemotaxis protein CheW	195.333	AEPCKKLL_02169	chromosome partitioning protein ParB	152.333
FLFIOBJN_00174	L,D-transpeptidase	190.333	GPNADHDJ_01209	hypothetical protein	183.333	NIPOLPBK_03796	beta-hexosaminidase	168.667	EIELFIGP_01188	ParA family protein	178	PLCFDHLH_02152	4Fe-4S binding protein	180.667	IMCGPPIG_04247	RtcB family protein	195	AEPCKKLL_02505	hypothetical protein	152.333
FLFIOBJN_02805	fimbrial protein	190.333	GPNADHDJ_01227	superoxide dismutase family protein	183.333	NIPOLPBK_04264	IS3 family transposase	168.667	EIELFIGP_02821	4-(cytidine 5'-diphospho)-2-C-methyl-D-erythritol kinase	178	PLCFDHLH_04088	hypothetical protein	180.667	IMCGPPIG_03798	prolyl aminopeptidase	194.667	AEPCKKLL_00836	hypothetical protein	152
FLFIOBJN_01962	putative Fe-S cluster assembly protein SufT	190	GPNADHDJ_02959	hypothetical protein	183	NIPOLPBK_01882	YkgJ family cysteine cluster protein	168.333	EIELFIGP_00401	hypothetical protein	177.667	PLCFDHLH_00694	hypothetical protein	180.333	IMCGPPIG_04480	lipoprotein-releasing system ATP-binding protein LolD	194.667	AEPCKKLL_02309	serine/threonine dehydratase	152
FLFIOBJN_04233	PTS fructose subfamily transporter subunit IIA	190	GPNADHDJ_03500	YihA family ribosome biogenesis GTP-binding protein	183	NIPOLPBK_00389	carboxylesterase	168	EIELFIGP_00111	LOG family protein	177.333	PLCFDHLH_00871	NADH-quinone oxidoreductase subunit M	180.333	IMCGPPIG_00643	thiazole synthase	194.333	AEPCKKLL_01171	arginine--tRNA ligase	151.667
FLFIOBJN_02809	MoxR family ATPase	189.667	GPNADHDJ_03634	patatin	183	NIPOLPBK_00970	energy transducer TonB	168	EIELFIGP_02032	tRNA (adenosine(37)-N6)-threonylcarbamoyltransferase complex transferase subunit TsaD	177.333	PLCFDHLH_01516	hypothetical protein	180	IMCGPPIG_03335	peptidase M20	194.333	AEPCKKLL_02515	hypothetical protein	151.667
FLFIOBJN_00486	cytochrome ubiquinol oxidase subunit I	189.333	GPNADHDJ_02669	sulfurtransferase	182.667	NIPOLPBK_04238	ABC transporter ATP-binding protein	167.667	EIELFIGP_03491	fimbrial protein	177.333	PLCFDHLH_02743	undecaprenyldiphospho-muramoylpentapeptide beta-N-acetylglucosaminyltransferase	179.667	IMCGPPIG_03778	NAD(P)H:quinone oxidoreductase	194.333	AEPCKKLL_02690	symmetrical bis(5'-nucleosyl)-tetraphosphatase	151.333
FLFIOBJN_01522	class I SAM-dependent methyltransferase	189.333	GPNADHDJ_04082	GTP cyclohydrolase I FolE	182.667	NIPOLPBK_02707	glycerol-3-phosphate dehydrogenase (NAD(P)(+))	167	EIELFIGP_02753	DNA-binding response regulator	177	PLCFDHLH_02527	XRE family transcriptional regulator	179.333	IMCGPPIG_00695	acetyl/propionyl/methylcrotonyl-CoA carboxylase subunit alpha	194	AEPCKKLL_02710	nucleoside diphosphate kinase regulator	151.333
FLFIOBJN_04074	hypothetical protein	189.333	GPNADHDJ_03492	ferric-rhodotorulic acid/ferric-coprogen receptor FhuE	181.667	NIPOLPBK_00311	septum site-determining protein MinC	167	EIELFIGP_01528	riboflavin synthase	176.667	PLCFDHLH_04180	mannose-1-phosphate guanylyltransferase/mannose-6-phosphate isomerase	178.667	IMCGPPIG_00030	lysine transporter LysE	193.667	AEPCKKLL_02995	hypothetical protein	151.333
FLFIOBJN_00485	cytochrome d ubiquinol oxidase subunit II	189	GPNADHDJ_00439	glycosyltransferase family 2 protein	181.333	NIPOLPBK_00655	cytochrome b	167	EIELFIGP_04192	transcriptional regulator	176.667	PLCFDHLH_02704	hemin transporter	178.333	IMCGPPIG_03908	glutathionylspermidine synthase family protein	193.333	AEPCKKLL_01666	HD domain-containing protein	151
FLFIOBJN_04045	haloacid dehalogenase	189	GPNADHDJ_01377	elongation factor G	181.333	NIPOLPBK_03276	carbonate dehydratase	166.333	EIELFIGP_00006	hypothetical protein	175.667	PLCFDHLH_04501	hypothetical protein	178.333	IMCGPPIG_03601	TonB-dependent receptor	192.667	AEPCKKLL_00214	hypothetical protein	150.667
FLFIOBJN_01596	YraN family protein	188.667	GPNADHDJ_03938	hypothetical protein	181.333	NIPOLPBK_03669	tRNA (adenosine(37)-N6)-threonylcarbamoyltransferase complex transferase subunit TsaD	166.333	EIELFIGP_02934	hypoxanthine-guanine phosphoribosyltransferase	175.667	PLCFDHLH_01539	peptide-methionine (R)-S-oxide reductase	178	IMCGPPIG_03497	hypothetical protein	192.333	AEPCKKLL_02445	2,3-dihydro-2,3-dihydroxybenzoate synthetase	150.667
FLFIOBJN_03286	TIGR02449 family protein	188.333	GPNADHDJ_00949	hypothetical protein	181	NIPOLPBK_03957	chemotaxis protein CheW	166.333	EIELFIGP_03258	NAD+ synthase	175.667	PLCFDHLH_03928	chemotaxis protein CheW	178	IMCGPPIG_01702	hypothetical protein	192	AEPCKKLL_03126	beta-hydroxydecanoyl-ACP dehydratase	150.667
FLFIOBJN_02982	recombination-associated protein RdgC	188	GPNADHDJ_01945	lipoprotein-releasing system transmembrane subunit LolC	181	NIPOLPBK_04194	hypothetical protein	166	EIELFIGP_00175	phosphate ABC transporter substrate-binding protein PstS	175.333	PLCFDHLH_00486	hypothetical protein	177.333	IMCGPPIG_02974	ubiquinol-cytochrome c reductase iron-sulfur subunit	192	AEPCKKLL_00511	3-hydroxyacyl-[acyl-carrier-protein] dehydratase FabZ	149.667
FLFIOBJN_03679	cell envelope integrity protein TolA	187.667	GPNADHDJ_02442	2,3-dihydro-2,3-dihydroxybenzoate synthetase	180.667	NIPOLPBK_01245	elongation factor P-like protein YeiP	165.667	EIELFIGP_00432	bifunctional riboflavin kinase/FAD synthetase	175.333	PLCFDHLH_00673	hypothetical protein	177.333	IMCGPPIG_03210	ribonuclease R	191.667	AEPCKKLL_00991	hypothetical protein	149.667
FLFIOBJN_04381	adenylosuccinate lyase	187.333	GPNADHDJ_04011	23S rRNA (adenine(2503)-C(2))-methyltransferase RlmN	180.333	NIPOLPBK_02025	hypothetical protein	165.667	EIELFIGP_01292	polymer-forming cytoskeletal protein	175.333	PLCFDHLH_02262	lipoprotein-releasing system ATP-binding protein LolD	177.333	IMCGPPIG_02207	glycosyltransferase	191.333	AEPCKKLL_01496	UTP--glucose-1-phosphate uridylyltransferase	149.667
FLFIOBJN_00574	aspartate 1-decarboxylase	187	GPNADHDJ_00911	hypothetical protein	180	NIPOLPBK_00013	ribonuclease T	165	EIELFIGP_03688	thioredoxin	175	PLCFDHLH_00520	isovaleryl-CoA dehydrogenase	177	IMCGPPIG_02070	23S rRNA pseudouridine synthase F	191	AEPCKKLL_03246	formate dehydrogenase subunit alpha	149.667
FLFIOBJN_02268	inorganic phosphate transporter	187	GPNADHDJ_02333	hypothetical protein	179	NIPOLPBK_03264	efflux RND transporter periplasmic adaptor subunit	165	EIELFIGP_03849	TIGR00730 family Rossman fold protein	174.667	PLCFDHLH_01043	tRNA threonylcarbamoyladenosine dehydratase	177	IMCGPPIG_02110	hypothetical protein	191	AEPCKKLL_03345	hypothetical protein	149.667
FLFIOBJN_04241	Holliday junction resolvase RuvX	187	GPNADHDJ_04257	Regulator of nucleoside diphosphate kinase	179	NIPOLPBK_01104	type IV pilin protein	164.667	EIELFIGP_01900	hypothetical protein	174.333	PLCFDHLH_02097	hypothetical protein	177	IMCGPPIG_03058	hypothetical protein	190.667	AEPCKKLL_00086	RNA helicase	149.333
FLFIOBJN_01060	hypothetical protein	186.667	GPNADHDJ_01205	tetratricopeptide repeat-containing protein	178.333	NIPOLPBK_03490	thiol:disulfide interchange protein DsbG	164.667	EIELFIGP_03125	hypothetical protein	174.333	PLCFDHLH_03051	hypothetical protein	177	IMCGPPIG_01949	SsrA-binding protein	190.333	AEPCKKLL_00622	signal recognition particle protein	149.333
FLFIOBJN_02693	TetR/AcrR family transcriptional regulator	186	GPNADHDJ_01477	leucine--tRNA ligase	177.667	NIPOLPBK_00077	hypothetical protein	164.667	EIELFIGP_03532	lipopolysaccharide assembly protein LapB	174	PLCFDHLH_01925	kinase	176.667	IMCGPPIG_00663	hypothetical protein	190	AEPCKKLL_01405	hypothetical protein	149.333
FLFIOBJN_01779	hypothetical protein	185.333	GPNADHDJ_03669	phosphate regulon transcriptional regulatory protein PhoB	177.333	NIPOLPBK_02636	membrane protein	164	EIELFIGP_00426	excinuclease ABC subunit UvrA	173.667	PLCFDHLH_02795	cell wall hydrolase	176.667	IMCGPPIG_03301	beta-ketoacyl-[acyl-carrier-protein] synthase I	190	AEPCKKLL_03383	ribokinase	149.333
FLFIOBJN_03067	polymer-forming cytoskeletal protein	185.333	GPNADHDJ_02718	hypothetical protein	177	NIPOLPBK_00582	XRE family transcriptional regulator	164	EIELFIGP_04655	lytic transglycosylase	173.333	PLCFDHLH_04033	DNA polymerase III subunit delta	176.333	IMCGPPIG_03871	metalloprotease TldD	189.667	AEPCKKLL_03618	lipoprotein-releasing system ATP-binding protein LolD	149.333
FLFIOBJN_03675	Holliday junction branch migration DNA helicase RuvB	185.333	GPNADHDJ_00852	6,7-dimethyl-8-ribityllumazine synthase	176.667	NIPOLPBK_03859	hypothetical protein	163.667	EIELFIGP_01443	septal ring lytic transglycosylase RlpA family protein	173	PLCFDHLH_03725	secretion protein	176	IMCGPPIG_03518	hypothetical protein	189.333	AEPCKKLL_03660	hypothetical protein	149.333
FLFIOBJN_04387	ABC transporter ATP-binding protein	185.333	GPNADHDJ_02163	N-acetylmuramoyl-L-alanine amidase	176.667	NIPOLPBK_01303	protease HtpX	163.333	EIELFIGP_01557	UDP-N-acetylmuramate--L-alanine ligase	172.667	PLCFDHLH_03509	imidazolonepropionase	175.667	IMCGPPIG_00281	biopolymer transporter ExbD	189	AEPCKKLL_00166	LysM peptidoglycan-binding domain-containing protein	149
FLFIOBJN_01110	hypothetical protein	185	GPNADHDJ_03622	ribonucleoside-diphosphate reductase	176.333	NIPOLPBK_02479	leucine efflux protein LeuE	163.333	EIELFIGP_02638	hypothetical protein	172.667	PLCFDHLH_01591	cystathionine gamma-synthase	175.333	IMCGPPIG_03884	DNA polymerase III subunit delta	189	AEPCKKLL_01071	isovaleryl-CoA dehydrogenase	149
FLFIOBJN_03549	hypothetical protein	184.667	GPNADHDJ_00533	hypothetical protein	176	NIPOLPBK_00339	bifunctional riboflavin kinase/FAD synthetase	163.333	EIELFIGP_02941	GTPase Era	172.667	PLCFDHLH_01044	TatD family deoxyribonuclease	175	IMCGPPIG_03326	M13 family peptidase	188.667	AEPCKKLL_02292	glutathionylspermidine synthase family protein	149
FLFIOBJN_03807	tRNA (guanosine(46)-N7)-methyltransferase TrmB	184.667	GPNADHDJ_02498	23S rRNA pseudouridine synthase F	176	NIPOLPBK_00426	lactoylglutathione lyase	163.333	EIELFIGP_02081	hypothetical protein	172.333	PLCFDHLH_02169	hypothetical protein	175	IMCGPPIG_02181	aspartate 1-decarboxylase	188.333	AEPCKKLL_02446	phosphopantetheine-binding protein	149
FLFIOBJN_01520	hypothetical protein	184.333	GPNADHDJ_02547	2,3,4,5-tetrahydropyridine-2,6-dicarboxylate N-succinyltransferase	176	NIPOLPBK_00724	ferredoxin--NADP reductase	163.333	EIELFIGP_03712	transcriptional regulator	172.333	PLCFDHLH_01966	hypothetical protein	174.667	IMCGPPIG_03791	hypothetical protein	188.333	AEPCKKLL_02728	NADP transhydrogenase subunit alpha	149
FLFIOBJN_01969	NAD(P) transhydrogenase subunit alpha	184.333	GPNADHDJ_03764	cytochrome c oxidase subunit II	176	NIPOLPBK_03183	tetratricopeptide repeat protein	163	EIELFIGP_01856	peroxidase	171.667	PLCFDHLH_01308	hypothetical protein	174.333	IMCGPPIG_03873	ribonuclease G	187.667	AEPCKKLL_03182	tRNA (guanosine(46)-N7)-methyltransferase TrmB	149
FLFIOBJN_00728	SsrA-binding protein	184	GPNADHDJ_00748	hypothetical protein	175.667	NIPOLPBK_03399	beta-ketoacyl-[acyl-carrier-protein] synthase I	163	EIELFIGP_03684	DNA polymerase III subunit delta	171.667	PLCFDHLH_02096	LOG family protein	174.333	IMCGPPIG_03889	LysM peptidoglycan-binding domain-containing protein	187.667	AEPCKKLL_01514	GMP synthase (glutamine-hydrolyzing)	148.667
FLFIOBJN_02925	5-(carboxyamino)imidazole ribonucleotide synthase	184	GPNADHDJ_01966	aspartate 1-decarboxylase	175.667	NIPOLPBK_01812	M48 family peptidase	162.667	EIELFIGP_01233	acyl carrier protein	171.333	PLCFDHLH_02686	symmetrical bis(5'-nucleosyl)-tetraphosphatase	174.333	IMCGPPIG_03814	methyl-accepting chemotaxis protein	187.333	AEPCKKLL_01821	DNA polymerase III subunit delta	148.667
FLFIOBJN_03042	ribulose-phosphate 3-epimerase	184	GPNADHDJ_00228	ferredoxin	175	NIPOLPBK_03816	hypothetical protein	162.667	EIELFIGP_01748	ABC transporter ATP-binding protein	171.333	PLCFDHLH_02165	LLM class flavin-dependent oxidoreductase	174	IMCGPPIG_01574	hypothetical protein	187	AEPCKKLL_03510	type II toxin-antitoxin system ParD family antitoxin	148.667
FLFIOBJN_03349	class I SAM-dependent rRNA methyltransferase	184	GPNADHDJ_02335	elongation factor 4	175	NIPOLPBK_00792	hypothetical protein	162.667	EIELFIGP_01119	hypothetical protein	171	PLCFDHLH_04439	GTPase Era	174	IMCGPPIG_01479	barnase inhibitor	186.333	AEPCKKLL_00213	hydroxymethylbilane synthase	148.333
FLFIOBJN_00406	glutathionylspermidine synthase family protein	183.667	GPNADHDJ_02652	ribonuclease T	175	NIPOLPBK_01490	cell division protein FtsL	162.333	EIELFIGP_04368	hypothetical protein	171	PLCFDHLH_00141	N-acetyltransferase	173.667	IMCGPPIG_01506	TatD family deoxyribonuclease	186.333	AEPCKKLL_00838	lytic murein transglycosylase	147.333
FLFIOBJN_00605	phosphopantetheine adenylyltransferase	183.333	GPNADHDJ_02791	transcriptional regulator	174.667	NIPOLPBK_03847	membrane protein	162.333	EIELFIGP_00140	CBS domain-containing protein	170.667	PLCFDHLH_01125	Flp family type IVb pilin	173.667	IMCGPPIG_00424	TIGR02449 family protein	186	AEPCKKLL_02723	NAD(P) transhydrogenase subunit alpha	147.333
FLFIOBJN_02865	secretion protein	183	GPNADHDJ_03452	radical SAM protein	174.667	NIPOLPBK_01469	3,4-dihydroxy-2-butanone-4-phosphate synthase	162	EIELFIGP_03643	hypothetical protein	170.667	PLCFDHLH_03495	serine--tRNA ligase	173.667	IMCGPPIG_02958	LOG family protein	185	AEPCKKLL_03224	fimbrial protein	147.333
FLFIOBJN_03831	NAD+ synthase	183	GPNADHDJ_00635	hypothetical protein	174.333	NIPOLPBK_01721	TIGR02449 family protein	162	EIELFIGP_02936	DsbA family oxidoreductase	170	PLCFDHLH_01594	SAM-dependent methyltransferase	173.333	IMCGPPIG_03916	porphobilinogen synthase	185	AEPCKKLL_03655	hypothetical protein	147.333
FLFIOBJN_00739	molecular chaperone DnaJ	182.667	GPNADHDJ_00894	phosphoribosylformylglycinamidine synthase	174.333	NIPOLPBK_02423	hypothetical protein	162	EIELFIGP_04087	LysR family transcriptional regulator	169.667	PLCFDHLH_00056	S9 family peptidase	173	IMCGPPIG_00630	prepilin peptidase	184.667	AEPCKKLL_00518	membrane protein	147
FLFIOBJN_01314	chemotaxis protein CheW	182.667	GPNADHDJ_03340	hypothetical protein	174.333	NIPOLPBK_03834	RNA pyrophosphohydrolase	161.333	EIELFIGP_02989	secretion protein	169.333	PLCFDHLH_02144	hypothetical protein	173	IMCGPPIG_01947	hypothetical protein	184.667	AEPCKKLL_02973	N-acetyltransferase	146.667
FLFIOBJN_03372	enterobactin synthase subunit F	182.667	GPNADHDJ_03773	peptidase M23	173.667	NIPOLPBK_02237	hypothetical protein	160.667	EIELFIGP_02196	CBS domain-containing protein	169	PLCFDHLH_00518	acetyl/propionyl/methylcrotonyl-CoA carboxylase subunit alpha	172.333	IMCGPPIG_02726	UDP-N-acetylmuramoyl-tripeptide--D-alanyl-D- alanine ligase	184.667	AEPCKKLL_01931	sulfurtransferase	146.333
FLFIOBJN_03850	hypothetical protein	182.667	GPNADHDJ_00474	hypothetical protein	173.333	NIPOLPBK_04096	1-deoxy-D-xylulose-5-phosphate synthase	160.667	EIELFIGP_02781	gamma-glutamyltransferase	169	PLCFDHLH_01228	flagellar export chaperone FliS	172.333	IMCGPPIG_03724	agmatine deiminase family protein	184.667	AEPCKKLL_01121	arginase	146
FLFIOBJN_01318	protein PilI	182.333	GPNADHDJ_02331	GTPase Era	173.333	NIPOLPBK_02223	lipopolysaccharide transport periplasmic protein LptA	160.333	EIELFIGP_03283	RNA polymerase sigma-54 factor	169	PLCFDHLH_01424	1-phosphofructokinase	172	IMCGPPIG_03886	leucine--tRNA ligase	184.333	AEPCKKLL_01506	ribosome biogenesis GTPase Der	146
FLFIOBJN_01372	hypothetical protein	182	GPNADHDJ_03529	pyridoxal phosphate-dependent aminotransferase	173.333	NIPOLPBK_03090	gamma-glutamyltransferase	160.333	EIELFIGP_04619	aspartate carbamoyltransferase	169	PLCFDHLH_01527	M13 family peptidase	172	IMCGPPIG_02324	oligopeptidase A	184	AEPCKKLL_02639	lipase	146
FLFIOBJN_03592	NarK/NasA family nitrate transporter	182	GPNADHDJ_00066	membrane protein	173	NIPOLPBK_03829	2-nonaprenyl-3-methyl-6-methoxy-1,4-benzoquinol hydroxylase	160.333	EIELFIGP_04016	phenylalanine--tRNA ligase subunit alpha	168.333	PLCFDHLH_04022	ribonuclease G	172	IMCGPPIG_00062	ArsR family transcriptional regulator	183.667	AEPCKKLL_02727	NAD(P) transhydrogenase subunit alpha	146
FLFIOBJN_02859	hypothetical protein	181.667	GPNADHDJ_00424	DNA helicase II	172.667	NIPOLPBK_02453	hypothetical protein	160	EIELFIGP_02748	glucose-6-phosphate isomerase	168	PLCFDHLH_00577	two-component sensor histidine kinase	171.667	IMCGPPIG_00904	tryptophan synthase subunit beta	183.667	AEPCKKLL_03819	cell envelope integrity protein TolA	145.667
FLFIOBJN_03371	2,3-dihydro-2,3-dihydroxybenzoate dehydrogenase	181.667	GPNADHDJ_00599	type VI secretion protein	172.667	NIPOLPBK_02959	ArsR family transcriptional regulator	160	EIELFIGP_01773	recombination-associated protein RdgC	167.667	PLCFDHLH_01956	homogentisate 1,2-dioxygenase	171.667	IMCGPPIG_01191	flagellar hook protein FlgE	183.667	AEPCKKLL_02994	TatD family deoxyribonuclease	145.333
FLFIOBJN_03742	ParA family protein	181.667	GPNADHDJ_00718	YqgE/AlgH family protein	172.667	NIPOLPBK_00062	acyl-[acyl-carrier-protein]--UDP-N- acetylglucosamine O-acyltransferase	159.667	EIELFIGP_02158	HAD family phosphatase	167.667	PLCFDHLH_02015	ribonuclease R	171.667	IMCGPPIG_03423	hypothetical protein	183.667	AEPCKKLL_03111	peptide-methionine (S)-S-oxide reductase	145.333
FLFIOBJN_04280	GTPase HflX	181.667	GPNADHDJ_00720	aspartate carbamoyltransferase	172	NIPOLPBK_01244	KR domain-containing protein	159.333	EIELFIGP_01196	efflux RND transporter periplasmic adaptor subunit	167.333	PLCFDHLH_01595	D-inositol-3-phosphate glycosyltransferase	171.333	IMCGPPIG_02685	TonB-dependent hemoglobin/transferrin/lactoferrin family receptor	183.333	AEPCKKLL_01334	F420H(2):quinone oxidoreductase	145
FLFIOBJN_01980	alkyl hydroperoxide reductase subunit F	181	GPNADHDJ_02135	argininosuccinate synthase	172	NIPOLPBK_02105	3-deoxy-D-manno-octulosonic acid kinase	159.333	EIELFIGP_01550	cell division protein FtsL	167.333	PLCFDHLH_02090	5-(carboxyamino)imidazole ribonucleotide synthase	171	IMCGPPIG_02897	hypothetical protein	183.333	AEPCKKLL_00760	diaminopimelate decarboxylase	144.667
FLFIOBJN_02644	apolipoprotein acyltransferase	181	GPNADHDJ_02950	M13 family peptidase	172	NIPOLPBK_02823	enoyl-[acyl-carrier-protein] reductase FabV	159.333	EIELFIGP_04606	hypothetical protein	167.333	PLCFDHLH_02426	efflux RND transporter periplasmic adaptor subunit	171	IMCGPPIG_03822	hypothetical protein	183.333	AEPCKKLL_02595	energy transducer TonB	144.333
FLFIOBJN_04191	polyamine aminopropyltransferase	181	GPNADHDJ_01322	flagellar protein FliT	170.667	NIPOLPBK_03874	disulfide bond formation protein DsbD	159.333	EIELFIGP_02962	phosphoethanolamine transferase	167	PLCFDHLH_03238	di-trans,poly-cis-decaprenylcistransferase	171	IMCGPPIG_04228	tetratricopeptide repeat-containing protein	183.333	AEPCKKLL_03035	valine--tRNA ligase	144.333
FLFIOBJN_01965	NAD(P) transhydrogenase subunit alpha	180.333	GPNADHDJ_01769	outer membrane protein assembly factor BamD	170.667	NIPOLPBK_00480	6-phosphogluconate dehydrogenase (decarboxylating)	159.333	EIELFIGP_01992	hypothetical protein	166.667	PLCFDHLH_02746	UDP-N-acetylmuramoyl-tripeptide--D-alanyl-D- alanine ligase	170.667	IMCGPPIG_02285	hydroxymethylbilane synthase	183	AEPCKKLL_03448	6,7-dimethyl-8-ribityllumazine synthase	144.333
FLFIOBJN_02853	lipase	180.333	GPNADHDJ_02760	thiamine phosphate synthase	170.667	NIPOLPBK_00060	UDP-3-O-(3-hydroxymyristoyl)glucosamine N-acyltransferase	159.333	EIELFIGP_00798	tryptophan--tRNA ligase	166.333	PLCFDHLH_03224	2,3,4,5-tetrahydropyridine-2,6-dicarboxylate N-succinyltransferase	170.667	IMCGPPIG_04509	Fe(2+)-trafficking protein	183	AEPCKKLL_01595	DNA-binding transcriptional regulator	144
FLFIOBJN_02823	endonuclease	179.667	GPNADHDJ_01379	peptidase	170.333	NIPOLPBK_01261	methylthioribulose 1-phosphate dehydratase	158.667	EIELFIGP_04003	TetR/AcrR family transcriptional regulator	166.333	PLCFDHLH_00912	HNH endonuclease	170	IMCGPPIG_02890	glutathione S-transferase	182.667	AEPCKKLL_03597	glucose-6-phosphate isomerase	144
FLFIOBJN_03775	hypothetical protein	179.667	GPNADHDJ_01480	thioredoxin	170.333	NIPOLPBK_01410	TatD family deoxyribonuclease	158.667	EIELFIGP_01746	L2 family class A beta-lactamase	166	PLCFDHLH_02240	aspartate 1-decarboxylase	170	IMCGPPIG_01033	thiol:disulfide interchange protein DsbG	182.333	AEPCKKLL_03984	DNase CdiA	144
FLFIOBJN_00226	lipoprotein signal peptidase	179.333	GPNADHDJ_03723	N-acetyltransferase	170.333	NIPOLPBK_02415	patatin	158.667	EIELFIGP_03478	inosine-uridine preferring nucleoside hydrolase	165.333	PLCFDHLH_00573	peptidoglycan-binding protein	169.667	IMCGPPIG_02020	hypothetical protein	182	AEPCKKLL_04003	peptidase M20	144
FLFIOBJN_02271	DNA topoisomerase IV subunit B	179.333	GPNADHDJ_03488	murein transglycosylase	170	NIPOLPBK_01075	ABC transporter ATP-binding protein	158.333	EIELFIGP_04680	haloacid dehalogenase	165.333	PLCFDHLH_03253	polyhydroxyalkanoate depolymerase	169.667	IMCGPPIG_01377	LacI family DNA-binding transcriptional regulator	181.667	AEPCKKLL_00682	hypothetical protein	143.667
FLFIOBJN_03048	anthranilate phosphoribosyltransferase	179	GPNADHDJ_03193	tyrosine--tRNA ligase	169.667	NIPOLPBK_03484	energy transducer TonB	158.333	EIELFIGP_00863	tyrosine--tRNA ligase	165	PLCFDHLH_03288	efflux RND transporter periplasmic adaptor subunit	169.667	IMCGPPIG_02689	ribokinase	181.667	AEPCKKLL_02150	glycine--tRNA ligase subunit beta	143.667
FLFIOBJN_03085	UDP-3-O-(3-hydroxymyristoyl)glucosamine N-acyltransferase	179	GPNADHDJ_03577	TonB-dependent receptor	169.667	NIPOLPBK_00905	hypothetical protein	158.333	EIELFIGP_00896	PTS fructose transporter subunit IIBC	164.667	PLCFDHLH_03480	hypothetical protein	169.333	IMCGPPIG_02964	5-(carboxyamino)imidazole ribonucleotide synthase	181.667	AEPCKKLL_02282	membrane protein	143.667
FLFIOBJN_00523	glycosyltransferase family 2 protein	178.667	GPNADHDJ_02890	oxygen-dependent choline dehydrogenase	169	NIPOLPBK_01147	polyamine ABC transporter substrate-binding protein	158	EIELFIGP_01453	hypothetical protein	164.333	PLCFDHLH_03996	biopolymer transporter ExbD	169.333	IMCGPPIG_00579	tol-pal system-associated acyl-CoA thioesterase	181.333	AEPCKKLL_00361	hypothetical protein	143.333
FLFIOBJN_03849	ribonuclease III	178.667	GPNADHDJ_03873	hemolysin III	169	NIPOLPBK_01296	N-acetylmuramoyl-L-alanine amidase	158	EIELFIGP_01833	acetyl-CoA C-acyltransferase	164.333	PLCFDHLH_03068	tetratricopeptide repeat-containing protein	169	IMCGPPIG_02727	UDP-N-acetylmuramoyl-L-alanyl-D-glutamate--2, 6-diaminopimelate ligase	181.333	AEPCKKLL_01111	hypothetical protein	143.333
FLFIOBJN_00057	patatin	178.333	GPNADHDJ_02309	nucleoside hydrolase	168.667	NIPOLPBK_04176	LexA repressor	158	EIELFIGP_03359	lytic transglycosylase	164.333	PLCFDHLH_04116	redox-regulated ATPase YchF	169	IMCGPPIG_02784	L-threonine 3-dehydrogenase	181.333	AEPCKKLL_03428	cell division protein FtsL	143.333
FLFIOBJN_01063	glutathione S-transferase family protein	178.333	GPNADHDJ_00344	hypothetical protein	168	NIPOLPBK_02676	YbhB/YbcL family Raf kinase inhibitor-like protein	157.667	EIELFIGP_00856	hypothetical protein	163.667	PLCFDHLH_02028	hypothetical protein	168.333	IMCGPPIG_03005	outer membrane lipid asymmetry maintenance protein MlaD	181.333	AEPCKKLL_01243	TetR/AcrR family transcriptional regulator	142.667
FLFIOBJN_02279	2-C-methyl-D-erythritol 4-phosphate cytidylyltransferase	178.333	GPNADHDJ_00438	hypothetical protein	168	NIPOLPBK_03797	hypoxanthine-guanine phosphoribosyltransferase	157.333	EIELFIGP_01074	thiol reductant ABC exporter subunit CydD	163.667	PLCFDHLH_00690	prepilin peptidase	168	IMCGPPIG_03763	redox-regulated ATPase YchF	181.333	AEPCKKLL_02993	tRNA threonylcarbamoyladenosine dehydratase	142.667
FLFIOBJN_04072	FAD-dependent oxidoreductase	178.333	GPNADHDJ_01000	DNA-binding transcriptional regulator Fis	166.667	NIPOLPBK_00696	tyrosine--tRNA ligase	157.333	EIELFIGP_02907	YkgJ family cysteine cluster protein	163.333	PLCFDHLH_01518	peptidase M20	168	IMCGPPIG_03108	hypothetical protein	180.667	AEPCKKLL_02325	thiol:disulfide interchange protein DsbG	142.333
FLFIOBJN_03749	MinD/ParA family protein	178	GPNADHDJ_04032	hypoxanthine-guanine phosphoribosyltransferase	166.667	NIPOLPBK_03897	DNA-binding response regulator	157	EIELFIGP_04371	hypothetical protein	163	PLCFDHLH_04234	oxygen-dependent choline dehydrogenase	167.667	IMCGPPIG_02468	GMP synthase	180	AEPCKKLL_02927	thiol reductant ABC exporter subunit CydD	142.333
FLFIOBJN_03655	hypothetical protein	177.667	GPNADHDJ_01555	disulfide bond formation protein DsbD	166.333	NIPOLPBK_01183	MinD/ParA family protein	156.333	EIELFIGP_04608	BolA family transcriptional regulator	163	PLCFDHLH_04035	leucine--tRNA ligase	167.333	IMCGPPIG_03636	hypothetical protein	180	AEPCKKLL_02997	N-acetyltransferase	142.333
FLFIOBJN_00022	tryptophan--tRNA ligase	177.333	GPNADHDJ_01655	LexA repressor	166.333	NIPOLPBK_01190	ParA family protein	156	EIELFIGP_02466	pyridoxal phosphate-dependent aminotransferase	162.667	PLCFDHLH_00353	hypothetical protein	167	IMCGPPIG_00967	hypothetical protein	179.667	AEPCKKLL_01152	protein sip-5	142
FLFIOBJN_01184	GTP cyclohydrolase II RibA	177.333	GPNADHDJ_04143	hypothetical protein	166.333	NIPOLPBK_01208	AbrB/MazE/SpoVT family DNA-binding domain-containing protein	156	EIELFIGP_02971	hypothetical protein	162.667	PLCFDHLH_03508	formimidoylglutamate deiminase	167	IMCGPPIG_03314	peptide-methionine (R)-S-oxide reductase	179.667	AEPCKKLL_02209	cytochrome ubiquinol oxidase subunit I	142
FLFIOBJN_00585	glucose-6-phosphate dehydrogenase	176	GPNADHDJ_02018	YajQ family cyclic di-GMP-binding protein	166	NIPOLPBK_03163	hypothetical protein	156	EIELFIGP_03509	endonuclease	162.667	PLCFDHLH_00829	lytic transglycosylase	166.667	IMCGPPIG_00524	hypothetical protein	179.333	AEPCKKLL_02899	M23 family peptidase	142
FLFIOBJN_03676	tol-pal system-associated acyl-CoA thioesterase	176	GPNADHDJ_02790	chemotaxis protein	166	NIPOLPBK_00042	2,3,4,5-tetrahydropyridine-2,6-dicarboxylate N-succinyltransferase	156	EIELFIGP_01929	RDD family protein	162.333	PLCFDHLH_02238	3-methyl-2-oxobutanoate hydroxymethyltransferase	166.667	IMCGPPIG_00619	outer membrane protein assembly factor BamD	179.333	AEPCKKLL_01036	insulinase family protein	141.667
FLFIOBJN_02456	histidine triad nucleotide-binding protein	175.667	GPNADHDJ_03691	hypothetical protein	166	NIPOLPBK_04012	TonB-dependent siderophore receptor	156	EIELFIGP_00405	GNAT family N-acetyltransferase	162	PLCFDHLH_03512	urocanate hydratase	166.667	IMCGPPIG_01785	hypothetical protein	179.333	AEPCKKLL_01491	integration host factor subunit beta	141.667
FLFIOBJN_01686	serine--tRNA ligase	175.333	GPNADHDJ_01564	hypothetical protein	165.667	NIPOLPBK_04240	hypothetical protein	156	EIELFIGP_01180	acetate--CoA ligase	161.333	PLCFDHLH_03932	protein PilI	166.333	IMCGPPIG_00596	hypothetical protein	179	AEPCKKLL_02161	porin	141.667
FLFIOBJN_02852	hypothetical protein	175	GPNADHDJ_04125	hypothetical protein	165.333	NIPOLPBK_03091	ferredoxin	155.333	EIELFIGP_04431	hypothetical protein	161.333	PLCFDHLH_01161	decarboxylase	166	IMCGPPIG_01731	hypothetical protein	179	AEPCKKLL_03227	pilus assembly protein PilM	141.667
FLFIOBJN_02070	thiol:disulfide interchange protein DsbG	174.667	GPNADHDJ_01406	phosphoglucosamine mutase	164.667	NIPOLPBK_00129	DNA-binding response regulator	155	EIELFIGP_01034	protease HtpX	161	PLCFDHLH_03965	TonB-dependent receptor	166	IMCGPPIG_03599	hypothetical protein	179	AEPCKKLL_03265	3-deoxy-D-manno-octulosonic acid kinase	141.667
FLFIOBJN_01087	TonB-dependent receptor	174.333	GPNADHDJ_00492	efflux RND transporter periplasmic adaptor subunit	164.333	NIPOLPBK_01820	hypothetical protein	155	EIELFIGP_02188	maleylacetoacetate isomerase	161	PLCFDHLH_00985	DsbE family thiol:disulfide interchange protein	165.667	IMCGPPIG_04418	hypothetical protein	178.667	AEPCKKLL_00618	ribosome maturation factor RimM	141.333
FLFIOBJN_02304	tRNA (adenosine(37)-N6)-threonylcarbamoyltransferase complex transferase subunit TsaD	174.333	GPNADHDJ_04031	beta-hexosaminidase	164.333	NIPOLPBK_04227	peptidylprolyl isomerase	155	EIELFIGP_03229	tRNA (guanosine(46)-N7)-methyltransferase TrmB	161	PLCFDHLH_01017	barnase inhibitor	165.667	IMCGPPIG_01025	N-acetyltransferase	178.333	AEPCKKLL_01069	acetyl/propionyl/methylcrotonyl-CoA carboxylase subunit alpha	141.333
FLFIOBJN_03493	replication protein	174	GPNADHDJ_00757	hypothetical protein	164	NIPOLPBK_03786	elongation factor 4	154.333	EIELFIGP_01011	urocanate hydratase	160.667	PLCFDHLH_01780	glycoside hydrolase family 92 protein	165.667	IMCGPPIG_01832	ferredoxin	178	AEPCKKLL_01128	peptidase M20	141
FLFIOBJN_03851	signal peptidase I	174	GPNADHDJ_01686	hypothetical protein	164	NIPOLPBK_01532	ribokinase	154	EIELFIGP_04250	phosphoribosylformylglycinamidine synthase	160.667	PLCFDHLH_03371	polyisoprenoid-binding protein	165.667	IMCGPPIG_03237	serine--tRNA ligase	177.667	AEPCKKLL_03058	glucose-1-phosphate thymidylyltransferase	141
FLFIOBJN_00840	hypothetical protein	173.667	GPNADHDJ_03112	polyketide cyclase	163.667	NIPOLPBK_01989	cell division ATP-binding protein FtsE	154	EIELFIGP_00019	hypothetical protein	160.333	PLCFDHLH_02709	ribokinase	165.333	IMCGPPIG_04036	acyl-CoA thioesterase	177.333	AEPCKKLL_03076	hypothetical protein	140.667
FLFIOBJN_01040	cyclopropane-fatty-acyl-phospholipid synthase	173.667	GPNADHDJ_00824	UDP-N-acetylmuramoyl-tripeptide--D-alanyl-D- alanine ligase	163.333	NIPOLPBK_01990	RNA helicase	154	EIELFIGP_00090	MotA/TolQ/ExbB proton channel family protein	160.333	PLCFDHLH_03266	adenylosuccinate lyase	165.333	IMCGPPIG_03137	efflux RND transporter periplasmic adaptor subunit	176.667	AEPCKKLL_03711	cytochrome c oxidase subunit II	140.667
FLFIOBJN_03376	isochorismate synthase	173.667	GPNADHDJ_02012	lactoylglutathione lyase	163.333	NIPOLPBK_03149	penicillin-binding protein 1B	153.667	EIELFIGP_00233	UDP-3-O-(3-hydroxymyristoyl)glucosamine N-acyltransferase	160.333	PLCFDHLH_04037	thioredoxin	165.333	IMCGPPIG_00754	two-component sensor histidine kinase	176	AEPCKKLL_00829	Holliday junction resolvase RuvX	140.333
FLFIOBJN_01981	LysR family transcriptional regulator	173	GPNADHDJ_01872	tRNA (guanosine(46)-N7)-methyltransferase TrmB	163	NIPOLPBK_03328	type II toxin-antitoxin system ParD family antitoxin	153.667	EIELFIGP_00468	hypothetical protein	160.333	PLCFDHLH_00125	diaminopimelate decarboxylase	165	IMCGPPIG_03266	hypothetical protein	176	AEPCKKLL_00916	patatin	140.333
FLFIOBJN_03489	hypothetical protein	173	GPNADHDJ_02429	hypothetical protein	163	NIPOLPBK_03424	M13 family peptidase	153.667	EIELFIGP_02201	hypothetical protein	160.333	PLCFDHLH_01423	PTS fructose transporter subunit IIBC	165	IMCGPPIG_00588	aspartate--tRNA ligase	175.333	AEPCKKLL_01905	ribonuclease R	140.333
FLFIOBJN_00545	glycine--tRNA ligase subunit beta	172.667	GPNADHDJ_02509	GFA family protein	162.667	NIPOLPBK_03483	iron regulated lipoprotein	153.667	EIELFIGP_02236	formimidoylglutamate deiminase	160.333	PLCFDHLH_02588	ferredoxin	164.667	IMCGPPIG_03164	polyamine ABC transporter substrate-binding protein	175.333	AEPCKKLL_03297	histidine triad nucleotide-binding protein	140.333
FLFIOBJN_01038	N-acetyltransferase	172.333	GPNADHDJ_02245	Xaa-Pro dipeptidase	162.333	NIPOLPBK_00396	MetQ/NlpA family ABC transporter substrate-binding protein	153.667	EIELFIGP_01189	chromosome partitioning protein ParB	160	PLCFDHLH_00354	TIGR02449 family protein	164.333	IMCGPPIG_02406	cytochrome ubiquinol oxidase subunit I	175	AEPCKKLL_00982	YbhB/YbcL family Raf kinase inhibitor-like protein	139.667
FLFIOBJN_01275	polyisoprenoid-binding protein	172	GPNADHDJ_04029	CYTH domain-containing protein	162.333	NIPOLPBK_01500	cell division protein FtsA	153.333	EIELFIGP_03214	acireductone synthase	160	PLCFDHLH_00732	aspartate--tRNA ligase	164.333	IMCGPPIG_03888	thioredoxin	175	AEPCKKLL_03602	DNA-binding response regulator	139.667
FLFIOBJN_01482	GAF domain-containing protein	172	GPNADHDJ_01572	hypothetical protein	162	NIPOLPBK_01687	hypothetical protein	153.333	EIELFIGP_01234	acyl carrier protein	159.667	PLCFDHLH_01600	hypothetical protein	164.333	IMCGPPIG_03095	peptidylprolyl isomerase	174.667	AEPCKKLL_02640	hypothetical protein	139.333
FLFIOBJN_01857	lytic transglycosylase	172	GPNADHDJ_02384	type II toxin-antitoxin system ParD family antitoxin	162	NIPOLPBK_03012	peptidase M28 family protein	153	EIELFIGP_01263	HAMP domain-containing protein	159.333	PLCFDHLH_02143	ADP-ribosylglycohydrolase	164.333	IMCGPPIG_02774	cell wall hydrolase	174.333	AEPCKKLL_03994	M13 family peptidase	139.333
FLFIOBJN_03429	ABC transporter ATP-binding protein	172	GPNADHDJ_02222	formate dehydrogenase subunit alpha	161	NIPOLPBK_01207	PIN domain-containing protein	152.667	EIELFIGP_04065	asparaginase	158.333	PLCFDHLH_00693	type IV-A pilus assembly ATPase PilB	163.667	IMCGPPIG_03839	hypothetical protein	174.333	AEPCKKLL_00810	BolA family transcriptional regulator	139
FLFIOBJN_04248	hypothetical protein	172	GPNADHDJ_02918	hydroxymethylglutaryl-CoA lyase	161	NIPOLPBK_00364	DNA-binding protein	152.667	EIELFIGP_02943	hypothetical protein	157.667	PLCFDHLH_00177	LPS export ABC transporter periplasmic protein LptC	163.333	IMCGPPIG_00425	hypothetical protein	174	AEPCKKLL_03524	uroporphyrinogen decarboxylase	139
FLFIOBJN_04315	N-acetyltransferase	172	GPNADHDJ_01965	glucose-6-phosphate isomerase	160.667	NIPOLPBK_04207	response regulator	152.667	EIELFIGP_02942	ribonuclease III	157.333	PLCFDHLH_01018	ribonuclease	163.333	IMCGPPIG_00629	type II secretion system F family protein	174	AEPCKKLL_01493	lipopolysaccharide assembly protein LapB	138.667
FLFIOBJN_01701	histidine ammonia-lyase	171.667	GPNADHDJ_02057	septal ring lytic transglycosylase RlpA family protein	160.667	NIPOLPBK_04179	alanine--tRNA ligase	152.333	EIELFIGP_03613	D-alanine--D-alanine ligase	157	PLCFDHLH_04074	glutathionylspermidine synthase family protein	163.333	IMCGPPIG_03252	histidine ammonia-lyase	174	AEPCKKLL_00909	hypothetical protein	138.333
FLFIOBJN_02785	formate dehydrogenase subunit alpha	171.667	GPNADHDJ_00443	ParA family protein	160.333	NIPOLPBK_01119	nicotinate-nucleotide diphosphorylase (carboxylating)	152	EIELFIGP_04620	Holliday junction resolvase RuvX	157	PLCFDHLH_03430	thiol:disulfide interchange protein DsbG	163	IMCGPPIG_02083	hypothetical protein	173.667	AEPCKKLL_01438	iron ABC transporter permease	138.333
FLFIOBJN_00273	TonB-dependent siderophore receptor	171.333	GPNADHDJ_00827	cell division protein FtsL	160.333	NIPOLPBK_03185	4-(cytidine 5'-diphospho)-2-C-methyl-D-erythritol kinase	152	EIELFIGP_00241	membrane protein	156.667	PLCFDHLH_03889	autotransporter domain-containing protein	163	IMCGPPIG_02377	response regulator	173.667	AEPCKKLL_00082	TonB-dependent receptor	137.667
FLFIOBJN_00727	hypothetical protein	171.333	GPNADHDJ_01940	Signal recognition particle receptor FtsY	160.333	NIPOLPBK_00968	serine--tRNA ligase	152	EIELFIGP_02697	YeeE/YedE family protein	156.667	PLCFDHLH_00287	methyltransferase domain-containing protein	162.333	IMCGPPIG_01447	DsbE family thiol:disulfide interchange protein	173.333	AEPCKKLL_01685	chemotaxis protein	137.667
FLFIOBJN_00750	TIGR00730 family Rossman fold protein	171.333	GPNADHDJ_03807	lipopolysaccharide assembly protein LapB	160.333	NIPOLPBK_01930	3-deoxy-7-phosphoheptulonate synthase	151.667	EIELFIGP_02339	phosphate regulon transcriptional regulatory protein PhoB	156.333	PLCFDHLH_00851	phosphoglucosamine mutase	162.333	IMCGPPIG_01997	ribosome maturation factor RimM	173.333	AEPCKKLL_01727	ribosome-binding factor A	137.667
FLFIOBJN_01796	phenylalanine--tRNA ligase subunit beta	171	GPNADHDJ_01754	monothiol glutaredoxin, Grx4 family	160	NIPOLPBK_03955	transcriptional regulator	151.667	EIELFIGP_02588	ABC transporter permease	156.333	PLCFDHLH_01581	fumarylacetoacetate hydrolase	162.333	IMCGPPIG_03624	autotransporter domain-containing protein	173.333	AEPCKKLL_01811	ribonuclease G	137.667
FLFIOBJN_02952	MotA/TolQ/ExbB proton channel family protein	171	GPNADHDJ_02219	bifunctional (p)ppGpp synthetase/guanosine-3',5'-bis(diphosphate) 3'-pyrophosphohydrolase	160	NIPOLPBK_02190	GFA family protein	151.333	EIELFIGP_03274	hypothetical protein	156.333	PLCFDHLH_02747	UDP-N-acetylmuramoyl-L-alanyl-D-glutamate--2, 6-diaminopimelate ligase	162.333	IMCGPPIG_00114	N-acetyltransferase	173	AEPCKKLL_03425	UDP-N-acetylmuramoyl-tripeptide--D-alanyl-D- alanine ligase	137.667
FLFIOBJN_01948	4-(cytidine 5'-diphospho)-2-C-methyl-D-erythritol kinase	170.667	GPNADHDJ_04016	amidohydrolase	160	NIPOLPBK_00966	LysR family transcriptional regulator	151.333	EIELFIGP_02303	hypothetical protein	156	PLCFDHLH_03901	hypothetical protein	162.333	IMCGPPIG_02925	MotA/TolQ/ExbB proton channel family protein	173	AEPCKKLL_03516	hypothetical protein	137.667
FLFIOBJN_04366	flagellar protein FliT	170.667	GPNADHDJ_04091	lytic murein transglycosylase	160	NIPOLPBK_03151	nucleoside diphosphate kinase regulator	151	EIELFIGP_02780	ferredoxin	156	PLCFDHLH_03939	hypothetical protein	162.333	IMCGPPIG_03783	putative Fe-S cluster assembly protein SufT	173	AEPCKKLL_00101	DNA-binding transcriptional regulator Fis	137.333
FLFIOBJN_00481	acyl carrier protein	170	GPNADHDJ_00758	HutD family protein	159.333	NIPOLPBK_02413	TonB-dependent receptor	150.667	EIELFIGP_03525	TetR/AcrR family transcriptional regulator	156	PLCFDHLH_02677	2-octaprenyl-6-methoxyphenyl hydroxylase	162	IMCGPPIG_04042	N-acetylmuramoyl-L-alanine amidase	173	AEPCKKLL_00934	orotidine-5'-phosphate decarboxylase	137.333
FLFIOBJN_02373	serine endoprotease DegQ	170	GPNADHDJ_01691	sulfurtransferase	159.333	NIPOLPBK_01365	Protein YciI	150.333	EIELFIGP_03722	molybdenum cofactor guanylyltransferase	155	PLCFDHLH_04441	hypothetical protein	161.667	IMCGPPIG_01546	CusA/CzcA family heavy metal efflux RND transporter	172.667	AEPCKKLL_02447	enterobactin synthase subunit F	137.333
FLFIOBJN_03208	hypothetical protein	170	GPNADHDJ_03810	UTP--glucose-1-phosphate uridylyltransferase	159	NIPOLPBK_02542	TetR/AcrR family transcriptional regulator	150	EIELFIGP_03906	hypothetical protein	155	PLCFDHLH_01760	hemolysin III	161	IMCGPPIG_02496	DNA-binding transcriptional regulator	172.667	AEPCKKLL_01015	L,D-transpeptidase	137
FLFIOBJN_04032	siderophore-interacting protein	170	GPNADHDJ_00729	HPr kinase/phosphorylase	158.667	NIPOLPBK_03168	NAD(P) transhydrogenase subunit alpha	150	EIELFIGP_04639	kinase	155	PLCFDHLH_04140	RtcB family protein	161	IMCGPPIG_04028	isoleucine--tRNA ligase	172.667	AEPCKKLL_02737	TlpA family protein disulfide reductase	137
FLFIOBJN_04388	GntR family transcriptional regulator	170	GPNADHDJ_03846	aspartate--tRNA ligase	158.667	NIPOLPBK_01414	glutathione S-transferase family protein	149.667	EIELFIGP_03809	hypothetical protein	154.667	PLCFDHLH_02129	MotA/TolQ/ExbB proton channel family protein	160.667	IMCGPPIG_00167	aspartate carbamoyltransferase	172	AEPCKKLL_03548	TetR/AcrR family transcriptional regulator	136.333
FLFIOBJN_00191	acetyl-CoA C-acyltransferase	169.667	GPNADHDJ_01666	hypothetical protein	158.333	NIPOLPBK_02661	S46 family peptidase	149.667	EIELFIGP_02322	S46 family peptidase	154.333	PLCFDHLH_00856	triose-phosphate isomerase	160.333	IMCGPPIG_02179	3-methyl-2-oxobutanoate hydroxymethyltransferase	171.667	AEPCKKLL_03574	response regulator	136.333
FLFIOBJN_01606	penicillin-binding protein 2	169.667	GPNADHDJ_01733	MotA/TolQ/ExbB proton channel family protein	158.333	NIPOLPBK_02432	hypothetical protein	149.333	EIELFIGP_04145	energy transducer TonB	154.333	PLCFDHLH_00931	N-acetylmuramoyl-L-alanine amidase	160	IMCGPPIG_02318	glutamine--fructose-6-phosphate transaminase (isomerizing)	171.667	AEPCKKLL_00030	hypothetical protein	136
FLFIOBJN_01970	hypothetical protein	169.667	GPNADHDJ_02297	S9 family peptidase	158.333	NIPOLPBK_02449	radical SAM protein	149.333	EIELFIGP_02642	LacI family DNA-binding transcriptional regulator	154	PLCFDHLH_01229	flagellar hook protein FliD	160	IMCGPPIG_02452	MFS transporter	171.667	AEPCKKLL_00952	BlaI/MecI/CopY family transcriptional regulator	136
FLFIOBJN_02917	cytochrome c	169.333	GPNADHDJ_03486	patatin	158.333	NIPOLPBK_02613	hypothetical protein	149	EIELFIGP_03355	50S ribosomal protein L3 N(5)-glutamine methyltransferase	153.667	PLCFDHLH_03685	hypothetical protein	160	IMCGPPIG_02634	molybdate ABC transporter substrate-binding protein	171.667	AEPCKKLL_01825	thioredoxin	136
FLFIOBJN_00504	hypothetical protein	168	GPNADHDJ_04140	SseB family protein	158.333	NIPOLPBK_02336	dTDP-4-dehydrorhamnose 3,5-epimerase	148.667	EIELFIGP_03965	thiol:disulfide interchange protein DsbG	153.667	PLCFDHLH_03843	agmatine deiminase family protein	159.667	IMCGPPIG_02789	colicin V biosynthesis protein	171.667	AEPCKKLL_02107	membrane protein	136
FLFIOBJN_02167	response regulator	168	GPNADHDJ_02136	acetylornithine carbamoyltransferase	158	NIPOLPBK_03107	L2 family class A beta-lactamase	148.667	EIELFIGP_00210	asparagine synthase B	153.333	PLCFDHLH_03931	methyl-accepting chemotaxis protein	159.667	IMCGPPIG_00152	LPS export ABC transporter ATP-binding protein	171.333	AEPCKKLL_00808	hypothetical protein	135.333
FLFIOBJN_02988	Elastase inhibitor AFLEI flags: Precursor	168	GPNADHDJ_02382	2-methylaconitate cis-trans isomerase PrpF	158	NIPOLPBK_03222	50S ribosomal protein L3 N(5)-glutamine methyltransferase	148.667	EIELFIGP_00700	alpha/beta hydrolase	153.333	PLCFDHLH_03998	murein transglycosylase	159.667	IMCGPPIG_00627	type IV-A pilus assembly ATPase PilB	171.333	AEPCKKLL_00880	membrane protein insertase YidC	135.333
FLFIOBJN_04386	membrane protein	168	GPNADHDJ_03681	colicin V biosynthesis protein	158	NIPOLPBK_03686	cytochrome c oxidase subunit II	148.333	EIELFIGP_01556	undecaprenyldiphospho-muramoylpentapeptide beta-N-acetylglucosaminyltransferase	153.333	PLCFDHLH_02443	DNA-binding response regulator	159.333	IMCGPPIG_03082	UDP-3-O-(3-hydroxymyristoyl)glucosamine N-acyltransferase	171.333	AEPCKKLL_02730	putative Fe-S cluster assembly protein SufT	135.333
FLFIOBJN_00677	hypothetical protein	167.667	GPNADHDJ_01319	RNA polymerase sigma-54 factor	157.667	NIPOLPBK_00186	hypothetical protein	148	EIELFIGP_00193	ribonuclease R	153	PLCFDHLH_02873	glutathione S-transferase	159.333	IMCGPPIG_03157	hypothetical protein	171.333	AEPCKKLL_01217	hypothetical protein	135
FLFIOBJN_02645	agmatine deiminase family protein	167.667	GPNADHDJ_04226	aminotransferase	157.667	NIPOLPBK_01775	transcriptional regulator	147.667	EIELFIGP_02935	beta-hexosaminidase	153	PLCFDHLH_03092	hypothetical protein	159.333	IMCGPPIG_00145	hypothetical protein	170.667	AEPCKKLL_02165	GlsB/YeaQ/YmgE family stress response membrane protein	135
FLFIOBJN_02154	septal ring lytic transglycosylase RlpA family protein	167.333	GPNADHDJ_03231	haloacid dehalogenase	157.333	NIPOLPBK_03656	hypothetical protein	147.333	EIELFIGP_03286	flagellar protein FliT	153	PLCFDHLH_00289	lytic transglycosylase	159	IMCGPPIG_02455	DNA-binding response regulator	170.667	AEPCKKLL_03522	3-dehydroquinate synthase	134.667
FLFIOBJN_01544	CoA transferase subunit A	167	GPNADHDJ_00944	DNA topoisomerase I	157	NIPOLPBK_03954	methyl-accepting chemotaxis protein	147.333	EIELFIGP_00958	hypothetical protein	152.667	PLCFDHLH_00433	glycosyl transferase	159	IMCGPPIG_00176	twitching motility protein PilT	170.333	AEPCKKLL_00235	bifunctional N-acetylglucosamine-1-phosphate uridyltransferase/glucosamine-1-phosphate acetyltransferase	134.333
FLFIOBJN_01835	glycosyltransferase family 1 protein	167	GPNADHDJ_01281	methyl-accepting chemotaxis protein	157	NIPOLPBK_02792	lipopolysaccharide assembly protein LapB	147	EIELFIGP_00981	hypothetical protein	151.667	PLCFDHLH_00979	thiol reductant ABC exporter subunit CydD	159	IMCGPPIG_01543	acetolactate synthase large subunit	170.333	AEPCKKLL_02031	hypothetical protein	134.333
FLFIOBJN_02646	hypothetical protein	167	GPNADHDJ_03997	Holliday junction branch migration DNA helicase RuvB	157	NIPOLPBK_00314	DNA-binding response regulator	147	EIELFIGP_01289	membrane protein	151.667	PLCFDHLH_00019	bifunctional riboflavin kinase/FAD synthetase	158.667	IMCGPPIG_00098	diaminopimelate decarboxylase	170	AEPCKKLL_00584	phosphatase	134
FLFIOBJN_00933	hypothetical protein	166.667	GPNADHDJ_00742	hypothetical protein	156.667	NIPOLPBK_03840	membrane protein	147	EIELFIGP_01045	M23 family peptidase	151.333	PLCFDHLH_02233	ferredoxin family protein	158.667	IMCGPPIG_01205	chemotaxis protein	169.667	AEPCKKLL_02951	LacI family transcriptional regulator	134
FLFIOBJN_01542	phosphomannomutase/phosphoglucomutase	166.667	GPNADHDJ_02375	response regulator	156.667	NIPOLPBK_00068	membrane protein	146.667	EIELFIGP_02742	polynucleotide adenylyltransferase PcnB	151.333	PLCFDHLH_00364	glutamate-1-semialdehyde 2,1-aminomutase	158.333	IMCGPPIG_01830	phosphopantetheine adenylyltransferase	169.667	AEPCKKLL_03900	chemotaxis protein CheW	134
FLFIOBJN_00073	alpha/beta hydrolase	166.333	GPNADHDJ_00915	DNA-binding protein	156.333	NIPOLPBK_00772	cytochrome d ubiquinol oxidase subunit II	146.667	EIELFIGP_02769	lipoprotein-releasing system ATP-binding protein LolD	151.333	PLCFDHLH_02087	nicotinate-nucleotide diphosphorylase (carboxylating)	158.333	IMCGPPIG_00150	LPS export ABC transporter periplasmic protein LptC	169.333	AEPCKKLL_01435	elongation factor G	133.667
FLFIOBJN_01797	phenylalanine--tRNA ligase subunit alpha	166.333	GPNADHDJ_02347	sensor histidine kinase	156.333	NIPOLPBK_02137	pilus assembly protein PilZ	146.333	EIELFIGP_02995	hypothetical protein	151.333	PLCFDHLH_00172	hypothetical protein	157.667	IMCGPPIG_04371	potassium transporter	169.333	AEPCKKLL_01775	hypothetical protein	133.667
FLFIOBJN_03329	AraC family transcriptional regulator	166.333	GPNADHDJ_04264	hydroxymethylbilane synthase	156.333	NIPOLPBK_03162	nitroreductase	146.333	EIELFIGP_00023	DNA topoisomerase IV subunit B	151	PLCFDHLH_00906	hypothetical protein	157.667	IMCGPPIG_02946	DNA (cytosine-5-)-methyltransferase	169	AEPCKKLL_02247	RtcB family protein	133.667
FLFIOBJN_00973	argininosuccinate synthase	166	GPNADHDJ_00528	hypothetical protein	155.667	NIPOLPBK_03651	lipoprotein-releasing system ATP-binding protein LolD	146	EIELFIGP_02162	MBL fold metallo-hydrolase	151	PLCFDHLH_02583	activator of HSP90 ATPase	157.667	IMCGPPIG_03238	energy transducer TonB	169	AEPCKKLL_03025	phosphoribosylformylglycinamidine synthase	133.667
FLFIOBJN_03852	elongation factor 4	166	GPNADHDJ_00735	LPS export ABC transporter periplasmic protein LptC	155.667	NIPOLPBK_03966	NfeD family protein	146	EIELFIGP_02905	phosphonoacetate hydrolase	151	PLCFDHLH_03362	3-dehydroquinate synthase	157.667	IMCGPPIG_03526	conjugative transfer protein	169	AEPCKKLL_03286	SIR2 family protein	133.667
FLFIOBJN_03944	phosphoribosylformylglycinamidine synthase	166	GPNADHDJ_01167	5'-nucleotidase, lipoprotein e(P4) family	155.667	NIPOLPBK_03144	hypothetical protein	145.667	EIELFIGP_03226	LPS export ABC transporter ATP-binding protein	151	PLCFDHLH_04263	DNA repair protein RecN	157.667	IMCGPPIG_00517	hypothetical protein	168.667	AEPCKKLL_03508	2-methylaconitate cis-trans isomerase PrpF	133.667
FLFIOBJN_00526	chromosome partitioning protein ParB	165.667	GPNADHDJ_03845	hypothetical protein	155.667	NIPOLPBK_00670	hypothetical protein	145.667	EIELFIGP_04369	hypothetical protein	151	PLCFDHLH_00016	4-hydroxy-3-methylbut-2-enyl diphosphate reductase	157.333	IMCGPPIG_01143	response regulator	168.667	AEPCKKLL_02514	Protein SlyX	133.333
FLFIOBJN_01608	UDP-N-acetylmuramoyl-tripeptide--D-alanyl-D- alanine ligase	165.667	GPNADHDJ_03912	hypothetical protein	155.667	NIPOLPBK_00184	hypothetical protein	145.333	EIELFIGP_01935	hypothetical protein	150.667	PLCFDHLH_02061	polyamine ABC transporter substrate-binding protein	157	IMCGPPIG_02986	CBS domain-containing protein	168.667	AEPCKKLL_02889	inositol monophosphatase	133.333
FLFIOBJN_01620	M23 family peptidase	165.667	GPNADHDJ_01074	TetR family transcriptional regulator	155.333	NIPOLPBK_01902	polymerase	145.333	EIELFIGP_02142	hypothetical protein	150.667	PLCFDHLH_04110	4-(cytidine 5'-diphospho)-2-C-methyl-D-erythritol kinase	157	IMCGPPIG_03769	4-(cytidine 5'-diphospho)-2-C-methyl-D-erythritol kinase	168.667	AEPCKKLL_03419	cell division protein FtsQ	133.333
FLFIOBJN_03650	hypothetical protein	165.667	GPNADHDJ_01514	polymer-forming cytoskeletal protein	155.333	NIPOLPBK_01026	DNA topoisomerase IV subunit B	145	EIELFIGP_00300	SUF system Fe-S cluster assembly regulator	150.333	PLCFDHLH_00203	twitching motility protein PilT	156.667	IMCGPPIG_03812	chemotaxis protein	168.333	AEPCKKLL_00684	S9 family peptidase	133
FLFIOBJN_02637	cytochrome c biogenesis protein CcsA	165.333	GPNADHDJ_01989	hypothetical protein	155.333	NIPOLPBK_01163	hypothetical protein	145	EIELFIGP_00434	lipoprotein signal peptidase	150.333	PLCFDHLH_02670	glutamine--tRNA ligase/YqeY domain fusion protein	156.667	IMCGPPIG_03382	bifunctional diaminohydroxyphosphoribosylaminopyrimidine deaminase/5-amino-6-(5-phosphoribosylamino)uracil reductase RibD	168	AEPCKKLL_01527	activator of HSP90 ATPase	133
FLFIOBJN_00527	ParA family protein	165	GPNADHDJ_02095	BolA family transcriptional regulator	155.333	NIPOLPBK_03433	peptidase M20	145	EIELFIGP_02944	signal peptidase I	150.333	PLCFDHLH_02805	L-threonine 3-dehydrogenase	156.667	IMCGPPIG_04026	4-hydroxy-3-methylbut-2-enyl diphosphate reductase	168	AEPCKKLL_01875	hypoxanthine-guanine phosphoribosyltransferase	133
FLFIOBJN_01508	cystathionine gamma-synthase	165	GPNADHDJ_03199	orotate phosphoribosyltransferase	155.333	NIPOLPBK_03896	sigma-54-dependent Fis family transcriptional regulator	145	EIELFIGP_01734	Holliday junction branch migration DNA helicase RuvB	150	PLCFDHLH_00018	isoleucine--tRNA ligase	156.333	IMCGPPIG_01833	gamma-glutamyltransferase	167.667	AEPCKKLL_02815	zinc-binding alcohol dehydrogenase family protein	133
FLFIOBJN_02480	acireductone dioxygenase	165	GPNADHDJ_03369	C4-dicarboxylate transporter	155.333	NIPOLPBK_01366	BolA family transcriptional regulator	144.667	EIELFIGP_01930	DNA topoisomerase I	150	PLCFDHLH_00044	DNA-binding response regulator	156.333	IMCGPPIG_03525	Type IV secretion system protein PtlF	167.667	AEPCKKLL_02823	S46 family peptidase	133
FLFIOBJN_02766	Xaa-Pro dipeptidase	165	GPNADHDJ_00627	hypothetical protein	155	NIPOLPBK_03111	aspartate--tRNA ligase	144.667	EIELFIGP_00117	5-(carboxyamino)imidazole ribonucleotide synthase	149.667	PLCFDHLH_01108	alcohol dehydrogenase	156	IMCGPPIG_03744	ribosome biogenesis GTPase Der	167.667	AEPCKKLL_03569	chemotaxis protein CheW	133
FLFIOBJN_02858	type VI secretion protein	165	GPNADHDJ_01465	ribonuclease G	155	NIPOLPBK_03204	glycosyltransferase family 1 protein	144.667	EIELFIGP_02960	membrane protein	149.667	PLCFDHLH_01808	AraC family transcriptional regulator	155.667	IMCGPPIG_03792	nitroreductase	167.667	AEPCKKLL_02744	4-(cytidine 5'-diphospho)-2-C-methyl-D-erythritol kinase	132.667
FLFIOBJN_01964	NADP transhydrogenase subunit alpha	164.667	GPNADHDJ_01651	carbon storage regulator	155	NIPOLPBK_00969	energy transducer TonB	144.667	EIELFIGP_00057	hypothetical protein	149.333	PLCFDHLH_03500	phosphoserine aminotransferase	155.667	IMCGPPIG_04428	hypothetical protein	167.667	AEPCKKLL_03225	fimbrial protein	132.667
FLFIOBJN_02929	KR domain-containing protein	164.667	GPNADHDJ_01678	hypothetical protein	154.667	NIPOLPBK_01849	TonB-dependent receptor	144	EIELFIGP_01004	hypothetical protein	149.333	PLCFDHLH_02587	gamma-glutamyltransferase	155.333	IMCGPPIG_02803	glutaredoxin 3	167.333	AEPCKKLL_02802	hypothetical protein	132
FLFIOBJN_03453	tRNA (guanosine(37)-N1)-methyltransferase TrmD	164.667	GPNADHDJ_02023	hypothetical protein	154.667	NIPOLPBK_01259	hypothetical protein	143.667	EIELFIGP_03828	hypothetical protein	149.333	PLCFDHLH_02863	hypothetical protein	155.333	IMCGPPIG_04145	2,3-dihydro-2,3-dihydroxybenzoate synthetase	167.333	AEPCKKLL_02928	thiol reductant ABC exporter subunit CydC	132
FLFIOBJN_01758	multidrug efflux RND transporter permease subunit	164	GPNADHDJ_02976	beta-hydroxydecanoyl-ACP dehydratase	154.667	NIPOLPBK_01316	dihydroorotase	143.667	EIELFIGP_00425	acyl-CoA thioesterase	149	PLCFDHLH_00361	hypothetical protein	155	IMCGPPIG_00327	pyridoxal phosphate-dependent aminotransferase	167	AEPCKKLL_03121	class I SAM-dependent methyltransferase	132
FLFIOBJN_00121	hypothetical protein	163.667	GPNADHDJ_03564	outer membrane lipid asymmetry maintenance protein MlaD	154.667	NIPOLPBK_02847	hypothetical protein	143.667	EIELFIGP_02197	cystathionine gamma-synthase	149	PLCFDHLH_01809	hypothetical protein	155	IMCGPPIG_02265	VOC family protein	167	AEPCKKLL_03664	SsrA-binding protein	132
FLFIOBJN_03039	hypothetical protein	163.667	GPNADHDJ_00568	energy transducer TonB	154.333	NIPOLPBK_03207	phosphoglucosamine mutase	143.333	EIELFIGP_01026	N-acetylmuramoyl-L-alanine amidase	148	PLCFDHLH_02999	peptidase M23	155	IMCGPPIG_02661	LPS-assembly protein LptD	167	AEPCKKLL_00290	septal ring lytic transglycosylase RlpA family protein	131.667
FLFIOBJN_03162	hypothetical protein	163.667	GPNADHDJ_02345	putative selenoprotein	154.333	NIPOLPBK_02329	CoA transferase subunit B	143	EIELFIGP_01730	cell envelope integrity protein TolA	148	PLCFDHLH_00701	outer membrane protein assembly factor BamD	154.333	IMCGPPIG_00260	hydroxyacylglutathione hydrolase	166.333	AEPCKKLL_01855	DksA/TraR family C4-type zinc finger protein	131
FLFIOBJN_00105	D-alanine--D-alanine ligase	163.333	GPNADHDJ_00349	membrane protein	154	NIPOLPBK_03023	hypothetical protein	143	EIELFIGP_03446	glutathionylspermidine synthase family protein	148	PLCFDHLH_01842	TetR family transcriptional regulator	154.333	IMCGPPIG_01464	LacI family transcriptional regulator	166.333	AEPCKKLL_02117	DNA topoisomerase IV subunit B	131
FLFIOBJN_04267	valine--tRNA ligase	163.333	GPNADHDJ_00681	pilus assembly protein PilZ	154	NIPOLPBK_01546	diacylglycerol kinase	142.667	EIELFIGP_04425	ribose-5-phosphate isomerase	148	PLCFDHLH_02142	hypothetical protein	154.333	IMCGPPIG_02650	glutamine--tRNA ligase/YqeY domain fusion protein	166	AEPCKKLL_03840	hypothetical protein	131
FLFIOBJN_04406	methionine--tRNA ligase	163.333	GPNADHDJ_03805	integration host factor subunit beta	154	NIPOLPBK_02685	hypothetical protein	142.667	EIELFIGP_03768	3-deoxy-D-manno-octulosonic acid kinase	147.667	PLCFDHLH_02414	DNA helicase II	154.333	IMCGPPIG_01126	alcohol dehydrogenase	165.333	AEPCKKLL_00088	ABC transporter permease	130.667
FLFIOBJN_00813	phosphoenolpyruvate--protein phosphotransferase	163	GPNADHDJ_00475	hypothetical protein	153.667	NIPOLPBK_02721	peroxidase	142.667	EIELFIGP_03995	transcriptional regulator	147.667	PLCFDHLH_01727	hypothetical protein	154	IMCGPPIG_02967	nicotinate-nucleotide diphosphorylase (carboxylating)	165.333	AEPCKKLL_01070	methylcrotonoyl-CoA carboxylase	130.667
FLFIOBJN_03112	DNA topoisomerase IV subunit A	163	GPNADHDJ_01223	hypothetical protein	153.333	NIPOLPBK_03898	RNA polymerase sigma-54 factor	142.667	EIELFIGP_04116	formate dehydrogenase subunit alpha	147.667	PLCFDHLH_02430	glycosyltransferase family 2 protein	154	IMCGPPIG_02106	LLM class flavin-dependent oxidoreductase	165	AEPCKKLL_00207	hypothetical protein	130.333
FLFIOBJN_04081	Co2+/Mg2+ efflux protein ApaG	162.333	GPNADHDJ_00787	ribokinase	152.333	NIPOLPBK_00745	2,5-didehydrogluconate reductase DkgB	142.667	EIELFIGP_00125	cytochrome c	147.333	PLCFDHLH_03602	glutamine--fructose-6-phosphate transaminase (isomerizing)	154	IMCGPPIG_02960	KR domain-containing protein	165	AEPCKKLL_03629	ferredoxin	130.333
FLFIOBJN_01386	hypothetical protein	162	GPNADHDJ_01716	hemolysin secretion protein D	152.333	NIPOLPBK_02514	pyridoxal phosphate-dependent aminotransferase	142.333	EIELFIGP_01881	carboxylesterase	147.333	PLCFDHLH_02094	KR domain-containing protein	153.333	IMCGPPIG_01863	hypothetical protein	164.667	AEPCKKLL_01702	ATP-dependent Clp protease proteolytic subunit	129.667
FLFIOBJN_02750	pyridoxal phosphate-dependent aminotransferase	161.667	GPNADHDJ_03946	symmetrical bis(5'-nucleosyl)-tetraphosphatase	152	NIPOLPBK_02700	porphyrin biosynthesis protein	142.333	EIELFIGP_02304	Protein SlyX	147.333	PLCFDHLH_02279	DNA repair protein RadA	153.333	IMCGPPIG_02439	CusA/CzcA family heavy metal efflux RND transporter	164.667	AEPCKKLL_01532	TetR/AcrR family transcriptional regulator	129.333
FLFIOBJN_03140	carboxymuconolactone decarboxylase family protein	161.667	GPNADHDJ_01174	recombination-associated protein RdgC	151.667	NIPOLPBK_04024	ABC transporter permease	142.333	EIELFIGP_04150	LysR family transcriptional regulator	147.333	PLCFDHLH_02831	membrane protein	153	IMCGPPIG_03092	polyhydroxyalkanoate depolymerase	164.667	AEPCKKLL_01886	elongation factor 4	129.333
FLFIOBJN_03762	ribonuclease R	161.667	GPNADHDJ_02518	polyhydroxyalkanoate depolymerase	151.667	NIPOLPBK_01108	type IV pilus modification protein PilV	142	EIELFIGP_01299	RNA pyrophosphohydrolase	147	PLCFDHLH_02920	DNA-binding transcriptional regulator Fis	153	IMCGPPIG_02236	methylisocitrate lyase	164.333	AEPCKKLL_02627	secretion protein	129.333
FLFIOBJN_02525	HD domain-containing protein	161.333	GPNADHDJ_02699	CBS domain-containing protein	151.667	NIPOLPBK_01681	response regulator	142	EIELFIGP_03367	deoxycytidine triphosphate deaminase	147	PLCFDHLH_00691	type II secretion system F family protein	152.667	IMCGPPIG_03317	hypothetical protein	164.333	AEPCKKLL_02634	type VI secretion protein	129.333
FLFIOBJN_01521	anchor NAD-dependent epimerase/dehydratase/dehydrogenase	161	GPNADHDJ_02948	hypothetical protein	151.667	NIPOLPBK_03329	Fe/S-dependent 2-methylisocitrate dehydratase AcnD	142	EIELFIGP_01116	endonuclease/exonuclease/phosphatase family protein	146.667	PLCFDHLH_02866	hypothetical protein	152.667	IMCGPPIG_03786	NAD(P) transhydrogenase subunit alpha	164.333	AEPCKKLL_03540	hemolysin III	129.333
FLFIOBJN_03600	molybdenum cofactor guanylyltransferase	161	GPNADHDJ_04269	TonB-dependent receptor	151.333	NIPOLPBK_03731	hypothetical protein	141.667	EIELFIGP_00310	diaminopimelate decarboxylase	146.333	PLCFDHLH_01002	LacI family transcriptional regulator	152.333	IMCGPPIG_04211	hypothetical protein	164.333	AEPCKKLL_03593	3-methyl-2-oxobutanoate hydroxymethyltransferase	129.333
FLFIOBJN_03700	hypothetical protein	161	GPNADHDJ_02116	thiol reductant ABC exporter subunit CydD	151	NIPOLPBK_00517	endonuclease	141.667	EIELFIGP_02626	pyridoxine 5'-phosphate synthase	146.333	PLCFDHLH_03256	peptidylprolyl isomerase	152.333	IMCGPPIG_00417	hypothetical protein	164	AEPCKKLL_02210	cytochrome d ubiquinol oxidase subunit II	129
FLFIOBJN_04082	symmetrical bis(5'-nucleosyl)-tetraphosphatase	161	GPNADHDJ_02720	5-(carboxyamino)imidazole ribonucleotide synthase	151	NIPOLPBK_02793	hypothetical protein	141.333	EIELFIGP_01185	GlsB/YeaQ/YmgE family stress response membrane protein	146	PLCFDHLH_03671	5'-nucleotidase, lipoprotein e(P4) family	152.333	IMCGPPIG_01544	NAD-dependent succinate-semialdehyde dehydrogenase	164	AEPCKKLL_00092	transcriptional regulator	128.667
FLFIOBJN_00255	GNAT family N-acetyltransferase	160.667	GPNADHDJ_03619	alpha/beta hydrolase	151	NIPOLPBK_03429	hypothetical protein	141.333	EIELFIGP_01768	orotidine-5'-phosphate decarboxylase	146	PLCFDHLH_01085	phosphopantetheine-binding protein	152	IMCGPPIG_01178	flagellar protein FliT	163.667	AEPCKKLL_01755	phosphoglucosamine mutase	128.667
FLFIOBJN_00834	F420H(2):quinone oxidoreductase	160.667	GPNADHDJ_02262	isoleucine--tRNA ligase	150.667	NIPOLPBK_01300	polyhydroxyalkanoate synthesis repressor PhaR	141	EIELFIGP_03340	phosphoglucosamine mutase	146	PLCFDHLH_02017	23S rRNA (guanosine(2251)-2'-O)-methyltransferase RlmB	152	IMCGPPIG_03184	sulfurtransferase	163.667	AEPCKKLL_02843	carboxymuconolactone decarboxylase family protein	128.667
FLFIOBJN_01865	deoxycytidine triphosphate deaminase	160.667	GPNADHDJ_02343	pirin family protein	150.667	NIPOLPBK_02408	aminotransferase	141	EIELFIGP_04076	hypothetical protein	145.667	PLCFDHLH_03243	UDP-3-O-(3-hydroxymyristoyl)glucosamine N-acyltransferase	152	IMCGPPIG_04013	hypothetical protein	163.667	AEPCKKLL_00953	BlaR protein	128.333
FLFIOBJN_02267	hypothetical protein	160.333	GPNADHDJ_00719	Holliday junction resolvase RuvX	150.333	NIPOLPBK_02701	uroporphyrin-III methyltransferase	141	EIELFIGP_04555	hypothetical protein	145.667	PLCFDHLH_04523	alkyl hydroperoxide reductase subunit F	151.667	IMCGPPIG_00279	murein transglycosylase	163.333	AEPCKKLL_00303	response regulator	128
FLFIOBJN_02922	nicotinate-nucleotide diphosphorylase (carboxylating)	160.333	GPNADHDJ_02740	sodium-translocating pyrophosphatase	150.333	NIPOLPBK_00192	hypothetical protein	140.667	EIELFIGP_04598	hypothetical protein	145.667	PLCFDHLH_01596	UDP-glucose 4-epimerase	151.333	IMCGPPIG_00751	tRNA dihydrouridine(20/20a) synthase DusA	163	AEPCKKLL_02806	RluA family pseudouridine synthase	128
FLFIOBJN_00998	DsbE family thiol:disulfide interchange protein	160	GPNADHDJ_03930	glutamine--tRNA ligase/YqeY domain fusion protein	150	NIPOLPBK_00534	cytochrome c5 family protein	140.667	EIELFIGP_03212	methylthioribulose 1-phosphate dehydratase	145.333	PLCFDHLH_02288	ribosome maturation factor RimM	151.333	IMCGPPIG_02442	glycosyltransferase family 2 protein	163	AEPCKKLL_03570	chemotaxis protein	128
FLFIOBJN_01317	methyl-accepting chemotaxis protein	160	GPNADHDJ_01501	tetratricopeptide repeat protein	149.667	NIPOLPBK_02960	YeeE/YedE family protein	140.333	EIELFIGP_01320	hypothetical protein	145	PLCFDHLH_03929	chemotaxis protein	151.333	IMCGPPIG_01208	NUDIX hydrolase	162.667	AEPCKKLL_01021	peroxidase	127.667
FLFIOBJN_01856	ribonuclease E inhibitor RraB	160	GPNADHDJ_03066	triose-phosphate isomerase	149.667	NIPOLPBK_03914	flagellar hook protein FlgE	140.333	EIELFIGP_03339	UDP-glucose 4-epimerase GalE	145	PLCFDHLH_02590	phosphopantetheine adenylyltransferase	151	IMCGPPIG_02105	sulfurtransferase	162.667	AEPCKKLL_01250	L1 family subclass B3 metallo-beta-lactamase	127.667
FLFIOBJN_02099	bifunctional N-acetylglucosamine-1-phosphate uridyltransferase/glucosamine-1-phosphate acetyltransferase	159.667	GPNADHDJ_03851	L2 family class A beta-lactamase	149.667	NIPOLPBK_00506	SseB family protein	140.333	EIELFIGP_04638	aspartyl/asparaginyl beta-hydroxylase domain-containing protein	145	PLCFDHLH_03087	outer membrane lipid asymmetry maintenance protein MlaD	151	IMCGPPIG_03611	hypoxanthine-guanine phosphoribosyltransferase	162.667	AEPCKKLL_02733	asparaginase	127.667
FLFIOBJN_03705	penicillin-binding protein 1B	159.667	GPNADHDJ_00629	3-deoxy-D-manno-octulosonic acid kinase	149.333	NIPOLPBK_03807	hypothetical protein	140	EIELFIGP_01878	hydroxymethylbilane synthase	144.667	PLCFDHLH_04096	putative Fe-S cluster assembly protein SufT	151	IMCGPPIG_00887	ribonuclease E inhibitor RraB	162.333	AEPCKKLL_03622	signal recognition particle-docking protein FtsY	127.667
FLFIOBJN_02479	acireductone synthase	159.333	GPNADHDJ_00854	riboflavin synthase	149	NIPOLPBK_00094	membrane protein	140	EIELFIGP_03354	chorismate synthase	144.667	PLCFDHLH_04065	membrane protein	150.333	IMCGPPIG_02921	3-deoxy-manno-octulosonate cytidylyltransferase	162	AEPCKKLL_00925	formamidopyrimidine-DNA glycosylase	127.333
FLFIOBJN_01195	DNA-binding protein	158.667	GPNADHDJ_00556	imidazolonepropionase	148.333	NIPOLPBK_01665	hypothetical protein	139.667	EIELFIGP_04048	hypothetical protein	144.667	PLCFDHLH_00179	LPS export ABC transporter ATP-binding protein	150	IMCGPPIG_03044	radical SAM protein	162	AEPCKKLL_01621	acireductone synthase	127.333
FLFIOBJN_03252	XRE family transcriptional regulator	158.667	GPNADHDJ_00937	methionyl-tRNA formyltransferase	148.333	NIPOLPBK_01842	hypothetical protein	139.667	EIELFIGP_02076	decarboxylase	144.333	PLCFDHLH_02041	sulfurtransferase	150	IMCGPPIG_03242	phosphoserine aminotransferase	162	AEPCKKLL_01893	hypothetical protein	127.333
FLFIOBJN_03618	ribonuclease G	158.667	GPNADHDJ_04048	glutamyl-tRNA reductase	148.333	NIPOLPBK_00222	SUF system Fe-S cluster assembly regulator	139.667	EIELFIGP_01553	UDP-N-acetylmuramoyl-tripeptide--D-alanyl-D- alanine ligase	144	PLCFDHLH_00299	peptidase	149.667	IMCGPPIG_04110	dTDP-4-dehydrorhamnose reductase	162	AEPCKKLL_03793	hypothetical protein	127.333
FLFIOBJN_00373	GlsB/YeaQ/YmgE family stress response membrane protein	158.333	GPNADHDJ_03200	hypothetical protein	148	NIPOLPBK_02905	TetR family transcriptional regulator	139.667	EIELFIGP_03864	DNA repair protein RecN	144	PLCFDHLH_00388	sodium-translocating pyrophosphatase	149.667	IMCGPPIG_00718	patatin	161.667	AEPCKKLL_01809	metalloprotease TldD	127
FLFIOBJN_02513	2,3-bisphosphoglycerate-independent phosphoglycerate mutase	158.333	GPNADHDJ_00557	formimidoylglutamate deiminase	147.667	NIPOLPBK_03657	molecular chaperone HtpG	139.667	EIELFIGP_03979	sodium-translocating pyrophosphatase	144	PLCFDHLH_01552	beta-ketoacyl-[acyl-carrier-protein] synthase I	149.667	IMCGPPIG_00277	SseB family protein	161.333	AEPCKKLL_01851	hypothetical protein	127
FLFIOBJN_02651	hypothetical protein	158	GPNADHDJ_00738	BolA family transcriptional regulator	147.667	NIPOLPBK_00414	bifunctional N-acetylglucosamine-1-phosphate uridyltransferase/glucosamine-1-phosphate acetyltransferase	139.333	EIELFIGP_02750	sensor histidine kinase	143.333	PLCFDHLH_01923	putative protein YqiC	149.667	IMCGPPIG_00894	FimV protein	161.333	AEPCKKLL_01343	1,4-beta-D-glucan glucohydrolase	126.667
FLFIOBJN_00195	superoxide dismutase family protein	157.333	GPNADHDJ_00710	type IV pili twitching motility protein PilT	147.333	NIPOLPBK_02744	D-alanine--D-alanine ligase	139	EIELFIGP_01757	aminotransferase	143	PLCFDHLH_02133	3-deoxy-manno-octulosonate cytidylyltransferase	149.667	IMCGPPIG_00913	triose-phosphate isomerase	161.333	AEPCKKLL_03627	phosphopantetheine adenylyltransferase	126.667
FLFIOBJN_01269	uroporphyrinogen decarboxylase	157.333	GPNADHDJ_02403	polyisoprenoid-binding protein	147.333	NIPOLPBK_00070	polyhydroxyalkanoate depolymerase	139	EIELFIGP_04513	valine--tRNA ligase	143	PLCFDHLH_00233	pilus assembly protein PilZ	149.333	IMCGPPIG_00023	hypothetical protein	161	AEPCKKLL_00046	2-nonaprenyl-3-methyl-6-methoxy-1,4-benzoquinol hydroxylase	126.333
FLFIOBJN_01607	UDP-N-acetylmuramoyl-L-alanyl-D-glutamate--2, 6-diaminopimelate ligase	157.333	GPNADHDJ_03661	membrane protein	146.667	NIPOLPBK_02699	acetyl-CoA C-acyltransferase	138.667	EIELFIGP_00829	serine endoprotease DegQ	142.667	PLCFDHLH_01257	NUDIX hydrolase	149.333	IMCGPPIG_00924	NADH-quinone oxidoreductase subunit NuoI	161	AEPCKKLL_01027	peptidoglycan-binding protein	126.333
FLFIOBJN_00190	porphyrin biosynthesis protein	157	GPNADHDJ_03923	asparaginase	146.667	NIPOLPBK_03482	TonB-dependent receptor	138.667	EIELFIGP_01214	DNA polymerase I	142.667	PLCFDHLH_02474	hypothetical protein	149.333	IMCGPPIG_01505	tRNA threonylcarbamoyladenosine dehydratase	161	AEPCKKLL_02827	colicin V biosynthesis protein	126.333
FLFIOBJN_00571	3-methyl-2-oxobutanoate hydroxymethyltransferase	157	GPNADHDJ_04026	hypothetical protein	146.667	NIPOLPBK_00814	chromosome partitioning protein ParB	138.667	EIELFIGP_01286	membrane protein	142.667	PLCFDHLH_00050	hypothetical protein	148.667	IMCGPPIG_03790	NAD(P) transhydrogenase subunit alpha	161	AEPCKKLL_02908	argininosuccinate synthase	126.333
FLFIOBJN_00992	thiol reductant ABC exporter subunit CydD	156.667	GPNADHDJ_02173	pyruvate kinase	146.333	NIPOLPBK_01030	hypothetical protein	138.333	EIELFIGP_02627	radical SAM protein	142.667	PLCFDHLH_00288	hydroxyacylglutathione hydrolase	148.667	IMCGPPIG_00261	lytic transglycosylase	160.667	AEPCKKLL_01059	signal peptidase I	126
FLFIOBJN_01091	RNA helicase	156.667	GPNADHDJ_02231	selenide, water dikinase SelD	146.333	NIPOLPBK_01229	2,3-bisphosphoglycerate-independent phosphoglycerate mutase	138.333	EIELFIGP_03195	hypothetical protein	142.667	PLCFDHLH_01536	hypothetical protein	148.667	IMCGPPIG_02111	inorganic phosphate transporter	160.667	AEPCKKLL_02998	glutathione S-transferase family protein	126
FLFIOBJN_02025	hypothetical protein	156.333	GPNADHDJ_01541	hypothetical protein	146	NIPOLPBK_00752	YcgL domain-containing protein	138.333	EIELFIGP_01089	hypothetical protein	142.333	PLCFDHLH_03496	energy transducer TonB	148.667	IMCGPPIG_02388	3-oxoacyl-ACP reductase FabG	160.667	AEPCKKLL_04007	hypothetical protein	126
FLFIOBJN_01059	TatD family deoxyribonuclease	156	GPNADHDJ_02876	chemotaxis protein	146	NIPOLPBK_02704	hypothetical protein	138	EIELFIGP_01551	penicillin-binding protein 2	142.333	PLCFDHLH_03418	phosphoribosylformylglycinamidine synthase	148	IMCGPPIG_03307	hybrid sensor histidine kinase/response regulator	160.667	AEPCKKLL_00637	hypothetical protein	125.667
FLFIOBJN_01852	chorismate synthase	156	GPNADHDJ_03936	FAD-dependent oxidoreductase	146	NIPOLPBK_01834	hypothetical protein	137.333	EIELFIGP_04044	peptidase M20	142.333	PLCFDHLH_00026	acyl-CoA thioesterase	147.333	IMCGPPIG_02229	3-dehydroquinate synthase	160.333	AEPCKKLL_00863	glutathione peroxidase	125.667
FLFIOBJN_00378	hypothetical protein	155.667	GPNADHDJ_04212	ATP phosphoribosyltransferase	146	NIPOLPBK_02888	alpha/beta hydrolase	137.333	EIELFIGP_02915	hypothetical protein	142	PLCFDHLH_00837	FimV protein	147	IMCGPPIG_02364	septal ring lytic transglycosylase RlpA family protein	160.333	AEPCKKLL_01478	cytochrome c biogenesis protein CcsA	125.667
FLFIOBJN_04396	peptidoglycan endopeptidase	155.667	GPNADHDJ_00484	hypothetical protein	145.333	NIPOLPBK_04159	acyltransferase	137.333	EIELFIGP_02773	signal recognition particle-docking protein FtsY	141.667	PLCFDHLH_03556	septal ring lytic transglycosylase RlpA family protein	147	IMCGPPIG_03687	glycosyltransferase	160.333	AEPCKKLL_02168	ParA family protein	125.667
FLFIOBJN_01168	DNA topoisomerase I	155.333	GPNADHDJ_00728	RNase adaptor protein RapZ	145	NIPOLPBK_02387	DNA-binding response regulator	137	EIELFIGP_04308	LPS-assembly protein LptD	141.667	PLCFDHLH_04268	cytochrome c biogenesis protein CcsA	147	IMCGPPIG_04029	bifunctional riboflavin kinase/FAD synthetase	160.333	AEPCKKLL_03088	cystathionine gamma-synthase	125.667
FLFIOBJN_01614	cell division protein FtsQ	155.333	GPNADHDJ_02278	arginyl-tRNA-protein transferase	145	NIPOLPBK_01009	hypothetical protein	137	EIELFIGP_01430	response regulator	141.333	PLCFDHLH_01752	L-serine ammonia-lyase	146.667	IMCGPPIG_04224	hypothetical protein	160	AEPCKKLL_03588	ferredoxin family protein	125.333
FLFIOBJN_00650	hypothetical protein	155	GPNADHDJ_01717	ABC transporter ATP-binding protein	144.667	NIPOLPBK_01290	DNA-binding transcriptional regulator	136.667	EIELFIGP_04413	hypothetical protein	141.333	PLCFDHLH_02373	YcgL domain-containing protein	146.667	IMCGPPIG_00971	hypothetical protein	159.667	AEPCKKLL_02582	formimidoylglutamate deiminase	124.667
FLFIOBJN_04331	hypothetical protein	155	GPNADHDJ_01902	SsrA-binding protein	144.667	NIPOLPBK_02991	prepilin peptidase	136.333	EIELFIGP_04697	NAD-dependent succinate-semialdehyde dehydrogenase	141.333	PLCFDHLH_03876	hypoxanthine-guanine phosphoribosyltransferase	146.667	IMCGPPIG_01817	membrane protein	159.667	AEPCKKLL_00821	PTS fructose subfamily transporter subunit IIA	124.333
FLFIOBJN_01512	class I SAM-dependent methyltransferase	154.667	GPNADHDJ_03158	aspartate aminotransferase family protein	144.667	NIPOLPBK_03557	phenylalanine--tRNA ligase subunit alpha	136.333	EIELFIGP_00028	HlyC/CorC family transporter	141	PLCFDHLH_01553	beta-hydroxydecanoyl-ACP dehydratase	146.333	IMCGPPIG_01821	membrane protein	159.667	AEPCKKLL_01664	acetolactate synthase large subunit	124.333
FLFIOBJN_02531	transcriptional regulator	154.667	GPNADHDJ_00106	fasciclin	144	NIPOLPBK_03650	lipoprotein-releasing system transmembrane subunit LolC	136.333	EIELFIGP_00456	DNA repair protein RadA	141	PLCFDHLH_03543	response regulator	146.333	IMCGPPIG_02072	ATP-binding protein	159.333	AEPCKKLL_03686	TIGR00730 family Rossman fold protein	124.333
FLFIOBJN_00522	hypothetical protein	154.333	GPNADHDJ_03607	isocitrate lyase	144	NIPOLPBK_03655	signal recognition particle-docking protein FtsY	136	EIELFIGP_00794	arginase	141	PLCFDHLH_00144	TonB-dependent receptor	146	IMCGPPIG_03512	5'-nucleotidase, lipoprotein e(P4) family	159.333	AEPCKKLL_02636	hypothetical protein	124
FLFIOBJN_02123	S9 family peptidase	154.333	GPNADHDJ_03689	ISL3 family transposase ISStma11	144	NIPOLPBK_01367	LacI family transcriptional regulator	135.333	EIELFIGP_01170	glycine--tRNA ligase subunit beta	141	PLCFDHLH_02453	glycine--tRNA ligase subunit beta	146	IMCGPPIG_03848	TonB-dependent receptor	159	AEPCKKLL_00446	short chain dehydrogenase	123.667
FLFIOBJN_04422	IS3 family transposase	154.333	GPNADHDJ_04056	redox-regulated ATPase YchF	144	NIPOLPBK_01344	thiol reductant ABC exporter subunit CydC	135	EIELFIGP_03450	hypothetical protein	141	PLCFDHLH_03767	hypothetical protein	146	IMCGPPIG_01742	putative protein YqiC	158.667	AEPCKKLL_00651	bifunctional riboflavin kinase/FAD synthetase	123.667
FLFIOBJN_02288	hypothetical protein	154	GPNADHDJ_01334	flagellar basal body rod protein FlgF	143.667	NIPOLPBK_01426	N-acetyltransferase	135	EIELFIGP_04126	transcriptional regulator	141	PLCFDHLH_02186	protein-L-isoaspartate O-methyltransferase	145.667	IMCGPPIG_02320	VOC family protein	158.333	AEPCKKLL_02969	endonuclease/exonuclease/phosphatase family protein	123.667
FLFIOBJN_03558	hypothetical protein	153.667	GPNADHDJ_01336	flagellar basal body rod modification protein FlgD	143.667	NIPOLPBK_01917	hypothetical protein	134.333	EIELFIGP_01095	segregation/condensation protein A	140.333	PLCFDHLH_02884	MarR family transcriptional regulator	145.667	IMCGPPIG_02657	2-octaprenyl-6-methoxyphenyl hydroxylase	158.333	AEPCKKLL_00520	polyhydroxyalkanoate depolymerase	123.333
FLFIOBJN_00388	BolA family transcriptional regulator	153.333	GPNADHDJ_04229	glucan biosynthesis protein D	143.667	NIPOLPBK_02337	glucose-1-phosphate thymidylyltransferase	134.333	EIELFIGP_01191	NAD-dependent epimerase	140.333	PLCFDHLH_03064	hypothetical protein	145.667	IMCGPPIG_03609	DsbA family oxidoreductase	158	AEPCKKLL_03167	prepilin peptidase	123.333
FLFIOBJN_00085	isocitrate lyase	152.667	GPNADHDJ_04250	sulfite reductase flavoprotein subunit alpha	143.667	NIPOLPBK_03178	TlpA family protein disulfide reductase	134.333	EIELFIGP_02541	hypothetical protein	140.333	PLCFDHLH_02353	hypothetical protein	145.333	IMCGPPIG_02210	hemolysin III	157.667	AEPCKKLL_00372	pyridoxal phosphate-dependent aminotransferase	123
FLFIOBJN_01034	endonuclease/exonuclease/phosphatase family protein	152.667	GPNADHDJ_00921	hypothetical protein	143	NIPOLPBK_00223	SET domain-containing protein-lysine N-methyltransferase	134	EIELFIGP_03492	fimbrial protein	140.333	PLCFDHLH_03041	acetyl-CoA C-acyltransferase	145.333	IMCGPPIG_02953	pilus assembly protein	157.667	AEPCKKLL_02159	DNA-binding response regulator	122.667
FLFIOBJN_03326	response regulator	152.667	GPNADHDJ_02344	carbon starvation protein A	143	NIPOLPBK_03086	activator of HSP90 ATPase	134	EIELFIGP_00206	DNA topoisomerase IV subunit A	140	PLCFDHLH_03283	5-methyltetrahydrofolate--homocysteine methyltransferase	145.333	IMCGPPIG_03523	P-type DNA transfer ATPase VirB11	157.333	AEPCKKLL_02370	hypothetical protein	122.667
FLFIOBJN_04012	flagellar basal body rod modification protein FlgD	152.667	GPNADHDJ_00483	Protein SlyX	142	NIPOLPBK_03164	NAD(P) transhydrogenase subunit alpha	134	EIELFIGP_01054	argininosuccinate synthase	140	PLCFDHLH_03719	hypothetical protein	145.333	IMCGPPIG_00117	TonB-dependent receptor	157	AEPCKKLL_02697	ATP:cob(I)alamin adenosyltransferase	122.667
FLFIOBJN_02568	aminoglycoside phosphotransferase family protein	152.333	GPNADHDJ_01415	hypothetical protein	142	NIPOLPBK_00531	methylcrotonoyl-CoA carboxylase	134	EIELFIGP_03213	acireductone dioxygenase	140	PLCFDHLH_02681	LPS-assembly protein LptD	145	IMCGPPIG_00969	HNH endonuclease	156.667	AEPCKKLL_00333	endonuclease	122.333
FLFIOBJN_02639	MexH family multidrug efflux RND transporter periplasmic adaptor subunit	152.333	GPNADHDJ_03345	Ubiquinone biosynthesis O-methyltransferase	142	NIPOLPBK_02393	GAF domain-containing protein	133.333	EIELFIGP_03249	prepilin peptidase	139.667	PLCFDHLH_04168	hypothetical protein	145	IMCGPPIG_01537	oxygen-dependent choline dehydrogenase	156.333	AEPCKKLL_00484	DNA topoisomerase IV subunit A	122.333
FLFIOBJN_04430	IS481 family transposase	152.333	GPNADHDJ_03503	VIT family protein	142	NIPOLPBK_03234	deoxycytidine triphosphate deaminase	133.333	EIELFIGP_03547	cytochrome c biogenesis protein CcsA	139.667	PLCFDHLH_00183	HPr kinase/phosphorylase	144.667	IMCGPPIG_03159	adenylosuccinate lyase	156.333	AEPCKKLL_01147	catalase	122.333
FLFIOBJN_01293	TetR/AcrR family transcriptional regulator	152	GPNADHDJ_04175	response regulator	142	NIPOLPBK_03875	peptide MFS transporter	133.333	EIELFIGP_04219	bifunctional phosphoribosylaminoimidazolecarboxamide formyltransferase/inosine monophosphate cyclohydrolase	139.667	PLCFDHLH_00904	TetR/AcrR family transcriptional regulator	144.667	IMCGPPIG_01108	peptidase	156	AEPCKKLL_02966	barnase inhibitor	122.333
FLFIOBJN_00094	acyltransferase	151.667	GPNADHDJ_02921	hypothetical protein	141.667	NIPOLPBK_00011	hypothetical protein	133	EIELFIGP_01702	hypothetical protein	139.333	PLCFDHLH_00164	hypothetical protein	144.333	IMCGPPIG_03345	phosphoribosylformylglycinamidine synthase	156	AEPCKKLL_03702	hypothetical protein	122.333
FLFIOBJN_01841	hypothetical protein	151.667	GPNADHDJ_03918	NADP transhydrogenase subunit alpha	141.667	NIPOLPBK_01291	histidine--tRNA ligase	133	EIELFIGP_01941	glutathione S-transferase	139.333	PLCFDHLH_02393	cytochrome d ubiquinol oxidase subunit II	144.333	IMCGPPIG_04004	hypothetical protein	156	AEPCKKLL_01951	polyamine ABC transporter substrate-binding protein	122
FLFIOBJN_00033	hypothetical protein	151.333	GPNADHDJ_00449	MFS transporter	141.333	NIPOLPBK_01401	glutathione S-transferase family protein	133	EIELFIGP_02100	hypothetical protein	139	PLCFDHLH_00740	Holliday junction branch migration DNA helicase RuvB	144	IMCGPPIG_00203	hypothetical protein	155.667	AEPCKKLL_03202	haloacid dehalogenase	121.667
FLFIOBJN_00577	sensor histidine kinase	151.333	GPNADHDJ_00897	carboxylesterase	141.333	NIPOLPBK_03787	signal peptidase I	132.667	EIELFIGP_03269	hypothetical protein	139	PLCFDHLH_04522	LysR family transcriptional regulator	144	IMCGPPIG_00829	tyrosine--tRNA ligase	155.667	AEPCKKLL_03867	PilZ domain-containing protein	121.667
FLFIOBJN_00812	LacI family DNA-binding transcriptional regulator	151.333	GPNADHDJ_00956	NYN domain-containing protein	141.333	NIPOLPBK_00954	hypothetical protein	132.667	EIELFIGP_00120	nicotinate-nucleotide diphosphorylase (carboxylating)	138.667	PLCFDHLH_01967	phosphoribosylaminoimidazolesuccinocarboxamide synthase	143.667	IMCGPPIG_01209	hypothetical protein	155.667	AEPCKKLL_00058	polymer-forming cytoskeletal protein	121.333
FLFIOBJN_01156	NYN domain-containing protein	151.333	GPNADHDJ_02528	UDP-3-O-(3-hydroxymyristoyl)glucosamine N-acyltransferase	141.333	NIPOLPBK_02662	L-threonine 3-dehydrogenase	132.333	EIELFIGP_00184	ribonuclease T	138.667	PLCFDHLH_03906	tetratricopeptide repeat protein	143.667	IMCGPPIG_01786	phosphoribosylaminoimidazolesuccinocarboxamide synthase	155.667	AEPCKKLL_01622	acireductone dioxygenase	121.333
FLFIOBJN_03746	chemotaxis protein	151.333	GPNADHDJ_00391	YcgL domain-containing protein	141	NIPOLPBK_01765	MoxR family ATPase	132	EIELFIGP_00789	putative addiction module antidote protein	138.667	PLCFDHLH_04019	hypothetical protein	143.333	IMCGPPIG_02218	L-serine ammonia-lyase	155.667	AEPCKKLL_00649	lipoprotein signal peptidase	121
FLFIOBJN_02482	hypothetical protein	151	GPNADHDJ_00977	GNAT family N-acetyltransferase	141	NIPOLPBK_00038	asparagine synthase B	132	EIELFIGP_01098	LacI family transcriptional regulator	138.667	PLCFDHLH_02412	hypothetical protein	143	IMCGPPIG_03320	hypothetical protein	155.667	AEPCKKLL_01973	cytochrome b	120.667
FLFIOBJN_03375	2,3-dihydroxybenzoate-AMP ligase	151	GPNADHDJ_01618	hypothetical protein	141	NIPOLPBK_00308	hypothetical protein	131.667	EIELFIGP_02200	antibiotic acetyltransferase	138.667	PLCFDHLH_01998	membrane protein	142	IMCGPPIG_04461	cysteine synthase A	155.333	AEPCKKLL_02097	hypothetical protein	120.667
FLFIOBJN_01837	UDP-glucose 4-epimerase GalE	150.667	GPNADHDJ_02279	endonuclease/exonuclease/phosphatase family protein	141	NIPOLPBK_03927	polyisoprenoid-binding protein	131.667	EIELFIGP_04089	WYL domain-containing protein	138.667	PLCFDHLH_03566	hypothetical protein	142	IMCGPPIG_00034	TonB-dependent siderophore receptor	155	AEPCKKLL_02551	hypothetical protein	120.667
FLFIOBJN_03314	sodium-translocating pyrophosphatase	150.667	GPNADHDJ_01504	YkgJ family cysteine cluster protein	140.667	NIPOLPBK_01593	LacI family DNA-binding transcriptional regulator	131	EIELFIGP_00136	endoribonuclease YbeY	138.333	PLCFDHLH_03863	ribosome biogenesis GTPase Der	142	IMCGPPIG_00162	hypothetical protein	155	AEPCKKLL_00014	peptide MFS transporter	120.333
FLFIOBJN_00950	polyhydroxyalkanoate synthesis repressor PhaR	150.333	GPNADHDJ_03558	DNA recombination protein RmuC	140.333	NIPOLPBK_02988	prepilin-type cleavage/methylation domain-containing protein	131	EIELFIGP_03250	type II secretion system F family protein	138.333	PLCFDHLH_04241	NAD-dependent succinate-semialdehyde dehydrogenase	142	IMCGPPIG_01144	STAS domain-containing protein	155	AEPCKKLL_00051	RNA pyrophosphohydrolase	120.333
FLFIOBJN_01955	TlpA family protein disulfide reductase	150	GPNADHDJ_00450	hypothetical protein	140	NIPOLPBK_01188	flagellar motor protein	130.667	EIELFIGP_03846	tRNA guanosine(34) transglycosylase Tgt	138.333	PLCFDHLH_00614	haloacid dehalogenase	141.667	IMCGPPIG_04009	acetyl-CoA C-acyltransferase	154.667	AEPCKKLL_00995	superoxide dismutase family protein	120.333
FLFIOBJN_04046	pyruvate kinase	150	GPNADHDJ_01042	hypothetical protein	140	NIPOLPBK_03197	peptidase	130.333	EIELFIGP_02364	response regulator	138	PLCFDHLH_00726	ABC transporter ATP-binding protein	141.667	IMCGPPIG_02385	YcgL domain-containing protein	154.333	AEPCKKLL_03047	ABC transporter	120.333
FLFIOBJN_00584	glucokinase	149.667	GPNADHDJ_01970	polynucleotide adenylyltransferase PcnB	140	NIPOLPBK_04174	CinA family protein	130.333	EIELFIGP_01923	methionyl-tRNA formyltransferase	137.667	PLCFDHLH_00910	hypothetical protein	141.667	IMCGPPIG_03870	hypothetical protein	154.333	AEPCKKLL_02949	Protein YciI	120
FLFIOBJN_01390	M13 family peptidase	149.667	GPNADHDJ_02849	hypothetical protein	140	NIPOLPBK_01428	phosphoribosylformylglycinamidine synthase	130	EIELFIGP_04527	hypothetical protein	137.667	PLCFDHLH_02565	hypothetical protein	141.667	IMCGPPIG_00017	DNA-binding response regulator	154	AEPCKKLL_02506	hypothetical protein	119.667
FLFIOBJN_01610	putative lipid II flippase FtsW	149.667	GPNADHDJ_03246	peptidase M20	139.667	NIPOLPBK_00395	YafY family transcriptional regulator	130	EIELFIGP_01875	YafY family transcriptional regulator	137.333	PLCFDHLH_04443	elongation factor 4	141.667	IMCGPPIG_00205	pilus assembly protein PilZ	154	AEPCKKLL_03751	acetyl-CoA hydrolase	119.667
FLFIOBJN_00841	methionine synthase	149.333	GPNADHDJ_01182	hypothetical protein	139.333	NIPOLPBK_01125	cytochrome b	129.667	EIELFIGP_03344	tryptophan synthase subunit beta	137.333	PLCFDHLH_00451	pyridoxal phosphate-dependent aminotransferase	141.333	IMCGPPIG_00580	Holliday junction branch migration DNA helicase RuvB	154	AEPCKKLL_00161	DNA topoisomerase I	119.333
FLFIOBJN_01729	hypothetical protein	149.333	GPNADHDJ_01874	protein translocase subunit SecF	139	NIPOLPBK_01716	ribose-5-phosphate isomerase	129.667	EIELFIGP_01816	YbhB/YbcL family Raf kinase inhibitor-like protein	137	PLCFDHLH_02190	hypothetical protein	141.333	IMCGPPIG_04070	argininosuccinate synthase	154	AEPCKKLL_01963	endoribonuclease YbeY	119.333
FLFIOBJN_03496	hypothetical protein	149.333	GPNADHDJ_02394	3-dehydroquinate synthase	139	NIPOLPBK_00016	DNA-binding response regulator	129.333	EIELFIGP_03298	flagellar basal body rod protein FlgF	137	PLCFDHLH_04546	DsbA family oxidoreductase	141.333	IMCGPPIG_01746	polyamine aminopropyltransferase	153.667	AEPCKKLL_03545	heat-shock protein Hsp33	119.333
FLFIOBJN_00338	diaminopimelate decarboxylase	149	GPNADHDJ_03320	ABC transporter	139	NIPOLPBK_00443	diaminopimelate epimerase	129.333	EIELFIGP_04053	M13 family peptidase	137	PLCFDHLH_04143	HAMP domain-containing protein	141	IMCGPPIG_02208	Inosine-5'-monophosphate dehydrogenase	153.667	AEPCKKLL_00150	glutathione S-transferase	119
FLFIOBJN_00189	uroporphyrin-III methyltransferase	148.667	GPNADHDJ_04152	TonB-dependent copper receptor	139	NIPOLPBK_01097	hypothetical protein	129	EIELFIGP_00113	KR domain-containing protein	136.667	PLCFDHLH_00867	NADH-quinone oxidoreductase subunit NuoI	140.667	IMCGPPIG_03254	urocanate hydratase	153.667	AEPCKKLL_01672	betaine-aldehyde dehydrogenase	119
FLFIOBJN_04268	DNA polymerase III subunit chi	148.667	GPNADHDJ_01156	GMP synthase (glutamine-hydrolyzing)	138.667	NIPOLPBK_02825	hypothetical protein	129	EIELFIGP_00360	hypothetical protein	136.667	PLCFDHLH_01258	hypothetical protein	140.667	IMCGPPIG_02093	4Fe-4S binding protein	153	AEPCKKLL_01183	hypothetical protein	118.667
FLFIOBJN_04075	ATP:cob(I)alamin adenosyltransferase	148.333	GPNADHDJ_01459	(2E,6E)-farnesyl diphosphate synthase	138.667	NIPOLPBK_03279	hypothetical protein	129	EIELFIGP_01829	superoxide dismutase family protein	136.667	PLCFDHLH_01997	NAD(+) diphosphatase	140.667	IMCGPPIG_02954	pilus assembly protein	152.667	AEPCKKLL_02478	hypothetical protein	118.667
FLFIOBJN_00566	ferredoxin family protein	148	GPNADHDJ_02164	tRNA (adenosine(37)-N6)-threonylcarbamoyltransferase complex ATPase subunit type 1 TsaE	138.667	NIPOLPBK_01186	chemotaxis protein	128.667	EIELFIGP_01977	hypothetical protein	136.667	PLCFDHLH_02679	ATP:cob(I)alamin adenosyltransferase	140.667	IMCGPPIG_02174	ferredoxin family protein	151.667	AEPCKKLL_03941	hypothetical protein	118.667
FLFIOBJN_01832	triose-phosphate isomerase	148	GPNADHDJ_03871	CBS domain-containing protein	138.667	NIPOLPBK_00133	EamA family transporter	128.667	EIELFIGP_02510	FadR family transcriptional regulator	136.667	PLCFDHLH_03524	hypothetical protein	140.333	IMCGPPIG_02465	glycine--tRNA ligase subunit beta	151.667	AEPCKKLL_00259	S9 family peptidase	118.333
FLFIOBJN_03804	serine/threonine dehydratase	148	GPNADHDJ_03911	nitroreductase	138.667	NIPOLPBK_03625	polynucleotide adenylyltransferase PcnB	128.667	EIELFIGP_03337	glycosyltransferase family 1 protein	136.667	PLCFDHLH_00090	hypothetical protein	139.667	IMCGPPIG_03761	peptidase	151	AEPCKKLL_01352	carbohydrate porin	118.333
FLFIOBJN_01609	phospho-N-acetylmuramoyl-pentapeptide- transferase	147.667	GPNADHDJ_04146	peptidase M28 family protein	138.333	NIPOLPBK_04163	O-methyltransferase	128.667	EIELFIGP_03495	MoxR family ATPase	136.333	PLCFDHLH_00436	secretion protein	139.667	IMCGPPIG_04528	alkyl hydroperoxide reductase subunit F	151	AEPCKKLL_01749	triose-phosphate isomerase	118.333
FLFIOBJN_02379	haloacid dehalogenase	147.333	GPNADHDJ_00617	lytic transglycosylase	138	NIPOLPBK_01081	CDP-diacylglycerol--glycerol-3-phosphate 3-phosphatidyltransferase	128.333	EIELFIGP_04136	HicB family protein	136.333	PLCFDHLH_04089	NAD(P) transhydrogenase subunit alpha	139.667	IMCGPPIG_00636	hypothetical protein	150.667	AEPCKKLL_03177	hypothetical protein	118.333
FLFIOBJN_02533	aconitate hydratase AcnA	147.333	GPNADHDJ_01745	type IV pilin protein	138	NIPOLPBK_03010	FAA hydrolase family protein	128.333	EIELFIGP_04320	glutamine--tRNA ligase/YqeY domain fusion protein	136.333	PLCFDHLH_00652	tyrosine--tRNA ligase	139.333	IMCGPPIG_01541	HD domain-containing protein	150.667	AEPCKKLL_00636	hypothetical protein	118
FLFIOBJN_03668	pyridoxine 5'-phosphate synthase	147.333	GPNADHDJ_02793	protein PilI	138	NIPOLPBK_04262	hypothetical protein	128.333	EIELFIGP_00015	2-C-methyl-D-erythritol 4-phosphate cytidylyltransferase	136	PLCFDHLH_02650	TonB-dependent receptor	138.667	IMCGPPIG_02142	LexA repressor	150.667	AEPCKKLL_01986	KR domain-containing protein	118
FLFIOBJN_00572	pantoate--beta-alanine ligase	147	GPNADHDJ_02917	VOC family protein	138	NIPOLPBK_00340	isoleucine--tRNA ligase	128	EIELFIGP_04135	Xaa-Pro dipeptidase	136	PLCFDHLH_04432	hypothetical protein	138.667	IMCGPPIG_04123	hypothetical protein	150.667	AEPCKKLL_02365	decarboxylase	117.667
FLFIOBJN_01499	maleylacetoacetate isomerase	147	GPNADHDJ_03216	hypothetical protein	138	NIPOLPBK_03929	L-serine ammonia-lyase	128	EIELFIGP_04304	Co2+/Mg2+ efflux protein ApaG	136	PLCFDHLH_00482	NAD(P)-dependent alcohol dehydrogenase	138.333	IMCGPPIG_00259	methyltransferase domain-containing protein	150.333	AEPCKKLL_03532	L-serine ammonia-lyase	117.667
FLFIOBJN_00090	signal peptidase I	146.667	GPNADHDJ_04051	4-(cytidine 5'-diphospho)-2-C-methyl-D-erythritol kinase	138	NIPOLPBK_00227	hypothetical protein	127.333	EIELFIGP_04310	ATP:cob(I)alamin adenosyltransferase	136	PLCFDHLH_02861	DNA topoisomerase I	137.333	IMCGPPIG_00576	cell envelope integrity protein TolA	150.333	AEPCKKLL_04078	chemotaxis protein	117.667
FLFIOBJN_00199	hypothetical protein	146.667	GPNADHDJ_00459	glycine--tRNA ligase subunit beta	137.667	NIPOLPBK_01185	chemotaxis protein CheY	127	EIELFIGP_01335	disulfide bond formation protein DsbD	135	PLCFDHLH_02991	cytochrome c oxidase subunit II	137.333	IMCGPPIG_03201	ribonuclease T	150.333	AEPCKKLL_01979	nicotinate-nucleotide diphosphorylase (carboxylating)	117.333
FLFIOBJN_01440	hypothetical protein	146.333	GPNADHDJ_00823	phospho-N-acetylmuramoyl-pentapeptide- transferase	137.667	NIPOLPBK_02448	hypothetical protein	127	EIELFIGP_01475	hypothetical protein	135	PLCFDHLH_00830	ribonuclease E inhibitor RraB	137	IMCGPPIG_02354	hypothetical protein	150	AEPCKKLL_02665	RNA-binding transcriptional accessory protein	117.333
FLFIOBJN_00953	protease HtpX	146	GPNADHDJ_01131	DNA-binding response regulator	137.333	NIPOLPBK_02987	type IV-A pilus assembly ATPase PilB	127	EIELFIGP_03671	hypothetical protein	135	PLCFDHLH_01546	hybrid sensor histidine kinase/response regulator	137	IMCGPPIG_03160	NAD-dependent succinate-semialdehyde dehydrogenase	150	AEPCKKLL_00210	carboxylesterase	117
FLFIOBJN_02006	hypothetical protein	145.667	GPNADHDJ_02196	hypothetical protein	137.333	NIPOLPBK_03945	TetR/AcrR family transcriptional regulator	127	EIELFIGP_00275	GlsB/YeaQ/YmgE family stress response membrane protein	134.667	PLCFDHLH_01698	hypothetical protein	137	IMCGPPIG_04046	polyhydroxyalkanoate synthesis repressor PhaR	150	AEPCKKLL_00615	hypothetical protein	117
FLFIOBJN_02471	lipopolysaccharide heptosyltransferase family protein	145.667	GPNADHDJ_02764	ribose-5-phosphate isomerase	137.333	NIPOLPBK_04193	pirin family protein	127	EIELFIGP_00033	membrane protein	134	PLCFDHLH_02239	pantoate--beta-alanine ligase	137	IMCGPPIG_00137	hypothetical protein	149.667	AEPCKKLL_04085	IS3 family transposase	117
FLFIOBJN_02498	KR domain-containing protein	145.667	GPNADHDJ_03118	hypothetical protein	137.333	NIPOLPBK_00567	hypothetical protein	127	EIELFIGP_01304	2-nonaprenyl-3-methyl-6-methoxy-1,4-benzoquinol hydroxylase	134	PLCFDHLH_03727	conjugative transfer protein	137	IMCGPPIG_04527	LysR family transcriptional regulator	149.667	AEPCKKLL_00777	N-acetyltransferase	116.333
FLFIOBJN_00213	hypothetical protein	145	GPNADHDJ_03348	cystathionine gamma-synthase	137.333	NIPOLPBK_00767	membrane protein	127	EIELFIGP_02649	TonB-dependent receptor	134	PLCFDHLH_04240	acetolactate synthase large subunit	137	IMCGPPIG_03053	DNA topoisomerase IV subunit A	149.333	AEPCKKLL_01769	chorismate synthase	116.333
FLFIOBJN_00228	bifunctional riboflavin kinase/FAD synthetase	145	GPNADHDJ_03868	heat-shock protein Hsp33	137.333	NIPOLPBK_01382	barnase inhibitor	126.333	EIELFIGP_01942	NYN domain-containing protein	133.667	PLCFDHLH_02690	prolipoprotein diacylglyceryl transferase	136.667	IMCGPPIG_00345	glycosyl transferase	149	AEPCKKLL_02529	hypothetical protein	116.333
FLFIOBJN_02638	cytochrome c	145	GPNADHDJ_03382	TetR/AcrR family transcriptional regulator	137	NIPOLPBK_02047	hypothetical protein	126.333	EIELFIGP_02987	type IV secretion system protein	133.667	PLCFDHLH_03307	hypothetical protein	136.667	IMCGPPIG_00980	TonB-dependent receptor	149	AEPCKKLL_01055	acyltransferase	116
FLFIOBJN_02707	ferric-rhodotorulic acid/ferric-coprogen receptor FhuE	145	GPNADHDJ_03853	ABC transporter ATP-binding protein	137	NIPOLPBK_04246	peptidoglycan endopeptidase	126.333	EIELFIGP_00191	23S rRNA (guanosine(2251)-2'-O)-methyltransferase RlmB	133.333	PLCFDHLH_02024	ribonuclease T	136.333	IMCGPPIG_02445	chromosome partitioning protein ParB	149	AEPCKKLL_01914	ribonuclease T	116
FLFIOBJN_00114	hypothetical protein	144.667	GPNADHDJ_00198	hypothetical protein	136.667	NIPOLPBK_01818	orotidine-5'-phosphate decarboxylase	126	EIELFIGP_03018	hypothetical protein	133.333	PLCFDHLH_02201	LexA repressor	136.333	IMCGPPIG_04305	cytochrome c oxidase subunit II	149	AEPCKKLL_03426	UDP-N-acetylmuramoyl-L-alanyl-D-glutamate--2, 6-diaminopimelate ligase	116
FLFIOBJN_00964	M23 family peptidase	144.667	GPNADHDJ_01368	replication-associated recombination protein A	136.667	NIPOLPBK_03498	serine/threonine dehydratase	126	EIELFIGP_04505	chitinase	133.333	PLCFDHLH_02108	DNA (cytosine-5-)-methyltransferase	136	IMCGPPIG_04438	elongation factor 4	149	AEPCKKLL_03854	flagellar basal body rod protein FlgF	116
FLFIOBJN_01099	bifunctional phosphoribosylaminoimidazolecarboxamide formyltransferase/inosine monophosphate cyclohydrolase	144.667	GPNADHDJ_03305	hypothetical protein	136.667	NIPOLPBK_04186	membrane protein	126	EIELFIGP_04569	hypothetical protein	133.333	PLCFDHLH_03903	YkgJ family cysteine cluster protein	136	IMCGPPIG_00959	hypothetical protein	148.333	AEPCKKLL_00437	6-phosphofructokinase	115.333
FLFIOBJN_02436	pilus assembly protein PilZ	144.667	GPNADHDJ_03939	ATP:cob(I)alamin adenosyltransferase	136.667	NIPOLPBK_01161	hypothetical protein	125.667	EIELFIGP_00782	bifunctional biotin--[acetyl-CoA-carboxylase] synthetase/biotin operon repressor	133	PLCFDHLH_01192	response regulator	135.667	IMCGPPIG_02424	hypothetical protein	147.667	AEPCKKLL_01610	copper-translocating P-type ATPase	115.333
FLFIOBJN_01584	3,4-dihydroxy-2-butanone-4-phosphate synthase	144.333	GPNADHDJ_03327	mannose-1-phosphate guanylyltransferase/mannose-6-phosphate isomerase	136.333	NIPOLPBK_03226	lytic transglycosylase	125.667	EIELFIGP_02819	tetratricopeptide repeat protein	132.667	PLCFDHLH_00724	hypothetical protein	135.333	IMCGPPIG_03917	membrane protein	147.667	AEPCKKLL_02508	ABC transporter ATP-binding protein	115.333
FLFIOBJN_00928	tetratricopeptide repeat protein	144	GPNADHDJ_00957	NAD(P)/FAD-dependent oxidoreductase	136	NIPOLPBK_03667	dihydroneopterin aldolase	125.667	EIELFIGP_03960	RidA family protein	132.667	PLCFDHLH_02360	diguanylate cyclase	135.333	IMCGPPIG_04313	peptidase M23	147.667	AEPCKKLL_03226	fimbrial protein	115.333
FLFIOBJN_01743	hypothetical protein	144	GPNADHDJ_02792	methyl-accepting chemotaxis protein	136	NIPOLPBK_00385	hypothetical protein	125.667	EIELFIGP_04091	hypothetical protein	132.667	PLCFDHLH_02705	TonB-dependent hemoglobin/transferrin/lactoferrin family receptor	135.333	IMCGPPIG_00414	glutamate-1-semialdehyde 2,1-aminomutase	147.333	AEPCKKLL_03074	class I SAM-dependent methyltransferase	115
FLFIOBJN_04062	hypothetical protein	144	GPNADHDJ_03371	secretion protein	136	NIPOLPBK_03005	thiazole synthase	125.333	EIELFIGP_04215	uracil-DNA glycosylase	132.667	PLCFDHLH_03664	recombination-associated protein RdgC	135.333	IMCGPPIG_04233	ferredoxin--NADP reductase	147.333	AEPCKKLL_03845	penicillin-binding protein 1B	115
FLFIOBJN_00113	insulinase family protein	143.667	GPNADHDJ_04170	hypothetical protein	136	NIPOLPBK_03407	alanine racemase	125.333	EIELFIGP_00895	carbohydrate porin	132.333	PLCFDHLH_02170	inorganic phosphate transporter	135	IMCGPPIG_04392	MerR family DNA-binding transcriptional regulator	147.333	AEPCKKLL_01982	5-(carboxyamino)imidazole ribonucleotide synthase	114.667
[truncated: 3,509 more rows]
