# Supplementary material for: Phenotypic and Transcriptomic Analyses of Seven Clinical Stenotrophomonas maltophilia Isolates Identify a Small Set of Shared and Commonly Regulated Genes Involved in the Biofilm Lifestyle
Source: Appl Environ Microbiol. 2020 Nov 24;86(24):e02038-20. doi: 10.1128/AEM.02038-20 (PMC7688217; doi:10.1128/AEM.02038-20)
Supplement: Supplemental file 5 [file AEM.02038-20-s0005.xlsx]

## Sheet: Tabelle1
Table S4:	Top 250 expressed genes in S. maltophilia biofilm cells of the isolates ICU331, SKK55, 454, 677, PC239, PC240 and PEG 13-68-68.
ICU331			SKK55			454			PC240			PC239			677			PEG 13-68-68
Locus tags	Annotation	Average NPKM	Locus-tag	Annotation	Average NPKM	Locus-tag	Annotation	Average NPKM	Locus-tag	Annotation	Average NPKM	Locus-tag	Annotation	Average NPKM	Locus-tag	Annotation	Average NPKM	Locus-tag	Annotation	Average NPKM
EIELFIGP_00277	DNA transport competence protein	17197.7	GPNADHDJ_03480	alcohol dehydrogenase AdhP	17827	NIPOLPBK_02422	alcohol dehydrogenase AdhP	27175	IMCGPPIG_00130	DNA transport competence protein	14094	PLCFDHLH_03957	alcohol dehydrogenase AdhP	16152.7	FLFIOBJN_03654	alcohol dehydrogenase AdhP	20019	AEPCKKLL_00910	alcohol dehydrogenase AdhP	16688
EIELFIGP_02893	membrane protein	15368.7	GPNADHDJ_02179	OmpW family protein	14514.7	NIPOLPBK_03808	hypothetical protein	15628.7	IMCGPPIG_03840	alcohol dehydrogenase AdhP	12772.7	PLCFDHLH_02799	membrane protein	11522	FLFIOBJN_00371	DNA transport competence protein	17004.3	AEPCKKLL_02816	membrane protein	15582.3
EIELFIGP_03391	hypothetical protein	13325.3	GPNADHDJ_03312	membrane protein	13178.7	NIPOLPBK_03745	membrane protein	12016	IMCGPPIG_02778	membrane protein	12527.3	PLCFDHLH_03887	hypothetical protein	10556.7	FLFIOBJN_03166	membrane protein	16611.3	AEPCKKLL_03207	OmpW family protein	13507.7
EIELFIGP_02639	alcohol dehydrogenase AdhP	11755.7	GPNADHDJ_00755	DNA transport competence protein	12382.3	NIPOLPBK_02817	cold-shock protein	11052	IMCGPPIG_03622	hypothetical protein	11111.3	PLCFDHLH_00295	OmpW family protein	10394.7	FLFIOBJN_03550	hypothetical protein	12616.7	AEPCKKLL_03473	ferrous iron transporter B	10646.7
EIELFIGP_01505	ferrous iron transporter B	9559	GPNADHDJ_04043	hypothetical protein	11879.3	NIPOLPBK_00009	hypothetical protein	8741.33	IMCGPPIG_03473	OmpW family protein	8630	PLCFDHLH_00157	DNA transport competence protein	9332.33	FLFIOBJN_02824	OmpW family protein	8968.33	AEPCKKLL_00793	DNA transport competence protein	9921
EIELFIGP_02923	hypothetical protein	8834	GPNADHDJ_03350	hypothetical protein	11480	NIPOLPBK_02726	glycine zipper 2TM domain-containing protein	8123.33	IMCGPPIG_02292	OmpW family protein	8561.33	PLCFDHLH_02410	universal stress protein	8721	FLFIOBJN_00342	DNA-binding protein	8155.67	AEPCKKLL_01212	hypothetical protein	9545
EIELFIGP_04671	cold-shock protein	7497	GPNADHDJ_03351	hypothetical protein	10212.7	NIPOLPBK_01780	OmpW family protein	7682	IMCGPPIG_03581	hypothetical protein	7021	PLCFDHLH_03399	ferrous iron transporter B	7785.67	FLFIOBJN_02629	cold-shock protein	7673.33	AEPCKKLL_01864	hypothetical protein	8625
EIELFIGP_03510	OmpW family protein	7081.33	GPNADHDJ_01250	Ax21 family protein	9167	NIPOLPBK_02718	Ax21 family protein	7643.33	IMCGPPIG_02588	hypothetical protein	6642	PLCFDHLH_03628	OmpW family protein	7671	FLFIOBJN_02368	Ax21 family protein	7046.33	AEPCKKLL_00220	membrane protein	6508.33
EIELFIGP_00833	Ax21 family protein	6998	GPNADHDJ_01985	OmpW family protein	8064.67	NIPOLPBK_03584	PAS sensor domain-containing protein	6684	IMCGPPIG_03989	Ax21 family protein	6309.33	PLCFDHLH_03021	Ax21 family protein	5560	FLFIOBJN_03213	hypothetical protein	6741.67	AEPCKKLL_00764	DNA-binding protein	6401.33
EIELFIGP_01853	Ax21 family protein	6569.33	GPNADHDJ_00421	universal stress protein	7104.67	NIPOLPBK_00228	DNA-binding protein	6293	IMCGPPIG_02422	universal stress protein	6201	PLCFDHLH_00625	Ax21 family protein	5542	FLFIOBJN_03824	pilin	6741.33	AEPCKKLL_01160	Ax21 family protein	6133
EIELFIGP_03707	PAS sensor domain-containing protein	5552.67	GPNADHDJ_03576	hypothetical protein	6649.33	NIPOLPBK_02286	hypothetical protein	6118	IMCGPPIG_00802	Ax21 family protein	6040.33	PLCFDHLH_04563	elongation factor Tu	5279	FLFIOBJN_03681	peptidoglycan-associated lipoprotein Pal	6294	AEPCKKLL_00817	ribosomal subunit interface protein	5948
EIELFIGP_01871	membrane protein	4739	GPNADHDJ_00875	ferrous iron transporter B	5932.67	NIPOLPBK_02989	pilin	5663.67	IMCGPPIG_00628	prepilin-type cleavage/methylation domain-containing protein	5913.33	PLCFDHLH_00181	ribosomal subunit interface protein	5239.67	FLFIOBJN_00131	Ax21 family protein	5947	AEPCKKLL_02192	universal stress protein	5923.33
EIELFIGP_02194	hypothetical protein	4448.33	GPNADHDJ_03222	Ax21 family protein	5745.33	NIPOLPBK_03125	peptidoglycan-associated lipoprotein Pal	5523	IMCGPPIG_03364	ferrous iron transporter B	5824.33	PLCFDHLH_00746	peptidoglycan-associated lipoprotein Pal	5081.67	FLFIOBJN_02084	membrane protein	5173	AEPCKKLL_01018	Ax21 family protein	5792.33
EIELFIGP_01728	peptidoglycan-associated lipoprotein Pal	4421	GPNADHDJ_03991	peptidoglycan-associated lipoprotein Pal	4986.67	NIPOLPBK_00399	membrane protein	5479.33	IMCGPPIG_03800	hypothetical protein	5644.67	PLCFDHLH_04380	hypothetical protein	5023.67	FLFIOBJN_03490	hypothetical protein	5079	AEPCKKLL_03821	peptidoglycan-associated lipoprotein Pal	5246
EIELFIGP_02195	hypothetical protein	4399.67	GPNADHDJ_01256	glycine zipper 2TM domain-containing protein	4130.33	NIPOLPBK_01025	hypothetical protein	5270.67	IMCGPPIG_04563	elongation factor Tu	5499.67	PLCFDHLH_00692	prepilin-type cleavage/methylation domain-containing protein	4806.67	FLFIOBJN_03585	PAS sensor domain-containing protein	4374	AEPCKKLL_03557	hypothetical protein	5165.33
EIELFIGP_00306	DNA-binding protein	4389.67	GPNADHDJ_01681	hypothetical protein	3812.67	NIPOLPBK_01406	cold-shock protein	4913	IMCGPPIG_00574	peptidoglycan-associated lipoprotein Pal	5380	PLCFDHLH_03785	hypothetical protein	4733.33	FLFIOBJN_01561	ferrous iron transporter B	4300	AEPCKKLL_02492	PAS sensor domain-containing protein	4804
EIELFIGP_03830	Fis family transcriptional regulator	3337.67	GPNADHDJ_03722	glycine zipper 2TM domain-containing protein	3738.33	NIPOLPBK_00668	Ax21 family protein	4836	IMCGPPIG_04376	hypothetical protein	5247.33	PLCFDHLH_02651	hypothetical protein	4542	FLFIOBJN_01302	hypothetical protein	4291.67	AEPCKKLL_03090	hypothetical protein	4603
EIELFIGP_03251	pilin	3276	GPNADHDJ_02968	hypothetical protein	3724	NIPOLPBK_03969	hypothetical protein	4387.33	IMCGPPIG_00102	DNA-binding protein	4746.33	PLCFDHLH_03917	hypothetical protein	3986	FLFIOBJN_01506	hypothetical protein	3903	AEPCKKLL_03091	hypothetical protein	3911.33
EIELFIGP_01958	molecular chaperone GroEL	2921	GPNADHDJ_02777	hypothetical protein	3628.67	NIPOLPBK_02369	hypothetical protein	4365.33	IMCGPPIG_00843	cold-shock protein	4031.67	PLCFDHLH_02174	hypothetical protein	3934	FLFIOBJN_00503	universal stress protein	3628	AEPCKKLL_03700	cold-shock protein	3712
EIELFIGP_03829	type II toxin-antitoxin system RelE/ParE family toxin	2459	GPNADHDJ_02117	cytochrome bd oxidase subunit I	3545.67	NIPOLPBK_02370	hypothetical protein	4055	IMCGPPIG_00769	entericidin, EcnA/B family	3886.33	PLCFDHLH_00129	DNA-binding protein	3916.33	FLFIOBJN_01505	hypothetical protein	3548	AEPCKKLL_02328	lysine decarboxylase	3314.33
EIELFIGP_01212	universal stress protein	2376.33	GPNADHDJ_01778	prepilin-type cleavage/methylation domain-containing protein	3394	NIPOLPBK_00791	universal stress protein	3754.67	IMCGPPIG_04375	hypothetical protein	3780.67	PLCFDHLH_04381	hypothetical protein	3214.67	FLFIOBJN_01055	cold-shock protein	2990.67	AEPCKKLL_03165	pilin	3276.67
EIELFIGP_00022	hypothetical protein	2349	GPNADHDJ_01756	hypothetical protein	3315	NIPOLPBK_01457	hypothetical protein	2969.67	IMCGPPIG_01502	cold-shock protein	3630	PLCFDHLH_00978	cytochrome bd oxidase subunit I	3067	FLFIOBJN_03673	MotA/TolQ/ExbB proton channel family protein	2853.33	AEPCKKLL_02118	hypothetical protein	3270.33
EIELFIGP_01137	cold-shock protein	2313.33	GPNADHDJ_02118	cytochrome d ubiquinol oxidase subunit II	3296	NIPOLPBK_00148	glycine zipper 2TM domain-containing protein	2803.67	IMCGPPIG_02115	hypothetical protein	3202.67	PLCFDHLH_01589	hypothetical protein	3030.67	FLFIOBJN_01139	molecular chaperone GroEL	2783.67	AEPCKKLL_02926	cytochrome bd oxidase subunit I	3015.33
EIELFIGP_03290	flagellin	2095.67	GPNADHDJ_03784	cold-shock protein	3288.33	NIPOLPBK_01412	glycine zipper 2TM domain-containing protein	2603.67	IMCGPPIG_03980	glycine zipper 2TM domain-containing protein	2791	PLCFDHLH_01588	hypothetical protein	2936	FLFIOBJN_00123	glycine zipper 2TM domain-containing protein	2732.33	AEPCKKLL_00133	molecular chaperone GroEL	2982.33
EIELFIGP_02621	MotA/TolQ/ExbB proton channel family protein	1978.33	GPNADHDJ_00970	molecular chaperone GroEL	2768.67	NIPOLPBK_01340	cytochrome bd-I oxidase subunit CydX	2504.67	IMCGPPIG_03991	hypothetical protein	2766.67	PLCFDHLH_03012	glycine zipper 2TM domain-containing protein	2881.33	FLFIOBJN_00989	cytochrome bd-I oxidase subunit CydX	2645	AEPCKKLL_01814	energy transducer TonB	2975
EIELFIGP_01073	cytochrome bd oxidase subunit I	1936	GPNADHDJ_01248	hypothetical protein	2679	NIPOLPBK_01154	hemerythrin	2241	IMCGPPIG_03697	hypothetical protein	2754.67	PLCFDHLH_04277	cold-shock protein	2749.67	FLFIOBJN_00991	cytochrome bd oxidase subunit I	2510.33	AEPCKKLL_01026	glycine zipper 2TM domain-containing protein	2786.67
EIELFIGP_02872	DNA-directed RNA polymerase subunit alpha	1934	GPNADHDJ_02377	peroxiredoxin	2593.67	NIPOLPBK_01049	hypothetical protein	2150.33	IMCGPPIG_02873	molecular chaperone GroEL	2733.33	PLCFDHLH_02890	molecular chaperone GroEL	2738	FLFIOBJN_04431	flagellin	2447	AEPCKKLL_02925	cytochrome d ubiquinol oxidase subunit II	2577.33
EIELFIGP_04547	DNA recombination/repair protein RecA	1866.67	GPNADHDJ_01772	succinate--CoA ligase subunit alpha	2326.67	NIPOLPBK_01407	glycine zipper 2TM domain-containing protein	2076.33	IMCGPPIG_04377	Spore protein SP21	2622	PLCFDHLH_00976	cytochrome bd-I oxidase subunit CydX	2668.33	FLFIOBJN_03672	biopolymer transporter ExbD	2361.33	AEPCKKLL_02924	cytochrome bd-I oxidase subunit CydX	2471
EIELFIGP_02845	elongation factor G	1822.33	GPNADHDJ_02119	cytochrome bd-I oxidase subunit CydX	2308	NIPOLPBK_03337	pyridoxamine 5'-phosphate oxidase	1990	IMCGPPIG_03698	hypothetical protein	2596.67	PLCFDHLH_01040	cold-shock protein	2477.33	FLFIOBJN_01892	DNA-directed RNA polymerase subunit alpha	2320	AEPCKKLL_01918	hypothetical protein	2273.33
EIELFIGP_01072	cytochrome d ubiquinol oxidase subunit II	1800.33	GPNADHDJ_02682	hemerythrin	2154.33	NIPOLPBK_01342	cytochrome bd oxidase subunit I	1957	IMCGPPIG_01440	cytochrome bd oxidase subunit I	2583	PLCFDHLH_04379	Spore protein SP21	2463.33	FLFIOBJN_03541	cold-shock protein	2314	AEPCKKLL_02990	cold-shock protein	2261.67
EIELFIGP_01071	cytochrome bd-I oxidase subunit CydX	1761.67	GPNADHDJ_03716	cold-shock protein	2102.33	NIPOLPBK_02457	MotA/TolQ/ExbB proton channel family protein	1957	IMCGPPIG_01508	glycine zipper 2TM domain-containing protein	2554.33	PLCFDHLH_01046	glycine zipper 2TM domain-containing protein	2423	FLFIOBJN_00990	cytochrome d ubiquinol oxidase subunit II	2306	AEPCKKLL_02996	glycine zipper 2TM domain-containing protein	2210.67
EIELFIGP_01864	F0F1 ATP synthase subunit C	1751.67	GPNADHDJ_02728	TonB-dependent receptor	2028.67	NIPOLPBK_02130	acyl carrier protein	1907.67	IMCGPPIG_02092	hypothetical protein	2493.33	PLCFDHLH_04025	energy transducer TonB	2410	FLFIOBJN_02443	acyl carrier protein	2305.33	AEPCKKLL_03862	flagellin	2198.67
EIELFIGP_02611	ribonuclease P protein component	1680.67	GPNADHDJ_01468	energy transducer TonB	1976.33	NIPOLPBK_02984	succinyl-CoA ligase subunit beta	1842	IMCGPPIG_01438	cytochrome bd-I oxidase subunit CydX	2382.33	PLCFDHLH_00977	cytochrome d ubiquinol oxidase subunit II	2352.33	FLFIOBJN_02272	hypothetical protein	2270	AEPCKKLL_03863	flagellin	2196
EIELFIGP_01959	molecular chaperone GroES	1665.67	GPNADHDJ_01326	flagellin	1965.67	NIPOLPBK_02467	ribonuclease P protein component	1800.33	IMCGPPIG_03876	energy transducer TonB	2364.67	PLCFDHLH_02356	FAD-binding protein	2328	FLFIOBJN_03830	succinate--CoA ligase subunit alpha	2231.33	AEPCKKLL_03134	hypothetical protein	2167.33
EIELFIGP_03086	acyl carrier protein	1656	GPNADHDJ_01325	flagellin	1937.67	NIPOLPBK_02561	HU family DNA-binding protein	1793.67	IMCGPPIG_00762	plasmid maintenance system killer protein	2332.67	PLCFDHLH_02151	hypothetical protein	2322.33	FLFIOBJN_01919	elongation factor G	2087.33	AEPCKKLL_02756	elongation factor Tu	1955.67
EIELFIGP_03257	succinate--CoA ligase subunit alpha	1598	GPNADHDJ_03436	lysine decarboxylase	1937	NIPOLPBK_02983	succinate--CoA ligase subunit alpha	1793.33	IMCGPPIG_04381	hypothetical protein	2111.67	PLCFDHLH_01545	hypothetical protein	2221.33	FLFIOBJN_02091	F0F1 ATP synthase subunit C	1934.33	AEPCKKLL_02095	hypothetical protein	1807
EIELFIGP_03595	glycine zipper 2TM domain-containing protein	1597.67	GPNADHDJ_01654	DNA recombination/repair protein RecA	1915.67	NIPOLPBK_03904	flagellin	1790.67	IMCGPPIG_01439	cytochrome d ubiquinol oxidase subunit II	2029.67	PLCFDHLH_03023	hypothetical protein	2155.33	FLFIOBJN_03829	succinyl-CoA ligase subunit beta	1927	AEPCKKLL_02480	nitrate reductase subunit alpha	1805.67
EIELFIGP_01143	glycine zipper 2TM domain-containing protein	1587.67	GPNADHDJ_02378	bacterioferritin	1781.33	NIPOLPBK_01848	energy transducer TonB	1760.67	IMCGPPIG_02012	glycine zipper 2TM domain-containing protein	1901	PLCFDHLH_03203	hypothetical protein	2148.33	FLFIOBJN_03671	biopolymer transporter ExbD	1925	AEPCKKLL_03159	succinate--CoA ligase subunit alpha	1770.33
EIELFIGP_02622	biopolymer transporter ExbD	1585.33	GPNADHDJ_03884	hypothetical protein	1772	NIPOLPBK_03905	flagellin	1706.67	IMCGPPIG_01844	OmpA family lipoprotein	1866.67	PLCFDHLH_00592	entericidin, EcnA/B family	2042	FLFIOBJN_04363	flagellin	1909.33	AEPCKKLL_01095	acyl-CoA dehydrogenase	1744
EIELFIGP_03962	lysine decarboxylase	1543	GPNADHDJ_02758	azurin	1734.67	NIPOLPBK_02456	biopolymer transporter ExbD	1689.67	IMCGPPIG_00452	hypothetical protein	1846.67	PLCFDHLH_02053	hemerythrin	2015.33	FLFIOBJN_03123	HU family DNA-binding protein	1787.67	AEPCKKLL_02481	nitrate reductase subunit beta	1697
EIELFIGP_04085	peroxiredoxin	1543	GPNADHDJ_03446	MotA/TolQ/ExbB proton channel family protein	1685.67	NIPOLPBK_01341	cytochrome d ubiquinol oxidase subunit II	1682.33	IMCGPPIG_01481	superoxide dismutase	1838.33	PLCFDHLH_00585	plasmid maintenance system killer protein	1987	FLFIOBJN_01867	TonB-dependent receptor	1786	AEPCKKLL_00544	FAD-binding protein	1675
EIELFIGP_01851	hypothetical protein	1539.33	GPNADHDJ_01836	hypothetical protein	1613	NIPOLPBK_00962	hypothetical protein	1680.33	IMCGPPIG_03308	hypothetical protein	1836	PLCFDHLH_04375	hypothetical protein	1953.67	FLFIOBJN_02067	lysine decarboxylase	1775	AEPCKKLL_03674	molecular chaperone DnaK	1602.67
EIELFIGP_01115	superoxide dismutase	1538	GPNADHDJ_02492	FAD-binding protein	1609	NIPOLPBK_03920	flagellar biosynthesis anti-sigma factor FlgM	1678.33	IMCGPPIG_02822	HU family DNA-binding protein	1784	PLCFDHLH_03427	lysine decarboxylase	1896.67	FLFIOBJN_03094	elongation factor Ts	1737.67	AEPCKKLL_04032	DNA recombination/repair protein RecA	1564.33
EIELFIGP_02418	HU family DNA-binding protein	1525.33	GPNADHDJ_03638	acyl-CoA dehydrogenase	1566.67	NIPOLPBK_03406	hypothetical protein	1676	IMCGPPIG_01036	lysine decarboxylase	1753	PLCFDHLH_03814	hypothetical protein	1855.33	FLFIOBJN_01061	glycine zipper 2TM domain-containing protein	1734.67	AEPCKKLL_02968	superoxide dismutase	1525.33
EIELFIGP_01007	hypothetical protein	1487.33	GPNADHDJ_00730	PTS fructose transporter subunit IIA	1547	NIPOLPBK_00424	CBS domain-containing protein	1645.67	IMCGPPIG_03613	cold-shock protein	1746.33	PLCFDHLH_02576	OmpA family lipoprotein	1752.67	FLFIOBJN_00053	acyl-CoA dehydrogenase	1715.67	AEPCKKLL_00619	30S ribosomal protein S16	1510.67
EIELFIGP_03256	succinyl-CoA ligase subunit beta	1465.33	GPNADHDJ_02010	CBS domain-containing protein	1545	NIPOLPBK_03724	DNA-directed RNA polymerase subunit alpha	1590.33	IMCGPPIG_01503	glycine zipper 2TM domain-containing protein	1729.67	PLCFDHLH_02609	PAS sensor domain-containing protein	1691.33	FLFIOBJN_04284	DNA recombination/repair protein RecA	1536.67	AEPCKKLL_00891	MotA/TolQ/ExbB proton channel family protein	1482
EIELFIGP_03861	molecular chaperone DnaK	1419.33	GPNADHDJ_03695	superoxide dismutase	1464.67	NIPOLPBK_03799	cold-shock protein	1565.67	IMCGPPIG_02797	TonB-dependent receptor	1706	PLCFDHLH_02202	DNA recombination/repair protein RecA	1677	FLFIOBJN_01033	superoxide dismutase	1525	AEPCKKLL_02768	elongation factor G	1472
EIELFIGP_00169	FKBP-type peptidyl-prolyl cis-trans isomerase	1404.33	GPNADHDJ_03970	DNA-binding response regulator	1454.67	NIPOLPBK_00093	FAD-binding protein	1518.67	IMCGPPIG_02065	FAD-binding protein	1690.33	PLCFDHLH_01019	superoxide dismutase	1658.33	FLFIOBJN_01463	hypothetical protein	1506.67	AEPCKKLL_00245	CBS domain-containing protein	1421
EIELFIGP_03305	flagellar biosynthesis anti-sigma factor FlgM	1392.67	GPNADHDJ_03648	HU family DNA-binding protein	1451.33	NIPOLPBK_01940	molecular chaperone GroEL	1491.33	IMCGPPIG_03677	hypothetical protein	1657.33	PLCFDHLH_02303	glycine zipper 2TM domain-containing protein	1611	FLFIOBJN_03786	FKBP-type peptidyl-prolyl cis-trans isomerase	1475.67	AEPCKKLL_02326	porin	1352
EIELFIGP_00485	alpha/beta hydrolase	1303	GPNADHDJ_01773	succinyl-CoA ligase subunit beta	1440.67	NIPOLPBK_00738	slipin family protein	1450.33	IMCGPPIG_03172	hemerythrin	1581.33	PLCFDHLH_04260	molecular chaperone DnaK	1556	FLFIOBJN_01374	aspartate aminotransferase family protein	1459.33	AEPCKKLL_01469	flagellar biosynthesis anti-sigma factor FlgM	1311.33
EIELFIGP_03718	nitrate reductase subunit beta	1273.33	GPNADHDJ_01700	oxygen-independent coproporphyrinogen III oxidase	1429	NIPOLPBK_00615	hypothetical protein	1424.33	IMCGPPIG_00763	addiction module antidote protein, HigA family	1575.67	PLCFDHLH_02843	HU family DNA-binding protein	1492	FLFIOBJN_02109	CBS domain-containing protein	1444	AEPCKKLL_03417	cell division protein FtsZ	1293.67
EIELFIGP_00224	elongation factor Ts	1260	GPNADHDJ_01892	molecular chaperone DnaK	1409.67	NIPOLPBK_04128	elongation factor G	1422.67	IMCGPPIG_03038	MotA/TolQ/ExbB proton channel family protein	1469.67	PLCFDHLH_01041	glycine zipper 2TM domain-containing protein	1411	FLFIOBJN_03328	TonB-dependent receptor	1352	AEPCKKLL_03503	peroxiredoxin	1284
EIELFIGP_02152	hypothetical protein	1214.67	GPNADHDJ_03731	dihydrolipoyl dehydrogenase	1385	NIPOLPBK_03078	OmpA family lipoprotein	1415	IMCGPPIG_04485	elongation factor G	1464.67	PLCFDHLH_02891	molecular chaperone GroES	1368.67	FLFIOBJN_01072	dihydrolipoyl dehydrogenase	1343.67	AEPCKKLL_02805	malate dehydrogenase	1278
EIELFIGP_03719	nitrate reductase subunit alpha	1175.33	GPNADHDJ_03447	biopolymer transporter ExbD	1360	NIPOLPBK_00447	HslU--HslV peptidase proteolytic subunit	1399.67	IMCGPPIG_01959	molecular chaperone DnaK	1458.67	PLCFDHLH_00544	acyl-CoA dehydrogenase	1337	FLFIOBJN_03492	single-stranded DNA-binding protein	1325.33	AEPCKKLL_01016	hypothetical protein	1261.33
EIELFIGP_02623	biopolymer transporter ExbD	1173.67	GPNADHDJ_03651	ATP-dependent Clp protease ATP-binding subunit ClpX	1345.67	NIPOLPBK_03604	cyclic pyranopterin monophosphate synthase	1378.33	IMCGPPIG_02143	DNA recombination/repair protein RecA	1413.33	PLCFDHLH_04470	elongation factor G	1332.33	FLFIOBJN_01882	malate dehydrogenase	1322.33	AEPCKKLL_00914	phenylalanine 4-monooxygenase	1253.67
EIELFIGP_04019	translation initiation factor IF-3	1167	GPNADHDJ_00374	hypothetical protein	1334.33	NIPOLPBK_03154	peroxiredoxin	1376.67	IMCGPPIG_02758	DNA-directed RNA polymerase subunit alpha	1405	PLCFDHLH_00887	translation initiation factor IF-3	1321.67	FLFIOBJN_01616	cell division protein FtsZ	1300	AEPCKKLL_01944	hemerythrin	1247.33
EIELFIGP_03677	energy transducer TonB	1161	GPNADHDJ_03717	glycine zipper 2TM domain-containing protein	1311	NIPOLPBK_01535	hemin uptake protein HemP	1369.33	IMCGPPIG_02872	molecular chaperone GroES	1397.67	PLCFDHLH_03387	hypothetical protein	1314.33	FLFIOBJN_00173	hypothetical protein	1284.33	AEPCKKLL_02099	oxygen-independent coproporphyrinogen III oxidase	1225.67
EIELFIGP_02932	cold-shock protein	1158.67	GPNADHDJ_02138	hypothetical protein	1292.33	NIPOLPBK_03836	bacterioferritin	1358.33	IMCGPPIG_00721	acyl-CoA dehydrogenase	1393.33	PLCFDHLH_00586	addiction module antidote protein, HigA family	1312	FLFIOBJN_03621	energy transducer TonB	1278.67	AEPCKKLL_00501	elongation factor Ts	1221.33
EIELFIGP_00045	hypothetical protein	1148	GPNADHDJ_04034	cold-shock protein	1275.67	NIPOLPBK_03497	hypothetical protein	1342.67	IMCGPPIG_00211	acyl carrier protein	1381.67	PLCFDHLH_02155	oxygen-independent coproporphyrinogen III oxidase	1262.33	FLFIOBJN_04007	flagellar biosynthesis anti-sigma factor FlgM	1254.67	AEPCKKLL_03518	pyridoxamine 5'-phosphate oxidase	1208.67
EIELFIGP_02835	preprotein translocase subunit SecE	1146.33	GPNADHDJ_02667	FKBP-type peptidyl-prolyl cis-trans isomerase	1273.67	NIPOLPBK_02830	hypothetical protein	1332.67	IMCGPPIG_00622	succinate--CoA ligase subunit alpha	1379	PLCFDHLH_00698	succinate--CoA ligase subunit alpha	1246.33	FLFIOBJN_01201	TonB-dependent receptor	1251	AEPCKKLL_03160	succinyl-CoA ligase subunit beta	1207.67
EIELFIGP_00720	acyl-CoA dehydrogenase	1139.67	GPNADHDJ_00663	membrane protein	1268.33	NIPOLPBK_02455	biopolymer transporter ExbD	1330	IMCGPPIG_03376	hypothetical protein	1339.67	PLCFDHLH_02818	TonB-dependent receptor	1226.33	FLFIOBJN_01138	molecular chaperone GroES	1245.33	AEPCKKLL_00048	30S ribosomal protein S9	1207
EIELFIGP_02688	universal stress protein	1104.67	GPNADHDJ_03302	malate dehydrogenase	1261.33	NIPOLPBK_02118	membrane protein	1327.33	IMCGPPIG_04374	membrane protein	1337	PLCFDHLH_03878	cold-shock protein	1199.33	FLFIOBJN_01415	FAD-binding protein	1212.67	AEPCKKLL_03310	acyl carrier protein	1206
EIELFIGP_01138	glycine zipper 2TM domain-containing protein	1095	GPNADHDJ_01924	OmpA family lipoprotein	1257.67	NIPOLPBK_01169	FKBP-type peptidyl-prolyl cis-trans isomerase	1296.67	IMCGPPIG_02679	DNA-binding response regulator	1323.67	PLCFDHLH_03961	phenylalanine 4-monooxygenase	1194.33	FLFIOBJN_01808	polyribonucleotide nucleotidyltransferase	1188	AEPCKKLL_02860	HU family DNA-binding protein	1190.67
EIELFIGP_02644	phenylalanine 4-monooxygenase	1076.33	GPNADHDJ_00816	cell division protein FtsZ	1257	NIPOLPBK_03236	TonB-dependent receptor	1290	IMCGPPIG_04241	hypothetical protein	1318.33	PLCFDHLH_03345	peroxiredoxin	1185.67	FLFIOBJN_01922	DNA-directed RNA polymerase subunit beta'	1179.67	AEPCKKLL_03642	OmpA family lipoprotein	1186
EIELFIGP_02186	RNA helicase	1063	GPNADHDJ_00971	molecular chaperone GroES	1255.33	NIPOLPBK_00406	F0F1 ATP synthase subunit C	1244.33	IMCGPPIG_03117	30S ribosomal protein S6	1278.33	PLCFDHLH_02930	RNA polymerase sigma factor RpoH	1182.33	FLFIOBJN_00252	polyketide cyclase	1170	AEPCKKLL_02491	sulfite reductase flavoprotein subunit alpha	1170.67
EIELFIGP_02882	malate dehydrogenase	1061.67	GPNADHDJ_03673	TonB-dependent receptor	1202.33	NIPOLPBK_00558	acyl-CoA dehydrogenase	1222	IMCGPPIG_03039	biopolymer transporter ExbD	1247.33	PLCFDHLH_02738	cell division protein FtsZ	1160	FLFIOBJN_03649	phenylalanine 4-monooxygenase	1167.33	AEPCKKLL_01929	FKBP-type peptidyl-prolyl cis-trans isomerase	1155
EIELFIGP_04419	azurin	1037	GPNADHDJ_03097	translation initiation factor IF-3	1164	NIPOLPBK_04177	DNA recombination/repair protein RecA	1221.67	IMCGPPIG_02718	cell division protein FtsZ	1235.33	PLCFDHLH_03120	MotA/TolQ/ExbB proton channel family protein	1157	FLFIOBJN_01056	glycine zipper 2TM domain-containing protein	1164.67	AEPCKKLL_02991	glycine zipper 2TM domain-containing protein	1134.33
EIELFIGP_02833	elongation factor Tu	1033.33	GPNADHDJ_03732	dihydrolipoyllysine-residue succinyltransferase	1162.67	NIPOLPBK_00706	hypothetical protein	1189.67	IMCGPPIG_00944	translation initiation factor IF-3	1233.33	PLCFDHLH_02841	ATP-dependent Clp protease ATP-binding subunit ClpX	1147.33	FLFIOBJN_01256	2-methylcitrate synthase	1154	AEPCKKLL_00818	PTS fructose transporter subunit IIA	1125.33
EIELFIGP_00795	entericidin, EcnA/B family	1025	GPNADHDJ_00675	acyl carrier protein	1155.67	NIPOLPBK_00616	DNA-binding response regulator	1187.67	IMCGPPIG_02203	TonB-dependent receptor	1215.67	PLCFDHLH_00956	hypothetical protein	1128.67	FLFIOBJN_01929	preprotein translocase subunit SecE	1151.67	AEPCKKLL_00451	azurin	1113.67
EIELFIGP_00495	cation transporter	1018.67	GPNADHDJ_02390	pyridoxamine 5'-phosphate oxidase	1154.33	NIPOLPBK_03022	O-acetyl-ADP-ribose deacetylase	1162	IMCGPPIG_00796	hypothetical protein	1188.33	PLCFDHLH_00182	PTS fructose transporter subunit IIA	1123.67	FLFIOBJN_03297	azurin	1151	AEPCKKLL_03007	dihydrolipoyl dehydrogenase	1103
EIELFIGP_00267	FAD-binding protein	1008	GPNADHDJ_02537	elongation factor Ts	1154	NIPOLPBK_00199	DNA transport competence protein	1160	IMCGPPIG_03844	phenylalanine 4-monooxygenase	1171.67	PLCFDHLH_04558	IS3 family transposase	1116.67	FLFIOBJN_03674	energy transducer TonB	1140	AEPCKKLL_00892	biopolymer transporter ExbD	1101.67
EIELFIGP_01154	dihydrolipoyl dehydrogenase	1006.67	GPNADHDJ_01341	flagellar biosynthesis anti-sigma factor FlgM	1135.33	NIPOLPBK_03321	peroxiredoxin	1118	IMCGPPIG_02833	RNA polymerase sigma factor RpoH	1165.67	PLCFDHLH_00251	membrane protein	1091	FLFIOBJN_03597	nitrate reductase subunit alpha	1131	AEPCKKLL_02329	cation transporter	1091.67
EIELFIGP_02416	ATP-dependent Clp protease ATP-binding subunit ClpX	1003	GPNADHDJ_04167	hypothetical protein	1130.67	NIPOLPBK_01941	molecular chaperone GroES	1117.33	IMCGPPIG_03186	FKBP-type peptidyl-prolyl cis-trans isomerase	1161.33	PLCFDHLH_01162	hypothetical protein	1090.67	FLFIOBJN_02096	ATP synthase subunit beta	1129.67	AEPCKKLL_01122	entericidin, EcnA/B family	1083.33
EIELFIGP_02793	OmpA family lipoprotein	1000.67	GPNADHDJ_01704	hypothetical protein	1129.33	NIPOLPBK_02049	multidrug transporter subunit MdtJ	1103	IMCGPPIG_03756	elongation factor Tu	1138.67	PLCFDHLH_00619	hypothetical protein	1082.67	FLFIOBJN_02094	ATP synthase subunit alpha	1120	AEPCKKLL_02858	ATP-dependent Clp protease ATP-binding subunit ClpX	1079.33
EIELFIGP_01899	TonB-dependent receptor	998.333	GPNADHDJ_03484	phenylalanine 4-monooxygenase	1105	NIPOLPBK_00315	polyketide cyclase	1100	IMCGPPIG_02300	F0F1 ATP synthase subunit C	1131.67	PLCFDHLH_04134	hypothetical protein	1069.67	FLFIOBJN_03342	ribonuclease P protein component	1116	AEPCKKLL_02486	coproporphyrinogen III oxidase	1066.67
EIELFIGP_04027	polyribonucleotide nucleotidyltransferase	997.333	GPNADHDJ_01992	F0F1 ATP synthase subunit C	1100.67	NIPOLPBK_02219	PTS fructose transporter subunit IIA	1092.67	IMCGPPIG_02820	ATP-dependent Clp protease ATP-binding subunit ClpX	1126	PLCFDHLH_02789	malate dehydrogenase	1068.67	FLFIOBJN_00448	slipin family protein	1115.33	AEPCKKLL_03547	TonB-dependent receptor	1065
EIELFIGP_02620	energy transducer TonB	991.333	GPNADHDJ_01011	RNA polymerase sigma factor RpoH	1099.67	NIPOLPBK_02887	YncE family protein	1077	IMCGPPIG_04310	membrane protein	1124	PLCFDHLH_00239	acyl carrier protein	1056.67	FLFIOBJN_03596	nitrate reductase subunit beta	1113.67	AEPCKKLL_00132	molecular chaperone GroES	1028.67
EIELFIGP_00408	polyketide cyclase	990.667	GPNADHDJ_01701	preprotein translocase subunit TatC	1073.33	NIPOLPBK_00136	aspartate aminotransferase family protein	1061.33	IMCGPPIG_04380	ATP-dependent Clp protease ATP-binding subunit ClpC	1101.67	PLCFDHLH_04517	thioredoxin	1042	FLFIOBJN_02250	hypothetical protein	1108.67	AEPCKKLL_02795	DNA-directed RNA polymerase subunit alpha	1021.33
EIELFIGP_01561	cell division protein FtsZ	969.667	GPNADHDJ_01943	hypothetical protein	1053	NIPOLPBK_03487	lysine decarboxylase	1061.33	IMCGPPIG_00223	membrane protein	1091	PLCFDHLH_03346	bacterioferritin	1029	FLFIOBJN_00620	OmpA family lipoprotein	1100	AEPCKKLL_01784	TonB-dependent receptor	1014.33
EIELFIGP_01297	bacterioferritin	959.333	GPNADHDJ_03227	hypothetical protein	1052.33	NIPOLPBK_01384	superoxide dismutase	1056	IMCGPPIG_01519	dihydrolipoyl dehydrogenase	1088	PLCFDHLH_03620	F0F1 ATP synthase subunit C	1001.67	FLFIOBJN_00207	cytochrome o ubiquinol oxidase subunit III	1091.67	AEPCKKLL_01717	translation initiation factor IF-3	976.333
EIELFIGP_02125	QacE family quaternary ammonium compound efflux SMR transporter	953.667	GPNADHDJ_02060	hypothetical protein	1043.67	NIPOLPBK_03733	peptidylprolyl isomerase	1053	IMCGPPIG_01181	flagellin	1078.33	PLCFDHLH_04382	membrane protein	1001.67	FLFIOBJN_04230	PTS fructose transporter subunit IIA	1087.33	AEPCKKLL_02664	hypothetical protein	967.667
EIELFIGP_01488	CBS domain-containing protein	952.333	GPNADHDJ_01519	bacterioferritin	1029.33	NIPOLPBK_02050	QacE family quaternary ammonium compound efflux SMR transporter	1034.67	IMCGPPIG_00753	DNA-binding response regulator	1075.33	PLCFDHLH_01057	dihydrolipoyl dehydrogenase	999.333	FLFIOBJN_01263	pyridoxamine 5'-phosphate oxidase	1086.67	AEPCKKLL_01873	cold-shock protein	963
EIELFIGP_02124	multidrug transporter subunit MdtJ	942.667	GPNADHDJ_00239	hypothetical protein	1008.67	NIPOLPBK_00446	hypothetical protein	1017.67	IMCGPPIG_02768	malate dehydrogenase	1069.67	PLCFDHLH_03398	fimbrial chaperone	986	FLFIOBJN_00054	methylmalonate-semialdehyde dehydrogenase (CoA acylating)	1079	AEPCKKLL_04048	cytochrome c	961.333
EIELFIGP_01863	ATP synthase subunit B	940.333	GPNADHDJ_01974	hypothetical protein	984.667	NIPOLPBK_00557	methylmalonate-semialdehyde dehydrogenase (CoA acylating)	1016	IMCGPPIG_02319	CBS domain-containing protein	1063.33	PLCFDHLH_01767	TonB-dependent receptor	981.667	FLFIOBJN_02254	oxygen-independent coproporphyrinogen III oxidase	1062.67	AEPCKKLL_03139	classical arabinogalactan protein 4	948.667
EIELFIGP_03787	hypothetical protein	938	GPNADHDJ_00254	hypothetical protein	981	NIPOLPBK_03692	membrane protein	1011.33	IMCGPPIG_01520	dihydrolipoyllysine-residue succinyltransferase	1061	PLCFDHLH_02699	DNA-binding response regulator	980.333	FLFIOBJN_03126	ATP-dependent Clp protease ATP-binding subunit ClpX	1053.67	AEPCKKLL_02765	DNA-directed RNA polymerase subunit beta'	943.333
EIELFIGP_03524	nucleoside-diphosphate kinase	917.667	GPNADHDJ_03733	2-oxoglutarate dehydrogenase E1 component	977.333	NIPOLPBK_01000	hypothetical protein	1010.67	IMCGPPIG_04557	IS3 family transposase	1057	PLCFDHLH_02996	membrane protein	974.667	FLFIOBJN_01560	hypothetical protein	1046.33	AEPCKKLL_00053	bacterioferritin	941
EIELFIGP_03708	sulfite reductase flavoprotein subunit alpha	916.667	GPNADHDJ_04127	DNA starvation/stationary phase protection protein	975.333	NIPOLPBK_03921	flagellar protein FlgN	1002.67	IMCGPPIG_00623	succinyl-CoA ligase subunit beta	1051.33	PLCFDHLH_01059	2-oxoglutarate dehydrogenase E1 component	969	FLFIOBJN_01800	translation initiation factor IF-3	1045	AEPCKKLL_00232	ATP synthase subunit beta	936.333
EIELFIGP_03369	TonB-dependent receptor	912	GPNADHDJ_02178	type I glyceraldehyde-3-phosphate dehydrogenase	972.333	NIPOLPBK_03523	preprotein translocase subunit SecG	995	IMCGPPIG_00155	PTS fructose transporter subunit IIA	1040.67	PLCFDHLH_03110	ribonuclease P protein component	961	FLFIOBJN_00208	cytochrome o ubiquinol oxidase subunit I	1042.33	AEPCKKLL_02482	nitrate reductase molybdenum cofactor assembly chaperone	922.667
EIELFIGP_01267	slipin family protein	910	GPNADHDJ_03448	biopolymer transporter ExbD	969.667	NIPOLPBK_00010	hypothetical protein	985.667	IMCGPPIG_04482	DNA-directed RNA polymerase subunit beta'	1023	PLCFDHLH_02720	adenosylhomocysteinase	960.333	FLFIOBJN_02326	membrane protein	1038.67	AEPCKKLL_01108	DNA-binding response regulator	916
EIELFIGP_01861	ATP synthase subunit alpha	905.667	GPNADHDJ_00777	DNA-binding response regulator	962.667	NIPOLPBK_00051	elongation factor Ts	985.333	IMCGPPIG_01182	flagellin	1011.67	PLCFDHLH_03426	cation transporter	960.333	FLFIOBJN_01247	peroxiredoxin	1013	AEPCKKLL_01468	flagellar protein FlgN	910
EIELFIGP_01859	ATP synthase subunit beta	895	GPNADHDJ_03955	entericidin, EcnA/B family	955	NIPOLPBK_02458	energy transducer TonB	984.667	IMCGPPIG_03621	hypothetical protein	1008	PLCFDHLH_03234	elongation factor Ts	958	FLFIOBJN_03905	hemerythrin	1000.33	AEPCKKLL_02327	arginine/agmatine antiporter	906
EIELFIGP_04210	thioredoxin	875	GPNADHDJ_01490	hypothetical protein	945.333	NIPOLPBK_02835	hypothetical protein	973.667	IMCGPPIG_03073	elongation factor Ts	992	PLCFDHLH_04376	ATP-dependent Clp protease ATP-binding subunit ClpC	958	FLFIOBJN_03586	sulfite reductase flavoprotein subunit alpha	999.333	AEPCKKLL_03008	dihydrolipoyllysine-residue succinyltransferase	882.333
EIELFIGP_02203	hypothetical protein	857.667	GPNADHDJ_02389	hypothetical protein	945	NIPOLPBK_00122	cation transporter	966.333	IMCGPPIG_03040	biopolymer transporter ExbD	985	PLCFDHLH_02039	FKBP-type peptidyl-prolyl cis-trans isomerase	956	FLFIOBJN_00738	molecular chaperone DnaK	998	AEPCKKLL_01725	30S ribosomal protein S15	878
EIELFIGP_02842	DNA-directed RNA polymerase subunit beta'	856.667	GPNADHDJ_01997	ATP synthase subunit beta	943.333	NIPOLPBK_03525	NADH-quinone oxidoreductase subunit A	963	IMCGPPIG_04523	thioredoxin	974.667	PLCFDHLH_00576	DNA-binding response regulator	955.667	FLFIOBJN_01073	dihydrolipoyllysine-residue succinyltransferase	992.333	AEPCKKLL_00227	F0F1 ATP synthase subunit C	877.333
EIELFIGP_02619	tetratricopeptide repeat protein	856	GPNADHDJ_00864	hypothetical protein	942.667	NIPOLPBK_01390	hypothetical protein	960.333	IMCGPPIG_01521	2-oxoglutarate dehydrogenase E1 component	963	PLCFDHLH_04467	DNA-directed RNA polymerase subunit beta'	950.333	FLFIOBJN_01979	peroxiredoxin	977.333	AEPCKKLL_03277	hypothetical protein	867.667
EIELFIGP_03990	inorganic diphosphatase	856	GPNADHDJ_00829	division/cell wall cluster transcriptional repressor MraZ	934.667	NIPOLPBK_03846	membrane protein	921	IMCGPPIG_04560	IS3 family transposase	958	PLCFDHLH_04123	elongation factor Tu	947	FLFIOBJN_01755	glutamate dehydrogenase	976	AEPCKKLL_02472	cyclic pyranopterin monophosphate synthase	862.667
EIELFIGP_00155	hemerythrin	836.667	GPNADHDJ_03990	tol-pal system protein YbgF	923.333	NIPOLPBK_01991	thioredoxin	919.333	IMCGPPIG_02305	ATP synthase subunit beta	953	PLCFDHLH_03121	biopolymer transporter ExbD	937.667	FLFIOBJN_01923	DNA-directed RNA polymerase subunit beta	971.667	AEPCKKLL_02769	elongation factor Tu	853
EIELFIGP_03480	citrate synthase	828	GPNADHDJ_03770	membrane protein	919.333	NIPOLPBK_02418	phenylalanine 4-monooxygenase	916	IMCGPPIG_03877	TonB-dependent receptor	943.667	PLCFDHLH_01013	energy transducer TonB	937	FLFIOBJN_04303	hypothetical protein	961.667	AEPCKKLL_00597	glycine zipper 2TM domain-containing protein	838
EIELFIGP_00778	DNA-binding response regulator	824.667	GPNADHDJ_01935	hypothetical protein	918.667	NIPOLPBK_01750	citrate synthase	914	IMCGPPIG_00016	polyketide cyclase	938.667	PLCFDHLH_03601	CBS domain-containing protein	934.333	FLFIOBJN_00209	ubiquinol oxidase subunit II	955	AEPCKKLL_03587	hypothetical protein	837.333
EIELFIGP_02881	peptidylprolyl isomerase	818.667	GPNADHDJ_03541	ribonuclease P protein component	910.667	NIPOLPBK_03585	sulfite reductase flavoprotein subunit alpha	911.667	IMCGPPIG_03135	glutamate dehydrogenase	925.333	PLCFDHLH_00697	succinyl-CoA ligase subunit beta	930.667	FLFIOBJN_00042	DNA-binding response regulator	953.667	AEPCKKLL_01724	polyribonucleotide nucleotidyltransferase	823
EIELFIGP_00969	hypothetical protein	811.667	GPNADHDJ_00494	glutamate dehydrogenase	905.333	NIPOLPBK_00035	bacterioferritin	910	IMCGPPIG_03028	ribonuclease P protein component	918.333	PLCFDHLH_03615	ATP synthase subunit beta	903.333	FLFIOBJN_01292	TonB-dependent receptor	951.333	AEPCKKLL_03401	adenosylhomocysteinase	807.333
EIELFIGP_04488	NADH-quinone oxidoreductase subunit A	811	GPNADHDJ_04259	peroxiredoxin	898.667	NIPOLPBK_03644	succinate dehydrogenase, cytochrome b556 subunit	907	IMCGPPIG_02731	division/cell wall cluster transcriptional repressor MraZ	918	PLCFDHLH_03553	hypothetical protein	894.667	FLFIOBJN_01896	preprotein translocase subunit SecY	941	AEPCKKLL_03206	type I glyceraldehyde-3-phosphate dehydrogenase	801.667
EIELFIGP_02841	DNA-directed RNA polymerase subunit beta	797.667	GPNADHDJ_03637	methylmalonate-semialdehyde dehydrogenase (CoA acylating)	885	NIPOLPBK_03983	translation initiation factor IF-1	905.667	IMCGPPIG_02700	adenosylhomocysteinase	906	PLCFDHLH_03290	glutamate dehydrogenase	891.667	FLFIOBJN_02092	ATP synthase subunit B	934	AEPCKKLL_00675	polyketide cyclase	795.667
EIELFIGP_04676	O-acetyl-ADP-ribose deacetylase	793	GPNADHDJ_03091	polyribonucleotide nucleotidyltransferase	884.667	NIPOLPBK_03411	classical arabinogalactan protein 4	903	IMCGPPIG_02630	hypothetical protein	902.667	PLCFDHLH_01230	flagellin	889.333	FLFIOBJN_01074	2-oxoglutarate dehydrogenase E1 component	928.333	AEPCKKLL_00889	tetratricopeptide repeat protein	793.333
EIELFIGP_01548	division/cell wall cluster transcriptional repressor MraZ	783	GPNADHDJ_02288	polyketide cyclase	877	NIPOLPBK_03489	porin	900	IMCGPPIG_04067	hypothetical protein	899	PLCFDHLH_03886	hypothetical protein	880.333	FLFIOBJN_02097	ATP synthase epsilon chain	911.333	AEPCKKLL_02479	NarK family nitrate/nitrite MFS transporter	791.667
EIELFIGP_01516	hypothetical protein	782.333	GPNADHDJ_00259	hypothetical protein	869.667	NIPOLPBK_02886	hemin ABC transporter substrate-binding protein	875.333	IMCGPPIG_01475	energy transducer TonB	897	PLCFDHLH_04026	TonB-dependent receptor	856.667	FLFIOBJN_01650	hemin uptake protein HemP	892	AEPCKKLL_03009	2-oxoglutarate dehydrogenase E1 component	785.333
EIELFIGP_00451	ubiquinol oxidase subunit II	781.333	GPNADHDJ_03489	biopolymer transporter ExbD	863.333	NIPOLPBK_02383	asparagine synthase (glutamine-hydrolyzing)	869.667	IMCGPPIG_02037	cation transporter	896	PLCFDHLH_01058	dihydrolipoyllysine-residue succinyltransferase	854.667	FLFIOBJN_03334	tetratricopeptide repeat protein	888.333	AEPCKKLL_02526	glutamate dehydrogenase	783.667
EIELFIGP_03223	PTS fructose transporter subunit IIA	777	GPNADHDJ_02170	O-acetyl-ADP-ribose deacetylase	862	NIPOLPBK_03590	coproporphyrinogen III oxidase	869	IMCGPPIG_02096	oxygen-independent coproporphyrinogen III oxidase	890.333	PLCFDHLH_00439	porin	849	FLFIOBJN_00206	cytochrome o ubiquinol oxidase subunit IV	887.333	AEPCKKLL_00420	TonB-dependent receptor	780.333
EIELFIGP_03511	type I glyceraldehyde-3-phosphate dehydrogenase	775	GPNADHDJ_03438	porin	856.333	NIPOLPBK_01517	adenosylhomocysteinase	863	IMCGPPIG_01197	flagellar biosynthesis anti-sigma factor FlgM	878	PLCFDHLH_02751	division/cell wall cluster transcriptional repressor MraZ	840	FLFIOBJN_02825	type I glyceraldehyde-3-phosphate dehydrogenase	879.667	AEPCKKLL_03474	hypothetical protein	769.667
EIELFIGP_03306	flagellar protein FlgN	772.333	GPNADHDJ_01018	thioredoxin	848.333	NIPOLPBK_01710	azurin	857	IMCGPPIG_01072	hypothetical protein	867.333	PLCFDHLH_02154	preprotein translocase subunit TatC	809.333	FLFIOBJN_02069	porin	878.333	AEPCKKLL_02364	hypothetical protein	765.667
EIELFIGP_04490	preprotein translocase subunit SecG	764.333	GPNADHDJ_00856	Ax21 family protein	848	NIPOLPBK_01198	hypothetical protein	850	IMCGPPIG_01037	cation transporter	863	PLCFDHLH_00043	polyketide cyclase	809	FLFIOBJN_01572	hypothetical protein	870	AEPCKKLL_03706	membrane protein	762.333
EIELFIGP_01595	hemin uptake protein HemP	759.667	GPNADHDJ_02212	citrate synthase	831.333	NIPOLPBK_03330	2-methylcitrate synthase	835	IMCGPPIG_03521	type VI secretion protein	861.333	PLCFDHLH_00400	inorganic diphosphatase	804.667	FLFIOBJN_03682	tol-pal system protein YbgF	869	AEPCKKLL_00893	biopolymer transporter ExbD	757.667
EIELFIGP_04216	RNA polymerase sigma factor RpoH	754	GPNADHDJ_03821	N-acetyltransferase	825.667	NIPOLPBK_03030	preprotein translocase subunit YajC	832	IMCGPPIG_00280	biopolymer transporter ExbD	860	PLCFDHLH_01685	Cd(II)/Pb(II)-responsive transcriptional regulator	803.667	FLFIOBJN_02794	citrate synthase	866	AEPCKKLL_01440	YncE family protein	749
EIELFIGP_02868	preprotein translocase subunit SecY	743.667	GPNADHDJ_01835	Sulfoxide reductase catalytic subunit YedY	819.333	NIPOLPBK_01743	DNA-directed RNA polymerase subunit omega	830.333	IMCGPPIG_03651	hypothetical protein	856.667	PLCFDHLH_04261	nucleotide exchange factor GrpE	796.667	FLFIOBJN_00043	hypothetical protein	851.667	AEPCKKLL_00233	ATP synthase epsilon chain	740.667
EIELFIGP_04114	DNA-directed RNA polymerase subunit omega	743.333	GPNADHDJ_03639	enoyl-CoA hydratase	819	NIPOLPBK_00805	hypothetical protein	829.333	IMCGPPIG_00573	tol-pal system protein YbgF	844.333	PLCFDHLH_04560	IS3 family transposase	796.333	FLFIOBJN_01931	elongation factor Tu	828.667	AEPCKKLL_02254	hypothetical protein	740.667
EIELFIGP_02453	porin	740	GPNADHDJ_03262	DNA-directed RNA polymerase subunit beta'	815.333	NIPOLPBK_01423	dihydrolipoyl dehydrogenase	821.667	IMCGPPIG_04486	hypothetical protein	825.667	PLCFDHLH_01231	flagellin	793	FLFIOBJN_04006	flagellar protein FlgN	820	AEPCKKLL_03462	hypothetical protein	738.333
EIELFIGP_01156	2-oxoglutarate dehydrogenase E1 component	739.333	GPNADHDJ_01663	ATP-dependent metallopeptidase FtsH/Yme1/Tma family protein	811.333	NIPOLPBK_01378	energy transducer TonB	809.333	IMCGPPIG_03443	citrate synthase	823	PLCFDHLH_03358	pyridoxamine 5'-phosphate oxidase	792.333	FLFIOBJN_03491	hypothetical protein	815.667	AEPCKKLL_00230	ATP synthase subunit alpha	735.333
EIELFIGP_02880	translational GTPase TypA	736.667	GPNADHDJ_01964	DNA-binding response regulator	804.333	NIPOLPBK_01488	division/cell wall cluster transcriptional repressor MraZ	806.333	IMCGPPIG_00451	ImmA/IrrE family metallo-endopeptidase	810.333	PLCFDHLH_03916	hypothetical protein	787.333	FLFIOBJN_04390	YncE family protein	804.667	AEPCKKLL_02308	hypothetical protein	731
EIELFIGP_02761	hypothetical protein	735	GPNADHDJ_01995	ATP synthase subunit alpha	794.667	NIPOLPBK_03336	aminoglycoside N-acetyltransferase AAC(6')-Iz	803.667	IMCGPPIG_02303	ATP synthase subunit alpha	802	PLCFDHLH_02335	N-acetyltransferase	784.667	FLFIOBJN_03591	coproporphyrinogen III oxidase	799.667	AEPCKKLL_01835	hypothetical protein	724.333
EIELFIGP_04678	fructose-bisphosphate aldolase class I	732	GPNADHDJ_02370	adenylosuccinate synthetase	788.333	NIPOLPBK_02459	tetratricopeptide repeat protein	795.667	IMCGPPIG_01859	hypothetical protein	800	PLCFDHLH_00747	tol-pal system protein YbgF	776	FLFIOBJN_00052	enoyl-CoA hydratase	799	AEPCKKLL_02764	DNA-directed RNA polymerase subunit beta	720
EIELFIGP_03964	porin	728.333	GPNADHDJ_01998	ATP synthase epsilon chain	784.667	NIPOLPBK_03652	hypothetical protein	795.333	IMCGPPIG_02449	GlsB/YeaQ/YmgE family stress response membrane protein	795	PLCFDHLH_03997	biopolymer transporter ExbD	772	FLFIOBJN_00606	hypothetical protein	798.333	AEPCKKLL_02474	molybdopterin molybdenumtransferase MoeA	718.333
EIELFIGP_02727	copper chaperone	726.667	GPNADHDJ_04025	membrane protein	781	NIPOLPBK_02716	hypothetical protein	794.667	IMCGPPIG_00375	TonB-dependent receptor	794.667	PLCFDHLH_03118	tetratricopeptide repeat protein	771.667	FLFIOBJN_03613	hypothetical protein	794.333	AEPCKKLL_04049	alcohol dehydrogenase	711.333
EIELFIGP_02441	protein-L-isoaspartate O-methyltransferase	724.333	GPNADHDJ_01342	flagellar protein FlgN	767.667	NIPOLPBK_03595	nitrate reductase subunit beta	788.333	IMCGPPIG_02375	BON domain-containing protein	788.667	PLCFDHLH_03204	ImmA/IrrE family metallo-endopeptidase	770.333	FLFIOBJN_01303	glycine cleavage system protein H	791.667	AEPCKKLL_02473	bifunctional molybdenum cofactor biosynthesis protein MoaC/MoaB	711
EIELFIGP_03764	hypothetical protein	723.667	GPNADHDJ_00798	adenosylhomocysteinase	765	NIPOLPBK_02950	universal stress protein	788	IMCGPPIG_03239	energy transducer TonB	781.667	PLCFDHLH_00716	ATP-dependent chaperone ClpB	767	FLFIOBJN_03062	bacterioferritin	790.333	AEPCKKLL_01107	hypothetical protein	706.333
EIELFIGP_00777	hypothetical protein	722.667	GPNADHDJ_03253	elongation factor Tu	764.667	NIPOLPBK_03142	DNA starvation/stationary phase protection protein	785.667	IMCGPPIG_04529	peroxiredoxin	781.667	PLCFDHLH_00575	hypothetical protein	763.333	FLFIOBJN_01603	division/cell wall cluster transcriptional repressor MraZ	784	AEPCKKLL_02475	molybdopterin synthase sulfur carrier subunit	704
EIELFIGP_00041	oxygen-independent coproporphyrinogen III oxidase	718.333	GPNADHDJ_02731	inorganic diphosphatase	762.333	NIPOLPBK_04131	DNA-directed RNA polymerase subunit beta'	767	IMCGPPIG_02246	peroxiredoxin	780	PLCFDHLH_01107	ribonucleoside-diphosphate reductase subunit alpha	755	FLFIOBJN_02093	ATP synthase subunit delta	761.667	AEPCKKLL_00890	energy transducer TonB	701.667
EIELFIGP_01155	dihydrolipoyllysine-residue succinyltransferase	716.333	GPNADHDJ_03171	glycine zipper 2TM domain-containing protein	759.333	NIPOLPBK_01193	response regulator	766.667	IMCGPPIG_00937	polyribonucleotide nucleotidyltransferase	775.333	PLCFDHLH_02232	hypothetical protein	751.667	FLFIOBJN_00565	hypothetical protein	754.667	AEPCKKLL_01575	universal stress protein	699.667
EIELFIGP_01581	S-adenosylmethionine synthase	713	GPNADHDJ_03641	3-hydroxyisobutyrate dehydrogenase	756.333	NIPOLPBK_00370	TonB-dependent receptor	750	IMCGPPIG_03036	tetratricopeptide repeat protein	774.667	PLCFDHLH_01861	oleate hydratase	748.333	FLFIOBJN_04047	fructose-bisphosphate aldolase class I	749	AEPCKKLL_02137	ATP-dependent metallopeptidase FtsH/Yme1/Tma family protein	693.667
EIELFIGP_01440	hypothetical protein	710	GPNADHDJ_03533	tetratricopeptide repeat protein	754	NIPOLPBK_03734	malate dehydrogenase	738	IMCGPPIG_04373	hypothetical protein	773.333	PLCFDHLH_00325	citrate synthase	745.333	FLFIOBJN_03734	hypothetical protein	743	AEPCKKLL_03628	hypothetical protein	693.333
EIELFIGP_03717	nitrate reductase molybdenum cofactor assembly chaperone	707	GPNADHDJ_04270	isopenicillin N synthase family oxygenase	751	NIPOLPBK_01985	RNA polymerase sigma factor RpoH	735.333	IMCGPPIG_00378	inorganic diphosphatase	771	PLCFDHLH_04421	hypothetical protein	744.333	FLFIOBJN_01324	membrane protein	739.333	AEPCKKLL_02483	respiratory nitrate reductase subunit gamma	692
EIELFIGP_02779	hypothetical protein	704.667	GPNADHDJ_01438	TonB-dependent receptor	749.667	NIPOLPBK_00411	ATP synthase subunit beta	734.667	IMCGPPIG_03829	DNA starvation/stationary phase protection protein	759.667	PLCFDHLH_03122	biopolymer transporter ExbD	730.333	FLFIOBJN_00050	3-hydroxyisobutyrate dehydrogenase	736.667	AEPCKKLL_00881	ribonuclease P protein component	691
EIELFIGP_00112	oar family adhesion protein	694	GPNADHDJ_00351	hypothetical protein	739.667	NIPOLPBK_01682	inorganic diphosphatase	732.333	IMCGPPIG_02044	N-acetyltransferase	754.333	PLCFDHLH_03338	adenylosuccinate synthetase	723.667	FLFIOBJN_04404	hypothetical protein	736.333	AEPCKKLL_03838	DNA starvation/stationary phase protection protein	684.667
EIELFIGP_02414	trigger factor	692	GPNADHDJ_03255	preprotein translocase subunit SecE	739	NIPOLPBK_03024	fructose-bisphosphate aldolase class I	732	IMCGPPIG_02173	hypothetical protein	754.333	PLCFDHLH_03946	DNA starvation/stationary phase protection protein	719.667	FLFIOBJN_02372	hypothetical protein	732	AEPCKKLL_03237	citrate synthase	681
EIELFIGP_02343	isocitrate dehydrogenase	690.667	GPNADHDJ_03435	cation transporter	738	NIPOLPBK_03547	polyribonucleotide nucleotidyltransferase	727.667	IMCGPPIG_01212	ATP-dependent Clp protease ATP-binding subunit ClpA	749.667	PLCFDHLH_03617	ATP synthase subunit alpha	712	FLFIOBJN_02157	hypothetical protein	731	AEPCKKLL_00091	RNA polymerase sigma factor RpoH	673
EIELFIGP_04227	cytochrome c	689.667	GPNADHDJ_03971	hypothetical protein	730.667	NIPOLPBK_04132	DNA-directed RNA polymerase subunit beta	712	IMCGPPIG_03037	energy transducer TonB	743.333	PLCFDHLH_01261	ATP-dependent Clp protease ATP-binding subunit ClpA	699	FLFIOBJN_02455	membrane protein	727.667	AEPCKKLL_02713	peroxiredoxin	661.667
EIELFIGP_02836	transcription termination/antitermination protein NusG	684	GPNADHDJ_01893	nucleotide exchange factor GrpE	726.667	NIPOLPBK_03597	NarK family nitrate/nitrite MFS transporter	711.667	IMCGPPIG_00752	hypothetical protein	735.333	PLCFDHLH_02328	cation transporter	694.667	FLFIOBJN_01928	transcription termination/antitermination protein NusG	723	AEPCKKLL_00423	inorganic diphosphatase	654.333
EIELFIGP_02442	membrane protein	683.333	GPNADHDJ_04249	PAS sensor domain-containing protein	724.333	NIPOLPBK_02566	trigger factor	708.667	IMCGPPIG_04470	DNA-directed RNA polymerase subunit beta	730.667	PLCFDHLH_03552	lipoyl(octanoyl) transferase LipB	694.667	FLFIOBJN_00025	entericidin, EcnA/B family	717.333	AEPCKKLL_02281	hypothetical protein	651
EIELFIGP_00453	cytochrome o ubiquinol oxidase subunit III	681	GPNADHDJ_01357	ATP-dependent Clp protease ATP-binding subunit ClpA	715	NIPOLPBK_03092	hypothetical protein	703.333	IMCGPPIG_00795	phage holin family protein	726	PLCFDHLH_03119	energy transducer TonB	691	FLFIOBJN_01379	alpha/beta hydrolase	714.333	AEPCKKLL_00585	aspartate aminotransferase family protein	650
EIELFIGP_00393	lysine transporter LysE	680.667	GPNADHDJ_03134	acyl-CoA dehydrogenase	714.333	NIPOLPBK_02785	nucleoside-diphosphate kinase	702.667	IMCGPPIG_01958	nucleotide exchange factor GrpE	726	PLCFDHLH_03579	HslU--HslV peptidase proteolytic subunit	687	FLFIOBJN_00591	succinate dehydrogenase flavoprotein subunit	712.667	AEPCKKLL_04005	hypothetical protein	648.667
EIELFIGP_01287	membrane protein	676.667	GPNADHDJ_03814	cation transporter	704	NIPOLPBK_03606	hypothetical protein	695.333	IMCGPPIG_01629	Cd(II)/Pb(II)-responsive transcriptional regulator	722.333	PLCFDHLH_04524	peroxiredoxin	685.667	FLFIOBJN_03325	inorganic diphosphatase	712.667	AEPCKKLL_02470	hypothetical protein	636.333
EIELFIGP_02292	glutamate dehydrogenase	676.333	GPNADHDJ_04014	3-hydroxyacyl-CoA dehydrogenase	704	NIPOLPBK_01249	MexC family multidrug efflux RND transporter periplasmic adaptor subunit	693	IMCGPPIG_00339	porin	721.333	PLCFDHLH_00880	polyribonucleotide nucleotidyltransferase	680.667	FLFIOBJN_01632	adenosylhomocysteinase	706.333	AEPCKKLL_01156	histone	635.667
EIELFIGP_01727	tol-pal system protein YbgF	675	GPNADHDJ_03633	NUDIX domain-containing protein	703	NIPOLPBK_03645	succinate dehydrogenase, hydrophobic membrane anchor protein	688.333	IMCGPPIG_04458	fructose-bisphosphate aldolase class I	718.333	PLCFDHLH_00434	zinc-finger domain-containing protein	677.333	FLFIOBJN_03139	isocitrate dehydrogenase	705	AEPCKKLL_02758	preprotein translocase subunit SecE	631
EIELFIGP_00964	hypothetical protein	673.667	GPNADHDJ_03353	hypothetical protein	701.333	NIPOLPBK_01697	adenylate kinase	683.667	IMCGPPIG_02245	bacterioferritin	716.667	PLCFDHLH_02193	ATP-dependent metallopeptidase FtsH/Yme1/Tma family protein	666.333	FLFIOBJN_03020	alpha-ketoacid dehydrogenase subunit beta	704.667	AEPCKKLL_03598	DNA-binding response regulator	629.667
EIELFIGP_01047	RNA polymerase-binding protein DksA	670.333	GPNADHDJ_03445	energy transducer TonB	698.333	NIPOLPBK_04222	hypothetical protein	683	IMCGPPIG_02341	HslU--HslV peptidase proteolytic subunit	716	PLCFDHLH_04466	DNA-directed RNA polymerase subunit beta	666.333	FLFIOBJN_03605	cyclic pyranopterin monophosphate synthase	703.333	AEPCKKLL_00438	adenylate kinase	628.333
EIELFIGP_02075	hypothetical protein	670	GPNADHDJ_01327	flagellin	693.333	NIPOLPBK_01044	oxygen-independent coproporphyrinogen III oxidase	682.333	IMCGPPIG_04203	superoxide dismutase family protein	715.667	PLCFDHLH_00618	phage holin family protein	665	FLFIOBJN_02660	nucleoside-diphosphate kinase	702.333	AEPCKKLL_01094	methylmalonate-semialdehyde dehydrogenase (CoA acylating)	626.667
EIELFIGP_02948	RNA polymerase sigma factor RpoE	669.333	GPNADHDJ_03225	hypothetical protein	674.667	NIPOLPBK_02564	ATP-dependent Clp protease ATP-binding subunit ClpX	678.667	IMCGPPIG_02367	hypothetical protein	713.333	PLCFDHLH_00403	TonB-dependent receptor	664	FLFIOBJN_03310	adenylate kinase	699.333	AEPCKKLL_02791	preprotein translocase subunit SecY	624.333
EIELFIGP_01858	ATP synthase epsilon chain	669	GPNADHDJ_02083	energy transducer TonB	673.333	NIPOLPBK_00124	TonB-dependent siderophore receptor	675.667	IMCGPPIG_04414	hypothetical protein	713.333	PLCFDHLH_02083	stringent starvation protein A	660	FLFIOBJN_03128	trigger factor	693.667	AEPCKKLL_03430	division/cell wall cluster transcriptional repressor MraZ	624
EIELFIGP_00828	hypothetical protein	667.333	GPNADHDJ_01208	histidine phosphatase family protein	672.333	NIPOLPBK_00054	ribosome-recycling factor	670.333	IMCGPPIG_03520	hypothetical protein	706.333	PLCFDHLH_03429	porin	651.333	FLFIOBJN_01883	peptidylprolyl isomerase	688.333	AEPCKKLL_00996	superoxide dismutase family protein	621.333
EIELFIGP_01506	fimbrial chaperone	666.333	GPNADHDJ_03652	ATP-dependent Clp protease proteolytic subunit	667.333	NIPOLPBK_01883	hypothetical protein	668.667	IMCGPPIG_00568	Putative toxin HigB2	697.667	PLCFDHLH_00656	fructose-bisphosphate aldolase class I	650.667	FLFIOBJN_01096	RNA polymerase sigma factor RpoH	688	AEPCKKLL_00293	hypothetical protein	620.333
EIELFIGP_00484	membrane protein	663.333	GPNADHDJ_03261	DNA-directed RNA polymerase subunit beta	666.333	NIPOLPBK_03968	glycine cleavage system protein H	668.667	IMCGPPIG_00604	ATP-dependent chaperone ClpB	693	PLCFDHLH_04411	hypothetical protein	649.333	FLFIOBJN_02763	porin	683.667	AEPCKKLL_01098	3-hydroxyisobutyrate dehydrogenase	616.667
EIELFIGP_01602	DNA-binding response regulator	663.333	GPNADHDJ_01837	hypothetical protein	660.333	NIPOLPBK_03126	tol-pal system protein YbgF	665	IMCGPPIG_02134	ATP-dependent metallopeptidase FtsH/Yme1/Tma family protein	692.333	PLCFDHLH_02561	hypothetical protein	643.333	FLFIOBJN_02862	type VI secretion protein	678.667	AEPCKKLL_03198	O-acetyl-ADP-ribose deacetylase	616
EIELFIGP_02415	ATP-dependent Clp protease proteolytic subunit	657.333	GPNADHDJ_00644	hypothetical protein	656.667	NIPOLPBK_01781	type I glyceraldehyde-3-phosphate dehydrogenase	658.333	IMCGPPIG_04372	Thioredoxin 2	682.667	PLCFDHLH_00752	Putative toxin HigB2	641	FLFIOBJN_02930	oar family adhesion protein	678.333	AEPCKKLL_01286	virion core protein (lumpy skin disease virus)	611.333
EIELFIGP_01577	adenosylhomocysteinase	652.667	GPNADHDJ_01559	alpha-ketoacid dehydrogenase subunit beta	655	NIPOLPBK_02339	electron transfer flavoprotein subunit beta/FixA family protein	658.333	IMCGPPIG_02558	oleate hydratase	680.667	PLCFDHLH_00294	type I glyceraldehyde-3-phosphate dehydrogenase	634.667	FLFIOBJN_03595	nitrate reductase molybdenum cofactor assembly chaperone	678	AEPCKKLL_01154	hypothetical protein	611
EIELFIGP_01862	ATP synthase subunit delta	651	GPNADHDJ_02824	hypothetical protein	654	NIPOLPBK_03906	flagellin	656.333	IMCGPPIG_00724	3-hydroxyisobutyrate dehydrogenase	675.667	PLCFDHLH_02788	peptidylprolyl isomerase	634.333	FLFIOBJN_01362	glycine zipper 2TM domain-containing protein	674.333	AEPCKKLL_03472	fimbrial chaperone	609.667
EIELFIGP_02314	hypothetical protein	646.333	GPNADHDJ_01653	regulatory protein RecX	653.667	NIPOLPBK_01870	hypothetical protein	656	IMCGPPIG_03474	type I glyceraldehyde-3-phosphate dehydrogenase	673	PLCFDHLH_01246	flagellar biosynthesis anti-sigma factor FlgM	633	FLFIOBJN_03810	autotransporter domain-containing esterase	669.667	AEPCKKLL_03298	membrane protein	608
EIELFIGP_01273	hypothetical protein	644.333	GPNADHDJ_03653	trigger factor	653.333	NIPOLPBK_00359	ubiquinol oxidase subunit II	653.667	IMCGPPIG_02971	stringent starvation protein A	669.667	PLCFDHLH_02826	isocitrate dehydrogenase	630.667	FLFIOBJN_03598	NarK family nitrate/nitrite MFS transporter	666.667	AEPCKKLL_01091	NUDIX domain-containing protein	607
EIELFIGP_00452	cytochrome o ubiquinol oxidase subunit I	639.667	GPNADHDJ_03301	peptidylprolyl isomerase	653	NIPOLPBK_01906	peptide deformylase	651	IMCGPPIG_00720	methylmalonate-semialdehyde dehydrogenase (CoA acylating)	661.667	PLCFDHLH_02095	Oar protein	629.333	FLFIOBJN_01636	S-adenosylmethionine synthase	657.333	AEPCKKLL_02708	peptide-methionine (S)-S-oxide reductase MsrA	604.333
EIELFIGP_03975	adenylate kinase	629.333	GPNADHDJ_00433	hypothetical protein	641.667	NIPOLPBK_01501	cell division protein FtsZ	648.333	IMCGPPIG_00230	hypothetical protein	655	PLCFDHLH_03215	bacterioferritin	617.667	FLFIOBJN_02291	ATP-dependent metallopeptidase FtsH/Yme1/Tma family protein	654.667	AEPCKKLL_03179	autotransporter domain-containing esterase	602.333
EIELFIGP_02590	organic solvent ABC transporter	628.667	GPNADHDJ_01993	ATP synthase subunit B	639	NIPOLPBK_00250	single-stranded DNA-binding protein	646	IMCGPPIG_01767	alpha-ketoacid dehydrogenase subunit beta	654.667	PLCFDHLH_00365	azurin	612.667	FLFIOBJN_02031	hypothetical protein	652.667	AEPCKKLL_03766	pyruvate dehydrogenase (acetyl-transferring), homodimeric type	602
EIELFIGP_03325	translation initiation factor IF-1	625.333	GPNADHDJ_03998	hypothetical protein	637	NIPOLPBK_02834	Spore protein SP21	642.333	IMCGPPIG_00866	TonB-dependent receptor	653.333	PLCFDHLH_03578	ATP-dependent protease ATPase subunit HslU	611	FLFIOBJN_02861	hypothetical protein	644.667	AEPCKKLL_01498	3-hydroxyacyl-CoA dehydrogenase	601.667
EIELFIGP_01911	RNA polymerase sigma factor RpoD	624.333	GPNADHDJ_04015	acetyl-CoA C-acyltransferase	637	NIPOLPBK_03671	GatB/YqeY domain-containing protein	641	IMCGPPIG_01831	hypothetical protein	652.667	PLCFDHLH_03428	arginine/agmatine antiporter	608.333	FLFIOBJN_03018	2-oxo acid dehydrogenase subunit E2	638.667	AEPCKKLL_01892	aquaporin Z	600.333
EIELFIGP_03669	hypothetical protein	618.667	GPNADHDJ_03664	isocitrate dehydrogenase	632.333	NIPOLPBK_02565	ATP-dependent Clp protease proteolytic subunit	639.667	IMCGPPIG_02805	isocitrate dehydrogenase	652	PLCFDHLH_03503	poly(hydroxyalcanoate) granule associated protein	606.667	FLFIOBJN_00009	TonB-dependent receptor	636	AEPCKKLL_00386	porin	599.333
EIELFIGP_04270	oleate hydratase	614.667	GPNADHDJ_03288	preprotein translocase subunit SecY	630.333	NIPOLPBK_02372	hypothetical protein	635.667	IMCGPPIG_03245	poly(hydroxyalcanoate) granule associated protein	650.667	PLCFDHLH_02840	ATP-dependent Clp protease proteolytic subunit	603	FLFIOBJN_00959	elongation factor P	627.667	AEPCKKLL_03372	DNA-binding response regulator	596
EIELFIGP_04112	RidA family protein	612.667	GPNADHDJ_02061	lipoyl(octanoyl) transferase LipB	628.667	NIPOLPBK_00509	biopolymer transporter ExbD	631.667	IMCGPPIG_02253	adenylosuccinate synthetase	650.333	PLCFDHLH_00258	hypothetical protein	602	FLFIOBJN_04034	pyruvate dehydrogenase (acetyl-transferring), homodimeric type	620.333	AEPCKKLL_00192	TonB-dependent receptor	589.667
EIELFIGP_02112	Flp family type IVb pilin	612	GPNADHDJ_01752	Oar protein	628.333	NIPOLPBK_03621	hypothetical protein	629	IMCGPPIG_01127	ribonucleoside-diphosphate reductase subunit alpha	648	PLCFDHLH_03722	type VI secretion protein	601.333	FLFIOBJN_00966	RNA polymerase-binding protein DksA	615.667	AEPCKKLL_02857	ATP-dependent Clp protease proteolytic subunit	589.333
EIELFIGP_01995	pyruvate dehydrogenase (acetyl-transferring), homodimeric type	606.667	GPNADHDJ_04042	hypothetical protein	627.333	NIPOLPBK_01445	hypothetical protein	628	IMCGPPIG_02095	preprotein translocase subunit TatC	645.333	PLCFDHLH_02589	hypothetical protein	599.333	FLFIOBJN_03127	ATP-dependent Clp protease proteolytic subunit	614.333	AEPCKKLL_03496	adenylosuccinate synthetase	588
EIELFIGP_02764	succinate dehydrogenase flavoprotein subunit	606.667	GPNADHDJ_03228	phage holin family protein	624	NIPOLPBK_02530	C4-dicarboxylate transporter	626.333	IMCGPPIG_04464	preprotein translocase subunit SecE	644	PLCFDHLH_02839	trigger factor	595	FLFIOBJN_01535	electron transfer flavoprotein subunit beta/FixA family protein	606.333	AEPCKKLL_00485	bacterioferritin	579.333
EIELFIGP_01040	elongation factor P	605.333	GPNADHDJ_03002	RNA helicase	621.667	NIPOLPBK_00361	cytochrome o ubiquinol oxidase subunit III	625	IMCGPPIG_02342	ATP-dependent protease ATPase subunit HslU	643	PLCFDHLH_00332	DNA-directed RNA polymerase subunit omega	590.667	FLFIOBJN_01534	electron transfer flavoprotein subunit alpha	605	AEPCKKLL_03558	glycine cleavage system protein H	575.667
EIELFIGP_02762	succinate dehydrogenase, cytochrome b556 subunit	604.667	GPNADHDJ_02713	stringent starvation protein A	620.333	NIPOLPBK_01840	hypothetical protein	624.667	IMCGPPIG_03365	fimbrial chaperone	642	PLCFDHLH_02111	hypothetical protein	587	FLFIOBJN_02095	ATP synthase subunit gamma	605	AEPCKKLL_02844	isocitrate dehydrogenase	572
EIELFIGP_03715	rotamase	599.667	GPNADHDJ_02873	ubiquinol oxidase subunit II	618	NIPOLPBK_01679	TonB-dependent receptor	623	IMCGPPIG_03363	hypothetical protein	640.667	PLCFDHLH_02460	twin-arginine translocase subunit TatA	586	FLFIOBJN_03021	pyruvate dehydrogenase (acetyl-transferring) E1 component subunit alpha	604	AEPCKKLL_03504	bacterioferritin	567
EIELFIGP_03862	nucleotide exchange factor GrpE	597.667	GPNADHDJ_02768	cell division protein ZapA	609	NIPOLPBK_01272	copper chaperone	622.333	IMCGPPIG_02819	ATP-dependent Clp protease proteolytic subunit	638.333	PLCFDHLH_00855	isopenicillin N synthase family oxygenase	585	FLFIOBJN_01869	peptidase	603	AEPCKKLL_03822	tol-pal system protein YbgF	566
EIELFIGP_01331	4-hydroxyphenylpyruvate dioxygenase	596.667	GPNADHDJ_01513	iron-sulfur cluster insertion protein ErpA	607.667	NIPOLPBK_04007	cytochrome c	619.333	IMCGPPIG_01035	arginine/agmatine antiporter	633.333	PLCFDHLH_03043	superoxide dismutase family protein	584.667	FLFIOBJN_01828	NADH-quinone oxidoreductase subunit B	602.333	AEPCKKLL_02484	rotamase	563.333
EIELFIGP_04487	NADH-quinone oxidoreductase subunit B	596.333	GPNADHDJ_02068	BON domain-containing protein	601	NIPOLPBK_01006	ATP-dependent metallopeptidase FtsH/Yme1/Tma family protein	619	IMCGPPIG_04225	histidine phosphatase family protein	632.667	PLCFDHLH_04383	hypothetical protein	584	FLFIOBJN_02582	universal stress protein	597.667	AEPCKKLL_02856	trigger factor	546.333
EIELFIGP_02738	hypothetical protein	593	GPNADHDJ_03735	cupin domain-containing protein	600.333	NIPOLPBK_04138	preprotein translocase subunit SecE	618.667	IMCGPPIG_02767	peptidylprolyl isomerase	632.333	PLCFDHLH_00658	O-acetyl-ADP-ribose deacetylase	583	FLFIOBJN_03019	Variant SH3 domain-containing protein	597.667	AEPCKKLL_01488	50S ribosomal protein L36	543.333
EIELFIGP_00003	ATP-dependent metallopeptidase FtsH/Yme1/Tma family protein	589.667	GPNADHDJ_03256	transcription termination/antitermination protein NusG	593.333	NIPOLPBK_02095	hypothetical protein	618	IMCGPPIG_00567	hypothetical protein	631	PLCFDHLH_01098	ferredoxin reductase	582.333	FLFIOBJN_03921	cytochrome c	596.333	AEPCKKLL_00294	lipoyl(octanoyl) transferase LipB	543
EIELFIGP_03961	cation transporter	589.667	GPNADHDJ_02348	DNA-binding response regulator	578.667	NIPOLPBK_03052	ferric iron uptake transcriptional regulator	617	IMCGPPIG_02306	ATP synthase epsilon chain	627.667	PLCFDHLH_04460	preprotein translocase subunit SecE	580.667	FLFIOBJN_02374	hypothetical protein	592.667	AEPCKKLL_03288	hypothetical protein	541.333
EIELFIGP_02947	anti-sigma factor	586.667	GPNADHDJ_01639	cytochrome c	576.333	NIPOLPBK_00412	ATP synthase epsilon chain	616	IMCGPPIG_02754	preprotein translocase subunit SecY	627.333	PLCFDHLH_00857	preprotein translocase subunit SecG	580	FLFIOBJN_00442	hypothetical protein	587	AEPCKKLL_00085	thioredoxin	538
EIELFIGP_03052	hypothetical protein	583	GPNADHDJ_01949	succinate dehydrogenase flavoprotein subunit	571.333	NIPOLPBK_01310	elongation factor P	607.333	IMCGPPIG_02959	Oar protein	626.333	PLCFDHLH_01996	iron-sulfur cluster insertion protein ErpA	579	FLFIOBJN_03363	organic solvent ABC transporter	586	AEPCKKLL_03673	nucleotide exchange factor GrpE	536.667
EIELFIGP_04104	membrane protein	580.333	GPNADHDJ_03040	pyruvate dehydrogenase (acetyl-transferring), homodimeric type	571.333	NIPOLPBK_02529	porin	600.333	IMCGPPIG_00446	DNA-directed RNA polymerase subunit omega	622.667	PLCFDHLH_00547	3-hydroxyisobutyrate dehydrogenase	578.333	FLFIOBJN_03698	DNA starvation/stationary phase protection protein	582.667	AEPCKKLL_00160	tRNA threonylcarbamoyladenosine biosynthesis protein RimN	534.333
EIELFIGP_01198	hypothetical protein	573.667	GPNADHDJ_03400	hypothetical protein	569.667	NIPOLPBK_03720	preprotein translocase subunit SecY	600	IMCGPPIG_03802	glycine cleavage system protein H	619	PLCFDHLH_02668	peptide-methionine (S)-S-oxide reductase MsrA	578.333	FLFIOBJN_01884	translational GTPase TypA	576	AEPCKKLL_02962	energy transducer TonB	533.333
EIELFIGP_03713	coproporphyrinogen III oxidase	571.667	GPNADHDJ_03437	arginine/agmatine antiporter	569	NIPOLPBK_03596	nitrate reductase subunit alpha	593.333	IMCGPPIG_04417	hypothetical protein	617.333	PLCFDHLH_01948	alpha-ketoacid dehydrogenase subunit beta	576.667	FLFIOBJN_00204	type I glutamate--ammonia ligase	572.333	AEPCKKLL_03613	succinate dehydrogenase flavoprotein subunit	532
EIELFIGP_01339	alpha-ketoacid dehydrogenase subunit beta	569.667	GPNADHDJ_02386	2-methylcitrate synthase	568.667	NIPOLPBK_02881	elongation factor G	590.333	IMCGPPIG_01820	membrane protein	615	PLCFDHLH_03497	energy transducer TonB	576.333	FLFIOBJN_01503	hypothetical protein	571	AEPCKKLL_03093	hypothetical protein	530.667
EIELFIGP_03716	respiratory nitrate reductase subunit gamma	567.667	GPNADHDJ_01561	2-oxo acid dehydrogenase subunit E2	568.333	NIPOLPBK_03252	FKBP-type peptidyl-prolyl cis-trans isomerase	590.333	IMCGPPIG_03945	YncE family protein	611.667	PLCFDHLH_03065	histidine phosphatase family protein	573.333	FLFIOBJN_01823	NADH-quinone oxidoreductase subunit G	570	AEPCKKLL_00630	cytochrome o ubiquinol oxidase subunit III	525.667
EIELFIGP_04200	hypothetical protein	567.667	GPNADHDJ_02545	type I methionyl aminopeptidase	563.333	NIPOLPBK_03783	RNA polymerase sigma factor RpoE	589.667	IMCGPPIG_02233	pyridoxamine 5'-phosphate oxidase	608	PLCFDHLH_00382	adenylate kinase	566.667	FLFIOBJN_03981	hypothetical protein	569.667	AEPCKKLL_03200	fructose-bisphosphate aldolase class I	522.333
EIELFIGP_04322	peptide-methionine (S)-S-oxide reductase MsrA	566.333	GPNADHDJ_01869	autotransporter domain-containing esterase	562.667	NIPOLPBK_02534	zinc-finger domain-containing protein	587	IMCGPPIG_00396	adenylate kinase	604.667	PLCFDHLH_00952	RNA polymerase-binding protein DksA	566.667	FLFIOBJN_04049	O-acetyl-ADP-ribose deacetylase	569	AEPCKKLL_02401	Flp family type IVb pilin	521
EIELFIGP_00454	cytochrome o ubiquinol oxidase subunit IV	565.667	GPNADHDJ_02463	ribonucleoside-diphosphate reductase subunit alpha	561.667	NIPOLPBK_02321	DNA-binding protein	582.333	IMCGPPIG_00722	enoyl-CoA hydratase	603.667	PLCFDHLH_03854	acetyl-CoA C-acyltransferase	564	FLFIOBJN_01657	DNA-binding response regulator	568	AEPCKKLL_01454	ATP-dependent Clp protease ATP-binding subunit ClpA	519.333
EIELFIGP_03845	preprotein translocase subunit YajC	559.333	GPNADHDJ_03332	electron transfer flavoprotein subunit beta/FixA family protein	561.333	NIPOLPBK_01424	dihydrolipoyllysine-residue succinyltransferase	581.667	IMCGPPIG_01136	ferredoxin reductase	602.667	PLCFDHLH_02424	hypothetical protein	563.333	FLFIOBJN_01536	dTDP-glucose 4,6-dehydratase	566.667	AEPCKKLL_03394	S-adenosylmethionine synthase	517.667
EIELFIGP_02034	GatB/YqeY domain-containing protein	554.333	GPNADHDJ_00794	S-adenosylmethionine synthase	560.333	NIPOLPBK_00961	IS1595 family transposase ISAcif2	580	IMCGPPIG_02436	hypothetical protein	602	PLCFDHLH_03386	serine hydroxymethyltransferase	562	FLFIOBJN_03920	alcohol dehydrogenase	566.333	AEPCKKLL_03452	Ax21 family protein	515
EIELFIGP_00207	bacterioferritin	550.667	GPNADHDJ_00945	tRNA threonylcarbamoyladenosine biosynthesis protein RimN	560	NIPOLPBK_01192	STAS domain-containing protein	579.333	IMCGPPIG_00914	preprotein translocase subunit SecG	600.333	PLCFDHLH_02937	pyruvate dehydrogenase (acetyl-transferring), homodimeric type	558.333	FLFIOBJN_02665	outer membrane protein assembly factor BamB	564.667	AEPCKKLL_02630	type VI secretion protein	512.333
EIELFIGP_01338	pyruvate dehydrogenase (acetyl-transferring) E1 component subunit alpha	547	GPNADHDJ_00784	hemin uptake protein HemP	556	NIPOLPBK_02282	type II toxin-antitoxin system Phd/YefM family antitoxin	578	IMCGPPIG_04063	RNA polymerase-binding protein DksA	597	PLCFDHLH_03205	hypothetical protein	556.333	FLFIOBJN_01407	30S ribosomal protein THX	564.333	AEPCKKLL_01497	acetyl-CoA C-acyltransferase	511.333
EIELFIGP_04366	hypothetical protein	546.667	GPNADHDJ_03864	alpha/beta hydrolase	553	NIPOLPBK_00629	entericidin, EcnA/B family	577.667	IMCGPPIG_02472	twin-arginine translocase subunit TatA	595.667	PLCFDHLH_03919	glycine cleavage system protein H	554	FLFIOBJN_02066	cation transporter	563.667	AEPCKKLL_03517	aminoglycoside N-acetyltransferase AAC(6')-Iz	510.667
EIELFIGP_02306	FKBP-type peptidyl-prolyl cis-trans isomerase	541.333	GPNADHDJ_02172	fructose-bisphosphate aldolase class I	552.667	NIPOLPBK_01317	RNA polymerase-binding protein DksA	575.333	IMCGPPIG_00575	Tol-Pal system beta propeller repeat protein TolB	593.333	PLCFDHLH_03855	3-hydroxyacyl-CoA dehydrogenase	551	FLFIOBJN_03724	membrane protein	560.667	AEPCKKLL_02894	elongation factor P	508.333
EIELFIGP_00719	methylmalonate-semialdehyde dehydrogenase (CoA acylating)	541	GPNADHDJ_01975	4-hydroxy-tetrahydrodipicolinate synthase	552	NIPOLPBK_00082	ABC transporter ATP-binding protein	574	IMCGPPIG_04320	pyruvate dehydrogenase (acetyl-transferring), homodimeric type	589.333	PLCFDHLH_04350	aquaporin Z	550	FLFIOBJN_00589	succinate dehydrogenase, cytochrome b556 subunit	556	AEPCKKLL_02901	RNA polymerase-binding protein DksA	508
EIELFIGP_03335	isopenicillin N synthase family oxygenase	540.667	GPNADHDJ_02189	transketolase	551	NIPOLPBK_03951	response regulator	571.333	IMCGPPIG_02818	trigger factor	583.667	PLCFDHLH_03614	ATP synthase epsilon chain	548.333	FLFIOBJN_01373	GNAT family N-acetyltransferase	555.667	AEPCKKLL_00059	iron-sulfur cluster insertion protein ErpA	507.333
EIELFIGP_02846	elongation factor Tu	538	GPNADHDJ_04007	outer membrane protein assembly factor BamB	547.667	NIPOLPBK_02640	isocitrate dehydrogenase	571	IMCGPPIG_02686	hemin uptake protein HemP	581	PLCFDHLH_02254	hypothetical protein	546.333	FLFIOBJN_03594	respiratory nitrate reductase subunit gamma	555.667	AEPCKKLL_02905	hypothetical protein	505.667
EIELFIGP_03727	cyclic pyranopterin monophosphate synthase	533.333	GPNADHDJ_01247	L,D-transpeptidase	541.333	NIPOLPBK_00409	ATP synthase subunit alpha	568.667	IMCGPPIG_02368	lipoyl(octanoyl) transferase LipB	576.333	PLCFDHLH_02775	preprotein translocase subunit SecY	543.667	FLFIOBJN_00576	DNA-binding response regulator	554.667	AEPCKKLL_01119	hypothetical protein	505
EIELFIGP_02438	AcrB/AcrD/AcrF family protein	533	GPNADHDJ_01032	hypothetical protein	534.333	NIPOLPBK_02384	DNA-binding response regulator	566	IMCGPPIG_00450	hypothetical protein	575	PLCFDHLH_02197	RNA-binding protein Hfq	538.333	FLFIOBJN_01393	N-acetyltransferase	551.667	AEPCKKLL_00063	membrane protein	503.667
EIELFIGP_00830	hypothetical protein	529	GPNADHDJ_03866	TonB-dependent receptor	533.667	NIPOLPBK_02378	RNA helicase	562.333	IMCGPPIG_03054	bacterioferritin	571.667	PLCFDHLH_00540	NUDIX domain-containing protein	536	FLFIOBJN_00592	succinate dehydrogenase iron-sulfur subunit	549	AEPCKKLL_00629	cytochrome o ubiquinol oxidase subunit IV	501.333
EIELFIGP_03245	DNA-binding response regulator	527	GPNADHDJ_03315	DNA-binding protein	532.667	NIPOLPBK_04026	organic solvent ABC transporter	560.333	IMCGPPIG_03992	L,D-transpeptidase	570.667	PLCFDHLH_00545	enoyl-CoA hydratase	533.333	FLFIOBJN_01824	NADH-quinone oxidoreductase subunit F	547	AEPCKKLL_02512	FKBP-type peptidyl-prolyl cis-trans isomerase	493
EIELFIGP_01341	2-oxo acid dehydrogenase subunit E2	526.333	GPNADHDJ_00863	serine hydroxymethyltransferase	531.667	NIPOLPBK_02127	serine/threonine protein kinase	559.333	IMCGPPIG_01815	iron-sulfur cluster insertion protein ErpA	570	PLCFDHLH_04384	Thioredoxin 2	533.333	FLFIOBJN_03818	DNA-binding response regulator	544	AEPCKKLL_03864	flagellar hook protein FliD	491.667
EIELFIGP_00483	EamA family transporter	526	GPNADHDJ_01638	alcohol dehydrogenase	528	NIPOLPBK_03541	ribosome maturation factor	553	IMCGPPIG_02237	2-methylcitrate synthase	570	PLCFDHLH_01025	hypothetical protein	528.333	FLFIOBJN_03805	hypothetical protein	543.667	AEPCKKLL_02001	hypothetical protein	489.667
EIELFIGP_01866	hypothetical protein	526	GPNADHDJ_01560	Variant SH3 domain-containing protein	526.667	NIPOLPBK_00559	enoyl-CoA hydratase	552	IMCGPPIG_04460	O-acetyl-ADP-ribose deacetylase	569.667	PLCFDHLH_02176	2-dehydro-3-deoxyphosphooctonate aldolase	527.333	FLFIOBJN_01240	adenylosuccinate synthetase	542	AEPCKKLL_02422	ribonucleoside-diphosphate reductase subunit alpha	489
EIELFIGP_03053	hypothetical protein	526	GPNADHDJ_03333	electron transfer flavoprotein subunit alpha	526.667	NIPOLPBK_01253	hypothetical protein	551	IMCGPPIG_04106	electron transfer flavoprotein subunit beta/FixA family protein	565.667	PLCFDHLH_01989	bacterioferritin	526.667	FLFIOBJN_01458	classical arabinogalactan protein 4	541.333	AEPCKKLL_02759	transcription termination/antitermination protein NusG	488.333
EIELFIGP_03291	flagellin	521.333	GPNADHDJ_00938	peptide deformylase	523.667	NIPOLPBK_03646	succinate dehydrogenase flavoprotein subunit	548.333	IMCGPPIG_01034	porin	565	PLCFDHLH_00753	hypothetical protein	525	FLFIOBJN_01769	FKBP-type peptidyl-prolyl cis-trans isomerase	541.333	AEPCKKLL_00228	ATP synthase subunit B	488
EIELFIGP_00227	ribosome-recycling factor	519	GPNADHDJ_01575	hypothetical protein	523.333	NIPOLPBK_02995	DNA-binding response regulator	546.667	IMCGPPIG_01765	2-oxo acid dehydrogenase subunit E2	564.667	PLCFDHLH_03545	BON domain-containing protein	520	FLFIOBJN_01538	dTDP-4-dehydrorhamnose 3,5-epimerase	540.667	AEPCKKLL_03171	DNA-binding response regulator	486.667
EIELFIGP_04252	IMP dehydrogenase	515.667	GPNADHDJ_02744	adenylate kinase	522.667	NIPOLPBK_03526	NADH-quinone oxidoreductase subunit B	544.667	IMCGPPIG_00344	zinc-finger domain-containing protein	558	PLCFDHLH_02257	succinate dehydrogenase flavoprotein subunit	518	FLFIOBJN_02323	bifunctional proline dehydrogenase/L-glutamate gamma-semialdehyde dehydrogenase PutA	538.333	AEPCKKLL_03861	flagellin	485.333
EIELFIGP_02352	hypothetical protein	513.667	GPNADHDJ_01558	pyruvate dehydrogenase (acetyl-transferring) E1 component subunit alpha	520.667	NIPOLPBK_01046	hypothetical protein	541.667	IMCGPPIG_01227	YncE family protein	552.667	PLCFDHLH_03801	RNA polymerase sigma factor RpoD	517.333	FLFIOBJN_00590	succinate dehydrogenase, hydrophobic membrane anchor protein	538	AEPCKKLL_03619	hypothetical protein	480.667
EIELFIGP_02749	DNA-binding response regulator	509	GPNADHDJ_02150	elongation factor P	520	NIPOLPBK_03559	integration host factor subunit alpha	539.667	IMCGPPIG_01014	hypothetical protein	551.333	PLCFDHLH_00186	HPr family phosphocarrier protein	513	FLFIOBJN_00258	cell division topological specificity factor	535	AEPCKKLL_02284	SHOCT domain-containing protein	480.333
EIELFIGP_02992	type VI secretion protein	507.667	GPNADHDJ_01659	RNA-binding protein Hfq	519	NIPOLPBK_01745	RidA family protein	539	IMCGPPIG_01766	Variant SH3 domain-containing protein	547.333	PLCFDHLH_00745	Tol-Pal system beta propeller repeat protein TolB	513	FLFIOBJN_00184	protein-export protein SecB	534	AEPCKKLL_01096	enoyl-CoA hydratase	478
EIELFIGP_04589	hypothetical protein	502.667	GPNADHDJ_01952	hypothetical protein	517	NIPOLPBK_00131	alpha/beta hydrolase	538	IMCGPPIG_01487	hypothetical protein	546.667	PLCFDHLH_01946	2-oxo acid dehydrogenase subunit E2	513	FLFIOBJN_04035	pyruvate dehydrogenase (acetyl-transferring), homodimeric type	533.333	AEPCKKLL_01987	oar family adhesion protein	476.667
EIELFIGP_01924	peptide deformylase	502.333	GPNADHDJ_02871	cytochrome o ubiquinol oxidase subunit III	516.333	NIPOLPBK_00917	hypothetical protein	537.667	IMCGPPIG_04116	ABC transporter	546.333	PLCFDHLH_00455	monothiol glutaredoxin, Grx4 family	511.667	FLFIOBJN_01090	thioredoxin	532.333	AEPCKKLL_02280	hypothetical protein	475.333
EIELFIGP_02192	hypothetical protein	501.333	GPNADHDJ_01218	type I glutamate--ammonia ligase	515.667	NIPOLPBK_02174	hypothetical protein	537	IMCGPPIG_02301	ATP synthase subunit B	545	PLCFDHLH_04185	electron transfer flavoprotein subunit beta/FixA family protein	511.333	FLFIOBJN_04329	YncE family protein	527.333	AEPCKKLL_03827	hypothetical protein	474.667
EIELFIGP_04033	ribosome maturation factor	500	GPNADHDJ_01994	ATP synthase subunit delta	515	NIPOLPBK_03046	molecular chaperone DnaK	536.667	IMCGPPIG_01768	pyruvate dehydrogenase (acetyl-transferring) E1 component subunit alpha	538.333	PLCFDHLH_00543	methylmalonate-semialdehyde dehydrogenase (CoA acylating)	510	FLFIOBJN_02658	3-hydroxyacyl-CoA dehydrogenase	526.667	AEPCKKLL_02476	molybdopterin converting factor subunit 2 protein	473.333
EIELFIGP_01109	energy transducer TonB	499.333	GPNADHDJ_01237	protein-export protein SecB	514	NIPOLPBK_03053	outer membrane protein assembly factor BamE	536	IMCGPPIG_04475	succinate dehydrogenase flavoprotein subunit	538.333	PLCFDHLH_04175	ABC transporter	510	FLFIOBJN_03607	hypothetical protein	525.333	AEPCKKLL_04075	hypothetical protein	472.667
EIELFIGP_03519	outer membrane protein assembly factor BamB	494.667	GPNADHDJ_02142	RNA polymerase-binding protein DksA	513.667	NIPOLPBK_02510	monothiol glutaredoxin, Grx4 family	534.333	IMCGPPIG_00413	azurin	537	PLCFDHLH_02716	S-adenosylmethionine synthase	508	FLFIOBJN_02158	lipoyl(octanoyl) transferase LipB	525	AEPCKKLL_00011	alpha-ketoacid dehydrogenase subunit beta	472.333
EIELFIGP_01266	RtcB family protein	494.333	GPNADHDJ_03863	acyl-CoA dehydrogenase	513.667	NIPOLPBK_00839	twin-arginine translocase subunit TatA	529.667	IMCGPPIG_02345	efflux RND transporter periplasmic adaptor subunit	536.667	PLCFDHLH_03575	efflux RND transporter periplasmic adaptor subunit	505.667	FLFIOBJN_00194	superoxide dismutase family protein	524.333	AEPCKKLL_00611	hypothetical protein	471.333
EIELFIGP_02054	membrane protein	490.667	GPNADHDJ_02220	DNA-directed RNA polymerase subunit omega	509.333	NIPOLPBK_03349	ABC transporter ATP-binding protein	526	IMCGPPIG_02117	2-dehydro-3-deoxyphosphooctonate aldolase	533.333	PLCFDHLH_00945	elongation factor P	505	FLFIOBJN_02068	arginine/agmatine antiporter	524	AEPCKKLL_00903	aspartate/tyrosine/aromatic aminotransferase	468
EIELFIGP_03726	bifunctional molybdenum cofactor biosynthesis protein MoaC/MoaB	489.667	GPNADHDJ_00379	slipin family protein	507.667	NIPOLPBK_04197	hypothetical protein	524	IMCGPPIG_02648	peptide-methionine (S)-S-oxide reductase MsrA	533	PLCFDHLH_00528	ribonucleoside-diphosphate reductase subunit alpha	504.667	FLFIOBJN_01833	isopenicillin N synthase family oxygenase	522.667	AEPCKKLL_01806	hypothetical protein	467
EIELFIGP_03457	hypothetical protein	488	GPNADHDJ_02556	bacterioferritin	505	NIPOLPBK_02429	aspartate/tyrosine/aromatic aminotransferase	521	IMCGPPIG_03377	serine hydroxymethyltransferase	532.667	PLCFDHLH_02216	cytochrome c	502	FLFIOBJN_03028	4-hydroxyphenylpyruvate dioxygenase	518.333	AEPCKKLL_01703	polyketide cyclase	464.333
EIELFIGP_04307	molecular chaperone SurA	488	GPNADHDJ_02870	cytochrome o ubiquinol oxidase subunit IV	503	NIPOLPBK_00360	cytochrome o ubiquinol oxidase subunit I	519.333	IMCGPPIG_00705	ribonucleoside-diphosphate reductase subunit alpha	532	PLCFDHLH_03226	type I methionyl aminopeptidase	501.333	FLFIOBJN_01829	NADH-quinone oxidoreductase subunit A	517.667	AEPCKKLL_00681	cell division topological specificity factor	462.667
EIELFIGP_02632	aspartate/tyrosine/aromatic aminotransferase	485.667	GPNADHDJ_03992	Tol-Pal system beta propeller repeat protein TolB	501.333	NIPOLPBK_02680	type I glutamate--ammonia ligase	519	IMCGPPIG_00867	TonB-dependent receptor	530.667	PLCFDHLH_03284	methyltransferase domain-containing protein	499.667	FLFIOBJN_01081	NADP-dependent isocitrate dehydrogenase	517.333	AEPCKKLL_01693	hypothetical protein	461.333
EIELFIGP_03453	SHOCT domain-containing protein	482.667	GPNADHDJ_01951	succinate dehydrogenase, cytochrome b556 subunit	497.667	NIPOLPBK_03594	nitrate reductase molybdenum cofactor assembly chaperone	518.333	IMCGPPIG_03706	RNA helicase	530.333	PLCFDHLH_03721	hypothetical protein	494	FLFIOBJN_03604	bifunctional molybdenum cofactor biosynthesis protein MoaC/MoaB	516.667	AEPCKKLL_02804	peptidylprolyl isomerase	461.333
EIELFIGP_03352	aspartate-semialdehyde dehydrogenase	482	GPNADHDJ_02872	cytochrome o ubiquinol oxidase subunit I	497	NIPOLPBK_00705	hypothetical protein	518.333	IMCGPPIG_04056	elongation factor P	525.667	PLCFDHLH_01097	acyl-CoA desaturase	493	FLFIOBJN_01812	translation initiation factor IF-2	514.333	AEPCKKLL_02974	hypothetical protein	456.667
EIELFIGP_00265	RNA helicase	480.667	GPNADHDJ_02778	glycine cleavage system protein H	489.333	NIPOLPBK_01425	2-oxoglutarate dehydrogenase E1 component	515.667	IMCGPPIG_04472	hypothetical protein	523.667	PLCFDHLH_02791	propionate--CoA ligase	490	FLFIOBJN_02789	RidA family protein	510.667	AEPCKKLL_01531	oleate hydratase	452.333
EIELFIGP_00702	ribonucleoside-diphosphate reductase subunit alpha	480.667	GPNADHDJ_01207	ParA family protein	488.333	NIPOLPBK_00300	lysine transporter LysE	512.333	IMCGPPIG_00912	isopenicillin N synthase family oxygenase	521.667	PLCFDHLH_04557	IS3 family transposase	483.667	FLFIOBJN_00882	virion core protein (lumpy skin disease virus)	509.667	AEPCKKLL_00631	cytochrome o ubiquinol oxidase subunit I	451.667
EIELFIGP_04550	carbon storage regulator	480.667	GPNADHDJ_02032	HslU--HslV peptidase proteolytic subunit	488.333	NIPOLPBK_04172	RNA-binding protein Hfq	512.333	IMCGPPIG_01808	bacterioferritin	521.667	PLCFDHLH_03619	ATP synthase subunit B	480.333	FLFIOBJN_02816	transketolase	509.333	AEPCKKLL_02609	hypothetical protein	448.667
EIELFIGP_03963	arginine/agmatine antiporter	480.333	GPNADHDJ_00926	RNA polymerase sigma factor RpoD	483.667	NIPOLPBK_00840	SH3 domain-containing-like protein 1	512.333	IMCGPPIG_02138	RNA-binding protein Hfq	521	PLCFDHLH_04366	penicillin-binding protein activator	479.333	FLFIOBJN_00257	septum site-determining protein MinD	506.333	AEPCKKLL_00268	ATP-dependent protease ATPase subunit HslU	447.667
EIELFIGP_01865	F0F1 ATP synthase subunit A	478.333	GPNADHDJ_02293	septum site-determining protein MinD	479.333	NIPOLPBK_00407	ATP synthase subunit B	511.333	IMCGPPIG_01137	acyl-CoA desaturase	519	PLCFDHLH_00679	autotransporter domain-containing esterase	478.667	FLFIOBJN_01187	RNA polymerase sigma factor RpoD	506.333	AEPCKKLL_02631	hypothetical protein	447.333
EIELFIGP_02228	ABC transporter	478	GPNADHDJ_01978	PhoH family protein	478.333	NIPOLPBK_03384	pyruvate dehydrogenase (acetyl-transferring), homodimeric type	509.667	IMCGPPIG_03527	hypothetical protein	519	PLCFDHLH_03618	ATP synthase subunit delta	477	FLFIOBJN_03739	response regulator	505.333	AEPCKKLL_00009	2-oxo acid dehydrogenase subunit E2	442
EIELFIGP_02448	zinc-finger domain-containing protein	476.667	GPNADHDJ_04044	acetyl-CoA C-acyltransferase	477.667	NIPOLPBK_00362	cytochrome o ubiquinol oxidase subunit IV	507.667	IMCGPPIG_02696	S-adenosylmethionine synthase	516.667	PLCFDHLH_02255	succinate dehydrogenase, cytochrome b556 subunit	476.667	FLFIOBJN_03263	hypothetical protein	503	AEPCKKLL_01505	outer membrane protein assembly factor BamB	440.333
EIELFIGP_01121	hypothetical protein	475	GPNADHDJ_00876	hypothetical protein	475.667	NIPOLPBK_02697	superoxide dismutase family protein	506.667	IMCGPPIG_01000	phosphoenolpyruvate synthase	516	PLCFDHLH_01580	RNA helicase	475.667	FLFIOBJN_03723	protein-L-isoaspartate O-methyltransferase	501	AEPCKKLL_01439	hemin ABC transporter substrate-binding protein	440
EIELFIGP_01840	protein-export protein SecB	473.667	GPNADHDJ_01996	ATP synthase subunit gamma	468.667	NIPOLPBK_00739	RtcB family protein	504	IMCGPPIG_04105	electron transfer flavoprotein subunit alpha	516	PLCFDHLH_01586	hypothetical protein	475.333	FLFIOBJN_04391	hemin ABC transporter substrate-binding protein	498	AEPCKKLL_00278	ubiquinone/menaquinone biosynthesis C-methyltransferase UbiE	435.667
EIELFIGP_01291	iron-sulfur cluster insertion protein ErpA	472.333	GPNADHDJ_02891	long-chain fatty acid--CoA ligase	467.667	NIPOLPBK_03486	cation transporter	503	IMCGPPIG_02302	ATP synthase subunit delta	514.333	PLCFDHLH_01540	classical arabinogalactan protein 4	474.667	FLFIOBJN_03661	aspartate/tyrosine/aromatic aminotransferase	497.333	AEPCKKLL_03777	YncE family protein	434.667
EIELFIGP_02763	succinate dehydrogenase, hydrophobic membrane anchor protein	471.667	GPNADHDJ_03701	hypothetical protein	467.333	NIPOLPBK_01113	monothiol glutaredoxin, Grx4 family	501	IMCGPPIG_03565	RNA polymerase sigma factor RpoD	513	PLCFDHLH_00810	TonB-dependent receptor	470.333	FLFIOBJN_02840	phosphoenolpyruvate synthase	496.333	AEPCKKLL_01888	anti-sigma factor	434.333
EIELFIGP_03724	molybdopterin synthase sulfur carrier subunit	471.333	GPNADHDJ_03640	enoyl-CoA hydratase/isomerase family protein	466.667	NIPOLPBK_00732	hypothetical protein	501	IMCGPPIG_03385	Ax21 family protein	512.667	PLCFDHLH_01650	helix-turn-helix domain-containing protein	470.333	FLFIOBJN_02692	oleate hydratase	490.667	AEPCKKLL_03794	ATP-dependent chaperone ClpB	434
EIELFIGP_04217	transcriptional regulator	469.333	GPNADHDJ_02908	transcription elongation factor GreA	465	NIPOLPBK_00080	hypothetical protein	496	IMCGPPIG_04473	succinate dehydrogenase, cytochrome b556 subunit	510.667	PLCFDHLH_00300	transcriptional regulator	468.667	FLFIOBJN_01248	bacterioferritin	488	AEPCKKLL_02143	twin-arginine translocase subunit TatA	433.667
EIELFIGP_02924	hypothetical protein	465	GPNADHDJ_03067	preprotein translocase subunit SecG	462	NIPOLPBK_03740	cell wall hydrolase	494.333	IMCGPPIG_03331	hypothetical protein	506.667	PLCFDHLH_01947	Variant SH3 domain-containing protein	466.333	FLFIOBJN_04078	molecular chaperone SurA	487	AEPCKKLL_01216	type II toxin-antitoxin system Phd/YefM family antitoxin	431.667
EIELFIGP_04548	regulatory protein RecX	463.667	GPNADHDJ_02081	Fe-S biogenesis protein NfuA	460	NIPOLPBK_00115	N-acetyltransferase	494	IMCGPPIG_00159	HPr family phosphocarrier protein	506	PLCFDHLH_02001	membrane protein	466.333	FLFIOBJN_01819	NADH-quinone oxidoreductase subunit K	486	AEPCKKLL_00632	ubiquinol oxidase subunit II	430
EIELFIGP_00402	cell division topological specificity factor	460	GPNADHDJ_03473	aspartate/tyrosine/aromatic aminotransferase	459.333	NIPOLPBK_03451	hypothetical protein	494	IMCGPPIG_04214	type I glutamate--ammonia ligase	501.333	PLCFDHLH_03306	iron-sulfur cluster assembly accessory protein	465.667	FLFIOBJN_04383	hypothetical protein	485	AEPCKKLL_00975	histidine phosphatase family protein	429.667
EIELFIGP_01439	lipoyl(octanoyl) transferase LipB	459.333	GPNADHDJ_00874	fimbrial chaperone	457	NIPOLPBK_03560	MerR family transcriptional regulator	493.333	IMCGPPIG_02770	propionate--CoA ligase	500.667	PLCFDHLH_03625	dihydrolipoyllysine-residue acetyltransferase	464.333	FLFIOBJN_01112	acetyl-CoA carboxylase biotin carboxyl carrier protein	484	AEPCKKLL_03061	electron transfer flavoprotein subunit alpha	429.333
EIELFIGP_03678	TonB-dependent receptor	457.333	GPNADHDJ_03074	NADH-quinone oxidoreductase subunit F	455.333	NIPOLPBK_01111	oar family adhesion protein	492.667	IMCGPPIG_03076	ribosome-recycling factor	500.667	PLCFDHLH_03463	phosphoenolpyruvate synthase	463.333	FLFIOBJN_02657	acetyl-CoA C-acyltransferase	482.667	AEPCKKLL_00860	organic solvent ABC transporter	428.667
EIELFIGP_03092	characterized ACR protein	457	GPNADHDJ_03266	elongation factor Tu	454.333	NIPOLPBK_02340	electron transfer flavoprotein subunit alpha	490.667	IMCGPPIG_03647	RidA family protein	498.667	PLCFDHLH_01113	multidrug transporter subunit MdtJ	462.667	FLFIOBJN_01257	methylisocitrate lyase	479	AEPCKKLL_00565	N-acetyltransferase	428.333
EIELFIGP_00329	single-stranded DNA-binding protein	455.667	GPNADHDJ_02101	hypothetical protein	453.333	NIPOLPBK_04180	carbon storage regulator	490	IMCGPPIG_00323	monothiol glutaredoxin, Grx4 family	497	PLCFDHLH_03397	fimbrial biogenesis outer membrane usher protein	462	FLFIOBJN_01537	glucose-1-phosphate thymidylyltransferase	477.667	AEPCKKLL_03242	RidA family protein	427
EIELFIGP_03817	DNA starvation/stationary phase protection protein	453.667	GPNADHDJ_00258	Spore protein SP21	453	NIPOLPBK_00619	hypothetical protein	489.333	IMCGPPIG_00916	NADH-quinone oxidoreductase subunit A	494	PLCFDHLH_01949	pyruvate dehydrogenase (acetyl-transferring) E1 component subunit alpha	459.667	FLFIOBJN_01039	hypothetical protein	477	AEPCKKLL_03215	transketolase	426.667
EIELFIGP_01306	S-adenosylmethionine decarboxylase proenzyme	453.333	GPNADHDJ_00466	twin-arginine translocase subunit TatA	452.333	NIPOLPBK_03266	glutamate dehydrogenase	488.333	IMCGPPIG_00798	hypothetical protein	493.667	PLCFDHLH_03024	L,D-transpeptidase	458.667	FLFIOBJN_00051	enoyl-CoA hydratase/isomerase family protein	476	AEPCKKLL_01787	TonB-dependent receptor	425
EIELFIGP_04226	alcohol dehydrogenase	448	GPNADHDJ_01676	enolase	452	NIPOLPBK_01893	RNA polymerase sigma factor RpoD	487.667	IMCGPPIG_01985	cytochrome o ubiquinol oxidase subunit III	485.333	PLCFDHLH_03728	hypothetical protein	457.333	FLFIOBJN_00588	hypothetical protein	475.333	AEPCKKLL_00180	RNA polymerase sigma factor RpoD	423.333
EIELFIGP_04031	translation initiation factor IF-2	447	GPNADHDJ_02534	ribosome-recycling factor	452	NIPOLPBK_03870	4-hydroxyphenylpyruvate dioxygenase	483	IMCGPPIG_04435	RNA polymerase sigma factor RpoE	485.333	PLCFDHLH_03237	ribosome-recycling factor	457	FLFIOBJN_01492	asparagine synthase (glutamine-hydrolyzing)	472.667	AEPCKKLL_01137	TonB-dependent receptor	420.667
EIELFIGP_01931	tRNA threonylcarbamoyladenosine biosynthesis protein RimN	445	GPNADHDJ_01505	hypothetical protein	451	NIPOLPBK_00664	hypothetical protein	480.667	IMCGPPIG_01983	ubiquinol oxidase subunit II	484.333	PLCFDHLH_03449	hypothetical protein	455.667	FLFIOBJN_02765	NADP-dependent malic enzyme	472.333	AEPCKKLL_02803	translational GTPase TypA	419.333
EIELFIGP_01515	energy-dependent translational throttle protein EttA	444.667	GPNADHDJ_03621	ribonucleoside-diphosphate reductase subunit alpha	450.333	NIPOLPBK_00518	thiol:disulfide interchange protein DsbA/DsbL	479.667	IMCGPPIG_00021	septum site-determining protein MinD	483	PLCFDHLH_02295	hypothetical protein	453.667	FLFIOBJN_01027	energy transducer TonB	469.667	AEPCKKLL_00012	pyruvate dehydrogenase (acetyl-transferring) E1 component subunit alpha	419
EIELFIGP_00834	hypothetical protein	444	GPNADHDJ_04201	phosphoenolpyruvate synthase	448	NIPOLPBK_02388	peptide-methionine (R)-S-oxide reductase	473.333	IMCGPPIG_00641	autotransporter domain-containing esterase	482.333	PLCFDHLH_02217	alcohol dehydrogenase	450.667	FLFIOBJN_04064	peptide-methionine (S)-S-oxide reductase MsrA	466.667	AEPCKKLL_03060	electron transfer flavoprotein subunit beta/FixA family protein	418
