# Supplementary material for: Phenotypic and Transcriptomic Analyses of Seven Clinical Stenotrophomonas maltophilia Isolates Identify a Small Set of Shared and Commonly Regulated Genes Involved in the Biofilm Lifestyle
Source: Appl Environ Microbiol. 2020 Nov 24;86(24):e02038-20. doi: 10.1128/AEM.02038-20 (PMC7688217; doi:10.1128/AEM.02038-20)
Supplement: Supplemental file 6 [file AEM.02038-20-s0006.xlsx]

## Sheet: Tabelle1
Table S5 :	NPKM values of all genes of transcriptome analysis of planktonic cells of the S. maltophilia isolates ICU331, SKK55, 454, 677, PC239, PC240 and PEG 13-68-68.
ICU331			SKK55			454			677			PC239			PC240			PEG 13-68-68
Locus-tag	Annotation	Average NPKM	Locus-tag	Annotation	Average NPKM	Locus-tag	Annotation	Average NPKM	Locus-tag	Annotation	Average NPKM	Locus-tag	Annotation	Average NPKM	Locus-tag	Annotation	Average NPKM	Locus-tag	Annotation	Average NPKM
EIELFIGP_00277	DNA transport competence protein	36120	GPNADHDJ_00755	DNA transport competence protein	28499.3	NIPOLPBK_03745	membrane protein	14711	FLFIOBJN_00371	DNA transport competence protein	38721.7	PLCFDHLH_03785	hypothetical protein	21482.3	IMCGPPIG_03581	hypothetical protein	17867.7	AEPCKKLL_00793	DNA transport competence protein	18350
EIELFIGP_02893	membrane protein	13954.3	GPNADHDJ_03312	membrane protein	17759.3	NIPOLPBK_04133	50S ribosomal protein L7/L12	8448.33	FLFIOBJN_03166	membrane protein	13423.7	PLCFDHLH_02799	membrane protein	17806.3	IMCGPPIG_00130	DNA transport competence protein	16785.3	AEPCKKLL_02816	membrane protein	10655.3
EIELFIGP_02840	50S ribosomal protein L7/L12	9212.33	GPNADHDJ_03784	cold-shock protein	9051.33	NIPOLPBK_02817	cold-shock protein	7067	FLFIOBJN_02629	cold-shock protein	6941.33	PLCFDHLH_00157	DNA transport competence protein	11913	IMCGPPIG_02778	membrane protein	16414	AEPCKKLL_00910	alcohol dehydrogenase AdhP	8636
EIELFIGP_00428	50S ribosomal protein L27	8632.67	GPNADHDJ_03480	alcohol dehydrogenase AdhP	8051	NIPOLPBK_00335	50S ribosomal protein L27	6888.33	FLFIOBJN_01924	50S ribosomal protein L7/L12	6766.67	PLCFDHLH_03957	alcohol dehydrogenase AdhP	7570.67	IMCGPPIG_03840	alcohol dehydrogenase AdhP	6358	AEPCKKLL_02763	50S ribosomal protein L7/L12	7907.67
EIELFIGP_02639	alcohol dehydrogenase AdhP	8010.33	GPNADHDJ_03281	30S ribosomal protein S14	6692	NIPOLPBK_03713	30S ribosomal protein S14	6539.67	FLFIOBJN_00232	50S ribosomal protein L27	5573.67	PLCFDHLH_01040	cold-shock protein	5823	IMCGPPIG_01502	cold-shock protein	6322	AEPCKKLL_00655	50S ribosomal protein L27	6521.33
EIELFIGP_01204	50S ribosomal protein L33	7105	GPNADHDJ_02267	50S ribosomal protein L27	6131.67	NIPOLPBK_03125	peptidoglycan-associated lipoprotein Pal	6368.67	FLFIOBJN_02448	50S ribosomal protein L32	5464	PLCFDHLH_00592	entericidin, EcnA/B family	5721.67	IMCGPPIG_03991	hypothetical protein	5177	AEPCKKLL_02784	30S ribosomal protein S14	6065
EIELFIGP_03251	pilin	6963.33	GPNADHDJ_03280	50S ribosomal protein L5	6094	NIPOLPBK_04135	50S ribosomal protein L1	6340.33	FLFIOBJN_00511	50S ribosomal protein L33	4967.67	PLCFDHLH_02768	30S ribosomal protein S14	5232	IMCGPPIG_03800	hypothetical protein	4644.33	AEPCKKLL_02184	50S ribosomal protein L33	5549
EIELFIGP_02861	30S ribosomal protein S14	6825.67	GPNADHDJ_01250	Ax21 family protein	5685	NIPOLPBK_03708	50S ribosomal protein L29	5760	FLFIOBJN_03328	TonB-dependent receptor	4791.67	PLCFDHLH_02767	50S ribosomal protein L5	5191	IMCGPPIG_00769	entericidin, EcnA/B family	4575	AEPCKKLL_02783	50S ribosomal protein L5	5391
EIELFIGP_02860	50S ribosomal protein L5	5802	GPNADHDJ_03276	50S ribosomal protein L29	5421.33	NIPOLPBK_03712	50S ribosomal protein L5	5716.33	FLFIOBJN_01925	50S ribosomal protein L10	4626.67	PLCFDHLH_04277	cold-shock protein	5178.33	IMCGPPIG_02747	30S ribosomal protein S14	3881.67	AEPCKKLL_02762	50S ribosomal protein L10	5385
EIELFIGP_02856	50S ribosomal protein L29	5759.33	GPNADHDJ_00428	50S ribosomal protein L33	5373.33	NIPOLPBK_02422	alcohol dehydrogenase AdhP	5487.67	FLFIOBJN_01903	30S ribosomal protein S14	4610	PLCFDHLH_00692	prepilin-type cleavage/methylation domain-containing protein	5150.33	IMCGPPIG_02746	50S ribosomal protein L5	3815.33	AEPCKKLL_02782	50S ribosomal protein L24	5142.67
EIELFIGP_02839	50S ribosomal protein L10	5626.33	GPNADHDJ_03260	50S ribosomal protein L7/L12	5327.67	NIPOLPBK_00799	50S ribosomal protein L33	5417.67	FLFIOBJN_00512	50S ribosomal protein L28	4213.33	PLCFDHLH_02763	50S ribosomal protein L29	4891	IMCGPPIG_00574	peptidoglycan-associated lipoprotein Pal	3683	AEPCKKLL_02779	50S ribosomal protein L29	5055.33
EIELFIGP_02859	50S ribosomal protein L24	5339.67	GPNADHDJ_03279	50S ribosomal protein L24	5004.67	NIPOLPBK_03711	50S ribosomal protein L24	5388.67	FLFIOBJN_01799	50S ribosomal protein L35	4165.33	PLCFDHLH_00023	50S ribosomal protein L27	4783.33	IMCGPPIG_04563	elongation factor Tu	3418.33	AEPCKKLL_01873	cold-shock protein	4849.67
EIELFIGP_01728	peptidoglycan-associated lipoprotein Pal	5315.33	GPNADHDJ_02179	OmpW family protein	4888	NIPOLPBK_04134	50S ribosomal protein L10	5258	FLFIOBJN_01908	50S ribosomal protein L29	4087.67	PLCFDHLH_03023	hypothetical protein	4572.33	IMCGPPIG_03364	ferrous iron transporter B	3348.67	AEPCKKLL_00420	TonB-dependent receptor	4644
EIELFIGP_03091	50S ribosomal protein L32	5099	GPNADHDJ_02777	hypothetical protein	4879.67	NIPOLPBK_03709	30S ribosomal protein S17	4803.67	FLFIOBJN_00233	50S ribosomal protein L21	4027	PLCFDHLH_02766	50S ribosomal protein L24	4338	IMCGPPIG_00216	50S ribosomal protein L32	3316.67	AEPCKKLL_02183	50S ribosomal protein L28	4590.33
EIELFIGP_01203	50S ribosomal protein L28	4985.33	GPNADHDJ_03277	30S ribosomal protein S17	4804.33	NIPOLPBK_02795	30S ribosomal protein S1	4640.67	FLFIOBJN_01905	50S ribosomal protein L24	3980.33	PLCFDHLH_02764	30S ribosomal protein S17	4270.33	IMCGPPIG_03186	FKBP-type peptidyl-prolyl cis-trans isomerase	3227.33	AEPCKKLL_03700	cold-shock protein	4589
EIELFIGP_04019	translation initiation factor IF-3	4672.67	GPNADHDJ_03099	50S ribosomal protein L20	4657.33	NIPOLPBK_04136	50S ribosomal protein L11	4269.33	FLFIOBJN_01904	50S ribosomal protein L5	3965	PLCFDHLH_03917	hypothetical protein	3830.67	IMCGPPIG_00843	cold-shock protein	2987.67	AEPCKKLL_01717	translation initiation factor IF-3	4404.33
EIELFIGP_02203	hypothetical protein	4630.33	GPNADHDJ_03098	50S ribosomal protein L35	4259.67	NIPOLPBK_00800	50S ribosomal protein L28	4216.67	FLFIOBJN_03671	biopolymer transporter ExbD	3867	PLCFDHLH_03399	ferrous iron transporter B	3768	IMCGPPIG_03766	50S ribosomal protein L25	2919.33	AEPCKKLL_03305	50S ribosomal protein L32	4296.33
EIELFIGP_04671	cold-shock protein	4283.33	GPNADHDJ_00429	50S ribosomal protein L28	4065	NIPOLPBK_03285	50S ribosomal protein L9	4154.33	FLFIOBJN_02649	30S ribosomal protein S1	3853	PLCFDHLH_02762	50S ribosomal protein L16	3470	IMCGPPIG_02742	50S ribosomal protein L29	2850.33	AEPCKKLL_02780	30S ribosomal protein S17	4232.33
EIELFIGP_02857	30S ribosomal protein S17	4279.67	GPNADHDJ_03278	50S ribosomal protein L14	4010.33	NIPOLPBK_02455	biopolymer transporter ExbD	4117.67	FLFIOBJN_03672	biopolymer transporter ExbD	3741	PLCFDHLH_00239	acyl carrier protein	3390.33	IMCGPPIG_02745	50S ribosomal protein L24	2790	AEPCKKLL_00619	30S ribosomal protein S16	4205.67
EIELFIGP_00427	50S ribosomal protein L21	4071.33	GPNADHDJ_03275	50S ribosomal protein L16	3964.67	NIPOLPBK_03707	50S ribosomal protein L16	4085.33	FLFIOBJN_01798	50S ribosomal protein L20	3693.33	PLCFDHLH_02765	50S ribosomal protein L14	3227	IMCGPPIG_02751	30S ribosomal protein S5	2719	AEPCKKLL_03821	peptidoglycan-associated lipoprotein Pal	4109.67
EIELFIGP_01853	Ax21 family protein	4065.33	GPNADHDJ_03097	translation initiation factor IF-3	3897.33	NIPOLPBK_03710	50S ribosomal protein L14	4062	FLFIOBJN_02443	acyl carrier protein	3680.67	PLCFDHLH_02843	HU family DNA-binding protein	3225.67	IMCGPPIG_02753	50S ribosomal protein L15	2702	AEPCKKLL_00656	50S ribosomal protein L21	4052.67
EIELFIGP_02274	50S ribosomal protein L9	3985.67	GPNADHDJ_03268	50S ribosomal protein L3	3774.67	NIPOLPBK_03706	30S ribosomal protein S3	4029	FLFIOBJN_01907	30S ribosomal protein S17	3628	PLCFDHLH_02761	30S ribosomal protein S3	3176	IMCGPPIG_02733	30S ribosomal protein S10	2599	AEPCKKLL_01490	30S ribosomal protein S1	3987
EIELFIGP_02824	50S ribosomal protein L25	3966	GPNADHDJ_02728	TonB-dependent receptor	3700.67	NIPOLPBK_03554	translation initiation factor IF-3	4006	FLFIOBJN_01917	30S ribosomal protein S10	3619	PLCFDHLH_02418	50S ribosomal protein L33	3154.33	IMCGPPIG_02822	HU family DNA-binding protein	2585.67	AEPCKKLL_02747	50S ribosomal protein L25	3559.33
EIELFIGP_02855	50S ribosomal protein L16	3935.67	GPNADHDJ_03267	30S ribosomal protein S10	3659.67	NIPOLPBK_03969	hypothetical protein	4002.67	FLFIOBJN_03451	30S ribosomal protein S16	3605.67	PLCFDHLH_04563	elongation factor Tu	3116	IMCGPPIG_04033	50S ribosomal protein L27	2548.33	AEPCKKLL_02781	50S ribosomal protein L14	3545.67
EIELFIGP_02854	30S ribosomal protein S3	3885.33	GPNADHDJ_03274	30S ribosomal protein S3	3554	NIPOLPBK_02456	biopolymer transporter ExbD	3948.67	FLFIOBJN_01910	30S ribosomal protein S3	3384	PLCFDHLH_03847	30S ribosomal protein S1	3087.33	IMCGPPIG_03728	30S ribosomal protein S1	2546	AEPCKKLL_02778	50S ribosomal protein L16	3534.33
EIELFIGP_02858	50S ribosomal protein L14	3814	GPNADHDJ_00513	50S ribosomal protein L9	3501.33	NIPOLPBK_02125	50S ribosomal protein L32	3868.67	FLFIOBJN_02305	30S ribosomal protein S21	3372.33	PLCFDHLH_00746	peptidoglycan-associated lipoprotein Pal	3068.67	IMCGPPIG_02743	30S ribosomal protein S17	2529	AEPCKKLL_02777	30S ribosomal protein S3	3511.67
EIELFIGP_03535	30S ribosomal protein S1	3768	GPNADHDJ_04054	50S ribosomal protein L25	3471.33	NIPOLPBK_01169	FKBP-type peptidyl-prolyl cis-trans isomerase	3860.33	FLFIOBJN_01901	50S ribosomal protein L6	3368.67	PLCFDHLH_02039	FKBP-type peptidyl-prolyl cis-trans isomerase	3036	IMCGPPIG_02752	50S ribosomal protein L30	2493.33	AEPCKKLL_01716	50S ribosomal protein L35	3495
EIELFIGP_00464	30S ribosomal protein S16	3601.33	GPNADHDJ_03991	peptidoglycan-associated lipoprotein Pal	3204.67	NIPOLPBK_03700	50S ribosomal protein L3	3644.67	FLFIOBJN_01739	30S ribosomal protein S6	3354.33	PLCFDHLH_00024	50S ribosomal protein L21	3019.67	IMCGPPIG_00721	acyl-CoA dehydrogenase	2458.33	AEPCKKLL_02786	50S ribosomal protein L6	3449
EIELFIGP_02847	30S ribosomal protein S10	3540.33	GPNADHDJ_02010	CBS domain-containing protein	3106.67	NIPOLPBK_00169	30S ribosomal protein S16	3596.67	FLFIOBJN_03681	peptidoglycan-associated lipoprotein Pal	3234	PLCFDHLH_04465	50S ribosomal protein L7/L12	2990.33	IMCGPPIG_03117	30S ribosomal protein S6	2435.67	AEPCKKLL_02542	30S ribosomal protein S6	3405.33
EIELFIGP_04017	50S ribosomal protein L20	3484.33	GPNADHDJ_00511	30S ribosomal protein S6	3080.67	NIPOLPBK_03715	50S ribosomal protein L6	3584.33	FLFIOBJN_01909	50S ribosomal protein L16	3223	PLCFDHLH_02754	30S ribosomal protein S10	2897.33	IMCGPPIG_03613	cold-shock protein	2410	AEPCKKLL_01715	50S ribosomal protein L20	3361.67
EIELFIGP_02863	50S ribosomal protein L6	3457.67	GPNADHDJ_02268	50S ribosomal protein L21	3021	NIPOLPBK_03699	30S ribosomal protein S10	3581.33	FLFIOBJN_01916	50S ribosomal protein L3	3206.33	PLCFDHLH_02759	30S ribosomal protein S19	2728.67	IMCGPPIG_03115	50S ribosomal protein L9	2373.67	AEPCKKLL_03207	OmpW family protein	3225.33
EIELFIGP_02848	50S ribosomal protein L3	3367	GPNADHDJ_00670	50S ribosomal protein L32	3009	NIPOLPBK_03705	50S ribosomal protein L22	3535	FLFIOBJN_01737	50S ribosomal protein L9	3198.33	PLCFDHLH_03310	50S ribosomal protein L9	2711.33	IMCGPPIG_00944	translation initiation factor IF-3	2332	AEPCKKLL_02770	30S ribosomal protein S10	3070.33
EIELFIGP_02853	50S ribosomal protein L22	3314.67	GPNADHDJ_01248	hypothetical protein	2934	NIPOLPBK_03188	50S ribosomal protein L25	3447	FLFIOBJN_01912	30S ribosomal protein S19	3153.33	PLCFDHLH_00888	50S ribosomal protein L35	2696	IMCGPPIG_02741	50S ribosomal protein L16	2325	AEPCKKLL_01095	acyl-CoA dehydrogenase	2972
EIELFIGP_04018	50S ribosomal protein L35	3290.33	GPNADHDJ_03222	Ax21 family protein	2920	NIPOLPBK_02130	acyl carrier protein	3420.33	FLFIOBJN_00053	acyl-CoA dehydrogenase	3007.33	PLCFDHLH_00244	50S ribosomal protein L32	2684.33	IMCGPPIG_00628	prepilin-type cleavage/methylation domain-containing protein	2317.33	AEPCKKLL_02785	30S ribosomal protein S8	2967.67
EIELFIGP_02276	30S ribosomal protein S6	3241.67	GPNADHDJ_01778	prepilin-type cleavage/methylation domain-containing protein	2871.33	NIPOLPBK_03704	30S ribosomal protein S19	3399	FLFIOBJN_01906	50S ribosomal protein L14	2969	PLCFDHLH_04381	hypothetical protein	2641	IMCGPPIG_02734	50S ribosomal protein L3	2269.67	AEPCKKLL_00893	biopolymer transporter ExbD	2905.33
EIELFIGP_02862	30S ribosomal protein S8	3145.67	GPNADHDJ_03273	50S ribosomal protein L22	2798.67	NIPOLPBK_03717	30S ribosomal protein S5	3308.33	FLFIOBJN_01911	50S ribosomal protein L22	2943	PLCFDHLH_03878	cold-shock protein	2601	IMCGPPIG_02744	50S ribosomal protein L14	2250.33	AEPCKKLL_01929	FKBP-type peptidyl-prolyl cis-trans isomerase	2881.33
EIELFIGP_02852	30S ribosomal protein S19	3138	GPNADHDJ_03272	30S ribosomal protein S19	2783.33	NIPOLPBK_03799	cold-shock protein	3299.33	FLFIOBJN_03673	MotA/TolQ/ExbB proton channel family protein	2903.33	PLCFDHLH_04113	50S ribosomal protein L25	2594.33	IMCGPPIG_02740	30S ribosomal protein S3	2236.33	AEPCKKLL_02544	50S ribosomal protein L9	2798
EIELFIGP_02865	30S ribosomal protein S5	3028.67	GPNADHDJ_03269	50S ribosomal protein L4	2757	NIPOLPBK_03283	30S ribosomal protein S6	3278.33	FLFIOBJN_01902	30S ribosomal protein S8	2858	PLCFDHLH_02755	50S ribosomal protein L3	2580.67	IMCGPPIG_04375	hypothetical protein	2218.67	AEPCKKLL_02775	30S ribosomal protein S19	2751.33
EIELFIGP_02275	30S ribosomal protein S18	2802.67	GPNADHDJ_03286	50S ribosomal protein L30	2624.67	NIPOLPBK_03556	50S ribosomal protein L20	3199.67	FLFIOBJN_00131	Ax21 family protein	2754.67	PLCFDHLH_02760	50S ribosomal protein L22	2571.67	IMCGPPIG_02738	30S ribosomal protein S19	2180.33	AEPCKKLL_01160	Ax21 family protein	2668
EIELFIGP_02623	biopolymer transporter ExbD	2799.33	GPNADHDJ_03448	biopolymer transporter ExbD	2608.33	NIPOLPBK_02561	HU family DNA-binding protein	3182.33	FLFIOBJN_01945	50S ribosomal protein L25	2724.33	PLCFDHLH_00544	acyl-CoA dehydrogenase	2561.67	IMCGPPIG_00945	50S ribosomal protein L35	2110.33	AEPCKKLL_02543	30S ribosomal protein S18	2633.67
EIELFIGP_02932	cold-shock protein	2760	GPNADHDJ_03285	30S ribosomal protein S5	2594.33	NIPOLPBK_03284	30S ribosomal protein S18	3005.67	FLFIOBJN_01913	50S ribosomal protein L2	2720.33	PLCFDHLH_03308	30S ribosomal protein S6	2471.33	IMCGPPIG_03116	30S ribosomal protein S18	2077.33	AEPCKKLL_00892	biopolymer transporter ExbD	2622
EIELFIGP_02866	50S ribosomal protein L30	2719	GPNADHDJ_00675	acyl carrier protein	2572.67	NIPOLPBK_00334	50S ribosomal protein L21	3005.33	FLFIOBJN_01915	50S ribosomal protein L4	2716.33	PLCFDHLH_02419	50S ribosomal protein L28	2430	IMCGPPIG_02739	50S ribosomal protein L22	1994.67	AEPCKKLL_02776	50S ribosomal protein L22	2592.33
EIELFIGP_02838	50S ribosomal protein L1	2684.67	GPNADHDJ_00512	30S ribosomal protein S18	2504	NIPOLPBK_03555	50S ribosomal protein L35	2970.67	FLFIOBJN_01914	50S ribosomal protein L23	2696.67	PLCFDHLH_00889	50S ribosomal protein L20	2418.67	IMCGPPIG_00211	acyl carrier protein	1978	AEPCKKLL_02860	HU family DNA-binding protein	2555.33
EIELFIGP_00169	FKBP-type peptidyl-prolyl cis-trans isomerase	2659.33	GPNADHDJ_03804	30S ribosomal protein S1	2503	NIPOLPBK_03703	50S ribosomal protein L2	2962.67	FLFIOBJN_01738	30S ribosomal protein S18	2597.33	PLCFDHLH_02772	30S ribosomal protein S5	2385	IMCGPPIG_01996	30S ribosomal protein S16	1901.67	AEPCKKLL_03310	acyl carrier protein	2492.67
EIELFIGP_02867	50S ribosomal protein L15	2615.67	GPNADHDJ_03447	biopolymer transporter ExbD	2497.33	NIPOLPBK_03714	30S ribosomal protein S8	2916	FLFIOBJN_03541	cold-shock protein	2538	PLCFDHLH_02774	50S ribosomal protein L15	2297.67	IMCGPPIG_02737	50S ribosomal protein L2	1727.33	AEPCKKLL_02771	50S ribosomal protein L3	2459.33
EIELFIGP_02864	50S ribosomal protein L18	2590	GPNADHDJ_01519	bacterioferritin	2444	NIPOLPBK_03701	50S ribosomal protein L4	2873.33	FLFIOBJN_01374	aspartate aminotransferase family protein	2492	PLCFDHLH_02758	50S ribosomal protein L2	2277.67	IMCGPPIG_03989	Ax21 family protein	1690.33	AEPCKKLL_02787	50S ribosomal protein L18	2421.33
EIELFIGP_02851	50S ribosomal protein L2	2511.67	GPNADHDJ_03287	50S ribosomal protein L15	2341.67	NIPOLPBK_02457	MotA/TolQ/ExbB proton channel family protein	2857.33	FLFIOBJN_01800	translation initiation factor IF-3	2490.67	PLCFDHLH_00887	translation initiation factor IF-3	2214.33	IMCGPPIG_03442	50S ribosomal protein L31 type B	1658.67	AEPCKKLL_02788	30S ribosomal protein S5	2364.67
EIELFIGP_02622	biopolymer transporter ExbD	2488.33	GPNADHDJ_02860	30S ribosomal protein S16	2161	NIPOLPBK_02984	succinyl-CoA ligase subunit beta	2823.33	FLFIOBJN_01899	30S ribosomal protein S5	2479	PLCFDHLH_02773	50S ribosomal protein L30	2181	IMCGPPIG_02735	50S ribosomal protein L4	1640.33	AEPCKKLL_03557	hypothetical protein	2311
EIELFIGP_03510	OmpW family protein	2391.67	GPNADHDJ_03271	50S ribosomal protein L2	2105.33	NIPOLPBK_00558	acyl-CoA dehydrogenase	2778	FLFIOBJN_03786	FKBP-type peptidyl-prolyl cis-trans isomerase	2464.33	PLCFDHLH_02757	50S ribosomal protein L23	2118.67	IMCGPPIG_02736	50S ribosomal protein L23	1618	AEPCKKLL_02774	50S ribosomal protein L2	2156.67
EIELFIGP_00495	cation transporter	2390.67	GPNADHDJ_01985	OmpW family protein	2054.67	NIPOLPBK_03716	50S ribosomal protein L18	2772.33	FLFIOBJN_01302	hypothetical protein	2405.33	PLCFDHLH_02756	50S ribosomal protein L4	2100.33	IMCGPPIG_00946	50S ribosomal protein L20	1587.67	AEPCKKLL_00891	MotA/TolQ/ExbB proton channel family protein	2127.33
EIELFIGP_02849	50S ribosomal protein L4	2348.33	GPNADHDJ_03259	50S ribosomal protein L10	2013.33	NIPOLPBK_03702	50S ribosomal protein L23	2678	FLFIOBJN_02793	50S ribosomal protein L31 type B	2392	PLCFDHLH_03309	30S ribosomal protein S18	2065.67	IMCGPPIG_03172	hemerythrin	1513.33	AEPCKKLL_00451	azurin	2002.67
EIELFIGP_02850	50S ribosomal protein L23	2261	GPNADHDJ_03258	50S ribosomal protein L1	1918.67	NIPOLPBK_03719	50S ribosomal protein L15	2654.67	FLFIOBJN_03123	HU family DNA-binding protein	2351	PLCFDHLH_02287	30S ribosomal protein S16	1980.33	IMCGPPIG_04034	50S ribosomal protein L21	1509.67	AEPCKKLL_02773	50S ribosomal protein L23	2001
EIELFIGP_01297	bacterioferritin	2236	GPNADHDJ_00829	division/cell wall cluster transcriptional repressor MraZ	1904.33	NIPOLPBK_03718	50S ribosomal protein L30	2584.67	FLFIOBJN_01900	50S ribosomal protein L18	2284.33	PLCFDHLH_00976	cytochrome bd-I oxidase subunit CydX	1945.67	IMCGPPIG_00949	integration host factor subunit alpha	1481.33	AEPCKKLL_02772	50S ribosomal protein L4	1972.67
EIELFIGP_02418	HU family DNA-binding protein	2203	GPNADHDJ_03748	30S ribosomal protein S21	1890	NIPOLPBK_03337	pyridoxamine 5'-phosphate oxidase	2469.33	FLFIOBJN_01898	50S ribosomal protein L30	2159.67	PLCFDHLH_02699	DNA-binding response regulator	1929.33	IMCGPPIG_01481	superoxide dismutase	1477.33	AEPCKKLL_02789	50S ribosomal protein L30	1921
EIELFIGP_01488	CBS domain-containing protein	2195.33	GPNADHDJ_03722	glycine zipper 2TM domain-containing protein	1869.33	NIPOLPBK_02983	succinate--CoA ligase subunit alpha	2329.67	FLFIOBJN_03824	pilin	2092.33	PLCFDHLH_00625	Ax21 family protein	1900.67	IMCGPPIG_02319	CBS domain-containing protein	1461	AEPCKKLL_02761	50S ribosomal protein L1	1912
EIELFIGP_02837	50S ribosomal protein L11	1981.67	GPNADHDJ_03282	30S ribosomal protein S8	1851.33	NIPOLPBK_00228	DNA-binding protein	2299.67	FLFIOBJN_01929	preprotein translocase subunit SecE	2067.33	PLCFDHLH_04380	hypothetical protein	1883.33	IMCGPPIG_02305	ATP synthase subunit beta	1459.33	AEPCKKLL_02790	50S ribosomal protein L15	1789
EIELFIGP_03086	acyl carrier protein	1905	GPNADHDJ_03270	50S ribosomal protein L23	1831	NIPOLPBK_02989	pilin	2239.67	FLFIOBJN_02647	50S ribosomal protein L36	2055.33	PLCFDHLH_02053	hemerythrin	1860	IMCGPPIG_02037	cation transporter	1451.67	AEPCKKLL_02192	universal stress protein	1778.67
EIELFIGP_02621	MotA/TolQ/ExbB proton channel family protein	1862	GPNADHDJ_01998	ATP synthase epsilon chain	1816	NIPOLPBK_00136	aspartate aminotransferase family protein	2193	FLFIOBJN_00342	DNA-binding protein	1949.33	PLCFDHLH_02769	30S ribosomal protein S8	1860	IMCGPPIG_04031	30S ribosomal protein S20	1420.67	AEPCKKLL_03238	50S ribosomal protein L31 type B	1712.67
EIELFIGP_00223	30S ribosomal protein S2	1840.67	GPNADHDJ_03814	cation transporter	1796.33	NIPOLPBK_00962	hypothetical protein	2139.33	FLFIOBJN_01897	50S ribosomal protein L15	1913	PLCFDHLH_03122	biopolymer transporter ExbD	1848	IMCGPPIG_03039	biopolymer transporter ExbD	1409.67	AEPCKKLL_02756	elongation factor Tu	1707
EIELFIGP_00224	elongation factor Ts	1749.33	GPNADHDJ_01773	succinyl-CoA ligase subunit beta	1782.67	NIPOLPBK_03336	aminoglycoside N-acetyltransferase AAC(6')-Iz	1956.67	FLFIOBJN_00230	30S ribosomal protein S20	1881.33	PLCFDHLH_03021	Ax21 family protein	1822.67	IMCGPPIG_03040	biopolymer transporter ExbD	1401.67	AEPCKKLL_02760	50S ribosomal protein L11	1685
EIELFIGP_03975	adenylate kinase	1737.67	GPNADHDJ_03446	MotA/TolQ/ExbB proton channel family protein	1743.33	NIPOLPBK_00412	ATP synthase epsilon chain	1946	FLFIOBJN_02368	Ax21 family protein	1752	PLCFDHLH_03121	biopolymer transporter ExbD	1812	IMCGPPIG_02748	30S ribosomal protein S8	1373.67	AEPCKKLL_03206	type I glyceraldehyde-3-phosphate dehydrogenase	1606.33
EIELFIGP_03511	type I glyceraldehyde-3-phosphate dehydrogenase	1568.67	GPNADHDJ_03648	HU family DNA-binding protein	1738.67	NIPOLPBK_04129	30S ribosomal protein S7	1894.33	FLFIOBJN_01379	alpha/beta hydrolase	1714	PLCFDHLH_02770	50S ribosomal protein L6	1794	IMCGPPIG_00724	3-hydroxyisobutyrate dehydrogenase	1371.33	AEPCKKLL_03558	glycine cleavage system protein H	1581.67
EIELFIGP_00430	30S ribosomal protein S20	1568	GPNADHDJ_01836	hypothetical protein	1705.33	NIPOLPBK_00370	TonB-dependent receptor	1822.67	FLFIOBJN_01928	transcription termination/antitermination protein NusG	1685.33	PLCFDHLH_00326	50S ribosomal protein L31 type B	1732.67	IMCGPPIG_00802	Ax21 family protein	1371.33	AEPCKKLL_00438	adenylate kinase	1581
EIELFIGP_03964	porin	1558.67	GPNADHDJ_03955	entericidin, EcnA/B family	1703.33	NIPOLPBK_01710	azurin	1795.33	FLFIOBJN_01920	30S ribosomal protein S7	1680.67	PLCFDHLH_01019	superoxide dismutase	1712.67	IMCGPPIG_04094	30S ribosomal protein S21	1342.67	AEPCKKLL_01098	3-hydroxyisobutyrate dehydrogenase	1570
EIELFIGP_02844	30S ribosomal protein S7	1535.33	GPNADHDJ_02667	FKBP-type peptidyl-prolyl cis-trans isomerase	1686	NIPOLPBK_03670	30S ribosomal protein S21	1794.33	FLFIOBJN_03297	azurin	1445	PLCFDHLH_02514	hypothetical protein	1640.33	IMCGPPIG_00722	enoyl-CoA hydratase	1339.67	AEPCKKLL_03160	succinyl-CoA ligase subunit beta	1559.67
EIELFIGP_00306	DNA-binding protein	1494.33	GPNADHDJ_00816	cell division protein FtsZ	1595	NIPOLPBK_00559	enoyl-CoA hydratase	1768.33	FLFIOBJN_01926	50S ribosomal protein L1	1444.67	PLCFDHLH_03722	type VI secretion protein	1567.67	IMCGPPIG_03726	50S ribosomal protein L36	1321.33	AEPCKKLL_00501	elongation factor Ts	1552
EIELFIGP_03290	flagellin	1462.33	GPNADHDJ_04007	outer membrane protein assembly factor BamB	1548	NIPOLPBK_03968	glycine cleavage system protein H	1740.67	FLFIOBJN_01927	50S ribosomal protein L11	1397.33	PLCFDHLH_03601	CBS domain-containing protein	1555.67	IMCGPPIG_02731	division/cell wall cluster transcriptional repressor MraZ	1320.67	AEPCKKLL_03452	Ax21 family protein	1527.33
EIELFIGP_00402	cell division topological specificity factor	1460.67	GPNADHDJ_02288	polyketide cyclase	1544.67	NIPOLPBK_01679	TonB-dependent receptor	1736.33	FLFIOBJN_03095	30S ribosomal protein S2	1379.33	PLCFDHLH_02818	TonB-dependent receptor	1468	IMCGPPIG_04469	50S ribosomal protein L7/L12	1314.33	AEPCKKLL_03473	ferrous iron transporter B	1453.33
EIELFIGP_02835	preprotein translocase subunit SecE	1447.33	GPNADHDJ_01018	thioredoxin	1522.33	NIPOLPBK_00410	ATP synthase subunit gamma	1732	FLFIOBJN_01919	elongation factor G	1282	PLCFDHLH_03721	hypothetical protein	1453.33	IMCGPPIG_02749	50S ribosomal protein L6	1306	AEPCKKLL_00245	CBS domain-containing protein	1446
EIELFIGP_03519	outer membrane protein assembly factor BamB	1423.33	GPNADHDJ_01997	ATP synthase subunit beta	1521.33	NIPOLPBK_00561	3-hydroxyisobutyrate dehydrogenase	1709	FLFIOBJN_01616	cell division protein FtsZ	1250	PLCFDHLH_02771	50S ribosomal protein L18	1444.33	IMCGPPIG_04484	30S ribosomal protein S7	1298	AEPCKKLL_02328	lysine decarboxylase	1436.33
EIELFIGP_00720	acyl-CoA dehydrogenase	1407	GPNADHDJ_00374	hypothetical protein	1510.33	NIPOLPBK_01781	type I glyceraldehyde-3-phosphate dehydrogenase	1708.33	FLFIOBJN_03018	2-oxo acid dehydrogenase subunit E2	1247.67	PLCFDHLH_04469	30S ribosomal protein S7	1374	IMCGPPIG_04560	IS3 family transposase	1249	AEPCKKLL_03727	30S ribosomal protein S21	1432.67
EIELFIGP_00833	Ax21 family protein	1405.33	GPNADHDJ_03257	50S ribosomal protein L11	1502	NIPOLPBK_01697	adenylate kinase	1705	FLFIOBJN_02665	outer membrane protein assembly factor BamB	1222	PLCFDHLH_00547	3-hydroxyisobutyrate dehydrogenase	1372.33	IMCGPPIG_02306	ATP synthase epsilon chain	1241.67	AEPCKKLL_00500	30S ribosomal protein S2	1429.67
EIELFIGP_02033	30S ribosomal protein S21	1403	GPNADHDJ_00777	DNA-binding response regulator	1480.67	NIPOLPBK_00409	ATP synthase subunit alpha	1590	FLFIOBJN_03094	elongation factor Ts	1216	PLCFDHLH_01946	2-oxo acid dehydrogenase subunit E2	1368.67	IMCGPPIG_02797	TonB-dependent receptor	1229	AEPCKKLL_00764	DNA-binding protein	1400.67
EIELFIGP_01871	membrane protein	1374	GPNADHDJ_03264	30S ribosomal protein S7	1475	NIPOLPBK_00411	ATP synthase subunit beta	1546.67	FLFIOBJN_01303	glycine cleavage system protein H	1186.33	PLCFDHLH_00978	cytochrome bd oxidase subunit I	1344	IMCGPPIG_02718	cell division protein FtsZ	1219	AEPCKKLL_01096	enoyl-CoA hydratase	1387.67
EIELFIGP_03256	succinyl-CoA ligase subunit beta	1357.33	GPNADHDJ_01561	2-oxo acid dehydrogenase subunit E2	1468.67	NIPOLPBK_01780	OmpW family protein	1525	FLFIOBJN_03981	hypothetical protein	1181.67	PLCFDHLH_00545	enoyl-CoA hydratase	1327.33	IMCGPPIG_01765	2-oxo acid dehydrogenase subunit E2	1194.33	AEPCKKLL_00053	bacterioferritin	1356
EIELFIGP_01115	superoxide dismutase	1341.33	GPNADHDJ_02117	cytochrome bd oxidase subunit I	1393	NIPOLPBK_01384	superoxide dismutase	1524.67	FLFIOBJN_01033	superoxide dismutase	1172.67	PLCFDHLH_00698	succinate--CoA ligase subunit alpha	1323.67	IMCGPPIG_02750	50S ribosomal protein L18	1186.33	AEPCKKLL_00653	30S ribosomal protein S20	1353.33
EIELFIGP_04031	translation initiation factor IF-2	1312.33	GPNADHDJ_00875	ferrous iron transporter B	1348.33	NIPOLPBK_01991	thioredoxin	1523.67	FLFIOBJN_03020	alpha-ketoacid dehydrogenase subunit beta	1158	PLCFDHLH_03120	MotA/TolQ/ExbB proton channel family protein	1311.67	IMCGPPIG_02679	DNA-binding response regulator	1155.33	AEPCKKLL_02924	cytochrome bd-I oxidase subunit CydX	1341.67
EIELFIGP_01561	cell division protein FtsZ	1296.67	GPNADHDJ_03289	30S ribosomal protein S13	1347	NIPOLPBK_00199	DNA transport competence protein	1522	FLFIOBJN_00052	enoyl-CoA hydratase	1150.33	PLCFDHLH_04026	TonB-dependent receptor	1304.33	IMCGPPIG_04376	hypothetical protein	1139.67	AEPCKKLL_01944	hemerythrin	1309.67
EIELFIGP_04014	integration host factor subunit alpha	1283.67	GPNADHDJ_03638	acyl-CoA dehydrogenase	1333.33	NIPOLPBK_01940	molecular chaperone GroEL	1515.67	FLFIOBJN_02640	AcrB/AcrD/AcrF family protein	1150	PLCFDHLH_02975	30S ribosomal protein S21	1302	IMCGPPIG_01766	Variant SH3 domain-containing protein	1089	AEPCKKLL_03159	succinate--CoA ligase subunit alpha	1301.67
EIELFIGP_01858	ATP synthase epsilon chain	1277	GPNADHDJ_03284	50S ribosomal protein L18	1332	NIPOLPBK_03559	integration host factor subunit alpha	1471.67	FLFIOBJN_01375	phosphatase	1149.33	PLCFDHLH_01947	Variant SH3 domain-containing protein	1250	IMCGPPIG_02430	50S ribosomal protein L33	1074	AEPCKKLL_02767	30S ribosomal protein S7	1300
EIELFIGP_00155	hemerythrin	1265.67	GPNADHDJ_03255	preprotein translocase subunit SecE	1321.33	NIPOLPBK_00051	elongation factor Ts	1441.33	FLFIOBJN_01824	NADH-quinone oxidoreductase subunit F	1143	PLCFDHLH_00295	OmpW family protein	1249	IMCGPPIG_04464	preprotein translocase subunit SecE	1065.33	AEPCKKLL_01488	50S ribosomal protein L36	1289
EIELFIGP_01526	Ax21 family protein	1244	GPNADHDJ_01924	OmpA family lipoprotein	1319	NIPOLPBK_00050	30S ribosomal protein S2	1438	FLFIOBJN_01603	division/cell wall cluster transcriptional repressor MraZ	1142	PLCFDHLH_00043	polyketide cyclase	1248.67	IMCGPPIG_00567	hypothetical protein	1055.33	AEPCKKLL_01728	translation initiation factor IF-2	1276.33
EIELFIGP_01860	ATP synthase subunit gamma	1233.33	GPNADHDJ_04034	cold-shock protein	1309	NIPOLPBK_02780	outer membrane protein assembly factor BamB	1392.67	FLFIOBJN_01139	molecular chaperone GroEL	1131.67	PLCFDHLH_04382	membrane protein	1217.33	IMCGPPIG_01906	hypothetical protein	1054.33	AEPCKKLL_02326	porin	1270.33
EIELFIGP_02836	transcription termination/antitermination protein NusG	1227.33	GPNADHDJ_01772	succinate--CoA ligase subunit alpha	1306	NIPOLPBK_01501	cell division protein FtsZ	1352	FLFIOBJN_03019	Variant SH3 domain-containing protein	1117.67	PLCFDHLH_03427	lysine decarboxylase	1210.33	IMCGPPIG_00568	Putative toxin HigB2	1046	AEPCKKLL_03417	cell division protein FtsZ	1262
EIELFIGP_00723	3-hydroxyisobutyrate dehydrogenase	1198	GPNADHDJ_03293	50S ribosomal protein L17	1282	NIPOLPBK_00791	universal stress protein	1342.67	FLFIOBJN_03829	succinyl-CoA ligase subunit beta	1117.67	PLCFDHLH_04462	50S ribosomal protein L11	1209.33	IMCGPPIG_03149	FKBP-type peptidyl-prolyl cis-trans isomerase	1041.67	AEPCKKLL_03288	hypothetical protein	1237.33
EIELFIGP_01143	glycine zipper 2TM domain-containing protein	1185.67	GPNADHDJ_01559	alpha-ketoacid dehydrogenase subunit beta	1277	NIPOLPBK_03543	translation initiation factor IF-2	1342.33	FLFIOBJN_01795	integration host factor subunit alpha	1117.33	PLCFDHLH_04379	Spore protein SP21	1204.67	IMCGPPIG_04466	50S ribosomal protein L11	1020.33	AEPCKKLL_02758	preprotein translocase subunit SecE	1225.67
EIELFIGP_00403	septum site-determining protein MinD	1179	GPNADHDJ_03802	50S ribosomal protein L36	1273	NIPOLPBK_01406	cold-shock protein	1295	FLFIOBJN_01373	GNAT family N-acetyltransferase	1101	PLCFDHLH_04463	50S ribosomal protein L1	1193.33	IMCGPPIG_03038	MotA/TolQ/ExbB proton channel family protein	1014	AEPCKKLL_02894	elongation factor P	1212
EIELFIGP_01212	universal stress protein	1177.33	GPNADHDJ_00421	universal stress protein	1261	NIPOLPBK_00424	CBS domain-containing protein	1281.33	FLFIOBJN_02639	MexH family multidrug efflux RND transporter periplasmic adaptor subunit	1051	PLCFDHLH_00753	hypothetical protein	1189.67	IMCGPPIG_00623	succinyl-CoA ligase subunit beta	994	AEPCKKLL_00011	alpha-ketoacid dehydrogenase subunit beta	1207.67
EIELFIGP_04032	transcription termination/antitermination protein NusA	1176.33	GPNADHDJ_03731	dihydrolipoyl dehydrogenase	1253	NIPOLPBK_00337	30S ribosomal protein S20	1280	FLFIOBJN_00050	3-hydroxyisobutyrate dehydrogenase	1047.67	PLCFDHLH_00403	TonB-dependent receptor	1183.33	IMCGPPIG_03877	TonB-dependent receptor	993.333	AEPCKKLL_01712	integration host factor subunit alpha	1198.67
EIELFIGP_02292	glutamate dehydrogenase	1173.33	GPNADHDJ_01560	Variant SH3 domain-containing protein	1243.67	NIPOLPBK_00309	cell division topological specificity factor	1263.67	FLFIOBJN_01378	membrane protein	1045.67	PLCFDHLH_01046	glycine zipper 2TM domain-containing protein	1182	IMCGPPIG_04557	IS3 family transposase	990.333	AEPCKKLL_01505	outer membrane protein assembly factor BamB	1194.33
EIELFIGP_02343	isocitrate dehydrogenase	1165	GPNADHDJ_02265	30S ribosomal protein S20	1241.67	NIPOLPBK_02248	L1 family subclass B3 metallo-beta-lactamase	1249.67	FLFIOBJN_04113	translation initiation factor IF-1	1044	PLCFDHLH_00977	cytochrome d ubiquinol oxidase subunit II	1176.33	IMCGPPIG_03521	type VI secretion protein	977.333	AEPCKKLL_00585	aspartate aminotransferase family protein	1191.67
EIELFIGP_02306	FKBP-type peptidyl-prolyl cis-trans isomerase	1160	GPNADHDJ_03283	50S ribosomal protein L6	1230.33	NIPOLPBK_01749	50S ribosomal protein L31 type B	1240	FLFIOBJN_01895	30S ribosomal protein S13	1030.33	PLCFDHLH_02890	molecular chaperone GroEL	1163.67	IMCGPPIG_01508	glycine zipper 2TM domain-containing protein	955	AEPCKKLL_00681	cell division topological specificity factor	1147.67
EIELFIGP_00003	ATP-dependent metallopeptidase FtsH/Yme1/Tma family protein	1156	GPNADHDJ_02293	septum site-determining protein MinD	1220.67	NIPOLPBK_01966	acetyl-CoA carboxylase biotin carboxyl carrier protein	1233.33	FLFIOBJN_03128	trigger factor	1027.67	PLCFDHLH_04560	IS3 family transposase	1152.67	IMCGPPIG_02759	50S ribosomal protein L17	951.667	AEPCKKLL_00012	pyruvate dehydrogenase (acetyl-transferring) E1 component subunit alpha	1139.33
EIELFIGP_02845	elongation factor G	1155	GPNADHDJ_02212	citrate synthase	1152	NIPOLPBK_03951	response regulator	1210.67	FLFIOBJN_01111	acetyl-CoA carboxylase biotin carboxylase subunit	1023	PLCFDHLH_00697	succinyl-CoA ligase subunit beta	1146	IMCGPPIG_02805	isocitrate dehydrogenase	941.333	AEPCKKLL_02512	FKBP-type peptidyl-prolyl cis-trans isomerase	1137.33
EIELFIGP_03537	50S ribosomal protein L36	1142.67	GPNADHDJ_02538	30S ribosomal protein S2	1150	NIPOLPBK_01488	division/cell wall cluster transcriptional repressor MraZ	1199	FLFIOBJN_01812	translation initiation factor IF-2	1019.67	PLCFDHLH_03615	ATP synthase subunit beta	1130.67	IMCGPPIG_04374	membrane protein	939.333	AEPCKKLL_02926	cytochrome bd oxidase subunit I	1096.33
EIELFIGP_02842	DNA-directed RNA polymerase subunit beta'	1131	GPNADHDJ_01490	hypothetical protein	1129.33	NIPOLPBK_03560	MerR family transcriptional regulator	1173.33	FLFIOBJN_02447	ketoacyl-ACP synthase III	1015.67	PLCFDHLH_02738	cell division protein FtsZ	1117.33	IMCGPPIG_02092	hypothetical protein	917	AEPCKKLL_00996	superoxide dismutase family protein	1077.67
EIELFIGP_01548	division/cell wall cluster transcriptional repressor MraZ	1129.67	GPNADHDJ_03695	superoxide dismutase	1124.33	NIPOLPBK_01310	elongation factor P	1167.33	FLFIOBJN_02449	characterized ACR protein	1009.67	PLCFDHLH_02780	50S ribosomal protein L17	1113	IMCGPPIG_04380	ATP-dependent Clp protease ATP-binding subunit ClpC	912	AEPCKKLL_02844	isocitrate dehydrogenase	1060.33
EIELFIGP_04013	MerR family transcriptional regulator	1125.67	GPNADHDJ_03087	translation initiation factor IF-2	1115	NIPOLPBK_01154	hemerythrin	1163.33	FLFIOBJN_02094	ATP synthase subunit alpha	1008.33	PLCFDHLH_03916	hypothetical protein	1074.67	IMCGPPIG_02820	ATP-dependent Clp protease ATP-binding subunit ClpX	906.333	AEPCKKLL_00680	septum site-determining protein MinD	1041
EIELFIGP_02416	ATP-dependent Clp protease ATP-binding subunit ClpX	1115.33	GPNADHDJ_00494	glutamate dehydrogenase	1114.67	NIPOLPBK_01750	citrate synthase	1155.33	FLFIOBJN_01545	CoA transferase subunit B	992.333	PLCFDHLH_04464	50S ribosomal protein L10	1043.33	IMCGPPIG_03365	fimbrial chaperone	904.667	AEPCKKLL_00231	ATP synthase subunit gamma	1008
EIELFIGP_04483	NADH-quinone oxidoreductase subunit F	1113.67	GPNADHDJ_02537	elongation factor Ts	1113.33	NIPOLPBK_01967	acetyl-CoA carboxylase biotin carboxylase subunit	1142	FLFIOBJN_03021	pyruvate dehydrogenase (acetyl-transferring) E1 component subunit alpha	981.333	PLCFDHLH_03614	ATP synthase epsilon chain	1036	IMCGPPIG_03520	hypothetical protein	903.333	AEPCKKLL_03237	citrate synthase	1007.33
EIELFIGP_01859	ATP synthase subunit beta	1104.67	GPNADHDJ_03641	3-hydroxyisobutyrate dehydrogenase	1108	NIPOLPBK_03530	NADH-quinone oxidoreductase subunit F	1139.67	FLFIOBJN_02861	hypothetical protein	979.333	PLCFDHLH_00892	integration host factor subunit alpha	1034.67	IMCGPPIG_00723	enoyl-CoA hydratase/isomerase family protein	902.667	AEPCKKLL_02631	hypothetical protein	997
EIELFIGP_02206	hypothetical protein	1095	GPNADHDJ_01011	RNA polymerase sigma factor RpoH	1085.33	NIPOLPBK_03880	2-oxo acid dehydrogenase subunit E2	1122.33	FLFIOBJN_01922	DNA-directed RNA polymerase subunit beta'	979	PLCFDHLH_04460	preprotein translocase subunit SecE	1025.33	IMCGPPIG_00622	succinate--CoA ligase subunit alpha	899.667	AEPCKKLL_01097	enoyl-CoA hydratase/isomerase family protein	996.667
EIELFIGP_00721	enoyl-CoA hydratase	1094	GPNADHDJ_03639	enoyl-CoA hydratase	1085.33	NIPOLPBK_04128	elongation factor G	1103.67	FLFIOBJN_01921	30S ribosomal protein S12	978	PLCFDHLH_02751	division/cell wall cluster transcriptional repressor MraZ	998.667	IMCGPPIG_02431	50S ribosomal protein L28	896.333	AEPCKKLL_02526	glutamate dehydrogenase	995.667
EIELFIGP_01339	alpha-ketoacid dehydrogenase subunit beta	1089	GPNADHDJ_01756	hypothetical protein	1079.67	NIPOLPBK_00557	methylmalonate-semialdehyde dehydrogenase (CoA acylating)	1098.67	FLFIOBJN_01755	glutamate dehydrogenase	974.667	PLCFDHLH_00752	Putative toxin HigB2	994	IMCGPPIG_03473	OmpW family protein	895.667	AEPCKKLL_01729	transcription termination/antitermination protein NusA	980.667
EIELFIGP_01040	elongation factor P	1086.67	GPNADHDJ_03102	integration host factor subunit alpha	1071	NIPOLPBK_01006	ATP-dependent metallopeptidase FtsH/Yme1/Tma family protein	1089.67	FLFIOBJN_01891	50S ribosomal protein L17	974	PLCFDHLH_01767	TonB-dependent receptor	990.667	IMCGPPIG_03743	outer membrane protein assembly factor BamB	881.667	AEPCKKLL_02765	DNA-directed RNA polymerase subunit beta'	973.667
EIELFIGP_01958	molecular chaperone GroEL	1064.67	GPNADHDJ_01835	Sulfoxide reductase catalytic subunit YedY	1045.67	NIPOLPBK_01423	dihydrolipoyl dehydrogenase	1087	FLFIOBJN_00258	cell division topological specificity factor	968.667	PLCFDHLH_04470	elongation factor G	974.667	IMCGPPIG_04523	thioredoxin	880.333	AEPCKKLL_01018	Ax21 family protein	956.667
EIELFIGP_00778	DNA-binding response regulator	1046.33	GPNADHDJ_03489	biopolymer transporter ExbD	1043.33	NIPOLPBK_00560	enoyl-CoA hydratase/isomerase family protein	1068	FLFIOBJN_01931	elongation factor Tu	966.667	PLCFDHLH_01948	alpha-ketoacid dehydrogenase subunit beta	958.333	IMCGPPIG_02873	molecular chaperone GroEL	874.667	AEPCKKLL_02759	transcription termination/antitermination protein NusG	950.333
EIELFIGP_01861	ATP synthase subunit alpha	1023.33	GPNADHDJ_03970	DNA-binding response regulator	1026	NIPOLPBK_03725	50S ribosomal protein L17	1067.33	FLFIOBJN_01377	EamA family transporter	965	PLCFDHLH_02356	FAD-binding protein	954.333	IMCGPPIG_01767	alpha-ketoacid dehydrogenase subunit beta	852.667	AEPCKKLL_04005	hypothetical protein	950
EIELFIGP_00267	FAD-binding protein	1014.67	GPNADHDJ_00731	ribosomal subunit interface protein	1014	NIPOLPBK_02697	superoxide dismutase family protein	1064.33	FLFIOBJN_03454	50S ribosomal protein L19	954.333	PLCFDHLH_03845	50S ribosomal protein L36	946.667	IMCGPPIG_00950	MerR family transcriptional regulator	851	AEPCKKLL_00233	ATP synthase epsilon chain	940.667
EIELFIGP_02202	hypothetical protein	1004.33	GPNADHDJ_02744	adenylate kinase	1003.33	NIPOLPBK_03250	peptidylprolyl isomerase	1050	FLFIOBJN_01112	acetyl-CoA carboxylase biotin carboxyl carrier protein	951.333	PLCFDHLH_00181	ribosomal subunit interface protein	929.667	IMCGPPIG_03474	type I glyceraldehyde-3-phosphate dehydrogenase	838	AEPCKKLL_02968	superoxide dismutase	940.333
EIELFIGP_03962	lysine decarboxylase	1001	GPNADHDJ_00970	molecular chaperone GroEL	1002	NIPOLPBK_02718	Ax21 family protein	1048	FLFIOBJN_00207	cytochrome o ubiquinol oxidase subunit III	942.333	PLCFDHLH_00021	30S ribosomal protein S20	925.667	IMCGPPIG_01859	hypothetical protein	837.667	AEPCKKLL_00010	Variant SH3 domain-containing protein	932
EIELFIGP_01899	TonB-dependent receptor	988.667	GPNADHDJ_02220	DNA-directed RNA polymerase subunit omega	1000.67	NIPOLPBK_00310	septum site-determining protein MinD	1041	FLFIOBJN_00959	elongation factor P	929	PLCFDHLH_02561	hypothetical protein	912	IMCGPPIG_03817	response regulator	837.333	AEPCKKLL_03430	division/cell wall cluster transcriptional repressor MraZ	925.333
EIELFIGP_02442	membrane protein	987.667	GPNADHDJ_03651	ATP-dependent Clp protease ATP-binding subunit ClpX	982.333	NIPOLPBK_02797	50S ribosomal protein L36	1039.33	FLFIOBJN_02095	ATP synthase subunit gamma	925.667	PLCFDHLH_03378	Ax21 family protein	910.333	IMCGPPIG_04381	hypothetical protein	835.333	AEPCKKLL_01797	peptidylprolyl isomerase	907
EIELFIGP_04210	thioredoxin	981.333	GPNADHDJ_02119	cytochrome bd-I oxidase subunit CydX	982.333	NIPOLPBK_04138	preprotein translocase subunit SecE	1036	FLFIOBJN_02291	ATP-dependent metallopeptidase FtsH/Yme1/Tma family protein	924.333	PLCFDHLH_04558	IS3 family transposase	899.333	IMCGPPIG_02472	twin-arginine translocase subunit TatA	827.333	AEPCKKLL_03200	fructose-bisphosphate aldolase class I	905.667
EIELFIGP_04227	cytochrome c	980.667	GPNADHDJ_02372	protease modulator HflC	961.667	NIPOLPBK_02564	ATP-dependent Clp protease ATP-binding subunit ClpX	1035.67	FLFIOBJN_01055	cold-shock protein	915.333	PLCFDHLH_00546	enoyl-CoA hydratase/isomerase family protein	885.667	IMCGPPIG_04056	elongation factor P	811.667	AEPCKKLL_03766	pyruvate dehydrogenase (acetyl-transferring), homodimeric type	902
EIELFIGP_02779	hypothetical protein	973	GPNADHDJ_03086	transcription termination/antitermination protein NusA	956.667	NIPOLPBK_02566	trigger factor	1028	FLFIOBJN_01896	preprotein translocase subunit SecY	909.333	PLCFDHLH_02151	hypothetical protein	876.333	IMCGPPIG_02304	ATP synthase subunit gamma	802.667	AEPCKKLL_01741	NADH-quinone oxidoreductase subunit F	900
EIELFIGP_02869	30S ribosomal protein S13	972.667	GPNADHDJ_00481	FKBP-type peptidyl-prolyl cis-trans isomerase	945	NIPOLPBK_03542	transcription termination/antitermination protein NusA	1027.33	FLFIOBJN_00252	polyketide cyclase	895.667	PLCFDHLH_00945	elongation factor P	870.667	IMCGPPIG_00154	ribosomal subunit interface protein	790.667	AEPCKKLL_00230	ATP synthase subunit alpha	867.333
EIELFIGP_02873	50S ribosomal protein L17	966	GPNADHDJ_03256	transcription termination/antitermination protein NusG	935.333	NIPOLPBK_03879	Variant SH3 domain-containing protein	1019.67	FLFIOBJN_01880	peptidylprolyl isomerase	889.333	PLCFDHLH_00325	citrate synthase	866.333	IMCGPPIG_00016	polyketide cyclase	783.333	AEPCKKLL_00232	ATP synthase subunit beta	854
EIELFIGP_04114	DNA-directed RNA polymerase subunit omega	939.333	GPNADHDJ_02682	hemerythrin	930	NIPOLPBK_00250	single-stranded DNA-binding protein	1013	FLFIOBJN_04047	fructose-bisphosphate aldolase class I	880.333	PLCFDHLH_02841	ATP-dependent Clp protease ATP-binding subunit ClpX	855.333	IMCGPPIG_02138	RNA-binding protein Hfq	782	AEPCKKLL_02513	UDP-glucose/GDP-mannose dehydrogenase family protein	850
EIELFIGP_03257	succinate--CoA ligase subunit alpha	937.333	GPNADHDJ_03717	glycine zipper 2TM domain-containing protein	920.667	NIPOLPBK_00137	GNAT family N-acetyltransferase	998	FLFIOBJN_01825	NADH-quinone oxidoreductase subunit NuoE	880	PLCFDHLH_03617	ATP synthase subunit alpha	842.333	IMCGPPIG_01820	membrane protein	770.333	AEPCKKLL_00009	2-oxo acid dehydrogenase subunit E2	837.667
EIELFIGP_02438	AcrB/AcrD/AcrF family protein	932.333	GPNADHDJ_03262	DNA-directed RNA polymerase subunit beta'	913	NIPOLPBK_03878	alpha-ketoacid dehydrogenase subunit beta	991.333	FLFIOBJN_00206	cytochrome o ubiquinol oxidase subunit IV	865	PLCFDHLH_04468	30S ribosomal protein S12	840.667	IMCGPPIG_01440	cytochrome bd oxidase subunit I	765.333	AEPCKKLL_02858	ATP-dependent Clp protease ATP-binding subunit ClpX	835.667
EIELFIGP_01071	cytochrome bd-I oxidase subunit CydX	926.667	GPNADHDJ_03351	hypothetical protein	905	NIPOLPBK_04131	DNA-directed RNA polymerase subunit beta'	983.667	FLFIOBJN_00257	septum site-determining protein MinD	860.333	PLCFDHLH_03290	glutamate dehydrogenase	839.667	IMCGPPIG_01438	cytochrome bd-I oxidase subunit CydX	763.667	AEPCKKLL_02137	ATP-dependent metallopeptidase FtsH/Yme1/Tma family protein	826.333
EIELFIGP_03182	transcription elongation factor GreA	924.667	GPNADHDJ_03673	TonB-dependent receptor	901.333	NIPOLPBK_04130	30S ribosomal protein S12	979.333	FLFIOBJN_02825	type I glyceraldehyde-3-phosphate dehydrogenase	843.667	PLCFDHLH_03132	hypothetical protein	836.333	IMCGPPIG_04485	elongation factor G	756.333	AEPCKKLL_00085	thioredoxin	823.333
EIELFIGP_03480	citrate synthase	923.667	GPNADHDJ_01438	TonB-dependent receptor	900.667	NIPOLPBK_00629	entericidin, EcnA/B family	971.667	FLFIOBJN_00051	enoyl-CoA hydratase/isomerase family protein	843.333	PLCFDHLH_04467	DNA-directed RNA polymerase subunit beta'	836	IMCGPPIG_01036	lysine decarboxylase	754.667	AEPCKKLL_01711	MerR family transcriptional regulator	822.667
EIELFIGP_02305	UDP-glucose/GDP-mannose dehydrogenase family protein	918.333	GPNADHDJ_01996	ATP synthase subunit gamma	897.333	NIPOLPBK_03252	FKBP-type peptidyl-prolyl cis-trans isomerase	967	FLFIOBJN_02787	DNA-directed RNA polymerase subunit omega	839.333	PLCFDHLH_00294	type I glyceraldehyde-3-phosphate dehydrogenase	824.333	IMCGPPIG_00524	hypothetical protein	754	AEPCKKLL_00220	membrane protein	822.333
EIELFIGP_03245	DNA-binding response regulator	914	GPNADHDJ_04025	membrane protein	885	NIPOLPBK_04137	transcription termination/antitermination protein NusG	967	FLFIOBJN_01769	FKBP-type peptidyl-prolyl cis-trans isomerase	835.333	PLCFDHLH_02410	universal stress protein	814.333	IMCGPPIG_04465	transcription termination/antitermination protein NusG	751	AEPCKKLL_03244	DNA-directed RNA polymerase subunit omega	820.667
EIELFIGP_00485	alpha/beta hydrolase	909.667	GPNADHDJ_01558	pyruvate dehydrogenase (acetyl-transferring) E1 component subunit alpha	884.333	NIPOLPBK_01743	DNA-directed RNA polymerase subunit omega	965.333	FLFIOBJN_01470	beta-ketoacyl-[acyl-carrier-protein] synthase I	834.667	PLCFDHLH_02174	hypothetical protein	810.333	IMCGPPIG_04377	Spore protein SP21	746.667	AEPCKKLL_04048	cytochrome c	814.667
EIELFIGP_01517	serine hydroxymethyltransferase	893.333	GPNADHDJ_02778	glycine cleavage system protein H	864.333	NIPOLPBK_00131	alpha/beta hydrolase	953	FLFIOBJN_01544	CoA transferase subunit A	821.667	PLCFDHLH_04461	transcription termination/antitermination protein NusG	809.333	IMCGPPIG_04306	hypothetical protein	737.667	AEPCKKLL_03171	DNA-binding response regulator	801.667
EIELFIGP_04542	RNA-binding protein Hfq	891.333	GPNADHDJ_01663	ATP-dependent metallopeptidase FtsH/Yme1/Tma family protein	855.333	NIPOLPBK_01249	MexC family multidrug efflux RND transporter periplasmic adaptor subunit	938	FLFIOBJN_03126	ATP-dependent Clp protease ATP-binding subunit ClpX	815.667	PLCFDHLH_04376	ATP-dependent Clp protease ATP-binding subunit ClpC	803.667	IMCGPPIG_00021	septum site-determining protein MinD	735.333	AEPCKKLL_01452	translation initiation factor IF-1	798.333
EIELFIGP_03325	translation initiation factor IF-1	875	GPNADHDJ_03290	30S ribosomal protein S11	846	NIPOLPBK_03316	protease modulator HflC	888	FLFIOBJN_03980	hypothetical protein	815	PLCFDHLH_03616	ATP synthase subunit gamma	779.667	IMCGPPIG_00446	DNA-directed RNA polymerase subunit omega	733	AEPCKKLL_02474	molybdopterin molybdenumtransferase MoeA	798
EIELFIGP_01340	Variant SH3 domain-containing protein	874.667	GPNADHDJ_03652	ATP-dependent Clp protease proteolytic subunit	844.333	NIPOLPBK_00838	twin-arginine translocase subunit TatB	886.333	FLFIOBJN_02097	ATP synthase epsilon chain	803.333	PLCFDHLH_03276	FKBP-type peptidyl-prolyl cis-trans isomerase	779.333	IMCGPPIG_04467	50S ribosomal protein L1	727.667	AEPCKKLL_00544	FAD-binding protein	797.667
EIELFIGP_01830	superoxide dismutase family protein	856.667	GPNADHDJ_00941	Protein Smg	839	NIPOLPBK_01543	DNA-binding response regulator	874.667	FLFIOBJN_03139	isocitrate dehydrogenase	800.667	PLCFDHLH_04383	hypothetical protein	774.667	IMCGPPIG_00932	transcription termination/antitermination protein NusA	724	AEPCKKLL_02856	trigger factor	794.667
EIELFIGP_00329	single-stranded DNA-binding protein	855	GPNADHDJ_03074	NADH-quinone oxidoreductase subunit F	838.333	NIPOLPBK_03024	fructose-bisphosphate aldolase class I	870	FLFIOBJN_01505	hypothetical protein	798	PLCFDHLH_00893	MerR family transcriptional regulator	773.333	IMCGPPIG_03135	glutamate dehydrogenase	717.333	AEPCKKLL_02473	bifunctional molybdenum cofactor biosynthesis protein MoaC/MoaB	783
EIELFIGP_00467	50S ribosomal protein L19	848	GPNADHDJ_03103	MerR family transcriptional regulator	833	NIPOLPBK_03721	30S ribosomal protein S13	866	FLFIOBJN_03830	succinate--CoA ligase subunit alpha	790.667	PLCFDHLH_02197	RNA-binding protein Hfq	769.667	IMCGPPIG_00102	DNA-binding protein	715.667	AEPCKKLL_03498	protease modulator HflC	773.333
EIELFIGP_01338	pyruvate dehydrogenase (acetyl-transferring) E1 component subunit alpha	841.667	GPNADHDJ_00433	hypothetical protein	825.333	NIPOLPBK_00315	polyketide cyclase	857.667	FLFIOBJN_02109	CBS domain-containing protein	785.667	PLCFDHLH_02328	cation transporter	761	IMCGPPIG_03651	hypothetical protein	712.333	AEPCKKLL_01985	monothiol glutaredoxin, Grx4 family	773
EIELFIGP_00408	polyketide cyclase	841	GPNADHDJ_02150	elongation factor P	816.667	NIPOLPBK_03529	NADH-quinone oxidoreductase subunit NuoE	856.333	FLFIOBJN_04053	TonB-dependent copper receptor	784	PLCFDHLH_03919	glycine cleavage system protein H	755.333	IMCGPPIG_04203	superoxide dismutase family protein	707.667	AEPCKKLL_02768	elongation factor G	772
EIELFIGP_02833	elongation factor Tu	834	GPNADHDJ_03265	elongation factor G	816.667	NIPOLPBK_03384	pyruvate dehydrogenase (acetyl-transferring), homodimeric type	853.667	FLFIOBJN_00054	methylmalonate-semialdehyde dehydrogenase (CoA acylating)	783.333	PLCFDHLH_00048	septum site-determining protein MinD	752.667	IMCGPPIG_01214	translation initiation factor IF-1	698.333	AEPCKKLL_01654	transcription elongation factor GreA	770.667
EIELFIGP_03479	50S ribosomal protein L31 type B	826.667	GPNADHDJ_02348	DNA-binding response regulator	813.333	NIPOLPBK_03266	glutamate dehydrogenase	846	FLFIOBJN_02322	hypothetical protein	773	PLCFDHLH_03862	outer membrane protein assembly factor BamB	742.333	IMCGPPIG_02818	trigger factor	692.667	AEPCKKLL_03050	CoA transferase subunit B	763.667
EIELFIGP_02054	membrane protein	825.333	GPNADHDJ_01659	RNA-binding protein Hfq	803	NIPOLPBK_03092	hypothetical protein	843	FLFIOBJN_01794	MerR family transcriptional regulator	770.667	PLCFDHLH_02460	twin-arginine translocase subunit TatA	740	IMCGPPIG_00921	NADH-quinone oxidoreductase subunit F	688.333	AEPCKKLL_04027	RNA-binding protein Hfq	749
EIELFIGP_01341	2-oxo acid dehydrogenase subunit E2	823.333	GPNADHDJ_00465	twin-arginine translocase subunit TatB	799	NIPOLPBK_02439	metallohydrolase	842.667	FLFIOBJN_02445	[acyl-carrier-protein] S-malonyltransferase	769.333	PLCFDHLH_02826	isocitrate dehydrogenase	734.667	IMCGPPIG_00933	translation initiation factor IF-2	688.333	AEPCKKLL_02766	30S ribosomal protein S12	744.333
EIELFIGP_04419	azurin	819	GPNADHDJ_02824	hypothetical protein	798	NIPOLPBK_00839	twin-arginine translocase subunit TatA	841.333	FLFIOBJN_01256	2-methylcitrate synthase	762.333	PLCFDHLH_03043	superoxide dismutase family protein	733.333	IMCGPPIG_04483	30S ribosomal protein S12	686.667	AEPCKKLL_03518	pyridoxamine 5'-phosphate oxidase	743
EIELFIGP_02590	organic solvent ABC transporter	818	GPNADHDJ_03436	lysine decarboxylase	796	NIPOLPBK_01230	transcription elongation factor GreA	839.667	FLFIOBJN_01096	RNA polymerase sigma factor RpoH	752	PLCFDHLH_00656	fructose-bisphosphate aldolase class I	731.667	IMCGPPIG_03148	UDP-glucose/GDP-mannose dehydrogenase family protein	682.333	AEPCKKLL_01108	DNA-binding response regulator	741
EIELFIGP_02207	hypothetical protein	817.667	GPNADHDJ_00466	twin-arginine translocase subunit TatA	791.667	NIPOLPBK_01412	glycine zipper 2TM domain-containing protein	838.333	FLFIOBJN_00486	cytochrome ubiquinol oxidase subunit I	751.667	PLCFDHLH_00876	translation initiation factor IF-2	731	IMCGPPIG_02346	AcrB/AcrD/AcrF family protein	682	AEPCKKLL_02796	50S ribosomal protein L17	734
EIELFIGP_03520	membrane protein	816.333	GPNADHDJ_03990	tol-pal system protein YbgF	772.333	NIPOLPBK_03335	hypothetical protein	837	FLFIOBJN_01944	peptidyl-tRNA hydrolase	751.667	PLCFDHLH_02202	DNA recombination/repair protein RecA	727.667	IMCGPPIG_02833	RNA polymerase sigma factor RpoH	680.333	AEPCKKLL_02925	cytochrome d ubiquinol oxidase subunit II	724.333
EIELFIGP_00443	autotransporter domain-containing protein	815.667	GPNADHDJ_00828	16S rRNA (cytosine(1402)-N(4))-methyltransferase RsmH	768.333	NIPOLPBK_03236	TonB-dependent receptor	831.667	FLFIOBJN_02664	membrane protein	749.667	PLCFDHLH_03620	F0F1 ATP synthase subunit C	727.667	IMCGPPIG_02065	FAD-binding protein	679	AEPCKKLL_02792	30S ribosomal protein S13	720
EIELFIGP_01911	RNA polymerase sigma factor RpoD	806.667	GPNADHDJ_03329	dTDP-4-dehydrorhamnose 3,5-epimerase	767	NIPOLPBK_04172	RNA-binding protein Hfq	822	FLFIOBJN_02091	F0F1 ATP synthase subunit C	748	PLCFDHLH_02001	membrane protein	726.333	IMCGPPIG_03366	fimbrial biogenesis outer membrane usher protein	672.667	AEPCKKLL_00133	molecular chaperone GroEL	714
EIELFIGP_02441	protein-L-isoaspartate O-methyltransferase	805	GPNADHDJ_01238	glycerol-3-phosphate dehydrogenase (NAD(P)(+))	766.333	NIPOLPBK_03253	UDP-glucose/GDP-mannose dehydrogenase family protein	810.333	FLFIOBJN_01813	transcription termination/antitermination protein NusA	742.667	PLCFDHLH_00864	NADH-quinone oxidoreductase subunit F	712.667	IMCGPPIG_04373	hypothetical protein	668.667	AEPCKKLL_01742	NADH-quinone oxidoreductase subunit NuoE	705.667
EIELFIGP_04484	NADH-quinone oxidoreductase subunit NuoE	804.333	GPNADHDJ_02213	50S ribosomal protein L31 type B	765.333	NIPOLPBK_01375	ribonuclease E/G	806	FLFIOBJN_04426	IS3 family transposase	742	PLCFDHLH_04517	thioredoxin	710.667	IMCGPPIG_02755	30S ribosomal protein S13	665.333	AEPCKKLL_02630	type VI secretion protein	701.333
EIELFIGP_02230	ABC transporter ATP-binding protein	797.667	GPNADHDJ_03653	trigger factor	764	NIPOLPBK_02329	CoA transferase subunit B	805	FLFIOBJN_01216	hypothetical protein	736.333	PLCFDHLH_03398	fimbrial chaperone	710.333	IMCGPPIG_02203	TonB-dependent receptor	662	AEPCKKLL_01504	membrane protein	688.667
EIELFIGP_02214	dTDP-4-dehydrorhamnose 3,5-epimerase	791	GPNADHDJ_02118	cytochrome d ubiquinol oxidase subunit II	762.333	NIPOLPBK_00298	N-acetyltransferase	803	FLFIOBJN_01242	protease modulator HflC	735.667	PLCFDHLH_03934	response regulator	708.333	IMCGPPIG_00217	characterized ACR protein	654.667	AEPCKKLL_02143	twin-arginine translocase subunit TatA	685.333
EIELFIGP_03993	TonB-dependent receptor	788.333	GPNADHDJ_04127	DNA starvation/stationary phase protection protein	759.667	NIPOLPBK_00362	cytochrome o ubiquinol oxidase subunit IV	802	FLFIOBJN_01818	NADH-quinone oxidoreductase subunit L	732.333	PLCFDHLH_00657	hypothetical protein	706	IMCGPPIG_02058	30S ribosomal protein THX	653.333	AEPCKKLL_00580	alpha/beta hydrolase	676
EIELFIGP_01154	dihydrolipoyl dehydrogenase	787.333	GPNADHDJ_02178	type I glyceraldehyde-3-phosphate dehydrogenase	756.667	NIPOLPBK_03877	pyruvate dehydrogenase (acetyl-transferring) E1 component subunit alpha	793.333	FLFIOBJN_00485	cytochrome d ubiquinol oxidase subunit II	729.333	PLCFDHLH_00382	adenylate kinase	705	IMCGPPIG_01828	amidohydrolase	647.667	AEPCKKLL_02959	ribonuclease E/G	675
EIELFIGP_01505	ferrous iron transporter B	786.333	GPNADHDJ_01237	protein-export protein SecB	754.333	NIPOLPBK_01342	cytochrome bd oxidase subunit I	788.333	FLFIOBJN_03127	ATP-dependent Clp protease proteolytic subunit	727	PLCFDHLH_02930	RNA polymerase sigma factor RpoH	703.667	IMCGPPIG_03367	type 1 fimbrial protein	646.667	AEPCKKLL_03463	energy-dependent translational throttle protein EttA	674.333
EIELFIGP_03861	molecular chaperone DnaK	782	GPNADHDJ_01256	glycine zipper 2TM domain-containing protein	743.667	NIPOLPBK_01111	oar family adhesion protein	788	FLFIOBJN_01372	hypothetical protein	722	PLCFDHLH_03233	30S ribosomal protein S2	702.667	IMCGPPIG_03647	RidA family protein	642.333	AEPCKKLL_00618	ribosome maturation factor RimM	672.333
EIELFIGP_00465	ribosome maturation factor RimM	780.333	GPNADHDJ_03640	enoyl-CoA hydratase/isomerase family protein	732.333	NIPOLPBK_02565	ATP-dependent Clp protease proteolytic subunit	779.333	FLFIOBJN_03674	energy transducer TonB	721	PLCFDHLH_02776	30S ribosomal protein S13	702.333	IMCGPPIG_03443	citrate synthase	641.333	AEPCKKLL_00107	acetyl-CoA carboxylase biotin carboxyl carrier protein	666.333
EIELFIGP_01073	cytochrome bd oxidase subunit I	778.333	GPNADHDJ_03563	organic solvent ABC transporter	730.667	NIPOLPBK_03646	succinate dehydrogenase flavoprotein subunit	768.333	FLFIOBJN_00946	N-acetylmuramoyl-L-alanine amidase	719	PLCFDHLH_02775	preprotein translocase subunit SecY	696.667	IMCGPPIG_04459	hypothetical protein	641.333	AEPCKKLL_03091	hypothetical protein	666
EIELFIGP_02843	30S ribosomal protein S12	778.333	GPNADHDJ_00482	UDP-glucose/GDP-mannose dehydrogenase family protein	729.333	NIPOLPBK_03952	response regulator	755.333	FLFIOBJN_02902	CBS domain-containing protein	715.333	PLCFDHLH_02009	amidohydrolase	687	IMCGPPIG_02754	preprotein translocase subunit SecY	636.333	AEPCKKLL_02791	preprotein translocase subunit SecY	665.667
EIELFIGP_00722	enoyl-CoA hydratase/isomerase family protein	778	GPNADHDJ_01359	translation initiation factor IF-1	729	NIPOLPBK_00080	hypothetical protein	749.667	FLFIOBJN_02096	ATP synthase subunit beta	712	PLCFDHLH_04123	elongation factor Tu	678.667	IMCGPPIG_02115	hypothetical protein	634.667	AEPCKKLL_02475	molybdopterin synthase sulfur carrier subunit	654.333
EIELFIGP_03090	ketoacyl-ACP synthase III	775.667	GPNADHDJ_03091	polyribonucleotide nucleotidyltransferase	715	NIPOLPBK_02464	DNA polymerase III subunit beta	732	FLFIOBJN_00042	DNA-binding response regulator	711.333	PLCFDHLH_00332	DNA-directed RNA polymerase subunit omega	676.667	IMCGPPIG_04113	CoA transferase subunit A	632	AEPCKKLL_03135	alanine racemase	647.333
EIELFIGP_02414	trigger factor	757	GPNADHDJ_03263	30S ribosomal protein S12	713.667	NIPOLPBK_00702	SHOCT domain-containing protein	721.667	FLFIOBJN_01090	thioredoxin	705.667	PLCFDHLH_04175	ABC transporter	674	IMCGPPIG_03377	serine hydroxymethyltransferase	631.333	AEPCKKLL_02553	DNA gyrase subunit A	646
EIELFIGP_03338	polysaccharide deacetylase	753.333	GPNADHDJ_03350	hypothetical protein	713	NIPOLPBK_03208	acetyl-CoA carboxylase carboxyl transferase subunit beta	720.333	FLFIOBJN_04287	carbon storage regulator	702.333	PLCFDHLH_01949	pyruvate dehydrogenase (acetyl-transferring) E1 component subunit alpha	666.333	IMCGPPIG_00396	adenylate kinase	627.667	AEPCKKLL_02327	arginine/agmatine antiporter	645.333
EIELFIGP_03092	characterized ACR protein	735.333	GPNADHDJ_02086	ribonuclease E/G	712.667	NIPOLPBK_03621	hypothetical protein	719	FLFIOBJN_02862	type VI secretion protein	699.667	PLCFDHLH_03354	2-methylcitrate synthase	665.333	IMCGPPIG_00022	cell division topological specificity factor	621.333	AEPCKKLL_03587	hypothetical protein	644.333
EIELFIGP_00114	monothiol glutaredoxin, Grx4 family	735	GPNADHDJ_01236	rhodanese-like domain-containing protein	708	NIPOLPBK_02995	DNA-binding response regulator	712	FLFIOBJN_01823	NADH-quinone oxidoreductase subunit G	686.333	PLCFDHLH_02095	Oar protein	664.667	IMCGPPIG_03734	UTP--glucose-1-phosphate uridylyltransferase	617	AEPCKKLL_00106	acetyl-CoA carboxylase biotin carboxylase subunit	641.667
EIELFIGP_02151	alanine racemase	730	GPNADHDJ_03073	NADH-quinone oxidoreductase subunit NuoE	703.333	NIPOLPBK_01893	RNA polymerase sigma factor RpoD	702	FLFIOBJN_03310	adenylate kinase	679.333	PLCFDHLH_00543	methylmalonate-semialdehyde dehydrogenase (CoA acylating)	663.333	IMCGPPIG_03756	elongation factor Tu	615.667	AEPCKKLL_00180	RNA polymerase sigma factor RpoD	641.333
EIELFIGP_02993	hypothetical protein	729.333	GPNADHDJ_02373	FtsH protease activity modulator HflK	698.333	NIPOLPBK_00406	F0F1 ATP synthase subunit C	698	FLFIOBJN_03078	acetyl-CoA carboxylase carboxyl transferase subunit alpha	677	PLCFDHLH_02839	trigger factor	660.333	IMCGPPIG_04415	LysM peptidoglycan-binding domain-containing protein	615.667	AEPCKKLL_03304	characterized ACR protein	632
EIELFIGP_00020	2-dehydro-3-deoxyphosphooctonate aldolase	728.667	GPNADHDJ_02795	response regulator	698.333	NIPOLPBK_00350	autotransporter domain-containing protein	692.667	FLFIOBJN_02641	AcrB/AcrD/AcrF family protein	670	PLCFDHLH_04410	LysM peptidoglycan-binding domain-containing protein	659.333	IMCGPPIG_00920	NADH-quinone oxidoreductase subunit NuoE	609.333	AEPCKKLL_02520	acyl-CoA dehydrogenase	626.333
EIELFIGP_01738	YebC/PmpR family DNA-binding transcriptional regulator	727.333	GPNADHDJ_02294	cell division topological specificity factor	690.667	NIPOLPBK_03205	polysaccharide deacetylase	692.667	FLFIOBJN_03452	ribosome maturation factor RimM	666.333	PLCFDHLH_03574	AcrB/AcrD/AcrF family protein	657.333	IMCGPPIG_01768	pyruvate dehydrogenase (acetyl-transferring) E1 component subunit alpha	605	AEPCKKLL_03547	TonB-dependent receptor	625
EIELFIGP_00777	hypothetical protein	723.667	GPNADHDJ_03253	elongation factor Tu	690.667	NIPOLPBK_00616	DNA-binding response regulator	685.667	FLFIOBJN_00565	hypothetical protein	665.667	PLCFDHLH_02193	ATP-dependent metallopeptidase FtsH/Yme1/Tma family protein	650.667	IMCGPPIG_04482	DNA-directed RNA polymerase subunit beta'	599	AEPCKKLL_04049	alcohol dehydrogenase	622.333
EIELFIGP_04676	O-acetyl-ADP-ribose deacetylase	721.333	GPNADHDJ_04008	membrane protein	687.667	NIPOLPBK_03874	disulfide bond formation protein DsbD	685	FLFIOBJN_01884	translational GTPase TypA	653.333	PLCFDHLH_02155	oxygen-independent coproporphyrinogen III oxidase	648	IMCGPPIG_04116	ABC transporter	598	AEPCKKLL_03277	hypothetical protein	622
EIELFIGP_01602	DNA-binding response regulator	718.333	GPNADHDJ_01667	LysM peptidoglycan-binding domain-containing protein	686.667	NIPOLPBK_03644	succinate dehydrogenase, cytochrome b556 subunit	680	FLFIOBJN_04279	RNA-binding protein Hfq	652	PLCFDHLH_02524	hypothetical protein	646	IMCGPPIG_03217	hypothetical protein	597.667	AEPCKKLL_03499	FtsH protease activity modulator HflK	620.333
EIELFIGP_02265	DNA gyrase subunit A	715.333	GPNADHDJ_00994	acetyl-CoA carboxylase biotin carboxyl carrier protein	686.333	NIPOLPBK_03944	TonB-dependent receptor	677.333	FLFIOBJN_01492	asparagine synthase (glutamine-hydrolyzing)	651.333	PLCFDHLH_00875	transcription termination/antitermination protein NusA	637	IMCGPPIG_03400	transcription elongation factor GreA	597.667	AEPCKKLL_03628	hypothetical protein	620.333
EIELFIGP_04042	hypothetical protein	713	GPNADHDJ_02170	O-acetyl-ADP-ribose deacetylase	681.333	NIPOLPBK_03645	succinate dehydrogenase, hydrophobic membrane anchor protein	670	FLFIOBJN_00606	hypothetical protein	649	PLCFDHLH_04134	hypothetical protein	629.333	IMCGPPIG_02250	FtsH protease activity modulator HflK	591	AEPCKKLL_03863	flagellin	617
EIELFIGP_03382	peptidylprolyl isomerase	707.667	GPNADHDJ_01987	dihydrolipoyllysine-residue acetyltransferase	681.333	NIPOLPBK_01113	monothiol glutaredoxin, Grx4 family	668.333	FLFIOBJN_00738	molecular chaperone DnaK	648.333	PLCFDHLH_02992	hypothetical protein	628.667	IMCGPPIG_03031	DNA polymerase III subunit beta	582.667	AEPCKKLL_00489	hypothetical protein	616.333
EIELFIGP_04101	YbaB/EbfC family nucleoid-associated protein	707.333	GPNADHDJ_02908	transcription elongation factor GreA	680.667	NIPOLPBK_02781	membrane protein	668	FLFIOBJN_02272	hypothetical protein	643.333	PLCFDHLH_00863	NADH-quinone oxidoreductase subunit NuoE	621.333	IMCGPPIG_02300	F0F1 ATP synthase subunit C	573	AEPCKKLL_03559	aminomethyltransferase	615.667
EIELFIGP_04165	hypothetical protein	703	GPNADHDJ_03328	dTDP-4-dehydrorhamnose reductase	677	NIPOLPBK_00361	cytochrome o ubiquinol oxidase subunit III	663.667	FLFIOBJN_01768	UDP-glucose/GDP-mannose dehydrogenase family protein	635.667	PLCFDHLH_03853	UTP--glucose-1-phosphate uridylyltransferase	616.333	IMCGPPIG_00762	plasmid maintenance system killer protein	567	AEPCKKLL_03811	YebC/PmpR family DNA-binding transcriptional regulator	609.667
EIELFIGP_01995	pyruvate dehydrogenase (acetyl-transferring), homodimeric type	700	GPNADHDJ_03330	glucose-1-phosphate thymidylyltransferase	666.333	NIPOLPBK_01340	cytochrome bd-I oxidase subunit CydX	657.333	FLFIOBJN_03341	50S ribosomal protein L34	635.333	PLCFDHLH_03277	UDP-glucose/GDP-mannose dehydrogenase family protein	614.667	IMCGPPIG_03816	response regulator	565.333	AEPCKKLL_01756	acetyl-CoA carboxylase carboxyl transferase subunit beta	605.333
EIELFIGP_00022	hypothetical protein	696.333	GPNADHDJ_01892	molecular chaperone DnaK	663.333	NIPOLPBK_03260	acyl-CoA dehydrogenase	657	FLFIOBJN_04433	hypothetical protein	634.333	PLCFDHLH_03428	arginine/agmatine antiporter	614	IMCGPPIG_03385	Ax21 family protein	564.333	AEPCKKLL_02291	hypothetical protein	605.333
EIELFIGP_03918	hypothetical protein	693	GPNADHDJ_03370	NADP-dependent malic enzyme	656	NIPOLPBK_01968	hypothetical protein	656.667	FLFIOBJN_02655	UTP--glucose-1-phosphate uridylyltransferase	633	PLCFDHLH_03575	efflux RND transporter periplasmic adaptor subunit	611.667	IMCGPPIG_03742	membrane protein	562	AEPCKKLL_00222	dihydrolipoyllysine-residue acetyltransferase	604.333
EIELFIGP_02415	ATP-dependent Clp protease proteolytic subunit	691	GPNADHDJ_01700	oxygen-independent coproporphyrinogen III oxidase	655.333	NIPOLPBK_03826	cAMP-activated global transcriptional regulator CRP	655.333	FLFIOBJN_02323	bifunctional proline dehydrogenase/L-glutamate gamma-semialdehyde dehydrogenase PutA	630.667	PLCFDHLH_01057	dihydrolipoyl dehydrogenase	611.333	IMCGPPIG_02117	2-dehydro-3-deoxyphosphooctonate aldolase	560	AEPCKKLL_02857	ATP-dependent Clp protease proteolytic subunit	603.333
EIELFIGP_04216	RNA polymerase sigma factor RpoH	685	GPNADHDJ_00676	beta-ketoacyl-[acyl-carrier-protein] synthase II	654.667	NIPOLPBK_01458	serine hydroxymethyltransferase	653	FLFIOBJN_02519	peptide chain release factor 2	624.333	PLCFDHLH_00585	plasmid maintenance system killer protein	603.333	IMCGPPIG_01234	peptidase	555	AEPCKKLL_01735	NADH-quinone oxidoreductase subunit L	599.333
EIELFIGP_03678	TonB-dependent receptor	680.333	GPNADHDJ_03664	isocitrate dehydrogenase	641.333	NIPOLPBK_03115	YebC/PmpR family DNA-binding transcriptional regulator	651	FLFIOBJN_01621	protein translocase subunit SecA	623	PLCFDHLH_03113	DNA polymerase III subunit beta	601.667	IMCGPPIG_02173	hypothetical protein	554.333	AEPCKKLL_00586	GNAT family N-acetyltransferase	596
EIELFIGP_02298	acyl-CoA dehydrogenase	679.333	GPNADHDJ_03331	dTDP-glucose 4,6-dehydratase	638	NIPOLPBK_02115	YbaB/EbfC family nucleoid-associated protein	649.667	FLFIOBJN_02512	transcription elongation factor GreA	622.333	PLCFDHLH_03429	porin	595.333	IMCGPPIG_01844	OmpA family lipoprotein	553.667	AEPCKKLL_01531	oleate hydratase	594.333
EIELFIGP_02150	D-amino-acid dehydrogenase	679.333	GPNADHDJ_04006	ribosome biogenesis GTPase Der	637.667	NIPOLPBK_00135	phosphatase	647.333	FLFIOBJN_01061	glycine zipper 2TM domain-containing protein	622	PLCFDHLH_00576	DNA-binding response regulator	595.333	IMCGPPIG_02134	ATP-dependent metallopeptidase FtsH/Yme1/Tma family protein	549	AEPCKKLL_04004	hypothetical protein	594.333
EIELFIGP_00483	EamA family transporter	672	GPNADHDJ_03835	30S ribosomal protein THX	635.667	NIPOLPBK_03317	FtsH protease activity modulator HflK	645.667	FLFIOBJN_01263	pyridoxamine 5'-phosphate oxidase	620	PLCFDHLH_03386	serine hydroxymethyltransferase	592.333	IMCGPPIG_02251	protease modulator HflC	548.333	AEPCKKLL_03575	response regulator	592.667
EIELFIGP_02959	DNA-binding response regulator	671.667	GPNADHDJ_00900	hypothetical protein	635.667	NIPOLPBK_02716	hypothetical protein	642.333	FLFIOBJN_03363	organic solvent ABC transporter	616	PLCFDHLH_00129	DNA-binding protein	591	IMCGPPIG_02345	efflux RND transporter periplasmic adaptor subunit	547.667	AEPCKKLL_03701	peptidase M28	587.333
EIELFIGP_01927	Protein Smg	659.667	GPNADHDJ_03971	hypothetical protein	632.667	NIPOLPBK_02540	membrane protein	640	FLFIOBJN_03724	membrane protein	615	PLCFDHLH_01263	translation initiation factor IF-1	589.667	IMCGPPIG_02848	acetyl-CoA carboxylase biotin carboxylase subunit	545.333	AEPCKKLL_00741	single-stranded DNA-binding protein	586.333
EIELFIGP_01106	ribonuclease E/G	656	GPNADHDJ_00522	DNA gyrase subunit A	627.667	NIPOLPBK_03294	DNA gyrase subunit A	637.333	FLFIOBJN_03982	hypothetical protein	612	PLCFDHLH_03524	hypothetical protein	584.667	IMCGPPIG_04109	dTDP-4-dehydrorhamnose 3,5-epimerase	539	AEPCKKLL_03199	hypothetical protein	586
EIELFIGP_01515	energy-dependent translational throttle protein EttA	655.333	GPNADHDJ_03288	preprotein translocase subunit SecY	623.333	NIPOLPBK_01456	energy-dependent translational throttle protein EttA	635.667	FLFIOBJN_00209	ubiquinol oxidase subunit II	609	PLCFDHLH_02840	ATP-dependent Clp protease proteolytic subunit	582.333	IMCGPPIG_02347	multidrug transporter	538.333	AEPCKKLL_03295	YbaB/EbfC family nucleoid-associated protein	577.667
EIELFIGP_02738	hypothetical protein	653.333	GPNADHDJ_00673	[acyl-carrier-protein] S-malonyltransferase	621.667	NIPOLPBK_02128	[acyl-carrier-protein] S-malonyltransferase	633.333	FLFIOBJN_01243	FtsH protease activity modulator HflK	609	PLCFDHLH_01574	asparagine synthase (glutamine-hydrolyzing)	582	IMCGPPIG_01439	cytochrome d ubiquinol oxidase subunit II	538	AEPCKKLL_00809	UDP-N-acetylglucosamine 1-carboxyvinyltransferase	574.667
EIELFIGP_01164	twin-arginine translocase subunit TatB	652.667	GPNADHDJ_01903	hypothetical protein	618	NIPOLPBK_03687	hypothetical protein	627	FLFIOBJN_01072	dihydrolipoyl dehydrogenase	607.667	PLCFDHLH_01989	bacterioferritin	581.333	IMCGPPIG_00587	hypothetical protein	536.333	AEPCKKLL_00227	F0F1 ATP synthase subunit C	569.667
EIELFIGP_01869	dihydrolipoyllysine-residue acetyltransferase	650.333	GPNADHDJ_01988	dihydrolipoyl dehydrogenase	613.333	NIPOLPBK_01124	cytochrome c	626	FLFIOBJN_01376	nucleotide sugar aminotransferase	598.667	PLCFDHLH_00049	cell division topological specificity factor	580.333	IMCGPPIG_02471	twin-arginine translocase subunit TatB	535.333	AEPCKKLL_01094	methylmalonate-semialdehyde dehydrogenase (CoA acylating)	560.667
EIELFIGP_02201	hypothetical protein	649	GPNADHDJ_03438	porin	613	NIPOLPBK_03399	beta-ketoacyl-[acyl-carrier-protein] synthase I	625	FLFIOBJN_01808	polyribonucleotide nucleotidyltransferase	597.333	PLCFDHLH_01588	hypothetical protein	578.333	IMCGPPIG_03565	RNA polymerase sigma factor RpoD	534.667	AEPCKKLL_03461	serine hydroxymethyltransferase	558
EIELFIGP_00482	nucleotide sugar aminotransferase	646.333	GPNADHDJ_01524	50S ribosomal protein L13	612	NIPOLPBK_03720	preprotein translocase subunit SecY	624	FLFIOBJN_01491	DNA-binding response regulator	587.667	PLCFDHLH_03340	protease modulator HflC	576.667	IMCGPPIG_03829	DNA starvation/stationary phase protection protein	531.333	AEPCKKLL_01489	cytidylate kinase	554.333
EIELFIGP_00484	membrane protein	644	GPNADHDJ_01681	hypothetical protein	611.667	NIPOLPBK_03052	ferric iron uptake transcriptional regulator	622	FLFIOBJN_01615	cell division protein FtsA	587.667	PLCFDHLH_03912	RidA family protein	566.667	IMCGPPIG_00753	DNA-binding response regulator	529.667	AEPCKKLL_03306	ketoacyl-ACP synthase III	550
EIELFIGP_00041	oxygen-independent coproporphyrinogen III oxidase	643.667	GPNADHDJ_03213	SPOR domain-containing protein	610.667	NIPOLPBK_01025	hypothetical protein	619.667	FLFIOBJN_01727	DNA gyrase subunit A	581.333	PLCFDHLH_02232	hypothetical protein	566.333	IMCGPPIG_02959	Oar protein	526.333	AEPCKKLL_01005	rhodanese-like domain-containing protein	549.667
EIELFIGP_03726	bifunctional molybdenum cofactor biosynthesis protein MoaC/MoaB	630.667	GPNADHDJ_01935	hypothetical protein	609.667	NIPOLPBK_01985	RNA polymerase sigma factor RpoH	617	FLFIOBJN_01187	RNA polymerase sigma factor RpoD	579.667	PLCFDHLH_01599	glycosyltransferase	565	IMCGPPIG_02849	acetyl-CoA carboxylase biotin carboxyl carrier protein	525.333	AEPCKKLL_00397	membrane protein	549.333
EIELFIGP_01851	hypothetical protein	629.667	GPNADHDJ_00820	UDP-N-acetylmuramate--L-alanine ligase	602.667	NIPOLPBK_02336	dTDP-4-dehydrorhamnose 3,5-epimerase	614.333	FLFIOBJN_02444	3-oxoacyl-ACP reductase FabG	575	PLCFDHLH_03933	response regulator	564.667	IMCGPPIG_04114	CoA transferase subunit B	524.667	AEPCKKLL_02476	molybdopterin converting factor subunit 2 protein	549
EIELFIGP_04613	HPr family phosphocarrier protein	628.667	GPNADHDJ_03614	isovaleryl-CoA dehydrogenase	601.667	NIPOLPBK_01849	TonB-dependent receptor	613.333	FLFIOBJN_01761	acyl-CoA dehydrogenase	573	PLCFDHLH_04177	CoA transferase subunit B	563.333	IMCGPPIG_01977	protein translocase subunit SecF	521.333	AEPCKKLL_00164	Protein Smg	546.333
EIELFIGP_01163	twin-arginine translocase subunit TatA	625.333	GPNADHDJ_00726	HPr family phosphocarrier protein	601.333	NIPOLPBK_02321	DNA-binding protein	611.333	FLFIOBJN_02794	citrate synthase	569	PLCFDHLH_02349	30S ribosomal protein THX	563	IMCGPPIG_04246	slipin family protein	519.667	AEPCKKLL_03089	CBS domain-containing protein	544.667
EIELFIGP_02868	preprotein translocase subunit SecY	624.667	GPNADHDJ_03345	Ubiquinone biosynthesis O-methyltransferase	599.333	NIPOLPBK_03697	peptidase M28	608.667	FLFIOBJN_00756	protein translocase subunit SecF	568.333	PLCFDHLH_03946	DNA starvation/stationary phase protection protein	558.333	IMCGPPIG_02303	ATP synthase subunit alpha	519	AEPCKKLL_03710	hypothetical protein	541.667
EIELFIGP_02225	CoA transferase subunit B	623	GPNADHDJ_01675	cell division protein FtsB	594.667	NIPOLPBK_01870	hypothetical protein	601	FLFIOBJN_01961	branched-chain amino acid aminotransferase	565.333	PLCFDHLH_02589	hypothetical protein	556.667	IMCGPPIG_03712	asparagine synthase (glutamine-hydrolyzing)	516.333	AEPCKKLL_03136	D-amino-acid dehydrogenase	539.667
EIELFIGP_04696	hypothetical protein	623	GPNADHDJ_03323	CoA transferase subunit B	593.333	NIPOLPBK_00386	hypothetical protein	599	FLFIOBJN_01826	NADH-quinone oxidoreductase subunit D 2	562	PLCFDHLH_02915	acetyl-CoA carboxylase biotin carboxylase subunit	556.333	IMCGPPIG_00720	methylmalonate-semialdehyde dehydrogenase (CoA acylating)	512.333	AEPCKKLL_02488	molybdate ABC transporter substrate-binding protein	539.333
EIELFIGP_03490	pilus assembly protein PilM	622	GPNADHDJ_01960	DNA-binding response regulator	591.333	NIPOLPBK_02337	glucose-1-phosphate thymidylyltransferase	595.333	FLFIOBJN_00319	single-stranded DNA-binding protein	561.333	PLCFDHLH_01600	hypothetical protein	554.667	IMCGPPIG_00855	peptidylprolyl isomerase	510	AEPCKKLL_02996	glycine zipper 2TM domain-containing protein	539.333
EIELFIGP_01121	hypothetical protein	621	GPNADHDJ_01995	ATP synthase subunit alpha	590.333	NIPOLPBK_01724	Xaa-Pro dipeptidase	594	FLFIOBJN_03056	50S ribosomal protein L13	560.333	PLCFDHLH_04073	hypothetical protein	545.667	IMCGPPIG_04013	hypothetical protein	508	AEPCKKLL_00808	hypothetical protein	537.333
EIELFIGP_00140	CBS domain-containing protein	620	GPNADHDJ_02331	GTPase Era	588.667	NIPOLPBK_04007	cytochrome c	593.667	FLFIOBJN_03161	L-threonine 3-dehydrogenase	555	PLCFDHLH_02789	malate dehydrogenase	544.667	IMCGPPIG_04320	pyruvate dehydrogenase (acetyl-transferring), homodimeric type	505.667	AEPCKKLL_03412	protein translocase subunit SecA	534
EIELFIGP_03643	hypothetical protein	619.333	GPNADHDJ_01228	superoxide dismutase family protein	584.333	NIPOLPBK_03875	peptide MFS transporter	588.333	FLFIOBJN_04078	molecular chaperone SurA	553.333	PLCFDHLH_04183	glucose-1-phosphate thymidylyltransferase	544.667	IMCGPPIG_02143	DNA recombination/repair protein RecA	501.333	AEPCKKLL_03517	aminoglycoside N-acetyltransferase AAC(6')-Iz	528
EIELFIGP_04226	alcohol dehydrogenase	613.667	GPNADHDJ_00856	Ax21 family protein	580.667	NIPOLPBK_01023	2-dehydro-3-deoxyphosphooctonate aldolase	582.667	FLFIOBJN_03439	YebC/PmpR family DNA-binding transcriptional regulator	552.667	PLCFDHLH_01283	peptidase	543.667	IMCGPPIG_02237	2-methylcitrate synthase	499.667	AEPCKKLL_02731	branched-chain amino acid aminotransferase	522.667
EIELFIGP_04607	UDP-N-acetylglucosamine 1-carboxyvinyltransferase	613	GPNADHDJ_03732	dihydrolipoyllysine-residue succinyltransferase	580	NIPOLPBK_00399	membrane protein	582	FLFIOBJN_00043	hypothetical protein	551	PLCFDHLH_02576	OmpA family lipoprotein	543.333	IMCGPPIG_02146	carbon storage regulator	491	AEPCKKLL_02514	Protein SlyX	521.667
EIELFIGP_04477	NADH-quinone oxidoreductase subunit L	612.333	GPNADHDJ_02859	ribosome maturation factor RimM	579.333	NIPOLPBK_01909	Protein Smg	580.333	FLFIOBJN_02277	enolase	548.333	PLCFDHLH_04533	hypothetical protein	543.333	IMCGPPIG_01519	dihydrolipoyl dehydrogenase	490.667	AEPCKKLL_02099	oxygen-independent coproporphyrinogen III oxidase	520.667
EIELFIGP_00112	oar family adhesion protein	612	GPNADHDJ_03040	pyruvate dehydrogenase (acetyl-transferring), homodimeric type	578.667	NIPOLPBK_03330	2-methylcitrate synthase	576.667	FLFIOBJN_01255	Fe/S-dependent 2-methylisocitrate dehydratase AcnD	546.667	PLCFDHLH_04178	CoA transferase subunit A	541.667	IMCGPPIG_00413	azurin	487.667	AEPCKKLL_00616	50S ribosomal protein L19	519.667
EIELFIGP_03176	peptide chain release factor 2	608.667	GPNADHDJ_01752	Oar protein	577	NIPOLPBK_03967	aminomethyltransferase	572	FLFIOBJN_02648	cytidylate kinase	543.667	PLCFDHLH_04375	hypothetical protein	541	IMCGPPIG_03698	hypothetical protein	486.333	AEPCKKLL_00675	polyketide cyclase	519
EIELFIGP_03529	UTP--glucose-1-phosphate uridylyltransferase	605.333	GPNADHDJ_03302	malate dehydrogenase	575	NIPOLPBK_00810	hypothetical protein	571.667	FLFIOBJN_03818	DNA-binding response regulator	540.333	PLCFDHLH_00373	hypothetical protein	540.333	IMCGPPIG_01000	phosphoenolpyruvate synthase	483.667	AEPCKKLL_02329	cation transporter	517
EIELFIGP_03919	acetyl-CoA carboxylase biotin carboxylase subunit	605	GPNADHDJ_00067	virion core protein (lumpy skin disease virus)	573.333	NIPOLPBK_01489	16S rRNA (cytosine(1402)-N(4))-methyltransferase RsmH	571.333	FLFIOBJN_00552	twin-arginine translocase subunit TatA	540	PLCFDHLH_02216	cytochrome c	539.333	IMCGPPIG_02719	cell division protein FtsA	483.333	AEPCKKLL_02990	cold-shock protein	515.333
EIELFIGP_02215	dTDP-4-dehydrorhamnose reductase	604.667	GPNADHDJ_03292	DNA-directed RNA polymerase subunit alpha	571.333	NIPOLPBK_03983	translation initiation factor IF-1	570.667	FLFIOBJN_03024	disulfide bond formation protein DsbD	539.333	PLCFDHLH_03708	transcription elongation factor GreA	536.667	IMCGPPIG_01808	bacterioferritin	482	AEPCKKLL_01343	1,4-beta-D-glucan glucohydrolase	512
EIELFIGP_01198	hypothetical protein	604.333	GPNADHDJ_03716	cold-shock protein	569.667	NIPOLPBK_02215	HPr family phosphocarrier protein	568.333	FLFIOBJN_02170	transporter	537.667	PLCFDHLH_02271	hypothetical protein	536.333	IMCGPPIG_03765	peptidyl-tRNA hydrolase	481.667	AEPCKKLL_02515	hypothetical protein	512
EIELFIGP_01072	cytochrome d ubiquinol oxidase subunit II	602	GPNADHDJ_00995	acetyl-CoA carboxylase biotin carboxylase subunit	567	NIPOLPBK_03207	phosphoglucosamine mutase	566.667	FLFIOBJN_03983	hypothetical protein	535.667	PLCFDHLH_04242	protein translocase subunit SecF	535.667	IMCGPPIG_04108	glucose-1-phosphate thymidylyltransferase	478.333	AEPCKKLL_03674	molecular chaperone DnaK	511
EIELFIGP_02303	hypothetical protein	601	GPNADHDJ_02492	FAD-binding protein	565.333	NIPOLPBK_02541	protein-L-isoaspartate O-methyltransferase	565.333	FLFIOBJN_01836	polysaccharide deacetylase	534	PLCFDHLH_03024	L,D-transpeptidase	533	IMCGPPIG_02096	oxygen-independent coproporphyrinogen III oxidase	478	AEPCKKLL_01835	hypothetical protein	506.333
EIELFIGP_02205	hypothetical protein	596.667	GPNADHDJ_02083	energy transducer TonB	565	NIPOLPBK_03046	molecular chaperone DnaK	563.667	FLFIOBJN_02089	hypothetical protein	533.667	PLCFDHLH_04411	hypothetical protein	528.667	IMCGPPIG_02730	16S rRNA (cytosine(1402)-N(4))-methyltransferase RsmH	477.333	AEPCKKLL_02120	2-dehydro-3-deoxyphosphooctonate aldolase	506.333
EIELFIGP_00011	5'-nucleotidase SurE	592.333	GPNADHDJ_02803	hypothetical protein	562.333	NIPOLPBK_00166	50S ribosomal protein L19	559.333	FLFIOBJN_01612	UDP-N-acetylmuramate--L-alanine ligase	522	PLCFDHLH_02176	2-dehydro-3-deoxyphosphooctonate aldolase	528	IMCGPPIG_00215	ketoacyl-ACP synthase III	477	AEPCKKLL_03007	dihydrolipoyl dehydrogenase	504.667
EIELFIGP_03711	molybdate ABC transporter substrate-binding protein	591.667	GPNADHDJ_00950	signal peptide peptidase SppA	560	NIPOLPBK_00811	glycosyltransferase family 2 protein	556.667	FLFIOBJN_01892	DNA-directed RNA polymerase subunit alpha	521.667	PLCFDHLH_03234	elongation factor Ts	527	IMCGPPIG_01014	hypothetical protein	477	AEPCKKLL_00706	nucleoside hydrolase	504.333
EIELFIGP_02304	Protein SlyX	590	GPNADHDJ_02699	CBS domain-containing protein	558	NIPOLPBK_01139	CBS domain-containing protein	550.667	FLFIOBJN_01538	dTDP-4-dehydrorhamnose 3,5-epimerase	520.667	PLCFDHLH_02409	hypothetical protein	521.333	IMCGPPIG_04106	electron transfer flavoprotein subunit beta/FixA family protein	476.333	AEPCKKLL_02144	twin-arginine translocase subunit TatB	499.333
EIELFIGP_02228	ABC transporter	586	GPNADHDJ_03562	STAS domain-containing protein	554.333	NIPOLPBK_01424	dihydrolipoyllysine-residue succinyltransferase	550	FLFIOBJN_01571	energy-dependent translational throttle protein EttA	518.333	PLCFDHLH_04421	hypothetical protein	521.333	IMCGPPIG_01034	porin	476	AEPCKKLL_01661	peptide chain release factor 2	497
EIELFIGP_01839	rhodanese-like domain-containing protein	581.333	GPNADHDJ_03080	NADH-quinone oxidoreductase subunit L	552.333	NIPOLPBK_04063	molecular chaperone SurA	547.667	FLFIOBJN_00185	rhodanese-like domain-containing protein	518	PLCFDHLH_01575	hypothetical protein	520.667	IMCGPPIG_03393	peptide chain release factor 2	476	AEPCKKLL_03471	fimbrial biogenesis outer membrane usher protein	495.667
EIELFIGP_02894	hypothetical protein	580.333	GPNADHDJ_02758	azurin	544.667	NIPOLPBK_01923	glutathione S-transferase	540.667	FLFIOBJN_03107	hypothetical protein	517.333	PLCFDHLH_04182	dTDP-4-dehydrorhamnose 3,5-epimerase	520.333	IMCGPPIG_02421	hypothetical protein	474	AEPCKKLL_01959	CBS domain-containing protein	495
EIELFIGP_02880	translational GTPase TypA	579.667	GPNADHDJ_00921	hypothetical protein	543.333	NIPOLPBK_00132	membrane protein	540.667	FLFIOBJN_00588	hypothetical protein	517	PLCFDHLH_03573	multidrug transporter	518.667	IMCGPPIG_02558	oleate hydratase	473.333	AEPCKKLL_03051	CoA transferase subunit A	494
EIELFIGP_01566	protein translocase subunit SecA	578.667	GPNADHDJ_03484	phenylalanine 4-monooxygenase	542	NIPOLPBK_02669	histidine phosphatase family protein	540.333	FLFIOBJN_04048	hypothetical protein	517	PLCFDHLH_02996	membrane protein	516.667	IMCGPPIG_01831	hypothetical protein	469.667	AEPCKKLL_01071	isovaleryl-CoA dehydrogenase	488.667
EIELFIGP_00378	nucleoside hydrolase	578.333	GPNADHDJ_01019	transcription termination factor Rho	541	NIPOLPBK_03528	NADH-quinone oxidoreductase subunit D 2	534.667	FLFIOBJN_01831	preprotein translocase subunit SecG	516.667	PLCFDHLH_03426	cation transporter	516.667	IMCGPPIG_01472	ribonuclease E/G	467.667	AEPCKKLL_01006	protein-export protein SecB	487
EIELFIGP_02213	glucose-1-phosphate thymidylyltransferase	575.667	GPNADHDJ_01639	cytochrome c	540	NIPOLPBK_02531	NADP-dependent malic enzyme	533.667	FLFIOBJN_02278	cell division protein FtsB	513.667	PLCFDHLH_03341	FtsH protease activity modulator HflK	514.667	IMCGPPIG_03140	acyl-CoA dehydrogenase	467.333	AEPCKKLL_02292	glutathionylspermidine synthase family protein	486.667
EIELFIGP_02616	DNA topoisomerase (ATP-hydrolyzing) subunit B	574.333	GPNADHDJ_03770	membrane protein	536.333	NIPOLPBK_02335	dTDP-4-dehydrorhamnose reductase	533	FLFIOBJN_00551	twin-arginine translocase subunit TatB	505.333	PLCFDHLH_02257	succinate dehydrogenase flavoprotein subunit	514.333	IMCGPPIG_02126	5'-nucleotidase SurE	467	AEPCKKLL_04035	carbon storage regulator	486.667
EIELFIGP_02825	peptidyl-tRNA hydrolase	574	GPNADHDJ_02714	ClpXP protease specificity-enhancing factor	536	NIPOLPBK_00401	dihydrolipoyllysine-residue acetyltransferase	529.667	FLFIOBJN_01462	alanine racemase	503.333	PLCFDHLH_04384	Thioredoxin 2	514	IMCGPPIG_02454	acetate--CoA ligase	466	AEPCKKLL_02132	LysM peptidoglycan-binding domain-containing protein	486.333
EIELFIGP_00843	SPOR domain-containing protein	573.333	GPNADHDJ_03324	CoA transferase subunit A	532.667	NIPOLPBK_01049	hypothetical protein	529.333	FLFIOBJN_01537	glucose-1-phosphate thymidylyltransferase	503.333	PLCFDHLH_03285	acyl-CoA dehydrogenase	512	IMCGPPIG_03527	hypothetical protein	463.333	AEPCKKLL_03613	succinate dehydrogenase flavoprotein subunit	486
EIELFIGP_03447	hypothetical protein	571.667	GPNADHDJ_00821	undecaprenyldiphospho-muramoylpentapeptide beta-N-acetylglucosaminyltransferase	531.667	NIPOLPBK_01077	transporter	529	FLFIOBJN_01304	aminomethyltransferase	502.333	PLCFDHLH_03449	hypothetical protein	510	IMCGPPIG_00405	hypothetical protein	462.667	AEPCKKLL_03308	[acyl-carrier-protein] S-malonyltransferase	484
EIELFIGP_00008	LysM peptidoglycan-binding domain-containing protein	567.333	GPNADHDJ_03131	hypothetical protein	530	NIPOLPBK_01126	ubiquinol-cytochrome c reductase iron-sulfur subunit	528.333	FLFIOBJN_01948	4-(cytidine 5'-diphospho)-2-C-methyl-D-erythritol kinase	498	PLCFDHLH_03728	hypothetical protein	509	IMCGPPIG_03909	hypothetical protein	461.333	AEPCKKLL_00265	hypothetical protein	483.667
EIELFIGP_03920	acetyl-CoA carboxylase biotin carboxyl carrier protein	564.333	GPNADHDJ_02029	diaminopimelate epimerase	526.333	NIPOLPBK_01918	signal peptide peptidase SppA	527.667	FLFIOBJN_01816	NADH-quinone oxidoreductase subunit NuoN	495	PLCFDHLH_01059	2-oxoglutarate dehydrogenase E1 component	505.667	IMCGPPIG_04468	50S ribosomal protein L10	460.667	AEPCKKLL_00886	DNA topoisomerase (ATP-hydrolyzing) subunit B	483
EIELFIGP_03342	tryptophan synthase subunit alpha	559.667	GPNADHDJ_02996	DNA-binding response regulator	525.333	NIPOLPBK_04225	hypothetical protein	527.333	FLFIOBJN_02650	integration host factor subunit beta	494.333	PLCFDHLH_02779	DNA-directed RNA polymerase subunit alpha	495	IMCGPPIG_03582	serine/threonine protein kinase	458.667	AEPCKKLL_01007	glycerol-3-phosphate dehydrogenase (NAD(P)(+))	482.333
EIELFIGP_04678	fructose-bisphosphate aldolase class I	550.333	GPNADHDJ_02063	tail-specific protease	524	NIPOLPBK_02126	ketoacyl-ACP synthase III	526	FLFIOBJN_01471	beta-hydroxydecanoyl-ACP dehydratase	493.333	PLCFDHLH_01516	hypothetical protein	487.667	IMCGPPIG_03727	cytidylate kinase	456	AEPCKKLL_03058	glucose-1-phosphate thymidylyltransferase	480.667
EIELFIGP_02050	hypothetical protein	548	GPNADHDJ_01658	GTPase HflX	523.333	NIPOLPBK_02370	hypothetical protein	525	FLFIOBJN_02765	NADP-dependent malic enzyme	493.333	PLCFDHLH_00238	beta-ketoacyl-[acyl-carrier-protein] synthase II	487.667	IMCGPPIG_02422	universal stress protein	451.333	AEPCKKLL_00225	hypothetical protein	474.667
EIELFIGP_03446	glutathionylspermidine synthase family protein	547.667	GPNADHDJ_03613	methylcrotonoyl-CoA carboxylase	523.333	NIPOLPBK_01123	stringent starvation protein A	525	FLFIOBJN_02928	monothiol glutaredoxin, Grx4 family	493.333	PLCFDHLH_02891	molecular chaperone GroES	485.667	IMCGPPIG_01799	S-adenosylmethionine decarboxylase proenzyme	445.667	AEPCKKLL_00517	acetyl-CoA carboxylase carboxyl transferase subunit alpha	474.667
EIELFIGP_03493	fimbrial protein	547.333	GPNADHDJ_02870	cytochrome o ubiquinol oxidase subunit IV	520.333	NIPOLPBK_03536	NADH-quinone oxidoreductase subunit L	523.667	FLFIOBJN_00194	superoxide dismutase family protein	493	PLCFDHLH_03801	RNA polymerase sigma factor RpoD	485.667	IMCGPPIG_01986	cytochrome o ubiquinol oxidase subunit IV	444.333	AEPCKKLL_02486	coproporphyrinogen III oxidase	473.333
EIELFIGP_01866	hypothetical protein	547	GPNADHDJ_00817	cell division protein FtsA	519.667	NIPOLPBK_01011	LysM peptidoglycan-binding domain-containing protein	522.333	FLFIOBJN_00183	glycerol-3-phosphate dehydrogenase (NAD(P)(+))	492.333	PLCFDHLH_04185	electron transfer flavoprotein subunit beta/FixA family protein	484.667	IMCGPPIG_01999	50S ribosomal protein L19	436.667	AEPCKKLL_02803	translational GTPase TypA	473.333
EIELFIGP_04307	molecular chaperone SurA	544	GPNADHDJ_02173	pyruvate kinase	517.333	NIPOLPBK_02705	rhodanese-like domain-containing protein	521.333	FLFIOBJN_02084	membrane protein	492.333	PLCFDHLH_02459	twin-arginine translocase subunit TatB	480.667	IMCGPPIG_00584	YebC/PmpR family DNA-binding transcriptional regulator	435.667	AEPCKKLL_02694	molecular chaperone SurA	472.333
EIELFIGP_04543	GTPase HflX	542.667	GPNADHDJ_01949	succinate dehydrogenase flavoprotein subunit	516.667	NIPOLPBK_02371	membrane protein	520.667	FLFIOBJN_01618	UDP-3-O-[3-hydroxymyristoyl] N-acetylglucosamine deacetylase	488.667	PLCFDHLH_01980	S-adenosylmethionine decarboxylase proenzyme	475.667	IMCGPPIG_02129	LysM peptidoglycan-binding domain-containing protein	435.333	AEPCKKLL_00043	cAMP-activated global transcriptional regulator CRP	471
EIELFIGP_00124	stringent starvation protein A	537.667	GPNADHDJ_03942	molecular chaperone SurA	513.333	NIPOLPBK_04026	organic solvent ABC transporter	520.667	FLFIOBJN_02674	GMP synthase (glutamine-hydrolyzing)	488.333	PLCFDHLH_02914	acetyl-CoA carboxylase biotin carboxyl carrier protein	475	IMCGPPIG_02157	cytochrome c	431	AEPCKKLL_03057	dTDP-4-dehydrorhamnose 3,5-epimerase	468.667
EIELFIGP_00078	transporter	537.667	GPNADHDJ_00341	hypothetical protein	512	NIPOLPBK_03904	flagellin	518	FLFIOBJN_01923	DNA-directed RNA polymerase subunit beta	487.333	PLCFDHLH_02858	Protein Smg	474.333	IMCGPPIG_02905	Protein Smg	430	AEPCKKLL_03610	hypothetical protein	464.667
EIELFIGP_03724	molybdopterin synthase sulfur carrier subunit	534.667	GPNADHDJ_03075	NADH-quinone oxidoreductase subunit G	509.333	NIPOLPBK_03531	NADH-quinone oxidoreductase subunit G	512	FLFIOBJN_01717	hypothetical protein	487	PLCFDHLH_03033	glycerol-3-phosphate dehydrogenase (NAD(P)(+))	472.333	IMCGPPIG_00375	TonB-dependent receptor	424.333	AEPCKKLL_03041	proline--tRNA ligase	459.667
EIELFIGP_02764	succinate dehydrogenase flavoprotein subunit	532.333	GPNADHDJ_03232	cytosol aminopeptidase	508	NIPOLPBK_03547	polyribonucleotide nucleotidyltransferase	511.333	FLFIOBJN_01024	ribonuclease E/G	486	PLCFDHLH_02937	pyruvate dehydrogenase (acetyl-transferring), homodimeric type	472	IMCGPPIG_03073	elongation factor Ts	424.333	AEPCKKLL_03502	cytochrome c biogenesis protein	456
EIELFIGP_04067	branched-chain amino acid aminotransferase	527	GPNADHDJ_00865	energy-dependent translational throttle protein EttA	506.667	NIPOLPBK_00067	acetyl-CoA carboxylase carboxyl transferase subunit alpha	511.333	FLFIOBJN_00591	succinate dehydrogenase flavoprotein subunit	484.333	PLCFDHLH_03034	protein-export protein SecB	470.333	IMCGPPIG_03222	hypothetical protein	424.333	AEPCKKLL_00629	cytochrome o ubiquinol oxidase subunit IV	453.667
EIELFIGP_03725	molybdopterin molybdenumtransferase MoeA	526.667	GPNADHDJ_01670	5'-nucleotidase SurE	505.667	NIPOLPBK_00138	hypothetical protein	510.333	FLFIOBJN_03386	ferredoxin reductase	483.333	PLCFDHLH_00733	hypothetical protein	469.667	IMCGPPIG_00752	hypothetical protein	424	AEPCKKLL_01755	phosphoglucosamine mutase	450.667
EIELFIGP_01993	hypothetical protein	523.667	GPNADHDJ_00660	YbaB/EbfC family nucleoid-associated protein	505.667	NIPOLPBK_03189	peptidyl-tRNA hydrolase	505	FLFIOBJN_03053	S-adenosylmethionine decarboxylase proenzyme	483	PLCFDHLH_03480	hypothetical protein	469.333	IMCGPPIG_02819	ATP-dependent Clp protease proteolytic subunit	424	AEPCKKLL_01987	oar family adhesion protein	449.333
EIELFIGP_01307	cAMP-activated global transcriptional regulator CRP	520.333	GPNADHDJ_03261	DNA-directed RNA polymerase subunit beta	505	NIPOLPBK_00183	UDP-N-acetylglucosamine 1-carboxyvinyltransferase	501.333	FLFIOBJN_00184	protein-export protein SecB	482.333	PLCFDHLH_00108	single-stranded DNA-binding protein	469	IMCGPPIG_03453	pilus assembly protein PilM	421.667	AEPCKKLL_01724	polyribonucleotide nucleotidyltransferase	449
EIELFIGP_04253	GMP synthase (glutamine-hydrolyzing)	519.333	GPNADHDJ_03067	preprotein translocase subunit SecG	504.333	NIPOLPBK_01500	cell division protein FtsA	501	FLFIOBJN_01138	molecular chaperone GroES	479.667	PLCFDHLH_04350	aquaporin Z	467	IMCGPPIG_04372	Thioredoxin 2	420.333	AEPCKKLL_00091	RNA polymerase sigma factor RpoH	441.333
EIELFIGP_04043	hypothetical protein	518	GPNADHDJ_00819	D-alanine--D-alanine ligase	503.667	NIPOLPBK_03255	hypothetical protein	501	FLFIOBJN_01946	ribose-phosphate diphosphokinase	479.333	PLCFDHLH_00798	peptidylprolyl isomerase	466	IMCGPPIG_04475	succinate dehydrogenase flavoprotein subunit	420	AEPCKKLL_00388	NADP-dependent malic enzyme	441
EIELFIGP_04092	hypothetical protein	517	GPNADHDJ_03002	RNA helicase	501.667	NIPOLPBK_00404	hypothetical protein	499.333	FLFIOBJN_02497	elongation factor P-like protein YeiP	478.667	PLCFDHLH_03397	fimbrial biogenesis outer membrane usher protein	463	IMCGPPIG_02770	propionate--CoA ligase	419.333	AEPCKKLL_02031	hypothetical protein	441
EIELFIGP_02451	NADP-dependent malic enzyme	516.667	GPNADHDJ_03435	cation transporter	501	NIPOLPBK_00042	2,3,4,5-tetrahydropyridine-2,6-dicarboxylate N-succinyltransferase	496.333	FLFIOBJN_00966	RNA polymerase-binding protein DksA	475	PLCFDHLH_01010	ribonuclease E/G	462.333	IMCGPPIG_01035	arginine/agmatine antiporter	418	AEPCKKLL_00207	hypothetical protein	435
EIELFIGP_01936	signal peptide peptidase SppA	515.333	GPNADHDJ_00435	efflux RND transporter periplasmic adaptor subunit	500.667	NIPOLPBK_03254	Protein SlyX	496.333	FLFIOBJN_01611	undecaprenyldiphospho-muramoylpentapeptide beta-N-acetylglucosaminyltransferase	474.333	PLCFDHLH_04260	molecular chaperone DnaK	460.333	IMCGPPIG_01896	hypothetical protein	417.667	AEPCKKLL_01784	TonB-dependent receptor	432.667
EIELFIGP_04456	isovaleryl-CoA dehydrogenase	514.333	GPNADHDJ_00674	3-oxoacyl-ACP reductase FabG	500.333	NIPOLPBK_03808	hypothetical protein	496	FLFIOBJN_01613	D-alanine--D-alanine ligase	473	PLCFDHLH_04186	electron transfer flavoprotein subunit alpha	459.333	IMCGPPIG_03711	hypothetical protein	414	AEPCKKLL_00884	DNA polymerase III subunit beta	430
EIELFIGP_00795	entericidin, EcnA/B family	513.667	GPNADHDJ_02292	septum site-determining protein MinC	500	NIPOLPBK_02340	electron transfer flavoprotein subunit alpha	495.667	FLFIOBJN_01839	acetyl-CoA carboxylase carboxyl transferase subunit beta	472	PLCFDHLH_02733	protein translocase subunit SecA	458	IMCGPPIG_00931	ribosome maturation factor	412.667	AEPCKKLL_03560	NfeD family protein	428
EIELFIGP_02688	universal stress protein	512.667	GPNADHDJ_02713	stringent starvation protein A	499.667	NIPOLPBK_02823	enoyl-[acyl-carrier-protein] reductase FabV	494.667	FLFIOBJN_04143	hypothetical protein	472	PLCFDHLH_03396	type 1 fimbrial protein	458	IMCGPPIG_04105	electron transfer flavoprotein subunit alpha	412.333	AEPCKKLL_00682	hypothetical protein	425.667
EIELFIGP_01864	F0F1 ATP synthase subunit C	512.333	GPNADHDJ_00926	RNA polymerase sigma factor RpoD	498.333	NIPOLPBK_03184	lipoprotein localization protein LolB	494.333	FLFIOBJN_01894	30S ribosomal protein S11	469.667	PLCFDHLH_04184	dTDP-glucose 4,6-dehydratase	446	IMCGPPIG_03456	fimbrial protein	412	AEPCKKLL_03418	cell division protein FtsA	425
EIELFIGP_00214	2,3,4,5-tetrahydropyridine-2,6-dicarboxylate N-succinyltransferase	510.667	GPNADHDJ_00669	characterized ACR protein	498	NIPOLPBK_03920	flagellar biosynthesis anti-sigma factor FlgM	492.333	FLFIOBJN_01606	penicillin-binding protein 2	467.667	PLCFDHLH_01350	virion core protein (lumpy skin disease virus)	445.667	IMCGPPIG_00927	NADH-quinone oxidoreductase subunit L	411.667	AEPCKKLL_01016	hypothetical protein	424.667
EIELFIGP_04550	carbon storage regulator	510	GPNADHDJ_02030	hypothetical protein	498	NIPOLPBK_03692	membrane protein	486	FLFIOBJN_03342	ribonuclease P protein component	466.667	PLCFDHLH_00245	characterized ACR protein	443.333	IMCGPPIG_03337	hypothetical protein	411.333	AEPCKKLL_00398	protein-L-isoaspartate O-methyltransferase	423.667
EIELFIGP_02200	antibiotic acetyltransferase	509.667	GPNADHDJ_00483	Protein SlyX	498	NIPOLPBK_04180	carbon storage regulator	485	FLFIOBJN_01827	NADH-quinone oxidoreductase subunit C	466.333	PLCFDHLH_03088	organic solvent ABC transporter	442	IMCGPPIG_03600	hypothetical protein	411	AEPCKKLL_00822	HPr family phosphocarrier protein	423.333
EIELFIGP_02587	ABC transporter ATP-binding protein	508.667	GPNADHDJ_00827	cell division protein FtsL	497	NIPOLPBK_04078	hypothetical protein	484	FLFIOBJN_01573	serine hydroxymethyltransferase	465	PLCFDHLH_03920	aminomethyltransferase	439.667	IMCGPPIG_03687	glycosyltransferase	410.667	AEPCKKLL_03767	hypothetical protein	423
EIELFIGP_01560	cell division protein FtsA	508.333	GPNADHDJ_01676	enolase	495.667	NIPOLPBK_00389	carboxylesterase	483	FLFIOBJN_01262	aminoglycoside N-acetyltransferase AAC(6')-Iz	463	PLCFDHLH_02442	acetate--CoA ligase	439.333	IMCGPPIG_01980	hypothetical protein	409.667	AEPCKKLL_03098	fumarylacetoacetate hydrolase	422.333
EIELFIGP_04547	DNA recombination/repair protein RecA	508	GPNADHDJ_01469	TonB-dependent receptor	492.333	NIPOLPBK_00773	cytochrome ubiquinol oxidase subunit I	483	FLFIOBJN_01766	hypothetical protein	457.667	PLCFDHLH_03054	type I glutamate--ammonia ligase	434.333	IMCGPPIG_04417	hypothetical protein	407.333	AEPCKKLL_00014	peptide MFS transporter	422
EIELFIGP_00401	hypothetical protein	506.667	GPNADHDJ_04167	hypothetical protein	490.333	NIPOLPBK_01341	cytochrome d ubiquinol oxidase subunit II	482.333	FLFIOBJN_01882	malate dehydrogenase	456.667	PLCFDHLH_01246	flagellar biosynthesis anti-sigma factor FlgM	432.667	IMCGPPIG_01983	ubiquinol oxidase subunit II	404.667	AEPCKKLL_02021	transporter	421
EIELFIGP_04008	hypothetical protein	504.667	GPNADHDJ_02526	acyl-[acyl-carrier-protein]--UDP-N- acetylglucosamine O-acyltransferase	488.667	NIPOLPBK_02320	proline--tRNA ligase	480.667	FLFIOBJN_01539	dTDP-4-dehydrorhamnose reductase	455	PLCFDHLH_03625	dihydrolipoyllysine-residue acetyltransferase	430.667	IMCGPPIG_03606	response regulator	404	AEPCKKLL_00630	cytochrome o ubiquinol oxidase subunit III	420.333
EIELFIGP_04485	NADH-quinone oxidoreductase subunit D 2	504	GPNADHDJ_02826	hypothetical protein	488.667	NIPOLPBK_03280	asparagine--tRNA ligase	479.667	FLFIOBJN_02666	ribosome biogenesis GTPase Der	455	PLCFDHLH_03581	hypothetical protein	429.667	IMCGPPIG_04107	dTDP-glucose 4,6-dehydratase	402.667	AEPCKKLL_03421	UDP-N-acetylmuramate--L-alanine ligase	419.667
EIELFIGP_02762	succinate dehydrogenase, cytochrome b556 subunit	503	GPNADHDJ_01944	lipoprotein-releasing system ATP-binding protein LolD	488.667	NIPOLPBK_03022	O-acetyl-ADP-ribose deacetylase	479.333	FLFIOBJN_00407	hypothetical protein	453.333	PLCFDHLH_01058	dihydrolipoyllysine-residue succinyltransferase	428.333	IMCGPPIG_01521	2-oxoglutarate dehydrogenase E1 component	401.667	AEPCKKLL_03561	SPFH/Band 7/PHB domain protein	418.667
EIELFIGP_01007	hypothetical protein	502.667	GPNADHDJ_01341	flagellar biosynthesis anti-sigma factor FlgM	486.667	NIPOLPBK_02330	CoA transferase subunit A	479.333	FLFIOBJN_01778	hypothetical protein	452.667	PLCFDHLH_03715	peptide chain release factor 2	428	IMCGPPIG_02847	hypothetical protein	400.333	AEPCKKLL_02178	hypothetical protein	418.333
EIELFIGP_03305	flagellar biosynthesis anti-sigma factor FlgM	500	GPNADHDJ_00351	hypothetical protein	486	NIPOLPBK_00444	hypothetical protein	479	FLFIOBJN_02331	peptidase M28	452.667	PLCFDHLH_04074	glutathionylspermidine synthase family protein	427	IMCGPPIG_03918	hypothetical protein	399.667	AEPCKKLL_03097	maleylacetoacetate isomerase	418
EIELFIGP_04372	hypothetical protein	499.333	GPNADHDJ_01528	cAMP-activated global transcriptional regulator CRP	485.333	NIPOLPBK_00772	cytochrome d ubiquinol oxidase subunit II	476.333	FLFIOBJN_02108	glutamine--fructose-6-phosphate transaminase (isomerizing)	452.333	PLCFDHLH_01596	UDP-glucose 4-epimerase	425.667	IMCGPPIG_02339	hypothetical protein	397.667	AEPCKKLL_01743	NADH-quinone oxidoreductase subunit D 2	417.667
EIELFIGP_02769	lipoprotein-releasing system ATP-binding protein LolD	499	GPNADHDJ_02902	peptide chain release factor 2	482	NIPOLPBK_01506	protein translocase subunit SecA	475.333	FLFIOBJN_01647	ribokinase	451.667	PLCFDHLH_00736	YebC/PmpR family DNA-binding transcriptional regulator	425.667	IMCGPPIG_01629	Cd(II)/Pb(II)-responsive transcriptional regulator	397.333	AEPCKKLL_01748	preprotein translocase subunit SecG	417.667
EIELFIGP_04027	polyribonucleotide nucleotidyltransferase	496.667	GPNADHDJ_02081	Fe-S biogenesis protein NfuA	479	NIPOLPBK_01000	hypothetical protein	474	FLFIOBJN_02092	ATP synthase subunit B	451.667	PLCFDHLH_04549	response regulator	424.667	IMCGPPIG_04414	hypothetical protein	392.333	AEPCKKLL_02805	malate dehydrogenase	416
EIELFIGP_03963	arginine/agmatine antiporter	493.333	GPNADHDJ_04051	4-(cytidine 5'-diphospho)-2-C-methyl-D-erythritol kinase	478.333	NIPOLPBK_01532	ribokinase	474	FLFIOBJN_01454	hypothetical protein	447.667	PLCFDHLH_03861	membrane protein	424.333	IMCGPPIG_02295	dihydrolipoyllysine-residue acetyltransferase	388.333	AEPCKKLL_00530	hypothetical protein	415.667
EIELFIGP_01868	dihydrolipoyl dehydrogenase	492.667	GPNADHDJ_00823	phospho-N-acetylmuramoyl-pentapeptide- transferase	477.667	NIPOLPBK_03172	branched-chain amino acid aminotransferase	473	FLFIOBJN_02622	enoyl-[acyl-carrier-protein] reductase FabV	447	PLCFDHLH_03997	biopolymer transporter ExbD	423.667	IMCGPPIG_03908	glutathionylspermidine synthase family protein	387	AEPCKKLL_01496	UTP--glucose-1-phosphate uridylyltransferase	415.333
EIELFIGP_01468	hypothetical protein	491.667	GPNADHDJ_03538	DNA polymerase III subunit beta	477.333	NIPOLPBK_02377	fumarylacetoacetate hydrolase	472.333	FLFIOBJN_01817	NADH-quinone oxidoreductase subunit M	446.333	PLCFDHLH_00621	hypothetical protein	423.667	IMCGPPIG_04110	dTDP-4-dehydrorhamnose reductase	387	AEPCKKLL_03093	hypothetical protein	414
EIELFIGP_04322	peptide-methionine (S)-S-oxide reductase MsrA	487.333	GPNADHDJ_00824	UDP-N-acetylmuramoyl-tripeptide--D-alanyl-D- alanine ligase	474.333	NIPOLPBK_02131	beta-ketoacyl-[acyl-carrier-protein] synthase II	471.667	FLFIOBJN_03682	tol-pal system protein YbgF	446	PLCFDHLH_03846	cytidylate kinase	422.333	IMCGPPIG_00280	biopolymer transporter ExbD	386	AEPCKKLL_02129	5'-nucleotidase SurE	412
EIELFIGP_02440	TetR/AcrR family transcriptional regulator	486.667	GPNADHDJ_04050	lipoprotein localization protein LolB	473.667	NIPOLPBK_01763	fimbrial protein	467.667	FLFIOBJN_00025	entericidin, EcnA/B family	445.333	PLCFDHLH_00756	hypothetical protein	418	IMCGPPIG_03525	Type IV secretion system protein PtlF	385	AEPCKKLL_01122	entericidin, EcnA/B family	411
EIELFIGP_03961	cation transporter	486	GPNADHDJ_00814	UDP-3-O-[3-hydroxymyristoyl] N-acetylglucosamine deacetylase	472.333	NIPOLPBK_00438	S9 family peptidase	466.667	FLFIOBJN_03023	peptide MFS transporter	445	PLCFDHLH_00189	hypothetical protein	417.667	IMCGPPIG_03266	hypothetical protein	384.667	AEPCKKLL_03372	DNA-binding response regulator	409.667
EIELFIGP_01047	RNA polymerase-binding protein DksA	485.333	GPNADHDJ_01407	acetyl-CoA carboxylase carboxyl transferase subunit beta	471	NIPOLPBK_02383	asparagine synthase (glutamine-hydrolyzing)	463.667	FLFIOBJN_00406	glutathionylspermidine synthase family protein	438	PLCFDHLH_03463	phosphoenolpyruvate synthase	416.333	IMCGPPIG_04003	rhodanese-like domain-containing protein	384.333	AEPCKKLL_02489	molybdate ABC transporter permease subunit	409
EIELFIGP_01137	cold-shock protein	484.667	GPNADHDJ_02794	response regulator	465.667	NIPOLPBK_01222	peptide chain release factor 2	461.667	FLFIOBJN_03057	30S ribosomal protein S9	436.333	PLCFDHLH_03961	phenylalanine 4-monooxygenase	415	IMCGPPIG_03992	L,D-transpeptidase	383.667	AEPCKKLL_00076	NADP-dependent isocitrate dehydrogenase	406
EIELFIGP_01841	glycerol-3-phosphate dehydrogenase (NAD(P)(+))	484	GPNADHDJ_02332	ribonuclease III	465.333	NIPOLPBK_00093	FAD-binding protein	461.333	FLFIOBJN_01461	D-amino-acid dehydrogenase	435.667	PLCFDHLH_03111	50S ribosomal protein L34	413.333	IMCGPPIG_01487	hypothetical protein	381.667	AEPCKKLL_00162	RDD family protein	406
EIELFIGP_02204	hypothetical protein	482	GPNADHDJ_02142	RNA polymerase-binding protein DksA	464.667	NIPOLPBK_03526	NADH-quinone oxidoreductase subunit B	460.333	FLFIOBJN_00413	SHOCT domain-containing protein	434.333	PLCFDHLH_02277	cytochrome o ubiquinol oxidase subunit IV	413	IMCGPPIG_03763	redox-regulated ATPase YchF	381.333	AEPCKKLL_03598	DNA-binding response regulator	405.333
EIELFIGP_02327	amidophosphoribosyltransferase	480.667	GPNADHDJ_02756	aspartate aminotransferase family protein	463.667	NIPOLPBK_02706	protein-export protein SecB	459.667	FLFIOBJN_02086	dihydrolipoyllysine-residue acetyltransferase	434.333	PLCFDHLH_03887	hypothetical protein	412	IMCGPPIG_04558	IS3 family transposase	380	AEPCKKLL_03574	response regulator	402.333
EIELFIGP_02841	DNA-directed RNA polymerase subunit beta	480.333	GPNADHDJ_01406	phosphoglucosamine mutase	463.333	NIPOLPBK_00689	hypothetical protein	458.333	FLFIOBJN_01820	NADH-quinone oxidoreductase subunit J	433.667	PLCFDHLH_02750	16S rRNA (cytosine(1402)-N(4))-methyltransferase RsmH	409.667	IMCGPPIG_02768	malate dehydrogenase	377.667	AEPCKKLL_01753	polysaccharide deacetylase	402
EIELFIGP_04100	Holliday junction ATP-dependent DNA helicase RuvB	480	GPNADHDJ_01475	DNA polymerase III subunit delta	462.333	NIPOLPBK_02943	hypothetical protein	458.333	FLFIOBJN_00225	4-hydroxy-3-methylbut-2-enyl diphosphate reductase	432.333	PLCFDHLH_03766	hypothetical protein	409.333	IMCGPPIG_03813	transcriptional regulator	377.667	AEPCKKLL_01107	hypothetical protein	401.333
EIELFIGP_02986	hypothetical protein	480	GPNADHDJ_03088	ribosome-binding factor A	461	NIPOLPBK_01760	pilus assembly protein PilM	458.333	FLFIOBJN_02283	5'-nucleotidase SurE	428.333	PLCFDHLH_00870	NADH-quinone oxidoreductase subunit L	408	IMCGPPIG_03089	acetyl-CoA carboxylase carboxyl transferase subunit alpha	376	AEPCKKLL_00492	2,3,4,5-tetrahydropyridine-2,6-dicarboxylate N-succinyltransferase	398.667
EIELFIGP_02352	hypothetical protein	477	GPNADHDJ_03637	methylmalonate-semialdehyde dehydrogenase (CoA acylating)	456.667	NIPOLPBK_01663	virion core protein (lumpy skin disease virus)	458	FLFIOBJN_03723	protein-L-isoaspartate O-methyltransferase	428.333	PLCFDHLH_03319	DNA gyrase subunit A	405	IMCGPPIG_00081	single-stranded DNA-binding protein	375.667	AEPCKKLL_03709	bifunctional proline dehydrogenase/L-glutamate gamma-semialdehyde dehydrogenase PutA	397.667
EIELFIGP_03862	nucleotide exchange factor GrpE	476	GPNADHDJ_01451	peptidylprolyl isomerase	456.667	NIPOLPBK_00805	hypothetical protein	457.667	FLFIOBJN_01389	2,3-bisphosphoglycerate-dependent phosphoglycerate mutase	426.667	PLCFDHLH_02916	hypothetical protein	404.333	IMCGPPIG_00213	[acyl-carrier-protein] S-malonyltransferase	375	AEPCKKLL_03618	lipoprotein-releasing system ATP-binding protein LolD	397.333
EIELFIGP_03052	hypothetical protein	473.333	GPNADHDJ_01532	anthranilate phosphoribosyltransferase	455.333	NIPOLPBK_02612	response regulator	456	FLFIOBJN_01608	UDP-N-acetylmuramoyl-tripeptide--D-alanyl-D- alanine ligase	426.333	PLCFDHLH_03692	hypothetical protein	402.667	IMCGPPIG_01301	virion core protein (lumpy skin disease virus)	375	AEPCKKLL_02748	peptidyl-tRNA hydrolase	397
EIELFIGP_01991	hypothetical protein	471	GPNADHDJ_00467	SH3 domain-containing-like protein 1	455.333	NIPOLPBK_01074	hemolysin secretion protein D	455	FLFIOBJN_01324	membrane protein	425.333	PLCFDHLH_00315	pilus assembly protein PilM	401	IMCGPPIG_02722	UDP-N-acetylmuramate--L-alanine ligase	373.667	AEPCKKLL_00571	cation transporter	395.333
EIELFIGP_02143	hypothetical protein	470.667	GPNADHDJ_01992	F0F1 ATP synthase subunit C	455	NIPOLPBK_01044	oxygen-independent coproporphyrinogen III oxidase	454.333	FLFIOBJN_00387	UDP-N-acetylglucosamine 1-carboxyvinyltransferase	424.333	PLCFDHLH_04097	branched-chain amino acid aminotransferase	400.333	IMCGPPIG_03029	50S ribosomal protein L34	373.333	AEPCKKLL_01882	GTPase Era	395
EIELFIGP_01856	peroxidase	470.667	GPNADHDJ_02347	sensor histidine kinase	455	NIPOLPBK_03957	chemotaxis protein CheW	454.333	FLFIOBJN_01767	Protein SlyX	424.333	PLCFDHLH_02188	LysM peptidoglycan-binding domain-containing protein	396	IMCGPPIG_00908	phosphoglucosamine mutase	371.333	AEPCKKLL_03470	type 1 fimbrial protein	394
EIELFIGP_04369	hypothetical protein	469	GPNADHDJ_04120	hypothetical protein	454	NIPOLPBK_00615	hypothetical protein	453.333	FLFIOBJN_02442	beta-ketoacyl-[acyl-carrier-protein] synthase II	422.333	PLCFDHLH_03245	acyl-[acyl-carrier-protein]--UDP-N- acetylglucosamine O-acyltransferase	395.667	IMCGPPIG_02758	DNA-directed RNA polymerase subunit alpha	370	AEPCKKLL_03061	electron transfer flavoprotein subunit alpha	393
EIELFIGP_04490	preprotein translocase subunit SecG	468.667	GPNADHDJ_01959	ketohydroxyglutarate aldolase	452.667	NIPOLPBK_02372	hypothetical protein	452.667	FLFIOBJN_01636	S-adenosylmethionine synthase	422	PLCFDHLH_00575	hypothetical protein	389.667	IMCGPPIG_00658	TonB-dependent copper receptor	369.333	AEPCKKLL_03127	beta-ketoacyl-[acyl-carrier-protein] synthase I	392
EIELFIGP_04330	Fur family transcriptional regulator	462	GPNADHDJ_01719	transporter	452.667	NIPOLPBK_02338	dTDP-glucose 4,6-dehydratase	452	FLFIOBJN_01320	response regulator	419.333	PLCFDHLH_03930	transcriptional regulator	387.667	IMCGPPIG_03416	hypothetical protein	368.333	AEPCKKLL_00044	S-adenosylmethionine decarboxylase proenzyme	391.667
EIELFIGP_04606	hypothetical protein	462	GPNADHDJ_00996	hypothetical protein	451.667	NIPOLPBK_03012	peptidase M28 family protein	449	FLFIOBJN_00646	hypothetical protein	416.333	PLCFDHLH_02739	cell division protein FtsA	387.333	IMCGPPIG_02283	aquaporin Z	368	AEPCKKLL_00794	peptidase M20	389.667
EIELFIGP_02618	M48 family peptidase	461.333	GPNADHDJ_02101	hypothetical protein	450	NIPOLPBK_01014	5'-nucleotidase SurE	447.333	FLFIOBJN_01534	electron transfer flavoprotein subunit alpha	415	PLCFDHLH_02217	alcohol dehydrogenase	386.667	IMCGPPIG_03690	UDP-glucose 4-epimerase	367.333	AEPCKKLL_03311	beta-ketoacyl-[acyl-carrier-protein] synthase II	387.333
EIELFIGP_01840	protein-export protein SecB	459.667	GPNADHDJ_03733	2-oxoglutarate dehydrogenase E1 component	449.333	NIPOLPBK_00477	tail-specific protease	447	FLFIOBJN_01819	NADH-quinone oxidoreductase subunit K	414.333	PLCFDHLH_04114	peptidyl-tRNA hydrolase	386.667	IMCGPPIG_03106	DNA gyrase subunit A	366.333	AEPCKKLL_03401	adenosylhomocysteinase	386.667
EIELFIGP_00075	hemolysin secretion protein D	457.333	GPNADHDJ_02036	efflux RND transporter periplasmic adaptor subunit	447.667	NIPOLPBK_02640	isocitrate dehydrogenase	445.333	FLFIOBJN_02286	LysM peptidoglycan-binding domain-containing protein	414.333	PLCFDHLH_00463	hypothetical protein	384.667	IMCGPPIG_03686	hypothetical protein	363.667	AEPCKKLL_00015	disulfide bond formation protein DsbD	386
EIELFIGP_02234	proline--tRNA ligase	457.333	GPNADHDJ_04043	hypothetical protein	446.333	NIPOLPBK_01245	elongation factor P-like protein YeiP	445.333	FLFIOBJN_03706	hypothetical protein	413.667	PLCFDHLH_00312	fimbrial protein	383.333	IMCGPPIG_01477	Fe-S biogenesis protein NfuA	361	AEPCKKLL_00105	hypothetical protein	385.333
EIELFIGP_02614	DNA polymerase III subunit beta	457	GPNADHDJ_02857	50S ribosomal protein L19	443.333	NIPOLPBK_02129	3-oxoacyl-ACP reductase FabG	444.667	FLFIOBJN_04347	peptidylprolyl isomerase	411.667	PLCFDHLH_04181	dTDP-4-dehydrorhamnose reductase	383.333	IMCGPPIG_02721	D-alanine--D-alanine ligase	360.667	AEPCKKLL_01069	acetyl/propionyl/methylcrotonyl-CoA carboxylase subunit alpha	385.333
EIELFIGP_00240	acetyl-CoA carboxylase carboxyl transferase subunit alpha	455.667	GPNADHDJ_00863	serine hydroxymethyltransferase	443.333	NIPOLPBK_03956	chemotaxis protein	444	FLFIOBJN_02274	2-dehydro-3-deoxyphosphooctonate aldolase	411.333	PLCFDHLH_03388	energy-dependent translational throttle protein EttA	382.667	IMCGPPIG_03705	fumarylacetoacetate hydrolase	356.667	AEPCKKLL_03088	cystathionine gamma-synthase	385
EIELFIGP_03085	beta-ketoacyl-[acyl-carrier-protein] synthase II	455	GPNADHDJ_02828	hypothetical protein	442.667	NIPOLPBK_00407	ATP synthase subunit B	443.667	FLFIOBJN_03534	response regulator	408.333	PLCFDHLH_04064	hypothetical protein	381	IMCGPPIG_03006	organic solvent ABC transporter	356.333	AEPCKKLL_03472	fimbrial chaperone	384.333
EIELFIGP_03872	hypothetical protein	454.667	GPNADHDJ_02037	AcrB/AcrD/AcrF family protein	441.333	NIPOLPBK_03406	hypothetical protein	443.333	FLFIOBJN_03550	hypothetical protein	407.667	PLCFDHLH_03012	glycine zipper 2TM domain-containing protein	379.333	IMCGPPIG_02872	molecular chaperone GroES	355	AEPCKKLL_02539	asparagine--tRNA ligase	383.333
EIELFIGP_01733	tol-pal system-associated acyl-CoA thioesterase	453.667	GPNADHDJ_00826	penicillin-binding protein 2	440.667	NIPOLPBK_02668	ParA family protein	443.333	FLFIOBJN_00217	autotransporter domain-containing protein	405.333	PLCFDHLH_02205	carbon storage regulator	377.667	IMCGPPIG_04002	protein-export protein SecB	355	AEPCKKLL_01670	long-chain fatty acid--CoA ligase	382
EIELFIGP_02675	aminoglycoside phosphotransferase family protein	453.333	GPNADHDJ_00254	hypothetical protein	440.333	NIPOLPBK_02707	glycerol-3-phosphate dehydrogenase (NAD(P)(+))	443	FLFIOBJN_01620	M23 family peptidase	402.667	PLCFDHLH_01979	cAMP-activated global transcriptional regulator CRP	376.333	IMCGPPIG_04310	membrane protein	355	AEPCKKLL_03201	pyruvate kinase	382
EIELFIGP_03494	type IV pilus secretin PilQ	451.333	GPNADHDJ_01893	nucleotide exchange factor GrpE	440.333	NIPOLPBK_01941	molecular chaperone GroES	440	FLFIOBJN_01610	putative lipid II flippase FtsW	401	PLCFDHLH_00313	fimbrial protein	374.333	IMCGPPIG_02779	hypothetical protein	353.333	AEPCKKLL_01884	hypothetical protein	381.667
EIELFIGP_01992	hypothetical protein	451	GPNADHDJ_00451	acetate--CoA ligase	439.333	NIPOLPBK_00359	ubiquinol oxidase subunit II	440	FLFIOBJN_00739	molecular chaperone DnaJ	400.333	PLCFDHLH_04235	long-chain fatty acid--CoA ligase	374.333	IMCGPPIG_03844	phenylalanine 4-monooxygenase	350	AEPCKKLL_00836	hypothetical protein	380.333
EIELFIGP_02820	lipoprotein localization protein LolB	451	GPNADHDJ_03399	decarboxylase	439	NIPOLPBK_03790	GTPase Era	437.333	FLFIOBJN_01838	phosphoglucosamine mutase	397.667	PLCFDHLH_01861	oleate hydratase	374	IMCGPPIG_00517	hypothetical protein	349.333	AEPCKKLL_02083	hypothetical protein	380.333
EIELFIGP_02942	ribonuclease III	451	GPNADHDJ_03314	proline--tRNA ligase	438.333	NIPOLPBK_02220	ribosomal subunit interface protein	436	FLFIOBJN_03453	tRNA (guanosine(37)-N1)-methyltransferase TrmD	397	PLCFDHLH_03035	rhodanese-like domain-containing protein	373.333	IMCGPPIG_03084	acyl-[acyl-carrier-protein]--UDP-N- acetylglucosamine O-acyltransferase	348.333	AEPCKKLL_00581	membrane protein	380
EIELFIGP_02941	GTPase Era	450.333	GPNADHDJ_00754	peptidase M20	437.667	NIPOLPBK_03955	transcriptional regulator	433.667	FLFIOBJN_01828	NADH-quinone oxidoreductase subunit B	396.333	PLCFDHLH_01518	peptidase M20	371	IMCGPPIG_04559	IS3 family transposase	348	AEPCKKLL_03056	dTDP-4-dehydrorhamnose reductase	378
EIELFIGP_01489	glutamine--fructose-6-phosphate transaminase (isomerizing)	448	GPNADHDJ_01205	tetratricopeptide repeat-containing protein	436.333	NIPOLPBK_00635	peptidase M20	430	FLFIOBJN_03083	acyl-[acyl-carrier-protein]--UDP-N- acetylglucosamine O-acyltransferase	396.333	PLCFDHLH_03726	Type IV secretion system protein PtlF	371	IMCGPPIG_04001	glycerol-3-phosphate dehydrogenase (NAD(P)(+))	347.667	AEPCKKLL_00082	TonB-dependent receptor	377
EIELFIGP_00703	ribonucleoside-diphosphate reductase	447	GPNADHDJ_02959	hypothetical protein	433.667	NIPOLPBK_03011	large conductance mechanosensitive channel protein MscL	422.333	FLFIOBJN_01254	type II toxin-antitoxin system ParD family antitoxin	396	PLCFDHLH_00862	NADH-quinone oxidoreductase subunit D 2	369.667	IMCGPPIG_04241	hypothetical protein	347.333	AEPCKKLL_01399	DNA primase	376
EIELFIGP_02224	CoA transferase subunit A	446.667	GPNADHDJ_00239	hypothetical protein	432.333	NIPOLPBK_01317	RNA polymerase-binding protein DksA	421.667	FLFIOBJN_03339	DNA polymerase III subunit beta	395.333	PLCFDHLH_04441	hypothetical protein	367	IMCGPPIG_00029	S9 family peptidase	346	AEPCKKLL_01745	NADH-quinone oxidoreductase subunit B	376
EIELFIGP_03491	fimbrial protein	446.333	GPNADHDJ_00822	putative lipid II flippase FtsW	429.667	NIPOLPBK_02835	hypothetical protein	421.667	FLFIOBJN_01609	phospho-N-acetylmuramoyl-pentapeptide- transferase	392.333	PLCFDHLH_04557	IS3 family transposase	366	IMCGPPIG_03257	hypothetical protein	346	AEPCKKLL_02822	L-threonine 3-dehydrogenase	375.667
EIELFIGP_01727	tol-pal system protein YbgF	445.333	GPNADHDJ_03810	UTP--glucose-1-phosphate uridylyltransferase	429.333	NIPOLPBK_00423	glutamine--fructose-6-phosphate transaminase (isomerizing)	421.333	FLFIOBJN_02524	lysine--tRNA ligase	392.333	PLCFDHLH_00243	ketoacyl-ACP synthase III	365	IMCGPPIG_03455	fimbrial protein	346	AEPCKKLL_02901	RNA polymerase-binding protein DksA	375
EIELFIGP_02212	dTDP-glucose 4,6-dehydratase	445.333	GPNADHDJ_01781	dephospho-CoA kinase	428.667	NIPOLPBK_01761	fimbrial protein	421	FLFIOBJN_01614	cell division protein FtsQ	391.667	PLCFDHLH_00003	hypothetical protein	362.667	IMCGPPIG_02352	ubiquinone/menaquinone biosynthesis C-methyltransferase UbiE	345.667	AEPCKKLL_03143	hypothetical protein	374.333
EIELFIGP_02589	outer membrane lipid asymmetry maintenance protein MlaD	445	GPNADHDJ_03344	hypothetical protein	428.667	NIPOLPBK_00133	EamA family transporter	418.667	FLFIOBJN_04384	hypothetical protein	390.667	PLCFDHLH_03065	histidine phosphatase family protein	362.333	IMCGPPIG_04440	hypothetical protein	345.667	AEPCKKLL_00063	membrane protein	373
EIELFIGP_00822	cytosol aminopeptidase	441.667	GPNADHDJ_00340	glutathionylspermidine synthase family protein	427.333	NIPOLPBK_00855	phosphoenolpyruvate synthase	415.333	FLFIOBJN_03052	cAMP-activated global transcriptional regulator CRP	390	PLCFDHLH_00716	ATP-dependent chaperone ClpB	362	IMCGPPIG_00798	hypothetical protein	345	AEPCKKLL_01652	carbamoyl-phosphate synthase small subunit	373
EIELFIGP_03723	molybdopterin converting factor subunit 2 protein	440.667	GPNADHDJ_00811	protein translocase subunit SecA	427.333	NIPOLPBK_03489	porin	412.667	FLFIOBJN_02147	rod shape-determining protein	386	PLCFDHLH_01595	D-inositol-3-phosphate glycosyltransferase	360.667	IMCGPPIG_04063	RNA polymerase-binding protein DksA	345	AEPCKKLL_03084	class I SAM-dependent methyltransferase	373
EIELFIGP_02186	RNA helicase	440.667	GPNADHDJ_03765	hypothetical protein	425.333	NIPOLPBK_01505	M23 family peptidase	411	FLFIOBJN_00026	arginase	384	PLCFDHLH_02185	5'-nucleotidase SurE	359	IMCGPPIG_00045	nucleoside hydrolase	343.667	AEPCKKLL_03172	hypothetical protein	373
EIELFIGP_03014	phosphoenolpyruvate synthase	440.333	GPNADHDJ_04073	hypothetical protein	425.333	NIPOLPBK_03953	protein PilI	410.333	FLFIOBJN_03361	intercellular spreading VacJ lipoprotein	383.667	PLCFDHLH_02111	hypothetical protein	358	IMCGPPIG_04228	tetratricopeptide repeat-containing protein	341.333	AEPCKKLL_02743	lipoprotein localization protein LolB	372.667
EIELFIGP_04715	IS3 family transposase	439.333	GPNADHDJ_02958	hypothetical protein	424.333	NIPOLPBK_00917	hypothetical protein	410	FLFIOBJN_01503	hypothetical protein	382.667	PLCFDHLH_00365	azurin	355.333	IMCGPPIG_00907	acetyl-CoA carboxylase carboxyl transferase subunit beta	340.667	AEPCKKLL_01744	NADH-quinone oxidoreductase subunit C	371.333
EIELFIGP_03518	ribosome biogenesis GTPase Der	439	GPNADHDJ_02333	hypothetical protein	423.667	NIPOLPBK_03150	hypothetical protein	409.667	FLFIOBJN_02250	hypothetical protein	381.667	PLCFDHLH_01261	ATP-dependent Clp protease ATP-binding subunit ClpA	353.667	IMCGPPIG_03803	aminomethyltransferase	340.667	AEPCKKLL_03092	membrane protein	370.333
EIELFIGP_00010	protein-L-isoaspartate O-methyltransferase	438.333	GPNADHDJ_01531	indole-3-glycerol-phosphate synthase	423.667	NIPOLPBK_01061	hypothetical protein	408	FLFIOBJN_00259	hypothetical protein	379.333	PLCFDHLH_04116	redox-regulated ATPase YchF	353.667	IMCGPPIG_03699	membrane protein	337.333	AEPCKKLL_01286	virion core protein (lumpy skin disease virus)	369.333
EIELFIGP_01557	UDP-N-acetylmuramate--L-alanine ligase	436.333	GPNADHDJ_03866	TonB-dependent receptor	419.333	NIPOLPBK_00168	ribosome maturation factor RimM	408	FLFIOBJN_01257	methylisocitrate lyase	378.667	PLCFDHLH_00056	S9 family peptidase	351.333	IMCGPPIG_00604	ATP-dependent chaperone ClpB	333.333	AEPCKKLL_03059	dTDP-glucose 4,6-dehydratase	366.667
EIELFIGP_02992	type VI secretion protein	435.667	GPNADHDJ_01463	metalloprotease TldD	417.667	NIPOLPBK_01425	2-oxoglutarate dehydrogenase E1 component	405.667	FLFIOBJN_03531	peptidase	377	PLCFDHLH_00158	peptidase M20	349.667	IMCGPPIG_01520	dihydrolipoyllysine-residue succinyltransferase	331.667	AEPCKKLL_03512	2-methylcitrate synthase	366.667
EIELFIGP_02192	hypothetical protein	434.667	GPNADHDJ_01717	ABC transporter ATP-binding protein	416.333	NIPOLPBK_03632	DNA-binding response regulator	405.667	FLFIOBJN_00386	hypothetical protein	375.667	PLCFDHLH_01594	SAM-dependent methyltransferase	345.667	IMCGPPIG_03700	hypothetical protein	331.333	AEPCKKLL_02828	amidophosphoribosyltransferase	365.333
EIELFIGP_02125	QacE family quaternary ammonium compound efflux SMR transporter	434.667	GPNADHDJ_02171	hypothetical protein	415.333	NIPOLPBK_03523	preprotein translocase subunit SecG	405.667	FLFIOBJN_01171	Protein Smg	374.333	PLCFDHLH_01545	hypothetical protein	345.333	IMCGPPIG_03083	3-hydroxyacyl-[acyl-carrier-protein] dehydratase FabZ	330.667	AEPCKKLL_03822	tol-pal system protein YbgF	365.333
EIELFIGP_02218	NAD-dependent epimerase/dehydratase family protein	434	GPNADHDJ_03343	hypothetical protein	415.333	NIPOLPBK_03233	hypothetical protein	405	FLFIOBJN_01498	fumarylacetoacetate hydrolase	373.667	PLCFDHLH_01912	hypothetical protein	342.667	IMCGPPIG_03691	D-inositol-3-phosphate glycosyltransferase	327.333	AEPCKKLL_03294	Holliday junction ATP-dependent DNA helicase RuvB	364.667
EIELFIGP_03343	hypothetical protein	432.667	GPNADHDJ_02779	aminomethyltransferase	412	NIPOLPBK_04173	GTPase HflX	404	FLFIOBJN_04034	pyruvate dehydrogenase (acetyl-transferring), homodimeric type	373.333	PLCFDHLH_00880	polyribonucleotide nucleotidyltransferase	342	IMCGPPIG_02298	hypothetical protein	324.333	AEPCKKLL_01469	flagellar biosynthesis anti-sigma factor FlgM	364.333
EIELFIGP_03534	integration host factor subunit beta	432.667	GPNADHDJ_03229	protein sip-5	411.333	NIPOLPBK_03232	HIT domain-containing protein	402.667	FLFIOBJN_00737	nucleotide exchange factor GrpE	372.667	PLCFDHLH_03568	ubiquinone/menaquinone biosynthesis C-methyltransferase UbiE	341.333	IMCGPPIG_03254	urocanate hydratase	324.333	AEPCKKLL_02472	cyclic pyranopterin monophosphate synthase	364
EIELFIGP_03860	molecular chaperone DnaJ	432.333	GPNADHDJ_00588	hypothetical protein	410.333	NIPOLPBK_02779	ribosome biogenesis GTPase Der	402.667	FLFIOBJN_00208	cytochrome o ubiquinol oxidase subunit I	372.333	PLCFDHLH_03693	elongation factor P-like protein YeiP	341.333	IMCGPPIG_01136	ferredoxin reductase	323.667	AEPCKKLL_03954	hypothetical protein	363.667
EIELFIGP_00719	methylmalonate-semialdehyde dehydrogenase (CoA acylating)	430.667	GPNADHDJ_01651	carbon storage regulator	410	NIPOLPBK_01497	UDP-N-acetylmuramate--L-alanine ligase	401.667	FLFIOBJN_00156	hypothetical protein	371.667	PLCFDHLH_02241	glucose-6-phosphate isomerase	340	IMCGPPIG_00210	beta-ketoacyl-[acyl-carrier-protein] synthase II	322.667	AEPCKKLL_02764	DNA-directed RNA polymerase subunit beta	362.667
EIELFIGP_04487	NADH-quinone oxidoreductase subunit B	430.667	GPNADHDJ_01974	hypothetical protein	409.667	NIPOLPBK_01390	hypothetical protein	400.667	FLFIOBJN_03366	ABC transporter ATP-binding protein	367.667	PLCFDHLH_00251	membrane protein	338.667	IMCGPPIG_02713	protein translocase subunit SecA	319.667	AEPCKKLL_03460	hypothetical protein	361.667
EIELFIGP_02958	sensor histidine kinase	430.667	GPNADHDJ_02966	D-amino-acid dehydrogenase	406.667	NIPOLPBK_02429	aspartate/tyrosine/aromatic aminotransferase	399	FLFIOBJN_02173	hemolysin secretion protein D	366.667	PLCFDHLH_02741	D-alanine--D-alanine ligase	338.667	IMCGPPIG_03415	elongation factor P-like protein YeiP	319.333	AEPCKKLL_00465	Xaa-Pro dipeptidase	361
EIELFIGP_03088	[acyl-carrier-protein] S-malonyltransferase	427	GPNADHDJ_01208	histidine phosphatase family protein	406.667	NIPOLPBK_03047	nucleotide exchange factor GrpE	398.333	FLFIOBJN_00231	GTPase ObgE	366	PLCFDHLH_00458	autotransporter outer membrane beta-barrel domain-containing protein	338	IMCGPPIG_01731	hypothetical protein	316.667	AEPCKKLL_02744	4-(cytidine 5'-diphospho)-2-C-methyl-D-erythritol kinase	359
EIELFIGP_03249	prepilin peptidase	427	GPNADHDJ_01473	ribosome silencing factor	403.667	NIPOLPBK_03841	polymer-forming cytoskeletal protein	397.333	FLFIOBJN_01852	chorismate synthase	364.333	PLCFDHLH_00072	nucleoside hydrolase	338	IMCGPPIG_01037	cation transporter	315.333	AEPCKKLL_01880	response regulator	358.333
EIELFIGP_03341	acetyl-CoA carboxylase carboxyl transferase subunit beta	426.333	GPNADHDJ_01779	type II secretion system F family protein	403	NIPOLPBK_01215	long-chain fatty acid--CoA ligase	397	FLFIOBJN_01821	NADH-quinone oxidoreductase subunit NuoI	361	PLCFDHLH_00717	hypothetical protein	337	IMCGPPIG_02896	signal peptide peptidase SppA	314.667	AEPCKKLL_01506	ribosome biogenesis GTPase Der	357.667
EIELFIGP_02208	hypothetical protein	426.333	GPNADHDJ_04055	peptidyl-tRNA hydrolase	402	NIPOLPBK_02736	insulinase family protein	396.667	FLFIOBJN_00596	lipoprotein-releasing system ATP-binding protein LolD	360.667	PLCFDHLH_00747	tol-pal system protein YbgF	336.333	IMCGPPIG_03802	glycine cleavage system protein H	314.667	AEPCKKLL_00914	phenylalanine 4-monooxygenase	357
EIELFIGP_03809	hypothetical protein	425.333	GPNADHDJ_03445	energy transducer TonB	401.667	NIPOLPBK_03688	bifunctional proline dehydrogenase/L-glutamate gamma-semialdehyde dehydrogenase PutA	396	FLFIOBJN_02408	hypothetical protein	356.667	PLCFDHLH_02179	enolase	333.333	IMCGPPIG_00020	septum site-determining protein MinC	314.333	AEPCKKLL_02009	MotA/TolQ/ExbB proton channel family protein	356
EIELFIGP_04454	acetyl/propionyl/methylcrotonyl-CoA carboxylase subunit alpha	424.333	GPNADHDJ_01875	protein translocase subunit SecD	401.667	NIPOLPBK_02782	hypothetical protein	396	FLFIOBJN_01867	TonB-dependent receptor	356.333	PLCFDHLH_02742	UDP-N-acetylmuramate--L-alanine ligase	333.333	IMCGPPIG_02810	membrane protein	314.333	AEPCKKLL_00155	signal peptide peptidase SppA	355
EIELFIGP_00429	GTPase ObgE	423.667	GPNADHDJ_01725	CDP-diacylglycerol--glycerol-3-phosphate 3-phosphatidyltransferase	401.333	NIPOLPBK_03527	NADH-quinone oxidoreductase subunit C	394.667	FLFIOBJN_01074	2-oxoglutarate dehydrogenase E1 component	355	PLCFDHLH_00734	N-acetyltransferase	331	IMCGPPIG_04442	GTPase Era	313.333	AEPCKKLL_00264	diaminopimelate epimerase	355
EIELFIGP_02943	hypothetical protein	423.667	GPNADHDJ_03612	acetyl/propionyl/methylcrotonyl-CoA carboxylase subunit alpha	401	NIPOLPBK_04132	DNA-directed RNA polymerase subunit beta	394.333	FLFIOBJN_03817	hypothetical protein	354.667	PLCFDHLH_00173	UDP-N-acetylglucosamine 1-carboxyvinyltransferase	330.667	IMCGPPIG_00315	hypothetical protein	312	AEPCKKLL_01148	cytosol aminopeptidase	355
EIELFIGP_01469	diaminopimelate epimerase	421.667	GPNADHDJ_04009	hypothetical protein	400.333	NIPOLPBK_04227	peptidylprolyl isomerase	392.667	FLFIOBJN_02644	apolipoprotein acyltransferase	354	PLCFDHLH_00872	NADH-quinone oxidoreductase subunit NuoN	330	IMCGPPIG_01462	Protein YciI	311	AEPCKKLL_04028	GTPase HflX	354
EIELFIGP_04370	hypothetical protein	421.333	GPNADHDJ_02389	hypothetical protein	399.333	NIPOLPBK_03827	S-adenosylmethionine decarboxylase proenzyme	392.667	FLFIOBJN_04264	hypothetical protein	354	PLCFDHLH_00851	phosphoglucosamine mutase	329	IMCGPPIG_02716	UDP-3-O-[3-hydroxymyristoyl] N-acetylglucosamine deacetylase	310.333	AEPCKKLL_02652	phosphoenolpyruvate synthase	352.667
EIELFIGP_02051	bifunctional proline dehydrogenase/L-glutamate gamma-semialdehyde dehydrogenase PutA	421	GPNADHDJ_02825	hypothetical protein	398.333	NIPOLPBK_03126	tol-pal system protein YbgF	392.333	FLFIOBJN_04387	ABC transporter ATP-binding protein	354	PLCFDHLH_02867	signal peptide peptidase SppA	327.333	IMCGPPIG_03308	hypothetical protein	309	AEPCKKLL_03099	RNA helicase	352
EIELFIGP_00435	4-hydroxy-3-methylbut-2-enyl diphosphate reductase	420.333	GPNADHDJ_02044	ubiquinone/menaquinone biosynthesis C-methyltransferase UbiE	398.333	NIPOLPBK_02376	maleylacetoacetate isomerase	392.333	FLFIOBJN_01742	asparagine--tRNA ligase	353	PLCFDHLH_04173	ABC transporter ATP-binding protein	327	IMCGPPIG_01997	ribosome maturation factor RimM	307.667	AEPCKKLL_02690	symmetrical bis(5'-nucleosyl)-tetraphosphatase	351.333
EIELFIGP_03244	hypothetical protein	420.333	GPNADHDJ_03200	hypothetical protein	397.667	NIPOLPBK_03636	DNA-binding response regulator	392	FLFIOBJN_02358	SPOR domain-containing protein	353	PLCFDHLH_00952	RNA polymerase-binding protein DksA	325	IMCGPPIG_02781	hypothetical protein	307.667	AEPCKKLL_03038	hypothetical protein	351
EIELFIGP_04482	NADH-quinone oxidoreductase subunit G	419.333	GPNADHDJ_02547	2,3,4,5-tetrahydropyridine-2,6-dicarboxylate N-succinyltransferase	394.333	NIPOLPBK_02770	GMP synthase (glutamine-hydrolyzing)	390.333	FLFIOBJN_02840	phosphoenolpyruvate synthase	351.333	PLCFDHLH_01924	hypothetical protein	324.667	IMCGPPIG_02662	molecular chaperone SurA	307.333	AEPCKKLL_00296	tail-specific protease	350.667
EIELFIGP_02870	30S ribosomal protein S11	419	GPNADHDJ_01880	TIGR00730 family Rossman fold protein	393.667	NIPOLPBK_04008	alcohol dehydrogenase	389	FLFIOBJN_00954	inositol monophosphatase	350.667	PLCFDHLH_01025	hypothetical protein	324.333	IMCGPPIG_04146	phosphopantetheine-binding protein	307.333	AEPCKKLL_00587	hypothetical protein	350.667
EIELFIGP_03713	coproporphyrinogen III oxidase	418.667	GPNADHDJ_03946	symmetrical bis(5'-nucleosyl)-tetraphosphatase	392	NIPOLPBK_03565	hypothetical protein	389	FLFIOBJN_00732	ferric iron uptake transcriptional regulator	350	PLCFDHLH_02093	monothiol glutaredoxin, Grx4 family	324	IMCGPPIG_00913	triose-phosphate isomerase	305.667	AEPCKKLL_01727	ribosome-binding factor A	350.333
EIELFIGP_02763	succinate dehydrogenase, hydrophobic membrane anchor protein	418.333	GPNADHDJ_01679	2-dehydro-3-deoxyphosphooctonate aldolase	391.667	NIPOLPBK_04124	cell envelope biogenesis protein TonB	388	FLFIOBJN_02868	hypothetical protein	350	PLCFDHLH_00645	hypothetical protein	323.333	IMCGPPIG_02473	SH3 domain-containing-like protein 1	304.667	AEPCKKLL_02169	chromosome partitioning protein ParB	350
EIELFIGP_02187	fumarylacetoacetate hydrolase	417.333	GPNADHDJ_04145	large conductance mechanosensitive channel protein MscL	391.333	NIPOLPBK_01785	TldD/PmbA family protein	388	FLFIOBJN_00620	OmpA family lipoprotein	349	PLCFDHLH_00874	ribosome maturation factor	321.667	IMCGPPIG_00564	hypothetical protein	303.333	AEPCKKLL_03582	hypothetical protein	349.333
EIELFIGP_00454	cytochrome o ubiquinol oxidase subunit IV	416	GPNADHDJ_02967	alanine racemase	390	NIPOLPBK_03830	50S ribosomal protein L13	387.333	FLFIOBJN_03334	tetratricopeptide repeat protein	349	PLCFDHLH_00428	membrane protein	320.667	IMCGPPIG_03586	ABC transporter ATP-binding protein	302.667	AEPCKKLL_01655	2,3-bisphosphoglycerate-independent phosphoglycerate mutase	349
EIELFIGP_02193	membrane protein	416	GPNADHDJ_03921	branched-chain amino acid aminotransferase	386	NIPOLPBK_02124	characterized ACR protein	387.333	FLFIOBJN_01837	UDP-glucose 4-epimerase GalE	348	PLCFDHLH_01587	membrane protein	319.667	IMCGPPIG_01197	flagellar biosynthesis anti-sigma factor FlgM	301.333	AEPCKKLL_03693	enoyl-[acyl-carrier-protein] reductase FabV	349
EIELFIGP_00235	acyl-[acyl-carrier-protein]--UDP-N- acetylglucosamine O-acyltransferase	415.333	GPNADHDJ_03246	peptidase M20	385	NIPOLPBK_04079	glutathionylspermidine synthase family protein	387	FLFIOBJN_02510	carbamoyl-phosphate synthase small subunit	347.667	PLCFDHLH_03261	GFA family protein	319.667	IMCGPPIG_02139	GTPase HflX	301	AEPCKKLL_01170	SPOR domain-containing protein	348.667
EIELFIGP_02939	response regulator	414.667	GPNADHDJ_02202	pilus assembly protein PilM	384.667	NIPOLPBK_00184	hypothetical protein	387	FLFIOBJN_00755	protein translocase subunit SecD	346.667	PLCFDHLH_04412	NADP-dependent isocitrate dehydrogenase	319.333	IMCGPPIG_02453	porin	301	AEPCKKLL_02480	nitrate reductase subunit alpha	348.667
EIELFIGP_01518	hypothetical protein	413.667	GPNADHDJ_01716	hemolysin secretion protein D	383	NIPOLPBK_00443	diaminopimelate epimerase	386.333	FLFIOBJN_01110	hypothetical protein	346	PLCFDHLH_02736	UDP-3-O-[3-hydroxymyristoyl] N-acetylglucosamine deacetylase	318.667	IMCGPPIG_02788	SPOR domain-containing protein	300.333	AEPCKKLL_03548	TetR/AcrR family transcriptional regulator	348
EIELFIGP_01800	TldD/PmbA family protein	411.667	GPNADHDJ_02521	acetyl-CoA carboxylase carboxyl transferase subunit alpha	381.667	NIPOLPBK_00840	SH3 domain-containing-like protein 1	385.667	FLFIOBJN_03850	hypothetical protein	345.667	PLCFDHLH_00047	septum site-determining protein MinC	318.667	IMCGPPIG_02158	alcohol dehydrogenase	299.333	AEPCKKLL_03242	RidA family protein	347.333
EIELFIGP_04368	hypothetical protein	411.333	GPNADHDJ_02873	ubiquinol oxidase subunit II	381.333	NIPOLPBK_03724	DNA-directed RNA polymerase subunit alpha	385.333	FLFIOBJN_03337	DNA topoisomerase (ATP-hydrolyzing) subunit B	345	PLCFDHLH_02274	ubiquinol oxidase subunit II	317.333	IMCGPPIG_01486	N-acetyltransferase	298.333	AEPCKKLL_01740	NADH-quinone oxidoreductase subunit G	342
EIELFIGP_00125	cytochrome c	410.333	GPNADHDJ_02038	multidrug transporter	380.333	NIPOLPBK_02676	YbhB/YbcL family Raf kinase inhibitor-like protein	384.667	FLFIOBJN_03084	3-hydroxyacyl-[acyl-carrier-protein] dehydratase FabZ	344.667	PLCFDHLH_02056	hypothetical protein	315	IMCGPPIG_04413	NADP-dependent isocitrate dehydrogenase	298.333	AEPCKKLL_00617	tRNA (guanosine(37)-N1)-methyltransferase TrmD	341.667
EIELFIGP_01929	RDD family protein	409	GPNADHDJ_03346	ABC transporter ATP-binding protein	379.667	NIPOLPBK_00677	SPOR domain-containing protein	383.667	FLFIOBJN_00882	virion core protein (lumpy skin disease virus)	344.333	PLCFDHLH_03550	tail-specific protease	315	IMCGPPIG_03375	energy-dependent translational throttle protein EttA	297.333	AEPCKKLL_01036	insulinase family protein	341
EIELFIGP_03540	apolipoprotein acyltransferase	408.333	GPNADHDJ_03845	hypothetical protein	378.333	NIPOLPBK_03320	cytochrome c biogenesis protein	383.333	FLFIOBJN_02160	tail-specific protease	344	PLCFDHLH_02716	S-adenosylmethionine synthase	314.667	IMCGPPIG_02666	symmetrical bis(5'-nucleosyl)-tetraphosphatase	296.667	AEPCKKLL_03424	phospho-N-acetylmuramoyl-pentapeptide- transferase	340
EIELFIGP_00466	tRNA (guanosine(37)-N1)-methyltransferase TrmD	408	GPNADHDJ_01674	2-C-methyl-D-erythritol 4-phosphate cytidylyltransferase	377.667	NIPOLPBK_03206	UDP-glucose 4-epimerase GalE	383.333	FLFIOBJN_01536	dTDP-glucose 4,6-dehydratase	341	PLCFDHLH_00860	NADH-quinone oxidoreductase subunit B	314.333	IMCGPPIG_04208	hypothetical protein	296.667	AEPCKKLL_01885	signal peptidase I	339.333
EIELFIGP_01189	chromosome partitioning protein ParB	407.333	GPNADHDJ_00434	TolC family protein	377.333	NIPOLPBK_03954	methyl-accepting chemotaxis protein	382	FLFIOBJN_03364	outer membrane lipid asymmetry maintenance protein MlaD	341	PLCFDHLH_03250	acetyl-CoA carboxylase carboxyl transferase subunit alpha	313.667	IMCGPPIG_00162	hypothetical protein	296	AEPCKKLL_01514	GMP synthase (glutamine-hydrolyzing)	337
EIELFIGP_03339	UDP-glucose 4-epimerase GalE	407.333	GPNADHDJ_01776	type IV-A pilus assembly ATPase PilB	376.667	NIPOLPBK_02991	prepilin peptidase	379.667	FLFIOBJN_04248	hypothetical protein	341	PLCFDHLH_00658	O-acetyl-ADP-ribose deacetylase	312.667	IMCGPPIG_00822	hypothetical protein	295.333	AEPCKKLL_02974	hypothetical protein	336
EIELFIGP_01508	type 1 fimbrial protein	406.667	GPNADHDJ_01534	SIMPL domain-containing protein	376.333	NIPOLPBK_02105	3-deoxy-D-manno-octulosonic acid kinase	378.667	FLFIOBJN_02496	hypothetical protein	340.667	PLCFDHLH_04439	GTPase Era	312.333	IMCGPPIG_02182	glucose-6-phosphate isomerase	295.333	AEPCKKLL_03253	peptidylprolyl isomerase	336
EIELFIGP_01732	protein TolQ	406.333	GPNADHDJ_04273	peptidylprolyl isomerase	376	NIPOLPBK_03686	cytochrome c oxidase subunit II	378.667	FLFIOBJN_01081	NADP-dependent isocitrate dehydrogenase	340	PLCFDHLH_02777	30S ribosomal protein S11	311.667	IMCGPPIG_00411	aspartate aminotransferase family protein	295	AEPCKKLL_02709	transaldolase	335.333
EIELFIGP_03817	DNA starvation/stationary phase protection protein	406	GPNADHDJ_02827	Type-2 restriction enzyme AplI	376	NIPOLPBK_03722	30S ribosomal protein S11	377.333	FLFIOBJN_02458	YbaB/EbfC family nucleoid-associated protein	339.333	PLCFDHLH_03305	asparagine--tRNA ligase	311.667	IMCGPPIG_04486	hypothetical protein	294.667	AEPCKKLL_03053	phosphomannomutase/phosphoglucomutase	335
EIELFIGP_02821	4-(cytidine 5'-diphospho)-2-C-methyl-D-erythritol kinase	406	GPNADHDJ_02009	glutamine--fructose-6-phosphate transaminase (isomerizing)	374.333	NIPOLPBK_01296	N-acetylmuramoyl-L-alanine amidase	375	FLFIOBJN_04280	GTPase HflX	338.667	PLCFDHLH_02080	ubiquinol-cytochrome c reductase iron-sulfur subunit	311.333	IMCGPPIG_03147	Protein SlyX	294.333	AEPCKKLL_00572	hypothetical protein	334.667
EIELFIGP_04201	NADP-dependent isocitrate dehydrogenase	405.333	GPNADHDJ_00484	hypothetical protein	374	NIPOLPBK_02462	DNA topoisomerase (ATP-hydrolyzing) subunit B	372.333	FLFIOBJN_01604	16S rRNA (cytosine(1402)-N(4))-methyltransferase RsmH	338.333	PLCFDHLH_01685	Cd(II)/Pb(II)-responsive transcriptional regulator	310	IMCGPPIG_01212	ATP-dependent Clp protease ATP-binding subunit ClpA	292.333	AEPCKKLL_02118	hypothetical protein	334.667
EIELFIGP_03830	Fis family transcriptional regulator	404.667	GPNADHDJ_01704	hypothetical protein	372.667	NIPOLPBK_03736	propionate--CoA ligase	370.333	FLFIOBJN_02087	dihydrolipoyl dehydrogenase	338.333	PLCFDHLH_02198	GTPase HflX	309.667	IMCGPPIG_02357	rod shape-determining protein	292.333	AEPCKKLL_01883	ribonuclease III	333
EIELFIGP_00453	cytochrome o ubiquinol oxidase subunit III	403.667	GPNADHDJ_01421	aspartate-semialdehyde dehydrogenase	372.667	NIPOLPBK_02824	hypothetical protein	369.333	FLFIOBJN_01504	membrane protein	337.667	PLCFDHLH_00857	preprotein translocase subunit SecG	308.667	IMCGPPIG_00943	threonine--tRNA ligase	291	AEPCKKLL_03611	succinate dehydrogenase, cytochrome b556 subunit	332.667
EIELFIGP_04150	LysR family transcriptional regulator	403.333	GPNADHDJ_00864	hypothetical protein	372.333	NIPOLPBK_03905	flagellin	367.333	FLFIOBJN_03654	alcohol dehydrogenase AdhP	337.667	PLCFDHLH_02461	SH3 domain-containing-like protein 1	307.667	IMCGPPIG_01976	protein translocase subunit SecD	290	AEPCKKLL_01128	peptidase M20	332.333
EIELFIGP_01816	YbhB/YbcL family Raf kinase inhibitor-like protein	400.333	GPNADHDJ_02070	response regulator	371.333	NIPOLPBK_03788	hypothetical protein	366	FLFIOBJN_02663	hypothetical protein	337	PLCFDHLH_03932	protein PilI	307.667	IMCGPPIG_01538	long-chain fatty acid--CoA ligase	289.667	AEPCKKLL_03420	D-alanine--D-alanine ligase	332.333
EIELFIGP_02059	peptidase M28	398	GPNADHDJ_03680	amidophosphoribosyltransferase	370.333	NIPOLPBK_01089	MotA/TolQ/ExbB proton channel family protein	363.667	FLFIOBJN_01512	class I SAM-dependent methyltransferase	336	PLCFDHLH_03090	VacJ family lipoprotein	307.333	IMCGPPIG_02965	5-(carboxyamino)imidazole ribonucleotide mutase	289.667	AEPCKKLL_01639	elongation factor P-like protein YeiP	332
EIELFIGP_02751	4-hydroxy-3-methylbut-2-en-1-yl diphosphate synthase (flavodoxin)	396.667	GPNADHDJ_02049	rod shape-determining protein	370.333	NIPOLPBK_00408	ATP synthase subunit delta	363	FLFIOBJN_01607	UDP-N-acetylmuramoyl-L-alanyl-D-glutamate--2, 6-diaminopimelate ligase	335.667	PLCFDHLH_03139	hypothetical protein	306.333	IMCGPPIG_02943	hypothetical protein	289.333	AEPCKKLL_03603	ketohydroxyglutarate aldolase	331.667
EIELFIGP_02592	intercellular spreading VacJ lipoprotein	394	GPNADHDJ_03085	ribosome maturation factor	369.333	NIPOLPBK_01232	carbamoyl-phosphate synthase small subunit	362.333	FLFIOBJN_03385	acyl-CoA desaturase	334	PLCFDHLH_01581	fumarylacetoacetate hydrolase	305.667	IMCGPPIG_03035	M48 family peptidase	288.333	AEPCKKLL_01070	methylcrotonoyl-CoA carboxylase	331.333
EIELFIGP_02209	HAD family phosphatase	393.333	GPNADHDJ_00798	adenosylhomocysteinase	368.333	NIPOLPBK_03789	ribonuclease III	362.333	FLFIOBJN_02279	2-C-methyl-D-erythritol 4-phosphate cytidylyltransferase	333.333	PLCFDHLH_00935	polyhydroxyalkanoate synthesis repressor PhaR	305	IMCGPPIG_03723	apolipoprotein acyltransferase	288.333	AEPCKKLL_01121	arginase	330.667
EIELFIGP_01592	ribokinase	390	GPNADHDJ_02066	6-phosphogluconate dehydrogenase (decarboxylating)	368	NIPOLPBK_02174	hypothetical protein	361.333	FLFIOBJN_00589	succinate dehydrogenase, cytochrome b556 subunit	332.667	PLCFDHLH_01223	DNA-binding response regulator	304.667	IMCGPPIG_00914	preprotein translocase subunit SecG	288	AEPCKKLL_01864	hypothetical protein	330
EIELFIGP_00276	peptidase M20	389.333	GPNADHDJ_03358	fumarylacetoacetate hydrolase	367.667	NIPOLPBK_02000	NADP-dependent isocitrate dehydrogenase	361	FLFIOBJN_01581	Ax21 family protein	332	PLCFDHLH_00190	hypothetical protein	304.667	IMCGPPIG_02187	DNA-binding response regulator	286.667	AEPCKKLL_03994	M13 family peptidase	327
EIELFIGP_02152	hypothetical protein	389	GPNADHDJ_00509	asparagine--tRNA ligase	366.667	NIPOLPBK_00062	acyl-[acyl-carrier-protein]--UDP-N- acetylglucosamine O-acyltransferase	360.667	FLFIOBJN_01499	maleylacetoacetate isomerase	329	PLCFDHLH_03244	3-hydroxyacyl-[acyl-carrier-protein] dehydratase FabZ	304	IMCGPPIG_02279	putative selenoprotein	286.667	AEPCKKLL_03668	ferric iron uptake transcriptional regulator	326.667
EIELFIGP_04516	hypothetical protein	389	GPNADHDJ_01979	hypothetical protein	366.667	NIPOLPBK_02836	hypothetical protein	360.667	FLFIOBJN_03252	XRE family transcriptional regulator	329	PLCFDHLH_00613	cytosol aminopeptidase	304	IMCGPPIG_04460	O-acetyl-ADP-ribose deacetylase	286.667	AEPCKKLL_01491	integration host factor subunit beta	326.333
EIELFIGP_04195	long-chain fatty acid--CoA ligase	387.333	GPNADHDJ_04049	tetratricopeptide repeat protein	366.667	NIPOLPBK_01378	energy transducer TonB	359	FLFIOBJN_01949	lipoprotein localization protein LolB	328.333	PLCFDHLH_03743	UDP-N-acetylglucosamine acyltransferase	302	IMCGPPIG_03744	ribosome biogenesis GTPase Der	284.667	AEPCKKLL_03817	protein TolQ	326.333
EIELFIGP_04207	TonB-dependent receptor	385	GPNADHDJ_02950	M13 family peptidase	366.333	NIPOLPBK_00308	hypothetical protein	359	FLFIOBJN_02930	oar family adhesion protein	327.667	PLCFDHLH_03628	OmpW family protein	301.667	IMCGPPIG_02523	aldehyde dehydrogenase family protein	284.333	AEPCKKLL_01733	NADH-quinone oxidoreductase subunit NuoN	325.667
EIELFIGP_02759	sn-glycerol-3-phosphate ABC transporter ATP-binding protein UgpC	383.667	GPNADHDJ_02910	carbamoyl-phosphate synthase small subunit	365.333	NIPOLPBK_02656	amidophosphoribosyltransferase	358.333	FLFIOBJN_03325	inorganic diphosphatase	327.667	PLCFDHLH_03860	hypothetical protein	300.667	IMCGPPIG_04247	RtcB family protein	283	AEPCKKLL_01754	UDP-glucose 4-epimerase GalE	325.667
EIELFIGP_03684	DNA polymerase III subunit delta	383	GPNADHDJ_02266	GTPase ObgE	363	NIPOLPBK_00484	response regulator	357.667	FLFIOBJN_00578	4-hydroxy-3-methylbut-2-en-1-yl diphosphate synthase (flavodoxin)	325.667	PLCFDHLH_01222	sigma-54-dependent Fis family transcriptional regulator	300.333	IMCGPPIG_01959	molecular chaperone DnaK	281.333	AEPCKKLL_02928	thiol reductant ABC exporter subunit CydC	325.667
EIELFIGP_00964	hypothetical protein	382.667	GPNADHDJ_00345	shikimate dehydrogenase	363	NIPOLPBK_01517	adenosylhomocysteinase	357.333	FLFIOBJN_01401	Fur family transcriptional regulator	325.667	PLCFDHLH_04559	IS3 family transposase	299.667	IMCGPPIG_02974	ubiquinol-cytochrome c reductase iron-sulfur subunit	281.333	AEPCKKLL_01905	ribonuclease R	322.333
EIELFIGP_00969	hypothetical protein	382.667	GPNADHDJ_03070	NADH-quinone oxidoreductase subunit B	362.667	NIPOLPBK_02369	hypothetical protein	357.333	FLFIOBJN_03855	RNA polymerase sigma factor RpoE	325	PLCFDHLH_04243	protein translocase subunit SecD	298.667	IMCGPPIG_02373	6-phosphogluconate dehydrogenase (decarboxylating)	281	AEPCKKLL_00584	phosphatase	321
EIELFIGP_02255	hypothetical protein	382.667	GPNADHDJ_01423	chorismate synthase	362.333	NIPOLPBK_01711	glutamate-1-semialdehyde 2,1-aminomutase	357	FLFIOBJN_02654	polysaccharide biosynthesis protein	322	PLCFDHLH_02153	hypothetical protein	298	IMCGPPIG_03815	protein PilI	280.667	AEPCKKLL_02032	hypothetical protein	320
EIELFIGP_02188	maleylacetoacetate isomerase	382.333	GPNADHDJ_03437	arginine/agmatine antiporter	361.333	NIPOLPBK_03538	NADH-quinone oxidoreductase subunit NuoN	356.667	FLFIOBJN_03848	GTPase Era	321.667	PLCFDHLH_01098	ferredoxin reductase	297	IMCGPPIG_03100	GFA family protein	280.333	AEPCKKLL_03009	2-oxoglutarate dehydrogenase E1 component	320
EIELFIGP_02753	DNA-binding response regulator	381.667	GPNADHDJ_02968	hypothetical protein	361.333	NIPOLPBK_02137	pilus assembly protein PilZ	356.667	FLFIOBJN_01445	M13 family peptidase	320.667	PLCFDHLH_02791	propionate--CoA ligase	296.667	IMCGPPIG_03706	RNA helicase	280.333	AEPCKKLL_01769	chorismate synthase	319.667
EIELFIGP_01287	membrane protein	379.667	GPNADHDJ_00436	CusA/CzcA family heavy metal efflux RND transporter	360.667	NIPOLPBK_00463	rod shape-determining protein	356.667	FLFIOBJN_03104	2,3,4,5-tetrahydropyridine-2,6-dicarboxylate N-succinyltransferase	320.667	PLCFDHLH_00314	fimbrial protein	295.667	IMCGPPIG_04225	histidine phosphatase family protein	280.333	AEPCKKLL_03516	hypothetical protein	319.333
EIELFIGP_01549	16S rRNA (cytosine(1402)-N(4))-methyltransferase RsmH	377.333	GPNADHDJ_00255	ATP-dependent Clp protease ATP-binding subunit ClpC	360.333	NIPOLPBK_02789	UTP--glucose-1-phosphate uridylyltransferase	356.667	FLFIOBJN_01835	glycosyltransferase family 1 protein	319	PLCFDHLH_02527	XRE family transcriptional regulator	294.667	IMCGPPIG_03146	hypothetical protein	278.667	AEPCKKLL_01974	cytochrome c	318.333
EIELFIGP_03768	3-deoxy-D-manno-octulosonic acid kinase	377	GPNADHDJ_02944	peptidase M20	359.667	NIPOLPBK_02503	hypothetical protein	356.333	FLFIOBJN_01087	TonB-dependent receptor	317.667	PLCFDHLH_03068	tetratricopeptide repeat-containing protein	294.333	IMCGPPIG_01993	signal recognition particle protein	277	AEPCKKLL_02817	hypothetical protein	317.667
EIELFIGP_00497	2,3-bisphosphoglycerate-dependent phosphoglycerate mutase	376.667	GPNADHDJ_00739	UDP-N-acetylglucosamine 1-carboxyvinyltransferase	359.333	NIPOLPBK_00814	chromosome partitioning protein ParB	356	FLFIOBJN_02470	3-deoxy-D-manno-octulosonic acid kinase	317	PLCFDHLH_02682	molecular chaperone SurA	294	IMCGPPIG_02204	hypothetical protein	276.667	AEPCKKLL_03692	protein translocase subunit SecF	317
EIELFIGP_04455	methylcrotonoyl-CoA carboxylase	375.667	GPNADHDJ_00643	hypothetical protein	359	NIPOLPBK_04191	putative selenoprotein	356	FLFIOBJN_00284	nucleoside hydrolase	316	PLCFDHLH_02800	hypothetical protein	294	IMCGPPIG_03782	branched-chain amino acid aminotransferase	276.333	AEPCKKLL_00226	F0F1 ATP synthase subunit A	316.333
EIELFIGP_03194	elongation factor P-like protein YeiP	375.333	GPNADHDJ_01357	ATP-dependent Clp protease ATP-binding subunit ClpA	358.333	NIPOLPBK_01764	type IV pilus secretin PilQ	354.667	FLFIOBJN_02326	membrane protein	314.667	PLCFDHLH_03066	ParA family protein	293.333	IMCGPPIG_03120	asparagine--tRNA ligase	276	AEPCKKLL_00452	glutamate-1-semialdehyde 2,1-aminomutase	316.333
EIELFIGP_02477	hypothetical protein	375	GPNADHDJ_00671	ketoacyl-ACP synthase III	356.667	NIPOLPBK_00706	hypothetical protein	352	FLFIOBJN_04052	hypothetical protein	313.333	PLCFDHLH_03515	hypothetical protein	293.333	IMCGPPIG_00521	hypothetical protein	275.667	AEPCKKLL_03179	autotransporter domain-containing esterase	316.333
EIELFIGP_01865	F0F1 ATP synthase subunit A	374	GPNADHDJ_02260	4-hydroxy-3-methylbut-2-enyl diphosphate reductase	355.333	NIPOLPBK_03028	protein translocase subunit SecF	351.333	FLFIOBJN_03296	glutamate-1-semialdehyde 2,1-aminomutase	312.667	PLCFDHLH_03624	dihydrolipoyl dehydrogenase	293.333	IMCGPPIG_03335	peptidase M20	275.667	AEPCKKLL_03427	penicillin-binding protein 2	315.333
EIELFIGP_03843	protein translocase subunit SecF	373	GPNADHDJ_02138	hypothetical protein	355	NIPOLPBK_03535	NADH-quinone oxidoreductase subunit K	351	FLFIOBJN_04383	hypothetical protein	311.333	PLCFDHLH_02290	50S ribosomal protein L19	293	IMCGPPIG_03692	SAM-dependent methyltransferase	275.667	AEPCKKLL_01532	TetR/AcrR family transcriptional regulator	314.333
EIELFIGP_04135	Xaa-Pro dipeptidase	372.667	GPNADHDJ_02891	long-chain fatty acid--CoA ligase	354.667	NIPOLPBK_03490	thiol:disulfide interchange protein DsbG	351	FLFIOBJN_02952	MotA/TolQ/ExbB proton channel family protein	311	PLCFDHLH_02686	symmetrical bis(5'-nucleosyl)-tetraphosphatase	292.333	IMCGPPIG_03811	chemotaxis protein CheW	273.667	AEPCKKLL_01103	hypothetical protein	314
EIELFIGP_00090	MotA/TolQ/ExbB proton channel family protein	371.333	GPNADHDJ_01379	peptidase	354.667	NIPOLPBK_01498	D-alanine--D-alanine ligase	350.333	FLFIOBJN_03086	outer membrane protein assembly factor BamA	311	PLCFDHLH_04261	nucleotide exchange factor GrpE	292.333	IMCGPPIG_02121	cell division protein FtsB	273	AEPCKKLL_03167	prepilin peptidase	313.667
EIELFIGP_04589	hypothetical protein	370.333	GPNADHDJ_01521	RNA pyrophosphohydrolase	354.333	NIPOLPBK_03433	peptidase M20	349.667	FLFIOBJN_01162	signal peptide peptidase SppA	309.667	PLCFDHLH_00850	acetyl-CoA carboxylase carboxyl transferase subunit beta	292.333	IMCGPPIG_00917	NADH-quinone oxidoreductase subunit B	272.333	AEPCKKLL_01433	peptidase	313.333
EIELFIGP_04217	transcriptional regulator	370.333	GPNADHDJ_00684	hypothetical protein	353.333	NIPOLPBK_01020	enolase	348.667	FLFIOBJN_01510	ABC transporter ATP-binding protein	309.333	PLCFDHLH_00254	YbaB/EbfC family nucleoid-associated protein	291.333	IMCGPPIG_00691	GGDEF domain-containing protein	272	AEPCKKLL_01736	NADH-quinone oxidoreductase subunit K	313.333
EIELFIGP_03867	ferric iron uptake transcriptional regulator	369.667	GPNADHDJ_03766	bifunctional proline dehydrogenase/L-glutamate gamma-semialdehyde dehydrogenase PutA	353	NIPOLPBK_03424	M13 family peptidase	348	FLFIOBJN_02931	LOG family protein	309	PLCFDHLH_00172	hypothetical protein	291	IMCGPPIG_02370	tail-specific protease	271.333	AEPCKKLL_03265	3-deoxy-D-manno-octulosonic acid kinase	313.333
EIELFIGP_02754	ketohydroxyglutarate aldolase	369.667	GPNADHDJ_03072	NADH-quinone oxidoreductase subunit D 2	351	NIPOLPBK_03221	chorismate synthase	347.667	FLFIOBJN_00605	phosphopantetheine adenylyltransferase	308.667	PLCFDHLH_02288	ribosome maturation factor RimM	290.667	IMCGPPIG_02784	L-threonine 3-dehydrogenase	270.667	AEPCKKLL_03425	UDP-N-acetylmuramoyl-tripeptide--D-alanyl-D- alanine ligase	313
EIELFIGP_03457	hypothetical protein	369.333	GPNADHDJ_00489	acyl-CoA dehydrogenase	349.333	NIPOLPBK_03185	4-(cytidine 5'-diphospho)-2-C-methyl-D-erythritol kinase	346.333	FLFIOBJN_01507	CBS domain-containing protein	308.667	PLCFDHLH_01826	aldehyde dehydrogenase family protein	290.333	IMCGPPIG_04046	polyhydroxyalkanoate synthesis repressor PhaR	270	AEPCKKLL_01183	hypothetical protein	311.667
EIELFIGP_03248	dephospho-CoA kinase	369	GPNADHDJ_02918	hydroxymethylglutaryl-CoA lyase	348.667	NIPOLPBK_03534	NADH-quinone oxidoreductase subunit J	345.333	FLFIOBJN_02345	hypothetical protein	307.333	PLCFDHLH_02258	succinate dehydrogenase iron-sulfur subunit	289.667	IMCGPPIG_00223	membrane protein	269.667	AEPCKKLL_02173	hypothetical protein	311.667
EIELFIGP_01303	50S ribosomal protein L13	368.667	GPNADHDJ_00838	YraN family protein	348.667	NIPOLPBK_02418	phenylalanine 4-monooxygenase	345	FLFIOBJN_03362	STAS domain-containing protein	307	PLCFDHLH_02180	cell division protein FtsB	288.333	IMCGPPIG_00635	hypothetical protein	269.333	AEPCKKLL_00087	cell division ATP-binding protein FtsE	311.333
EIELFIGP_01130	fumarate hydratase	368.667	GPNADHDJ_00897	carboxylesterase	347	NIPOLPBK_02794	integration host factor subunit beta	345	FLFIOBJN_04259	GTP cyclohydrolase I FolE	306.333	PLCFDHLH_02831	membrane protein	288.333	IMCGPPIG_02586	response regulator	269	AEPCKKLL_00132	molecular chaperone GroES	310.333
EIELFIGP_02142	hypothetical protein	368.667	GPNADHDJ_01342	flagellar protein FlgN	347	NIPOLPBK_04187	DNA-binding response regulator	344.667	FLFIOBJN_01871	M13 family peptidase	305.333	PLCFDHLH_04169	proline--tRNA ligase	288	IMCGPPIG_03980	glycine zipper 2TM domain-containing protein	268.667	AEPCKKLL_02214	acyl carrier protein	310.333
EIELFIGP_04303	symmetrical bis(5'-nucleosyl)-tetraphosphatase	368	GPNADHDJ_00794	S-adenosylmethionine synthase	345.667	NIPOLPBK_00690	orotate phosphoribosyltransferase	344.333	FLFIOBJN_03810	autotransporter domain-containing esterase	304	PLCFDHLH_00865	NADH-quinone oxidoreductase subunit G	288	IMCGPPIG_02726	UDP-N-acetylmuramoyl-tripeptide--D-alanyl-D- alanine ligase	267.667	AEPCKKLL_01900	DNA-binding response regulator	309.667
EIELFIGP_01075	thiol reductant ABC exporter subunit CydC	367	GPNADHDJ_00825	UDP-N-acetylmuramoyl-L-alanyl-D-glutamate--2, 6-diaminopimelate ligase	345.667	NIPOLPBK_00342	4-hydroxy-3-methylbut-2-enyl diphosphate reductase	343.333	FLFIOBJN_04385	hypothetical protein	303.333	PLCFDHLH_04466	DNA-directed RNA polymerase subunit beta	287.667	IMCGPPIG_00159	HPr family phosphocarrier protein	267	AEPCKKLL_02769	elongation factor Tu	309.667
EIELFIGP_04654	peptidylprolyl isomerase	366.333	GPNADHDJ_01533	type 1 glutamine amidotransferase	345	NIPOLPBK_03537	NADH-quinone oxidoreductase subunit M	343	FLFIOBJN_02925	5-(carboxyamino)imidazole ribonucleotide synthase	302.667	PLCFDHLH_00427	protein-L-isoaspartate O-methyltransferase	287.333	IMCGPPIG_00603	hypothetical protein	267	AEPCKKLL_00512	acyl-[acyl-carrier-protein]--UDP-N- acetylglucosamine O-acyltransferase	309.333
EIELFIGP_01563	UDP-3-O-[3-hydroxymyristoyl] N-acetylglucosamine deacetylase	366	GPNADHDJ_02974	HAD family phosphatase	341.667	NIPOLPBK_02992	dephospho-CoA kinase	342	FLFIOBJN_02129	hypothetical protein	299.667	PLCFDHLH_03619	ATP synthase subunit B	286.333	IMCGPPIG_03885	lipoprotein	266.667	AEPCKKLL_01184	orotate phosphoribosyltransferase	309
EIELFIGP_01977	hypothetical protein	364.667	GPNADHDJ_00572	LysR family transcriptional regulator	341	NIPOLPBK_03142	DNA starvation/stationary phase protection protein	341.667	FLFIOBJN_02652	lipopolysaccharide assembly protein LapB	299.667	PLCFDHLH_03621	F0F1 ATP synthase subunit A	286.333	IMCGPPIG_02338	diaminopimelate epimerase	266.333	AEPCKKLL_01665	lysine--tRNA ligase	309
EIELFIGP_02539	virion core protein (lumpy skin disease virus)	364.333	GPNADHDJ_03842	YebC/PmpR family DNA-binding transcriptional regulator	341	NIPOLPBK_02459	tetratricopeptide repeat protein	341.667	FLFIOBJN_03851	signal peptidase I	299.667	PLCFDHLH_03582	diaminopimelate epimerase	284	IMCGPPIG_00929	NADH-quinone oxidoreductase subunit NuoN	266	AEPCKKLL_00760	diaminopimelate decarboxylase	308
EIELFIGP_02872	DNA-directed RNA polymerase subunit alpha	363.667	GPNADHDJ_03687	L-threonine 3-dehydrogenase	340.667	NIPOLPBK_04177	DNA recombination/repair protein RecA	341	FLFIOBJN_02513	2,3-bisphosphoglycerate-independent phosphoglycerate mutase	299.333	PLCFDHLH_04239	lysine--tRNA ligase	283.667	IMCGPPIG_03886	leucine--tRNA ligase	266	AEPCKKLL_03422	undecaprenyldiphospho-muramoylpentapeptide beta-N-acetylglucosaminyltransferase	307
EIELFIGP_04612	PTS fructose subfamily transporter subunit IIA	363.667	GPNADHDJ_01771	NAD+ synthase	340.333	NIPOLPBK_03921	flagellar protein FlgN	340.667	FLFIOBJN_01029	Fe-S biogenesis protein NfuA	299	PLCFDHLH_00685	hypothetical protein	283.667	IMCGPPIG_03008	VacJ family lipoprotein	265.333	AEPCKKLL_03726	GatB/YqeY domain-containing protein	307
EIELFIGP_01437	tail-specific protease	363.333	GPNADHDJ_00442	chromosome partitioning protein ParB	339.667	NIPOLPBK_01366	BolA family transcriptional regulator	340.333	FLFIOBJN_02284	protein-L-isoaspartate O-methyltransferase	299	PLCFDHLH_04230	aconitate hydratase AcnA	283.333	IMCGPPIG_03945	YncE family protein	265	AEPCKKLL_04003	peptidase M20	306.333
EIELFIGP_00113	KR domain-containing protein	362.667	GPNADHDJ_02334	signal peptidase I	338.667	NIPOLPBK_03732	translational GTPase TypA	340	FLFIOBJN_03849	ribonuclease III	298.333	PLCFDHLH_01590	CBS domain-containing protein	283	IMCGPPIG_02756	30S ribosomal protein S11	264	AEPCKKLL_02664	hypothetical protein	306
EIELFIGP_00193	ribonuclease R	362.333	GPNADHDJ_01669	protein-L-isoaspartate O-methyltransferase	338.333	NIPOLPBK_02114	Holliday junction ATP-dependent DNA helicase RuvB	339.667	FLFIOBJN_01553	DNA-binding protein	298	PLCFDHLH_03135	hypothetical protein	283	IMCGPPIG_00775	peptidase M20	262	AEPCKKLL_03309	3-oxoacyl-ACP reductase FabG	305.667
EIELFIGP_03258	NAD+ synthase	362	GPNADHDJ_01247	L,D-transpeptidase	338	NIPOLPBK_01365	Protein YciI	338.667	FLFIOBJN_02924	5-(carboxyamino)imidazole ribonucleotide mutase	298	PLCFDHLH_01586	hypothetical protein	281	IMCGPPIG_03036	tetratricopeptide repeat protein	261.333	AEPCKKLL_02807	propionate--CoA ligase	304
EIELFIGP_00123	ClpXP protease specificity-enhancing factor	361.667	GPNADHDJ_01710	hypothetical protein	337.667	NIPOLPBK_03407	alanine racemase	338.333	FLFIOBJN_01092	cell division ATP-binding protein FtsE	297	PLCFDHLH_03784	serine/threonine protein kinase	279.333	IMCGPPIG_00146	UDP-N-acetylglucosamine 1-carboxyvinyltransferase	260.667	AEPCKKLL_02024	hemolysin secretion protein D	303.667
EIELFIGP_01959	molecular chaperone GroES	360.667	GPNADHDJ_02494	RNA helicase	337.667	NIPOLPBK_00198	peptidase M20	338.333	FLFIOBJN_01554	proline--tRNA ligase	296.333	PLCFDHLH_01015	Fe-S biogenesis protein NfuA	279.333	IMCGPPIG_03072	30S ribosomal protein S2	260.667	AEPCKKLL_00244	glutamine--fructose-6-phosphate transaminase (isomerizing)	303.333
EIELFIGP_02793	OmpA family lipoprotein	360.667	GPNADHDJ_01654	DNA recombination/repair protein RecA	337.333	NIPOLPBK_03045	molecular chaperone DnaJ	338	FLFIOBJN_01017	membrane protein	295	PLCFDHLH_03278	Protein SlyX	278	IMCGPPIG_02925	MotA/TolQ/ExbB proton channel family protein	260.333	AEPCKKLL_03415	UDP-3-O-[3-hydroxymyristoyl] N-acetylglucosamine deacetylase	303.333
EIELFIGP_01111	Fe-S biogenesis protein NfuA	360.667	GPNADHDJ_02201	fimbrial protein	337.333	NIPOLPBK_03588	molybdate ABC transporter substrate-binding protein	337	FLFIOBJN_02123	S9 family peptidase	294	PLCFDHLH_03848	integration host factor subunit beta	276.667	IMCGPPIG_00636	hypothetical protein	259.667	AEPCKKLL_01975	stringent starvation protein A	303
EIELFIGP_02321	L-threonine 3-dehydrogenase	360.667	GPNADHDJ_03130	hypothetical protein	337.333	NIPOLPBK_00053	UMP kinase	336.667	FLFIOBJN_02918	stringent starvation protein A	294	PLCFDHLH_03842	apolipoprotein acyltransferase	276.333	IMCGPPIG_01821	membrane protein	258.667	AEPCKKLL_01986	KR domain-containing protein	302.667
EIELFIGP_02231	ABC transporter permease	359.667	GPNADHDJ_02163	N-acetylmuramoyl-L-alanine amidase	337	NIPOLPBK_02738	3-oxoacyl-ACP synthase III	335	FLFIOBJN_01822	NADH-quinone oxidoreductase subunit NuoH	293.667	PLCFDHLH_02108	DNA (cytosine-5-)-methyltransferase	276	IMCGPPIG_02821	endopeptidase La	258.667	AEPCKKLL_03104	asparagine synthase (glutamine-hydrolyzing)	301.333
EIELFIGP_01832	hypothetical protein	359.667	GPNADHDJ_03291	30S ribosomal protein S4	335.333	NIPOLPBK_03734	malate dehydrogenase	334.667	FLFIOBJN_01252	2-methylaconitate cis-trans isomerase PrpF	293.333	PLCFDHLH_03547	6-phosphogluconate dehydrogenase (decarboxylating)	275	IMCGPPIG_02785	S46 family peptidase	258	AEPCKKLL_00857	ABC transporter ATP-binding protein	300.667
EIELFIGP_02882	malate dehydrogenase	359.333	GPNADHDJ_02199	fimbrial protein	334.333	NIPOLPBK_01762	fimbrial protein	334.667	FLFIOBJN_02960	CDP-diacylglycerol--glycerol-3-phosphate 3-phosphatidyltransferase	293.333	PLCFDHLH_02746	UDP-N-acetylmuramoyl-tripeptide--D-alanyl-D- alanine ligase	274.333	IMCGPPIG_03113	cell division protein ZipA	258	AEPCKKLL_03423	putative lipid II flippase FtsW	300
EIELFIGP_03605	insulinase family protein	356.667	GPNADHDJ_01409	hypothetical protein	334	NIPOLPBK_00082	ABC transporter ATP-binding protein	333	FLFIOBJN_02856	hypothetical protein	292.333	PLCFDHLH_02806	S46 family peptidase	273.667	IMCGPPIG_04556	hypothetical protein	258	AEPCKKLL_04079	hypothetical protein	300
EIELFIGP_03674	ribonuclease G	355.667	GPNADHDJ_00727	PTS fructose subfamily transporter subunit IIA	334	NIPOLPBK_01112	KR domain-containing protein	332	FLFIOBJN_01511	antibiotic acetyltransferase	291.667	PLCFDHLH_00258	hypothetical protein	273	IMCGPPIG_02964	5-(carboxyamino)imidazole ribonucleotide synthase	257.667	AEPCKKLL_00223	dihydrolipoyl dehydrogenase	299.333
EIELFIGP_04270	oleate hydratase	355.333	GPNADHDJ_02527	3-hydroxyacyl-[acyl-carrier-protein] dehydratase FabZ	332.667	NIPOLPBK_03329	Fe/S-dependent 2-methylisocitrate dehydratase AcnD	331.667	FLFIOBJN_01850	aspartate-semialdehyde dehydrogenase	291.333	PLCFDHLH_00868	NADH-quinone oxidoreductase subunit J	272.667	IMCGPPIG_03884	DNA polymerase III subunit delta	257.667	AEPCKKLL_01892	aquaporin Z	298.667
EIELFIGP_01924	peptide deformylase	355	GPNADHDJ_02898	lysine--tRNA ligase	332.667	NIPOLPBK_02384	DNA-binding response regulator	331.333	FLFIOBJN_02344	orotate phosphoribosyltransferase	291.333	PLCFDHLH_03512	urocanate hydratase	271.667	IMCGPPIG_03320	hypothetical protein	257.333	AEPCKKLL_02209	cytochrome ubiquinol oxidase subunit I	298.667
EIELFIGP_02846	elongation factor Tu	354.667	GPNADHDJ_00553	urocanate hydratase	332.667	NIPOLPBK_01496	undecaprenyldiphospho-muramoylpentapeptide beta-N-acetylglucosaminyltransferase	331.333	FLFIOBJN_00925	hypothetical protein	289.667	PLCFDHLH_02246	DNA-binding response regulator	270.667	IMCGPPIG_04026	4-hydroxy-3-methylbut-2-enyl diphosphate reductase	257.333	AEPCKKLL_03165	pilin	298.333
EIELFIGP_00082	CDP-diacylglycerol--glycerol-3-phosphate 3-phosphatidyltransferase	354	GPNADHDJ_00971	molecular chaperone GroES	331.667	NIPOLPBK_02750	oleate hydratase	330.333	FLFIOBJN_02766	Xaa-Pro dipeptidase	288.667	PLCFDHLH_02809	SPOR domain-containing protein	270.667	IMCGPPIG_04118	ABC transporter ATP-binding protein	256.667	AEPCKKLL_03571	transcriptional regulator	298.333
EIELFIGP_01335	disulfide bond formation protein DsbD	354	GPNADHDJ_03561	VacJ family lipoprotein	331.667	NIPOLPBK_00285	nucleoside hydrolase	330	FLFIOBJN_01508	cystathionine gamma-synthase	287.667	PLCFDHLH_01000	Protein YciI	270.667	IMCGPPIG_03522	type VI secretion protein	256.333	AEPCKKLL_03816	tol-pal system-associated acyl-CoA thioesterase	298
EIELFIGP_01884	hypothetical protein	354	GPNADHDJ_03777	enoyl-[acyl-carrier-protein] reductase FabV	331.333	NIPOLPBK_03078	OmpA family lipoprotein	328.333	FLFIOBJN_03698	DNA starvation/stationary phase protection protein	287.667	PLCFDHLH_00367	aspartate aminotransferase family protein	269.667	IMCGPPIG_00871	HIT domain-containing protein	256	AEPCKKLL_03198	O-acetyl-ADP-ribose deacetylase	297.333
EIELFIGP_01577	adenosylhomocysteinase	352.333	GPNADHDJ_01891	molecular chaperone DnaJ	331.333	NIPOLPBK_03842	iron-sulfur cluster insertion protein ErpA	328.333	FLFIOBJN_00256	septum site-determining protein MinC	286.667	PLCFDHLH_04017	hypothetical protein	269.333	IMCGPPIG_00919	NADH-quinone oxidoreductase subunit D 2	256	AEPCKKLL_04006	hypothetical protein	295.667
EIELFIGP_02780	ferredoxin	352	GPNADHDJ_01231	porphyrin biosynthesis protein	331	NIPOLPBK_03204	glycosyltransferase family 1 protein	328	FLFIOBJN_00113	insulinase family protein	286.333	PLCFDHLH_03928	chemotaxis protein CheW	269	IMCGPPIG_00926	NADH-quinone oxidoreductase subunit K	256	AEPCKKLL_02095	hypothetical protein	295
EIELFIGP_04362	hypothetical protein	351	GPNADHDJ_00818	cell division protein FtsQ	330.667	NIPOLPBK_00700	shikimate dehydrogenase	327.667	FLFIOBJN_00078	isovaleryl-CoA dehydrogenase	286	PLCFDHLH_03555	D-alanyl-D-alanine carboxypeptidase	268.333	IMCGPPIG_02766	translational GTPase TypA	255	AEPCKKLL_02284	SHOCT domain-containing protein	294.667
EIELFIGP_01556	undecaprenyldiphospho-muramoylpentapeptide beta-N-acetylglucosaminyltransferase	350.667	GPNADHDJ_02685	hypothetical protein	328	NIPOLPBK_01352	heme exporter protein CcmD	325.667	FLFIOBJN_03705	penicillin-binding protein 1B	286	PLCFDHLH_01589	hypothetical protein	267	IMCGPPIG_00573	tol-pal system protein YbgF	254.667	AEPCKKLL_03039	CDP-diacylglycerol--serine O-phosphatidyltransferase	294.667
EIELFIGP_00958	hypothetical protein	350	GPNADHDJ_02858	tRNA (guanosine(37)-N1)-methyltransferase TrmD	328	NIPOLPBK_02675	tetratricopeptide repeat protein	325	FLFIOBJN_04229	ribosomal subunit interface protein	286	PLCFDHLH_00694	hypothetical protein	266.667	IMCGPPIG_00629	type II secretion system F family protein	254.333	AEPCKKLL_01503	hypothetical protein	294
EIELFIGP_04486	NADH-quinone oxidoreductase subunit C	349.333	GPNADHDJ_01933	gamma-glutamyltransferase	327.667	NIPOLPBK_01075	ABC transporter ATP-binding protein	324.333	FLFIOBJN_02090	F0F1 ATP synthase subunit A	285.333	PLCFDHLH_04166	hypothetical protein	265.667	IMCGPPIG_00893	aspartate-semialdehyde dehydrogenase	254	AEPCKKLL_00283	rod shape-determining protein	293.333
EIELFIGP_02199	ABC transporter ATP-binding protein	349	GPNADHDJ_03081	NADH-quinone oxidoreductase subunit M	326.667	NIPOLPBK_03945	TetR/AcrR family transcriptional regulator	324.333	FLFIOBJN_02459	Holliday junction ATP-dependent DNA helicase RuvB	284.667	PLCFDHLH_03048	hypothetical protein	265	IMCGPPIG_03542	UDP-N-acetylglucosamine acyltransferase	253.667	AEPCKKLL_03612	succinate dehydrogenase, hydrophobic membrane anchor protein	293.333
EIELFIGP_00404	septum site-determining protein MinC	349	GPNADHDJ_03082	NADH-quinone oxidoreductase subunit NuoN	325.667	NIPOLPBK_03287	cell division protein ZipA	324	FLFIOBJN_01174	peptide deformylase	283.333	PLCFDHLH_00814	HIT domain-containing protein	264.333	IMCGPPIG_04549	hypothetical protein	253.667	AEPCKKLL_00986	type I glutamate--ammonia ligase	293
EIELFIGP_04364	hypothetical protein	347.667	GPNADHDJ_03805	integration host factor subunit beta	325.333	NIPOLPBK_01229	2,3-bisphosphoglycerate-independent phosphoglycerate mutase	323.667	FLFIOBJN_01809	30S ribosomal protein S15	283	PLCFDHLH_00679	autotransporter domain-containing esterase	264	IMCGPPIG_03231	integrase	253	AEPCKKLL_02210	cytochrome d ubiquinol oxidase subunit II	293
EIELFIGP_01551	penicillin-binding protein 2	347.667	GPNADHDJ_02341	aquaporin Z	324.667	NIPOLPBK_01231	carbamoyl-phosphate synthase large subunit	323	FLFIOBJN_01853	50S ribosomal protein L3 N(5)-glutamine methyltransferase	282.667	PLCFDHLH_00233	pilus assembly protein PilZ	262.667	IMCGPPIG_02052	Fur family transcriptional regulator	252.667	AEPCKKLL_02490	ABC transporter ATP-binding protein	293
EIELFIGP_02364	response regulator	347.667	GPNADHDJ_04201	phosphoenolpyruvate synthase	324.667	NIPOLPBK_00966	LysR family transcriptional regulator	322.667	FLFIOBJN_02498	KR domain-containing protein	282.667	PLCFDHLH_04442	signal peptidase I	262.333	IMCGPPIG_02085	hypothetical protein	251.667	AEPCKKLL_01734	NADH-quinone oxidoreductase subunit M	292.667
EIELFIGP_03323	ATP-dependent Clp protease ATP-binding subunit ClpA	347	GPNADHDJ_01978	PhoH family protein	324	NIPOLPBK_01772	transketolase	322.667	FLFIOBJN_03343	membrane protein insertase YidC	282.667	PLCFDHLH_04531	hypothetical protein	262	IMCGPPIG_04439	signal peptidase I	250	AEPCKKLL_03673	nucleotide exchange factor GrpE	292.667
EIELFIGP_02823	ribose-phosphate diphosphokinase	346	GPNADHDJ_03536	DNA topoisomerase (ATP-hydrolyzing) subunit B	323.667	NIPOLPBK_00314	DNA-binding response regulator	321.333	FLFIOBJN_01644	hypothetical protein	282.333	PLCFDHLH_00813	hypothetical protein	261.667	IMCGPPIG_00810	SPOR domain-containing protein	249.667	AEPCKKLL_00557	Fur family transcriptional regulator	292.333
EIELFIGP_04626	hypothetical protein	345.667	GPNADHDJ_00066	membrane protein	323.667	NIPOLPBK_00134	nucleotide sugar aminotransferase	321	FLFIOBJN_00372	peptidase M20	282	PLCFDHLH_01591	cystathionine gamma-synthase	261.333	IMCGPPIG_02961	monothiol glutaredoxin, Grx4 family	249.667	AEPCKKLL_00210	carboxylesterase	291.667
EIELFIGP_02944	signal peptidase I	345.333	GPNADHDJ_01540	phosphoribosylaminoimidazolesuccinocarboxamide synthase	322.667	NIPOLPBK_01682	inorganic diphosphatase	320.667	FLFIOBJN_01011	rRNA pseudouridine synthase	282	PLCFDHLH_02805	L-threonine 3-dehydrogenase	261	IMCGPPIG_03741	hypothetical protein	249.667	AEPCKKLL_00449	aspartate aminotransferase family protein	291.667
EIELFIGP_00801	peptidase M20	344.667	GPNADHDJ_00740	hypothetical protein	321.667	NIPOLPBK_00414	bifunctional N-acetylglucosamine-1-phosphate uridyltransferase/glucosamine-1-phosphate acetyltransferase	319.667	FLFIOBJN_01490	two-component sensor histidine kinase	282	PLCFDHLH_03622	hypothetical protein	261	IMCGPPIG_00131	peptidase M20	249	AEPCKKLL_02017	CDP-diacylglycerol--glycerol-3-phosphate 3-phosphatidyltransferase	291.667
EIELFIGP_00745	XRE family transcriptional regulator	344.333	GPNADHDJ_01555	disulfide bond formation protein DsbD	321	NIPOLPBK_00305	oligopeptide transporter, OPT family	319.667	FLFIOBJN_02901	hypothetical protein	280.333	PLCFDHLH_03118	tetratricopeptide repeat protein	260.667	IMCGPPIG_00875	hypothetical protein	248.333	AEPCKKLL_00862	intercellular spreading VacJ lipoprotein	291.333
EIELFIGP_01881	carboxylesterase	344	GPNADHDJ_03650	endopeptidase La	321	NIPOLPBK_03651	lipoprotein-releasing system ATP-binding protein LolD	319.333	FLFIOBJN_00227	isoleucine--tRNA ligase	279.333	PLCFDHLH_02743	undecaprenyldiphospho-muramoylpentapeptide beta-N-acetylglucosaminyltransferase	260.333	IMCGPPIG_00262	peptidylprolyl isomerase	247.667	AEPCKKLL_02946	rRNA pseudouridine synthase	290.667
EIELFIGP_04313	FAD-dependent oxidoreductase	344	GPNADHDJ_03936	FAD-dependent oxidoreductase	320.667	NIPOLPBK_02368	CBS domain-containing protein	319	FLFIOBJN_03853	PDZ domain-containing protein	278.333	PLCFDHLH_02976	GatB/YqeY domain-containing protein	259.667	IMCGPPIG_01669	hypothetical protein	247.667	AEPCKKLL_00361	hypothetical protein	290
EIELFIGP_00887	1,4-beta-D-glucan glucohydrolase	343.667	GPNADHDJ_02071	hybrid sensor histidine kinase/response regulator	320.333	NIPOLPBK_01745	RidA family protein	318.667	FLFIOBJN_01962	putative Fe-S cluster assembly protein SufT	278	PLCFDHLH_00691	type II secretion system F family protein	259.333	IMCGPPIG_02559	N-acetyltransferase	247.333	AEPCKKLL_02130	protein-L-isoaspartate O-methyltransferase	290
EIELFIGP_03089	serine/threonine protein kinase	342.667	GPNADHDJ_03621	ribonucleoside-diphosphate reductase subunit alpha	319.333	NIPOLPBK_01855	DNA polymerase III subunit delta	317	FLFIOBJN_04082	symmetrical bis(5'-nucleosyl)-tetraphosphatase	276.667	PLCFDHLH_02254	hypothetical protein	258.667	IMCGPPIG_03873	ribonuclease G	247.333	AEPCKKLL_00817	ribosomal subunit interface protein	289.667
EIELFIGP_01083	heme exporter protein CcmD	342	GPNADHDJ_02390	pyridoxamine 5'-phosphate oxidase	319	NIPOLPBK_02514	pyridoxal phosphate-dependent aminotransferase	316	FLFIOBJN_03448	signal recognition particle protein	276.333	PLCFDHLH_03939	hypothetical protein	258.333	IMCGPPIG_00205	pilus assembly protein PilZ	247	AEPCKKLL_00882	50S ribosomal protein L34	289
EIELFIGP_03672	metalloprotease TldD	342	GPNADHDJ_03528	SGNH/GDSL hydrolase family protein	319	NIPOLPBK_00109	peptidase	315.667	FLFIOBJN_01277	L-serine ammonia-lyase	276	PLCFDHLH_00856	triose-phosphate isomerase	258.333	IMCGPPIG_00251	3-deoxy-D-manno-octulosonic acid kinase	247	AEPCKKLL_03394	S-adenosylmethionine synthase	288.667
EIELFIGP_04557	large conductance mechanosensitive channel protein MscL	340.333	GPNADHDJ_00683	hypothetical protein	318.333	NIPOLPBK_01013	protein-L-isoaspartate O-methyltransferase	315.667	FLFIOBJN_00204	type I glutamate--ammonia ligase	275.667	PLCFDHLH_00279	3-deoxy-D-manno-octulosonic acid kinase	258	IMCGPPIG_02727	UDP-N-acetylmuramoyl-L-alanyl-D-glutamate--2, 6-diaminopimelate ligase	246.667	AEPCKKLL_01982	5-(carboxyamino)imidazole ribonucleotide synthase	288.333
EIELFIGP_00446	hypothetical protein	339.667	GPNADHDJ_01834	hypothetical protein	318.333	NIPOLPBK_01233	dihydrodipicolinate reductase	315	FLFIOBJN_00080	acetyl/propionyl/methylcrotonyl-CoA carboxylase subunit alpha	275.333	PLCFDHLH_00241	[acyl-carrier-protein] S-malonyltransferase	257.333	IMCGPPIG_03622	hypothetical protein	246	AEPCKKLL_00228	ATP synthase subunit B	287.333
EIELFIGP_00856	hypothetical protein	339.667	GPNADHDJ_03564	outer membrane lipid asymmetry maintenance protein MlaD	318	NIPOLPBK_01834	hypothetical protein	315	FLFIOBJN_00253	DNA-binding response regulator	274.333	PLCFDHLH_03115	DNA topoisomerase (ATP-hydrolyzing) subunit B	256.667	IMCGPPIG_03585	ABC transporter permease	245	AEPCKKLL_01811	ribonuclease G	287.333
EIELFIGP_02279	asparagine--tRNA ligase	339.333	GPNADHDJ_02058	D-alanyl-D-alanine carboxypeptidase	317.667	NIPOLPBK_01493	UDP-N-acetylmuramoyl-tripeptide--D-alanyl-D- alanine ligase	315	FLFIOBJN_01814	ribosome maturation factor	273	PLCFDHLH_02343	Fur family transcriptional regulator	256	IMCGPPIG_04125	hypothetical protein	245	AEPCKKLL_02600	LysR family transcriptional regulator	284.667
EIELFIGP_01010	histidine ammonia-lyase	338	GPNADHDJ_02370	adenylosuccinate synthetase	316.667	NIPOLPBK_02765	hypothetical protein	313.667	FLFIOBJN_00751	lysine 6-aminotransferase	272.667	PLCFDHLH_02653	response regulator	256	IMCGPPIG_02145	alanine--tRNA ligase	244.667	AEPCKKLL_03600	4-hydroxy-3-methylbut-2-en-1-yl diphosphate synthase (flavodoxin)	284.333
EIELFIGP_04030	ribosome-binding factor A	337.667	GPNADHDJ_02376	cytochrome c biogenesis protein	316.667	NIPOLPBK_01857	leucine--tRNA ligase	313.333	FLFIOBJN_03858	aquaporin Z	272	PLCFDHLH_00742	protein TolQ	256	IMCGPPIG_02296	dihydrolipoyl dehydrogenase	244.333	AEPCKKLL_00810	BolA family transcriptional regulator	284
EIELFIGP_00021	CTP synthetase	337.333	GPNADHDJ_03533	tetratricopeptide repeat protein	316.333	NIPOLPBK_04059	symmetrical bis(5'-nucleosyl)-tetraphosphatase	313.333	FLFIOBJN_00526	chromosome partitioning protein ParB	271.333	PLCFDHLH_00879	30S ribosomal protein S15	255.667	IMCGPPIG_02723	undecaprenyldiphospho-muramoylpentapeptide beta-N-acetylglucosaminyltransferase	244.333	AEPCKKLL_00982	YbhB/YbcL family Raf kinase inhibitor-like protein	284
EIELFIGP_03250	type II secretion system F family protein	337.333	GPNADHDJ_03799	apolipoprotein acyltransferase	316	NIPOLPBK_03174	asparaginase	312.667	FLFIOBJN_01073	dihydrolipoyllysine-residue succinyltransferase	271.333	PLCFDHLH_03563	rod shape-determining protein	255.333	IMCGPPIG_01489	M3 family peptidase	243.667	AEPCKKLL_02936	heme exporter protein CcmD	283.667
EIELFIGP_03727	cyclic pyranopterin monophosphate synthase	336	GPNADHDJ_02768	cell division protein ZapA	314.667	NIPOLPBK_00364	DNA-binding protein	312	FLFIOBJN_02446	serine/threonine protein kinase	271	PLCFDHLH_04227	bifunctional aconitate hydratase 2/2-methylisocitrate dehydratase	255	IMCGPPIG_04042	N-acetylmuramoyl-L-alanine amidase	243.333	AEPCKKLL_03846	hypothetical protein	283
EIELFIGP_01558	D-alanine--D-alanine ligase	335.333	GPNADHDJ_00561	poly(hydroxyalcanoate) granule associated protein	314.333	NIPOLPBK_01490	cell division protein FtsL	311.333	FLFIOBJN_03155	amidophosphoribosyltransferase	269.667	PLCFDHLH_00128	OsmC family peroxiredoxin	254.667	IMCGPPIG_03822	hypothetical protein	243	AEPCKKLL_02733	asparaginase	282.333
EIELFIGP_02470	monothiol glutaredoxin, Grx4 family	335.333	GPNADHDJ_01962	4-hydroxy-3-methylbut-2-en-1-yl diphosphate synthase (flavodoxin)	313.667	NIPOLPBK_00668	Ax21 family protein	310	FLFIOBJN_02407	TonB-dependent siderophore receptor	269.333	PLCFDHLH_02203	regulatory protein RecX	254.333	IMCGPPIG_00145	hypothetical protein	242.333	AEPCKKLL_00679	septum site-determining protein MinC	282
EIELFIGP_00076	ABC transporter ATP-binding protein	334	GPNADHDJ_01029	NADP-dependent isocitrate dehydrogenase	313.333	NIPOLPBK_02332	phosphomannomutase/phosphoglucomutase	308.667	FLFIOBJN_02789	RidA family protein	269.333	PLCFDHLH_03931	methyl-accepting chemotaxis protein	253.667	IMCGPPIG_00230	hypothetical protein	242.333	AEPCKKLL_02964	Fe-S biogenesis protein NfuA	281
EIELFIGP_02781	gamma-glutamyltransferase	334	GPNADHDJ_00659	Holliday junction ATP-dependent DNA helicase RuvB	313	NIPOLPBK_01218	lysine--tRNA ligase	308.333	FLFIOBJN_03631	leucine--tRNA ligase	269	PLCFDHLH_02424	hypothetical protein	253.333	IMCGPPIG_00586	N-acetyltransferase	242.333	AEPCKKLL_00981	tetratricopeptide repeat protein	278.667
EIELFIGP_01234	acyl carrier protein	333.333	GPNADHDJ_02720	5-(carboxyamino)imidazole ribonucleotide synthase	312.667	NIPOLPBK_01874	RidA family protein	308.333	FLFIOBJN_00590	succinate dehydrogenase, hydrophobic membrane anchor protein	268.667	PLCFDHLH_02842	endopeptidase La	253	IMCGPPIG_03584	ABC transporter permease	242	AEPCKKLL_03838	DNA starvation/stationary phase protection protein	278.667
EIELFIGP_02196	CBS domain-containing protein	333.333	GPNADHDJ_00259	hypothetical protein	311.667	NIPOLPBK_03985	ATP-dependent Clp protease ATP-binding subunit ClpA	308	FLFIOBJN_00927	YbhB/YbcL family Raf kinase inhibitor-like protein	268.667	PLCFDHLH_03224	2,3,4,5-tetrahydropyridine-2,6-dicarboxylate N-succinyltransferase	253	IMCGPPIG_03003	ABC transporter ATP-binding protein	241.667	AEPCKKLL_02793	30S ribosomal protein S11	278
EIELFIGP_03354	chorismate synthase	333	GPNADHDJ_02056	lytic murein transglycosylase B	310.667	NIPOLPBK_02588	hypothetical protein	307.667	FLFIOBJN_01708	hypothetical protein	268.667	PLCFDHLH_04035	leucine--tRNA ligase	253	IMCGPPIG_03310	D-amino-acid dehydrogenase	241.667	AEPCKKLL_02795	DNA-directed RNA polymerase subunit alpha	278
EIELFIGP_01162	SH3 domain-containing-like protein 1	332.667	GPNADHDJ_02871	cytochrome o ubiquinol oxidase subunit III	310.333	NIPOLPBK_02626	hypothetical protein	306	FLFIOBJN_01701	histidine ammonia-lyase	268	PLCFDHLH_03117	M48 family peptidase	252.667	IMCGPPIG_01893	XRE family transcriptional regulator	241	AEPCKKLL_00278	ubiquinone/menaquinone biosynthesis C-methyltransferase UbiE	277.667
EIELFIGP_04417	aspartate aminotransferase family protein	332.333	GPNADHDJ_01698	F420H(2):quinone oxidoreductase	310	NIPOLPBK_01278	N(4)-(beta-N-acetylglucosaminyl)-L-asparaginase	305.667	FLFIOBJN_02093	ATP synthase subunit delta	268	PLCFDHLH_02276	cytochrome o ubiquinol oxidase subunit III	252.333	IMCGPPIG_00937	polyribonucleotide nucleotidyltransferase	240.667	AEPCKKLL_00423	inorganic diphosphatase	277.333
EIELFIGP_01815	tetratricopeptide repeat protein	332.333	GPNADHDJ_03993	cell envelope integrity protein TolA	309.667	NIPOLPBK_00460	hypothetical protein	304.667	FLFIOBJN_01918	elongation factor Tu	267.333	PLCFDHLH_03503	poly(hydroxyalcanoate) granule associated protein	252.333	IMCGPPIG_04458	fructose-bisphosphate aldolase class I	240.333	AEPCKKLL_02481	nitrate reductase subunit beta	277.333
EIELFIGP_04478	NADH-quinone oxidoreductase subunit K	331.667	GPNADHDJ_00874	fimbrial chaperone	309.667	NIPOLPBK_01911	RDD family protein	304.667	FLFIOBJN_03629	DNA polymerase III subunit delta	267.333	PLCFDHLH_00455	monothiol glutaredoxin, Grx4 family	252.333	IMCGPPIG_03770	lipoprotein localization protein LolB	240	AEPCKKLL_00048	30S ribosomal protein S9	277
EIELFIGP_00970	hypothetical protein	330.333	GPNADHDJ_03772	S41 family peptidase	309.667	NIPOLPBK_02834	Spore protein SP21	304.333	FLFIOBJN_03676	tol-pal system-associated acyl-CoA thioesterase	267.333	PLCFDHLH_03863	ribosome biogenesis GTPase Der	252	IMCGPPIG_03704	maleylacetoacetate isomerase	239.667	AEPCKKLL_02123	enolase	277
EIELFIGP_00456	DNA repair protein RadA	329	GPNADHDJ_03775	peptidase M28	309.333	NIPOLPBK_03025	pyruvate kinase	304	FLFIOBJN_01885	hypothetical protein	267	PLCFDHLH_01517	hypothetical protein	251.667	IMCGPPIG_03729	integration host factor subunit beta	239.333	AEPCKKLL_02983	fumarate hydratase	276.667
EIELFIGP_02619	tetratricopeptide repeat protein	328.667	GPNADHDJ_02669	sulfurtransferase	309.333	NIPOLPBK_03398	beta-hydroxydecanoyl-ACP dehydratase	302	FLFIOBJN_00262	oligopeptide transporter, OPT family	266.333	PLCFDHLH_01952	disulfide bond formation protein DsbD	251.333	IMCGPPIG_00404	hypothetical protein	237.333	AEPCKKLL_01109	two-component sensor histidine kinase	276.333
EIELFIGP_04053	M13 family peptidase	328.667	GPNADHDJ_01965	glucose-6-phosphate isomerase	309	NIPOLPBK_01362	rRNA pseudouridine synthase	301.667	FLFIOBJN_02511	carbamoyl-phosphate synthase large subunit	266.333	PLCFDHLH_00311	type IV pilus secretin PilQ	251	IMCGPPIG_04122	proline--tRNA ligase	237.333	AEPCKKLL_00636	hypothetical protein	276
EIELFIGP_01396	YihA family ribosome biogenesis GTP-binding protein	328.667	GPNADHDJ_00725	phosphoenolpyruvate--protein phosphotransferase	309	NIPOLPBK_00402	dihydrolipoyl dehydrogenase	301.333	FLFIOBJN_01959	asparaginase	265.333	PLCFDHLH_00869	NADH-quinone oxidoreductase subunit K	250.333	IMCGPPIG_03769	4-(cytidine 5'-diphospho)-2-C-methyl-D-erythritol kinase	237	AEPCKKLL_01737	NADH-quinone oxidoreductase subunit J	276
EIELFIGP_04695	1-deoxy-D-xylulose-5-phosphate synthase	328.333	GPNADHDJ_02338	RNA polymerase sigma factor RpoE	308.333	NIPOLPBK_02830	hypothetical protein	301	FLFIOBJN_01703	urocanate hydratase	265	PLCFDHLH_00684	hypothetical protein	249	IMCGPPIG_00579	tol-pal system-associated acyl-CoA thioesterase	236.667	AEPCKKLL_03224	fimbrial protein	276
EIELFIGP_03769	MBL fold metallo-hydrolase	328.333	GPNADHDJ_02082	4a-hydroxytetrahydrobiopterin dehydratase	307	NIPOLPBK_01246	hypothetical protein	299.333	FLFIOBJN_01250	alpha-2-macroglobulin family protein	264.667	PLCFDHLH_02255	succinate dehydrogenase, cytochrome b556 subunit	248.667	IMCGPPIG_01459	rRNA pseudouridine synthase	236.667	AEPCKKLL_03086	ABC transporter ATP-binding protein	275.333
EIELFIGP_00117	5-(carboxyamino)imidazole ribonucleotide synthase	328	GPNADHDJ_03865	TetR/AcrR family transcriptional regulator	307	NIPOLPBK_03836	bacterioferritin	299	FLFIOBJN_02228	hypothetical protein	264.667	PLCFDHLH_02204	alanine--tRNA ligase	248.333	IMCGPPIG_02094	hypothetical protein	236.667	AEPCKKLL_02881	N-acetylmuramoyl-L-alanine amidase	274.333
EIELFIGP_02768	lipoprotein-releasing system transmembrane subunit LolC	327.333	GPNADHDJ_01015	cell division ATP-binding protein FtsE	306.667	NIPOLPBK_00530	acetyl/propionyl/methylcrotonyl-CoA carboxylase subunit alpha	299	FLFIOBJN_03092	UMP kinase	264.667	PLCFDHLH_01593	ABC transporter ATP-binding protein	247.667	IMCGPPIG_03158	class II fumarate hydratase	236.667	AEPCKKLL_03087	ABC transporter permease	274.333
EIELFIGP_02591	STAS domain-containing protein	327	GPNADHDJ_00621	DNA polymerase III subunit epsilon	306.667	NIPOLPBK_03533	NADH-quinone oxidoreductase subunit NuoI	298	FLFIOBJN_00581	ketohydroxyglutarate aldolase	264.333	PLCFDHLH_00230	hypothetical protein	247.667	IMCGPPIG_02690	hypothetical protein	236.333	AEPCKKLL_02325	thiol:disulfide interchange protein DsbG	274
EIELFIGP_03521	hypothetical protein	326.667	GPNADHDJ_01874	protein translocase subunit SecF	306.333	NIPOLPBK_02458	energy transducer TonB	297.667	FLFIOBJN_00553	SH3 domain-containing-like protein 1	264	PLCFDHLH_02303	glycine zipper 2TM domain-containing protein	247	IMCGPPIG_00578	protein TolQ	236	AEPCKKLL_02575	hypothetical protein	273.667
EIELFIGP_04312	2-octaprenyl-6-methoxyphenyl hydroxylase	325.667	GPNADHDJ_03954	CsbD family protein	305.333	NIPOLPBK_03603	bifunctional molybdenum cofactor biosynthesis protein MoaC/MoaB	297.333	FLFIOBJN_02172	ABC transporter ATP-binding protein	263.667	PLCFDHLH_03725	secretion protein	246	IMCGPPIG_04124	CDP-diacylglycerol--serine O-phosphatidyltransferase	236	AEPCKKLL_02172	glycosyltransferase family 2 protein	273
EIELFIGP_01553	UDP-N-acetylmuramoyl-tripeptide--D-alanyl-D- alanine ligase	325.333	GPNADHDJ_02712	cytochrome c	305	NIPOLPBK_03544	ribosome-binding factor A	297.333	FLFIOBJN_00338	diaminopimelate decarboxylase	263.333	PLCFDHLH_04174	MCE family protein	246	IMCGPPIG_01456	hypothetical protein	235.333	AEPCKKLL_03042	DNA-binding protein	272.333
EIELFIGP_02180	DNA-binding response regulator	325	GPNADHDJ_01465	ribonuclease G	304	NIPOLPBK_04140	GTP cyclohydrolase I FolE	296.333	FLFIOBJN_01436	peptidase M20	263.333	PLCFDHLH_04034	lipoprotein	245.667	IMCGPPIG_03454	fimbrial protein	235.333	AEPCKKLL_02746	ribose-phosphate diphosphokinase	272
EIELFIGP_02733	hypothetical protein	324.667	GPNADHDJ_01058	aldehyde dehydrogenase family protein	303.667	NIPOLPBK_00823	acetate--CoA ligase	296	FLFIOBJN_03961	alpha/beta hydrolase	263	PLCFDHLH_00818	hypothetical protein	245.333	IMCGPPIG_00626	hypothetical protein	235	AEPCKKLL_00637	hypothetical protein	270.333
EIELFIGP_04476	NADH-quinone oxidoreductase subunit M	324.333	GPNADHDJ_01264	insulinase family protein	302.333	NIPOLPBK_00336	GTPase ObgE	294.333	FLFIOBJN_04425	IS3 family transposase	262.667	PLCFDHLH_00573	peptidoglycan-binding protein	244.667	IMCGPPIG_02299	F0F1 ATP synthase subunit A	235	AEPCKKLL_00047	50S ribosomal protein L13	269
EIELFIGP_00310	diaminopimelate decarboxylase	324	GPNADHDJ_02309	nucleoside hydrolase	302	NIPOLPBK_03292	hypothetical protein	291.667	FLFIOBJN_01811	ribosome-binding factor A	262.333	PLCFDHLH_00994	hypothetical protein	244.333	IMCGPPIG_00790	cytosol aminopeptidase	234.333	AEPCKKLL_02131	DedA family protein	269
EIELFIGP_03053	hypothetical protein	324	GPNADHDJ_00654	hypothetical protein	301.667	NIPOLPBK_02792	lipopolysaccharide assembly protein LapB	290	FLFIOBJN_03630	lipoprotein	262.333	PLCFDHLH_00186	HPr family phosphocarrier protein	243.667	IMCGPPIG_04121	DNA-binding protein	234.333	AEPCKKLL_03508	2-methylaconitate cis-trans isomerase PrpF	268.333
EIELFIGP_03710	molybdate ABC transporter permease subunit	323	GPNADHDJ_04131	N-acetylglucosamine-6-phosphate deacetylase	301.667	NIPOLPBK_01122	ClpXP protease specificity-enhancing factor	289	FLFIOBJN_00041	two-component sensor histidine kinase	261.667	PLCFDHLH_02284	signal recognition particle protein	243.667	IMCGPPIG_04010	hypothetical protein	233.667	AEPCKKLL_00654	GTPase ObgE	268
EIELFIGP_04112	RidA family protein	322.333	GPNADHDJ_02378	bacterioferritin	300.667	NIPOLPBK_01708	aspartate aminotransferase family protein	288	FLFIOBJN_00523	glycosyltransferase family 2 protein	261.333	PLCFDHLH_02177	hypothetical protein	243.333	IMCGPPIG_01771	disulfide bond formation protein DsbD	233.333	AEPCKKLL_00303	response regulator	265.333
EIELFIGP_01687	hypothetical protein	322	GPNADHDJ_03541	ribonuclease P protein component	300.333	NIPOLPBK_01687	hypothetical protein	287	FLFIOBJN_02859	hypothetical protein	261	PLCFDHLH_04022	ribonuclease G	243	IMCGPPIG_03075	UMP kinase	233.333	AEPCKKLL_02487	transcriptional regulator	263.667
EIELFIGP_01820	type I glutamate--ammonia ligase	321.667	GPNADHDJ_01993	ATP synthase subunit B	300	NIPOLPBK_01521	S-adenosylmethionine synthase	286.333	FLFIOBJN_03270	hypothetical protein	260.667	PLCFDHLH_02747	UDP-N-acetylmuramoyl-L-alanyl-D-glutamate--2, 6-diaminopimelate ligase	242	IMCGPPIG_01743	hypothetical protein	233	AEPCKKLL_03706	membrane protein	263.667
EIELFIGP_01193	hypothetical protein	321	GPNADHDJ_03885	serine/threonine dehydratase	300	NIPOLPBK_03120	tol-pal system-associated acyl-CoA thioesterase	286	FLFIOBJN_04263	CDP-diacylglycerol--serine O-phosphatidyltransferase	260.667	PLCFDHLH_01543	D-amino-acid dehydrogenase	241.667	IMCGPPIG_00147	BolA family transcriptional regulator	232.667	AEPCKKLL_03054	mannose-1-phosphate guanylyltransferase/mannose-6-phosphate isomerase	262.333
EIELFIGP_04475	NADH-quinone oxidoreductase subunit NuoN	321	GPNADHDJ_02920	elongation factor P-like protein YeiP	299.667	NIPOLPBK_01818	orotidine-5'-phosphate decarboxylase	285	FLFIOBJN_00884	hypothetical protein	260.333	PLCFDHLH_00290	peptidylprolyl isomerase	241.667	IMCGPPIG_02127	protein-L-isoaspartate O-methyltransferase	232.333	AEPCKKLL_00648	4-hydroxy-3-methylbut-2-enyl diphosphate reductase	261.667
EIELFIGP_03340	phosphoglucosamine mutase	321	GPNADHDJ_04030	DsbA family oxidoreductase	298.333	NIPOLPBK_00582	XRE family transcriptional regulator	283.667	FLFIOBJN_01509	ABC transporter permease	258.667	PLCFDHLH_03744	membrane protein	241.667	IMCGPPIG_03814	methyl-accepting chemotaxis protein	232	AEPCKKLL_01454	ATP-dependent Clp protease ATP-binding subunit ClpA	261.667
EIELFIGP_04679	pyruvate kinase	320.667	GPNADHDJ_03996	tol-pal system-associated acyl-CoA thioesterase	297.667	NIPOLPBK_02563	endopeptidase La	283.333	FLFIOBJN_00388	BolA family transcriptional regulator	258	PLCFDHLH_01766	hypothetical protein	241	IMCGPPIG_00158	PTS fructose subfamily transporter subunit IIA	231.667	AEPCKKLL_00491	arsenate reductase	261.333
EIELFIGP_01156	2-oxoglutarate dehydrogenase E1 component	320.333	GPNADHDJ_01638	alcohol dehydrogenase	296.333	NIPOLPBK_00859	oligoribonuclease	281.333	FLFIOBJN_00575	glucose-6-phosphate isomerase	258	PLCFDHLH_03279	hypothetical protein	241	IMCGPPIG_03099	hypothetical protein	231.667	AEPCKKLL_03215	transketolase	261.333
EIELFIGP_02049	cytochrome c oxidase subunit II	320.333	GPNADHDJ_01156	GMP synthase (glutamine-hydrolyzing)	296.333	NIPOLPBK_03546	30S ribosomal protein S15	280.333	FLFIOBJN_02285	DedA family protein	257.667	PLCFDHLH_03589	membrane protein	241	IMCGPPIG_02445	chromosome partitioning protein ParB	231.333	AEPCKKLL_01468	flagellar protein FlgN	260.667
EIELFIGP_01825	hypothetical protein	320.333	GPNADHDJ_03348	cystathionine gamma-synthase	295	NIPOLPBK_00178	DNA repair protein RadA	280.333	FLFIOBJN_03082	lipid-A-disaccharide synthase	257.333	PLCFDHLH_00022	GTPase ObgE	240.667	IMCGPPIG_03812	chemotaxis protein	230.667	AEPCKKLL_02119	CTP synthetase	260.667
EIELFIGP_01192	glycosyltransferase family 2 protein	319.667	GPNADHDJ_02911	dihydrodipicolinate reductase	295	NIPOLPBK_01380	Fe-S biogenesis protein NfuA	280	FLFIOBJN_00173	hypothetical protein	256.667	PLCFDHLH_00997	rRNA pseudouridine synthase	240.333	IMCGPPIG_02720	cell division protein FtsQ	230.333	AEPCKKLL_03083	glycosyl hydrolase	260.333
EIELFIGP_00127	ubiquinol-cytochrome c reductase iron-sulfur subunit	319.667	GPNADHDJ_00747	phosphoribosylformylglycinamidine cyclo-ligase	294.333	NIPOLPBK_03965	SPFH/Band 7/PHB domain protein	279.333	FLFIOBJN_01246	cytochrome c biogenesis protein	256.667	PLCFDHLH_01033	fumarate hydratase	240	IMCGPPIG_00750	peptidoglycan-binding protein	230	AEPCKKLL_03134	hypothetical protein	260
EIELFIGP_03306	flagellar protein FlgN	319.333	GPNADHDJ_01013	response regulator	294.333	NIPOLPBK_02363	class I SAM-dependent methyltransferase	278.667	FLFIOBJN_02576	aldehyde dehydrogenase family protein	256.333	PLCFDHLH_02856	LysM peptidoglycan-binding domain-containing protein	238.667	IMCGPPIG_01756	hypothetical protein	228.667	AEPCKKLL_00167	peptide deformylase	258.667
EIELFIGP_03532	lipopolysaccharide assembly protein LapB	318.667	GPNADHDJ_03979	hypothetical protein	293.333	NIPOLPBK_01081	CDP-diacylglycerol--glycerol-3-phosphate 3-phosphatidyltransferase	278	FLFIOBJN_03575	RidA family protein	256.333	PLCFDHLH_03631	MetQ/NlpA family ABC transporter substrate-binding protein	237.333	IMCGPPIG_03326	M13 family peptidase	228.667	AEPCKKLL_02142	SH3 domain-containing-like protein 1	258.667
EIELFIGP_01941	glutathione S-transferase	317.667	GPNADHDJ_03033	hypothetical protein	293	NIPOLPBK_03154	peroxiredoxin	277.667	FLFIOBJN_04303	hypothetical protein	256.333	PLCFDHLH_03042	hypothetical protein	237	IMCGPPIG_02082	Nucleoid-associated protein YejK	228.333	AEPCKKLL_02286	shikimate dehydrogenase	257.667
EIELFIGP_00226	UMP kinase	317.667	GPNADHDJ_01513	iron-sulfur cluster insertion protein ErpA	292	NIPOLPBK_03279	hypothetical protein	277.667	FLFIOBJN_02919	ClpXP protease specificity-enhancing factor	255.667	PLCFDHLH_04440	ribonuclease III	237	IMCGPPIG_04536	hypothetical protein	228.333	AEPCKKLL_03209	MBL fold metallo-hydrolase	257.667
EIELFIGP_01741	hypothetical protein	317	GPNADHDJ_01207	ParA family protein	291.333	NIPOLPBK_04192	carbon starvation protein A	277.333	FLFIOBJN_01305	NfeD family protein	255.333	PLCFDHLH_00646	orotate phosphoribosyltransferase	236.333	IMCGPPIG_02436	hypothetical protein	228	AEPCKKLL_01821	DNA polymerase III subunit delta	257.333
EIELFIGP_03243	hypothetical protein	316.667	GPNADHDJ_01751	LOG family protein	291	NIPOLPBK_04243	class II fumarate hydratase	277.333	FLFIOBJN_02673	IMP dehydrogenase	255	PLCFDHLH_04033	DNA polymerase III subunit delta	236	IMCGPPIG_02012	glycine zipper 2TM domain-containing protein	227.667	AEPCKKLL_03675	molecular chaperone DnaJ	257
EIELFIGP_03613	D-alanine--D-alanine ligase	316.333	GPNADHDJ_02780	NfeD family protein	291	NIPOLPBK_02924	aldehyde dehydrogenase family protein	276.667	FLFIOBJN_02132	ATP-dependent protease ATPase subunit HslU	254.667	PLCFDHLH_03385	hypothetical protein	235.667	IMCGPPIG_02728	penicillin-binding protein 2	227.667	AEPCKKLL_02023	ABC transporter ATP-binding protein	256.333
EIELFIGP_03788	serine/threonine dehydratase	316	GPNADHDJ_00787	ribokinase	290.333	NIPOLPBK_03929	L-serine ammonia-lyase	275.333	FLFIOBJN_02155	D-alanyl-D-alanine carboxypeptidase	254.667	PLCFDHLH_01996	iron-sulfur cluster insertion protein ErpA	235.333	IMCGPPIG_02829	cell division ATP-binding protein FtsE	227	AEPCKKLL_03419	cell division protein FtsQ	256.333
EIELFIGP_03548	ABC transporter ATP-binding protein	315	GPNADHDJ_02046	hypothetical protein	289.333	NIPOLPBK_00311	septum site-determining protein MinC	275	FLFIOBJN_01430	hypothetical protein	254.333	PLCFDHLH_01983	50S ribosomal protein L13	235	IMCGPPIG_04480	lipoprotein-releasing system ATP-binding protein LolD	227	AEPCKKLL_03794	ATP-dependent chaperone ClpB	255.667
EIELFIGP_03766	hypothetical protein	314.333	GPNADHDJ_00961	3-deoxy-7-phosphoheptulonate synthase	289	NIPOLPBK_03787	signal peptidase I	275	FLFIOBJN_01605	cell division protein FtsL	254.333	PLCFDHLH_00591	arginase	234	IMCGPPIG_01123	VOC family protein	226.667	AEPCKKLL_02011	lipid A export permease/ATP-binding protein MsbA	255.333
EIELFIGP_03181	2,3-bisphosphoglycerate-independent phosphoglycerate mutase	313.333	GPNADHDJ_01434	HIT domain-containing protein	289	NIPOLPBK_00107	Fur family transcriptional regulator	274.667	FLFIOBJN_00595	lipoprotein-releasing system transmembrane subunit LolC	254	PLCFDHLH_01582	maleylacetoacetate isomerase	233.667	IMCGPPIG_02275	DNA-binding response regulator	226.667	AEPCKKLL_03085	antibiotic acetyltransferase	254.333
EIELFIGP_01504	hypothetical protein	313.333	GPNADHDJ_03333	electron transfer flavoprotein subunit alpha	288.333	NIPOLPBK_03846	membrane protein	274	FLFIOBJN_01178	polymerase	253.333	PLCFDHLH_00303	transketolase	233.667	IMCGPPIG_01985	cytochrome o ubiquinol oxidase subunit III	226.333	AEPCKKLL_01691	1-deoxy-D-xylulose-5-phosphate synthase	253.667
EIELFIGP_02216	mannose-1-phosphate guanylyltransferase/mannose-6-phosphate isomerase	312.667	GPNADHDJ_03517	hypothetical protein	288.333	NIPOLPBK_03331	methylisocitrate lyase	273.667	FLFIOBJN_01476	class I SAM-dependent methyltransferase	253.333	PLCFDHLH_04139	slipin family protein	233.667	IMCGPPIG_03833	aspartate/tyrosine/aromatic aminotransferase	226	AEPCKKLL_03168	dephospho-CoA kinase	253.333
EIELFIGP_02295	multidrug efflux RND transporter permease subunit	312.667	GPNADHDJ_03300	translational GTPase TypA	288.333	NIPOLPBK_04127	dipeptide epimerase	273.333	FLFIOBJN_03165	rRNA pseudouridine synthase	253.333	PLCFDHLH_00886	threonine--tRNA ligase	233.667	IMCGPPIG_00654	alanine:cation symporter family protein	225.333	AEPCKKLL_00582	EamA family transporter	253
EIELFIGP_04517	CDP-diacylglycerol--serine O-phosphatidyltransferase	311.333	GPNADHDJ_01266	3-oxoacyl-ACP synthase III	287.667	NIPOLPBK_01324	argininosuccinate synthase	272.667	FLFIOBJN_04115	ATP-dependent Clp protease ATP-binding subunit ClpA	253.333	PLCFDHLH_03489	integrase	233.333	IMCGPPIG_02724	putative lipid II flippase FtsW	225	AEPCKKLL_01485	apolipoprotein acyltransferase	253
EIELFIGP_01979	hypothetical protein	310.667	GPNADHDJ_03381	protein-L-isoaspartate O-methyltransferase	287.333	NIPOLPBK_01491	penicillin-binding protein 2	272.667	FLFIOBJN_04234	HPr family phosphocarrier protein	253	PLCFDHLH_03085	ABC transporter ATP-binding protein	232.667	IMCGPPIG_04441	ribonuclease III	224.333	AEPCKKLL_03413	M23 family peptidase	253
EIELFIGP_03352	aspartate-semialdehyde dehydrogenase	309.667	GPNADHDJ_03352	membrane protein	286.667	NIPOLPBK_02662	L-threonine 3-dehydrogenase	272.333	FLFIOBJN_01574	hypothetical protein	252.333	PLCFDHLH_03950	aspartate/tyrosine/aromatic aminotransferase	232.333	IMCGPPIG_03378	hypothetical protein	223.333	AEPCKKLL_03429	16S rRNA (cytosine(1402)-N(4))-methyltransferase RsmH	253
EIELFIGP_00844	arginine--tRNA ligase	309	GPNADHDJ_01174	recombination-associated protein RdgC	286	NIPOLPBK_00173	signal recognition particle protein	272	FLFIOBJN_00576	DNA-binding response regulator	252	PLCFDHLH_03260	hypothetical protein	231.667	IMCGPPIG_00214	serine/threonine protein kinase	222.667	AEPCKKLL_01839	RidA family protein	250.667
EIELFIGP_04365	blue light sensor protein	309	GPNADHDJ_04130	SIS domain-containing protein	286	NIPOLPBK_02800	apolipoprotein acyltransferase	271.667	FLFIOBJN_01261	hypothetical protein	252	PLCFDHLH_03430	thiol:disulfide interchange protein DsbG	230.333	IMCGPPIG_00922	NADH-quinone oxidoreductase subunit G	222.667	AEPCKKLL_01638	hypothetical protein	250
EIELFIGP_03184	carbamoyl-phosphate synthase small subunit	309	GPNADHDJ_03473	aspartate/tyrosine/aromatic aminotransferase	285.667	NIPOLPBK_03121	protein TolQ	271.667	FLFIOBJN_02502	ferrous iron transport protein A	251.333	PLCFDHLH_04172	ABC transporter permease	230.333	IMCGPPIG_02834	transcriptional regulator	222	AEPCKKLL_00217	MetQ/NlpA family ABC transporter substrate-binding protein	249.333
EIELFIGP_03651	hypothetical protein	309	GPNADHDJ_00955	glutathione S-transferase	285.333	NIPOLPBK_01125	cytochrome b	271.333	FLFIOBJN_00602	molecular chaperone HtpG	249.333	PLCFDHLH_00810	TonB-dependent receptor	230.333	IMCGPPIG_00630	prepilin peptidase	221.333	AEPCKKLL_02075	hypothetical protein	247.667
EIELFIGP_04331	glutamate--tRNA ligase	308	GPNADHDJ_04117	hypothetical protein	285.333	NIPOLPBK_03637	ketohydroxyglutarate aldolase	270.333	FLFIOBJN_03440	crossover junction endodeoxyribonuclease RuvC	248.667	PLCFDHLH_02720	adenosylhomocysteinase	229.667	IMCGPPIG_01988	DNA repair protein RadA	221.333	AEPCKKLL_00769	SET domain-containing protein-lysine N-methyltransferase	247
EIELFIGP_04212	cell division ATP-binding protein FtsE	307.667	GPNADHDJ_01215	YbhB/YbcL family Raf kinase inhibitor-like protein	284.667	NIPOLPBK_01907	LysM peptidoglycan-binding domain-containing protein	270.333	FLFIOBJN_01168	DNA topoisomerase I	248.333	PLCFDHLH_01951	peptide MFS transporter	229.333	IMCGPPIG_02947	hypothetical protein	221.333	AEPCKKLL_00821	PTS fructose subfamily transporter subunit IIA	246.333
EIELFIGP_01925	LysM peptidoglycan-binding domain-containing protein	307.667	GPNADHDJ_01964	DNA-binding response regulator	284.333	NIPOLPBK_01024	CTP synthetase	269.667	FLFIOBJN_03009	TldD/PmbA family protein	248.333	PLCFDHLH_00598	peptidase M20	229.333	IMCGPPIG_02247	cytochrome c biogenesis protein	221	AEPCKKLL_00622	signal recognition particle protein	246
EIELFIGP_03337	glycosyltransferase family 1 protein	305	GPNADHDJ_01353	NUDIX hydrolase	284.333	NIPOLPBK_03831	30S ribosomal protein S9	269.333	FLFIOBJN_01746	carbonate dehydratase	247.333	PLCFDHLH_02744	putative lipid II flippase FtsW	229	IMCGPPIG_02971	stringent starvation protein A	221	AEPCKKLL_01738	NADH-quinone oxidoreductase subunit NuoI	246
EIELFIGP_00447	hypothetical protein	304	GPNADHDJ_03357	maleylacetoacetate isomerase	284	NIPOLPBK_01989	cell division ATP-binding protein FtsE	269.333	FLFIOBJN_02171	ABC transporter permease	247.333	PLCFDHLH_02330	2,3-bisphosphoglycerate-dependent phosphoglycerate mutase	228.667	IMCGPPIG_02083	hypothetical protein	220.333	AEPCKKLL_03383	ribokinase	246
EIELFIGP_04033	ribosome maturation factor	303	GPNADHDJ_00681	pilus assembly protein PilZ	284	NIPOLPBK_02769	hypothetical protein	268.667	FLFIOBJN_00564	4-hydroxy-tetrahydrodipicolinate synthase	246.667	PLCFDHLH_03344	cytochrome c biogenesis protein	228.667	IMCGPPIG_02116	CTP synthetase	219	AEPCKKLL_00428	hypothetical protein	245.667
EIELFIGP_02238	histidine ammonia-lyase	302.667	GPNADHDJ_03923	asparaginase	283.667	NIPOLPBK_03896	sigma-54-dependent Fis family transcriptional regulator	268.333	FLFIOBJN_03068	iron-sulfur cluster insertion protein ErpA	246.333	PLCFDHLH_04247	lysine 6-aminotransferase	228.667	IMCGPPIG_02218	L-serine ammonia-lyase	219	AEPCKKLL_00755	octaprenyl-diphosphate synthase	245.667
EIELFIGP_01581	S-adenosylmethionine synthase	301.667	GPNADHDJ_01945	lipoprotein-releasing system transmembrane subunit LolC	283.667	NIPOLPBK_00332	acyl-CoA thioesterase	267.667	FLFIOBJN_02306	GatB/YqeY domain-containing protein	245.333	PLCFDHLH_03312	cell division protein ZipA	228	IMCGPPIG_04472	hypothetical protein	218.667	AEPCKKLL_02633	hypothetical protein	245.667
EIELFIGP_03224	ribosomal subunit interface protein	301.333	GPNADHDJ_01733	MotA/TolQ/ExbB proton channel family protein	283.333	NIPOLPBK_02173	hypothetical protein	267.667	FLFIOBJN_00522	hypothetical protein	244.667	PLCFDHLH_03637	TldD/PmbA family protein	228	IMCGPPIG_03336	hypothetical protein	218.333	AEPCKKLL_03583	PhoH family protein	245.333
EIELFIGP_01306	S-adenosylmethionine decarboxylase proenzyme	301.333	GPNADHDJ_02033	ATP-dependent protease ATPase subunit HslU	283	NIPOLPBK_00480	6-phosphogluconate dehydrogenase (decarboxylating)	267	FLFIOBJN_00728	SsrA-binding protein	244.667	PLCFDHLH_03929	chemotaxis protein	227.667	IMCGPPIG_04379	cardiolipin synthase	218	AEPCKKLL_01931	sulfurtransferase	245
EIELFIGP_03712	transcriptional regulator	301.333	GPNADHDJ_01017	RNA helicase	283	NIPOLPBK_01835	CDP-diacylglycerol--serine O-phosphatidyltransferase	266.667	FLFIOBJN_01535	electron transfer flavoprotein subunit beta/FixA family protein	244.667	PLCFDHLH_03706	carbamoyl-phosphate synthase small subunit	227.333	IMCGPPIG_00098	diaminopimelate decarboxylase	217.667	AEPCKKLL_01972	ubiquinol-cytochrome c reductase iron-sulfur subunit	245
EIELFIGP_04093	RNA polymerase-associated protein RapA	301	GPNADHDJ_02218	RidA family protein	282	NIPOLPBK_00471	D-alanyl-D-alanine carboxypeptidase	266.667	FLFIOBJN_01832	triose-phosphate isomerase	243.667	PLCFDHLH_01752	L-serine ammonia-lyase	227	IMCGPPIG_04226	ParA family protein	217.667	AEPCKKLL_02636	hypothetical protein	245
EIELFIGP_04300	thymidylate synthase	300.667	GPNADHDJ_04015	acetyl-CoA C-acyltransferase	280.667	NIPOLPBK_02339	electron transfer flavoprotein subunit beta/FixA family protein	266.667	FLFIOBJN_01632	adenosylhomocysteinase	243.333	PLCFDHLH_02083	stringent starvation protein A	226.667	IMCGPPIG_03695	cystathionine gamma-synthase	217.333	AEPCKKLL_01749	triose-phosphate isomerase	244.667
EIELFIGP_03965	thiol:disulfide interchange protein DsbG	300.333	GPNADHDJ_02145	M23 family peptidase	280.667	NIPOLPBK_00485	hybrid sensor histidine kinase/response regulator	266.667	FLFIOBJN_03677	protein TolQ	243.333	PLCFDHLH_00375	RHS repeat protein	225.667	IMCGPPIG_00891	chorismate synthase	217	AEPCKKLL_00086	RNA helicase	244
EIELFIGP_00234	3-hydroxyacyl-[acyl-carrier-protein] dehydratase FabZ	300	GPNADHDJ_00420	hypothetical protein	279.667	NIPOLPBK_00532	isovaleryl-CoA dehydrogenase	266.667	FLFIOBJN_01306	SPFH/Band 7/PHB domain protein	243	PLCFDHLH_02084	ClpXP protease specificity-enhancing factor	225	IMCGPPIG_03402	carbamoyl-phosphate synthase small subunit	217	AEPCKKLL_03158	NAD+ synthase	244
EIELFIGP_02194	hypothetical protein	299.333	GPNADHDJ_01143	hypothetical protein	279.667	NIPOLPBK_01715	hypothetical protein	266.333	FLFIOBJN_00226	lipoprotein signal peptidase	242.333	PLCFDHLH_02090	5-(carboxyamino)imidazole ribonucleotide synthase	225	IMCGPPIG_04456	haloacid dehalogenase	217	AEPCKKLL_03617	lipoprotein-releasing system transmembrane subunit LolC	244
EIELFIGP_03079	pilus assembly protein PilZ	298	GPNADHDJ_03380	membrane protein	279.667	NIPOLPBK_03275	3-hydroxyanthranilate 3,4-dioxygenase	265.667	FLFIOBJN_04286	alanine--tRNA ligase	242	PLCFDHLH_00806	M13 family peptidase	225	IMCGPPIG_02280	carbon starvation protein A	216.667	AEPCKKLL_01477	ABC transporter ATP-binding protein	243.333
EIELFIGP_02638	hypothetical protein	296.333	GPNADHDJ_01354	hypothetical protein	279	NIPOLPBK_02996	hypothetical protein	264.667	FLFIOBJN_03351	amino acid permease	241.667	PLCFDHLH_03058	YbhB/YbcL family Raf kinase inhibitor-like protein	224.667	IMCGPPIG_02365	D-alanyl-D-alanine carboxypeptidase	216.333	AEPCKKLL_02365	decarboxylase	243.333
EIELFIGP_02124	multidrug transporter subunit MdtJ	296.333	GPNADHDJ_00347	SHOCT domain-containing protein	279	NIPOLPBK_00237	octaprenyl-diphosphate synthase	263.667	FLFIOBJN_02167	response regulator	240.667	PLCFDHLH_04109	lipoprotein localization protein LolB	224.667	IMCGPPIG_02970	ClpXP protease specificity-enhancing factor	216.333	AEPCKKLL_01815	TonB-dependent receptor	243
EIELFIGP_02466	pyridoxal phosphate-dependent aminotransferase	295.667	GPNADHDJ_02907	2,3-bisphosphoglycerate-independent phosphoglycerate mutase	278.667	NIPOLPBK_01414	glutathione S-transferase family protein	262.667	FLFIOBJN_02268	inorganic phosphate transporter	240.333	PLCFDHLH_00437	NADP-dependent malic enzyme	224.667	IMCGPPIG_00815	dUTP diphosphatase	216	AEPCKKLL_00150	glutathione S-transferase	242.333
EIELFIGP_03871	SsrA-binding protein	295.333	GPNADHDJ_03304	propionate--CoA ligase	278.667	NIPOLPBK_03149	penicillin-binding protein 1B	261	FLFIOBJN_01417	RNA helicase	240	PLCFDHLH_00769	hypothetical protein	224.667	IMCGPPIG_03750	GMP synthase (glutamine-hydrolyzing)	216	AEPCKKLL_01171	arginine--tRNA ligase	242.333
EIELFIGP_00494	hypothetical protein	295	GPNADHDJ_01950	succinate dehydrogenase, hydrophobic membrane anchor protein	278.333	NIPOLPBK_02333	mannose-1-phosphate guanylyltransferase/mannose-6-phosphate isomerase	260.667	FLFIOBJN_04045	haloacid dehalogenase	240	PLCFDHLH_00861	NADH-quinone oxidoreductase subunit C	224.667	IMCGPPIG_02051	glutamate--tRNA ligase	215.333	AEPCKKLL_00815	LPS export ABC transporter ATP-binding protein	241.667
EIELFIGP_01450	rod shape-determining protein	295	GPNADHDJ_01869	autotransporter domain-containing esterase	278	NIPOLPBK_01247	nuclear transport factor 2 family protein	260.667	FLFIOBJN_00122	peptidoglycan-binding protein	239.667	PLCFDHLH_04167	CDP-diacylglycerol--serine O-phosphatidyltransferase	224.333	IMCGPPIG_04119	ABC transporter permease	215.333	AEPCKKLL_03570	chemotaxis protein	241.667
EIELFIGP_03990	inorganic diphosphatase	294	GPNADHDJ_02815	response regulator	277	NIPOLPBK_01518	dipeptidyl aminopeptidase	260.333	FLFIOBJN_02692	oleate hydratase	239	PLCFDHLH_02860	RDD family protein	224	IMCGPPIG_00823	orotate phosphoribosyltransferase	215	AEPCKKLL_00759	hypothetical protein	241
EIELFIGP_01928	hypothetical protein	294	GPNADHDJ_02289	DNA-binding response regulator	276.667	NIPOLPBK_00040	succinyl-diaminopimelate desuccinylase	260.333	FLFIOBJN_02954	lipid A export permease/ATP-binding protein MsbA	238.667	PLCFDHLH_03110	ribonuclease P protein component	224	IMCGPPIG_04204	superoxide dismutase family protein	214.667	AEPCKKLL_02848	membrane protein	241
EIELFIGP_03492	fimbrial protein	293.333	GPNADHDJ_04260	MetQ/NlpA family ABC transporter substrate-binding protein	276.667	NIPOLPBK_01994	TonB-dependent receptor	260.333	FLFIOBJN_00928	tetratricopeptide repeat protein	238	PLCFDHLH_00520	isovaleryl-CoA dehydrogenase	223.667	IMCGPPIG_01495	fumarate hydratase	213.333	AEPCKKLL_03227	pilus assembly protein PilM	241
EIELFIGP_01737	crossover junction endodeoxyribonuclease RuvC	293	GPNADHDJ_00563	FHA domain-containing protein	276	NIPOLPBK_01856	lipoprotein	260	FLFIOBJN_04046	pyruvate kinase	238	PLCFDHLH_03578	ATP-dependent protease ATPase subunit HslU	223.333	IMCGPPIG_03526	conjugative transfer protein	213.333	AEPCKKLL_03573	protein PilI	240
EIELFIGP_01541	YraN family protein	293	GPNADHDJ_02107	heme exporter protein CcmD	275.333	NIPOLPBK_03116	crossover junction endodeoxyribonuclease RuvC	259.667	FLFIOBJN_02662	fimbrial protein	237.667	PLCFDHLH_04025	energy transducer TonB	222.333	IMCGPPIG_04479	lipoprotein-releasing system transmembrane subunit LolC	213.333	AEPCKKLL_01137	TonB-dependent receptor	239.333
EIELFIGP_01863	ATP synthase subunit B	292.667	GPNADHDJ_02863	signal recognition particle protein	275.333	NIPOLPBK_02990	type II secretion system F family protein	259.333	FLFIOBJN_02406	PepSY domain-containing protein	237.333	PLCFDHLH_04556	hypothetical protein	222.333	IMCGPPIG_03697	hypothetical protein	213	AEPCKKLL_02700	FAD-dependent oxidoreductase	239.333
EIELFIGP_01027	DNA mismatch repair endonuclease MutL	292.333	GPNADHDJ_01951	succinate dehydrogenase, cytochrome b556 subunit	275.333	NIPOLPBK_00874	hypothetical protein	258.667	FLFIOBJN_04386	membrane protein	237.333	PLCFDHLH_01024	N-acetyltransferase	222.333	IMCGPPIG_02118	hypothetical protein	212.667	AEPCKKLL_00291	D-alanyl-D-alanine carboxypeptidase	238.667
EIELFIGP_02032	tRNA (adenosine(37)-N6)-threonylcarbamoyltransferase complex transferase subunit TsaD	292.333	GPNADHDJ_02295	hypothetical protein	274	NIPOLPBK_01459	hypothetical protein	258.667	FLFIOBJN_03299	aspartate aminotransferase family protein	236.667	PLCFDHLH_01956	homogentisate 1,2-dioxygenase	221	IMCGPPIG_04470	DNA-directed RNA polymerase subunit beta	211.667	AEPCKKLL_03008	dihydrolipoyllysine-residue succinyltransferase	238.667
EIELFIGP_02998	hypothetical protein	291.667	GPNADHDJ_03969	two-component sensor histidine kinase	274	NIPOLPBK_03176	NAD(P)H:quinone oxidoreductase	258.667	FLFIOBJN_00039	hypothetical protein	236.333	PLCFDHLH_01725	hypothetical protein	220.667	IMCGPPIG_01174	DNA-binding response regulator	211.333	AEPCKKLL_01653	carbamoyl-phosphate synthase large subunit	237.667
EIELFIGP_02778	phosphopantetheine adenylyltransferase	291.667	GPNADHDJ_03208	dUTP diphosphatase	273.667	NIPOLPBK_00768	acyl carrier protein	258	FLFIOBJN_03040	phosphoribosylaminoimidazolesuccinocarboxamide synthase	236	PLCFDHLH_02342	glutamate--tRNA ligase	220.667	IMCGPPIG_03791	hypothetical protein	210.667	AEPCKKLL_03202	haloacid dehalogenase	236.333
EIELFIGP_00779	two-component sensor histidine kinase	291.333	GPNADHDJ_01586	hypothetical protein	273.667	NIPOLPBK_03029	protein translocase subunit SecD	257.667	FLFIOBJN_04064	peptide-methionine (S)-S-oxide reductase MsrA	235	PLCFDHLH_02934	cell division ATP-binding protein FtsE	220.667	IMCGPPIG_00403	RHS repeat protein	210.333	AEPCKKLL_01189	membrane protein	236
EIELFIGP_04434	hypothetical protein	290	GPNADHDJ_03862	hypothetical protein	273	NIPOLPBK_03408	D-amino-acid dehydrogenase	257.333	FLFIOBJN_03135	membrane protein	234.333	PLCFDHLH_04518	transcription termination factor Rho	220.667	IMCGPPIG_01033	thiol:disulfide interchange protein DsbG	209.667	AEPCKKLL_01823	leucine--tRNA ligase	236
EIELFIGP_03810	penicillin-binding protein 1B	289.667	GPNADHDJ_02172	fructose-bisphosphate aldolase class I	272.333	NIPOLPBK_01019	cell division protein FtsB	256.667	FLFIOBJN_00517	hypothetical protein	234	PLCFDHLH_02433	chromosome partitioning protein ParB	220.333	IMCGPPIG_02128	DedA family protein	209.667	AEPCKKLL_00860	organic solvent ABC transporter	235.667
EIELFIGP_01554	phospho-N-acetylmuramoyl-pentapeptide- transferase	289.667	GPNADHDJ_03666	carboxymuconolactone decarboxylase family protein	272	NIPOLPBK_03218	fimbrial protein FimV	256.667	FLFIOBJN_01325	membrane protein	234	PLCFDHLH_03557	lytic murein transglycosylase B	220.333	IMCGPPIG_03478	TldD/PmbA family protein	209.667	AEPCKKLL_00372	pyridoxal phosphate-dependent aminotransferase	235
EIELFIGP_03232	autotransporter domain-containing esterase	289.333	GPNADHDJ_02975	beta-ketoacyl-[acyl-carrier-protein] synthase I	271.667	NIPOLPBK_01494	phospho-N-acetylmuramoyl-pentapeptide- transferase	256.667	FLFIOBJN_04133	hypothetical protein	233.333	PLCFDHLH_03889	autotransporter domain-containing protein	220.333	IMCGPPIG_03624	autotransporter domain-containing protein	209.333	AEPCKKLL_03808	hypothetical protein	235
EIELFIGP_01818	hypothetical protein	289.333	GPNADHDJ_02094	LacI family transcriptional regulator	271	NIPOLPBK_03026	haloacid dehalogenase	255.333	FLFIOBJN_01983	transaldolase	233	PLCFDHLH_01111	VOC family protein	219.667	IMCGPPIG_00575	Tol-Pal system beta propeller repeat protein TolB	209	AEPCKKLL_01752	glycosyltransferase family 1 protein	234.667
EIELFIGP_03087	3-oxoacyl-ACP reductase FabG	289	GPNADHDJ_03347	ABC transporter permease	270.667	NIPOLPBK_00812	NAD-dependent epimerase	255	FLFIOBJN_03263	hypothetical protein	231.667	PLCFDHLH_02144	hypothetical protein	219.333	IMCGPPIG_00653	rRNA methyltransferase	209	AEPCKKLL_00324	SseB family protein	234
EIELFIGP_01093	rRNA pseudouridine synthase	289	GPNADHDJ_00438	hypothetical protein	270.667	NIPOLPBK_01924	NYN domain-containing protein	254.333	FLFIOBJN_00186	hypothetical protein	231	PLCFDHLH_02802	hypothetical protein	219.333	IMCGPPIG_03457	type IV pilus secretin PilQ	209	AEPCKKLL_00542	RNA helicase	234
EIELFIGP_00167	sulfurtransferase	289	GPNADHDJ_01780	prepilin peptidase	270.667	NIPOLPBK_00954	hypothetical protein	253.667	FLFIOBJN_00442	hypothetical protein	231	PLCFDHLH_03880	hypothetical protein	219	IMCGPPIG_01806	RNA pyrophosphohydrolase	208.667	AEPCKKLL_03275	hypothetical protein	234
EIELFIGP_01028	hypothetical protein	288.333	GPNADHDJ_02550	succinyl-diaminopimelate desuccinylase	270.667	NIPOLPBK_00369	hypothetical protein	253.333	FLFIOBJN_04227	LPS export ABC transporter ATP-binding protein	230.333	PLCFDHLH_00016	4-hydroxy-3-methylbut-2-enyl diphosphate reductase	218.667	IMCGPPIG_03696	CBS domain-containing protein	208.667	AEPCKKLL_00280	hypothetical protein	233.667
EIELFIGP_02819	tetratricopeptide repeat protein	288.333	GPNADHDJ_00733	LPS export ABC transporter ATP-binding protein	270.333	NIPOLPBK_04025	outer membrane lipid asymmetry maintenance protein MlaD	252.333	FLFIOBJN_00481	acyl carrier protein	230	PLCFDHLH_00931	N-acetylmuramoyl-L-alanine amidase	218.667	IMCGPPIG_02992	GTP cyclohydrolase I FolE	208	AEPCKKLL_03819	cell envelope integrity protein TolA	233.667
EIELFIGP_00461	signal recognition particle protein	286.667	GPNADHDJ_03574	response regulator	269.667	NIPOLPBK_02467	ribonuclease P protein component	251.667	FLFIOBJN_01541	mannose-1-phosphate guanylyltransferase/mannose-6-phosphate isomerase	230	PLCFDHLH_02089	5-(carboxyamino)imidazole ribonucleotide mutase	218.333	IMCGPPIG_02072	ATP-binding protein	207	AEPCKKLL_03226	fimbrial protein	233.333
EIELFIGP_03764	hypothetical protein	285.333	GPNADHDJ_03701	hypothetical protein	269	NIPOLPBK_01244	KR domain-containing protein	251.333	FLFIOBJN_02915	ubiquinol-cytochrome c reductase iron-sulfur subunit	229.667	PLCFDHLH_00259	OmpA family protein	218.333	IMCGPPIG_00167	aspartate carbamoyltransferase	206.667	AEPCKKLL_03532	L-serine ammonia-lyase	233.333
EIELFIGP_03624	acyltransferase	284.667	GPNADHDJ_03079	NADH-quinone oxidoreductase subunit K	269	NIPOLPBK_01981	phosphoribosylamine--glycine ligase	251.333	FLFIOBJN_00009	TonB-dependent receptor	229.333	PLCFDHLH_01544	alanine racemase	217.667	IMCGPPIG_02446	ParA family protein	206.333	AEPCKKLL_00337	YihA family ribosome biogenesis GTP-binding protein	233
EIELFIGP_01336	peptide MFS transporter	284.333	GPNADHDJ_00895	DNA-binding response regulator	268.667	NIPOLPBK_03326	2-methylaconitate cis-trans isomerase PrpF	250.333	FLFIOBJN_01979	peroxiredoxin	229.333	PLCFDHLH_02142	hypothetical protein	217.667	IMCGPPIG_02790	amidophosphoribosyltransferase	205.667	AEPCKKLL_00830	YqgE/AlgH family protein	233
EIELFIGP_04065	asparaginase	284	GPNADHDJ_02190	hypothetical protein	268.333	NIPOLPBK_00819	exodeoxyribonuclease III	250.333	FLFIOBJN_03436	hypothetical protein	229.333	PLCFDHLH_03222	arsenate reductase	217.667	IMCGPPIG_02917	CDP-diacylglycerol--glycerol-3-phosphate 3-phosphatidyltransferase	205.667	AEPCKKLL_04080	hypothetical protein	233
EIELFIGP_04366	hypothetical protein	284	GPNADHDJ_03212	arginine--tRNA ligase	267.667	NIPOLPBK_00708	membrane protein	250	FLFIOBJN_03649	phenylalanine 4-monooxygenase	229.333	PLCFDHLH_04377	cardiolipin synthase	217.667	IMCGPPIG_04032	GTPase ObgE	205.667	AEPCKKLL_01651	dihydrodipicolinate reductase	232.667
EIELFIGP_00019	hypothetical protein	283	GPNADHDJ_03622	ribonucleoside-diphosphate reductase	267.667	NIPOLPBK_01314	phytoene synthase	249.667	FLFIOBJN_04349	hydroxyacylglutathione hydrolase	229	PLCFDHLH_00690	prepilin peptidase	217.667	IMCGPPIG_00621	NAD+ synthase	205.333	AEPCKKLL_00903	aspartate/tyrosine/aromatic aminotransferase	232.333
EIELFIGP_03648	hypothetical protein	282.333	GPNADHDJ_03076	NADH-quinone oxidoreductase subunit NuoH	267.333	NIPOLPBK_02175	hypothetical protein	249.333	FLFIOBJN_02070	thiol:disulfide interchange protein DsbG	227.333	PLCFDHLH_00745	Tol-Pal system beta propeller repeat protein TolB	217.667	IMCGPPIG_01770	peptide MFS transporter	204.667	AEPCKKLL_01718	threonine--tRNA ligase	232
EIELFIGP_00968	Spore protein SP21	282.333	GPNADHDJ_02698	hypothetical protein	267	NIPOLPBK_00657	cytosol aminopeptidase	249	FLFIOBJN_03156	colicin V biosynthesis protein	227.333	PLCFDHLH_00867	NADH-quinone oxidoreductase subunit NuoI	217.667	IMCGPPIG_03636	hypothetical protein	204.333	AEPCKKLL_03782	hypothetical protein	232
EIELFIGP_03685	lipoprotein	282	GPNADHDJ_02533	di-trans,poly-cis-decaprenylcistransferase	266.667	NIPOLPBK_03183	tetratricopeptide repeat protein	249	FLFIOBJN_02357	arginine--tRNA ligase	226.667	PLCFDHLH_02363	ATP-binding protein	217.333	IMCGPPIG_02689	ribokinase	204	AEPCKKLL_00490	succinyl-diaminopimelate desuccinylase	231.667
EIELFIGP_02076	decarboxylase	281.667	GPNADHDJ_03439	thiol:disulfide interchange protein DsbG	266.667	NIPOLPBK_00837	twin-arginine translocase subunit TatC	249	FLFIOBJN_03164	hypothetical protein	226.667	PLCFDHLH_02472	SsrA-binding protein	217.333	IMCGPPIG_03005	outer membrane lipid asymmetry maintenance protein MlaD	203.333	AEPCKKLL_01780	HIT domain-containing protein	231.667
EIELFIGP_00017	enolase	281	GPNADHDJ_03992	Tol-Pal system beta propeller repeat protein TolB	266.667	NIPOLPBK_03962	nucleoside triphosphate pyrophosphohydrolase	248.333	FLFIOBJN_00192	hypothetical protein	226	PLCFDHLH_02811	amidophosphoribosyltransferase	217	IMCGPPIG_00323	monothiol glutaredoxin, Grx4 family	202.667	AEPCKKLL_02728	NADP transhydrogenase subunit alpha	231.667
EIELFIGP_02721	N(4)-(beta-N-acetylglucosaminyl)-L-asparaginase	279.667	GPNADHDJ_02793	protein PilI	266.333	NIPOLPBK_01076	ABC transporter permease	248	FLFIOBJN_02436	pilus assembly protein PilZ	226	PLCFDHLH_00655	pyruvate kinase	216.667	IMCGPPIG_01542	lysine--tRNA ligase	202.667	AEPCKKLL_01493	lipopolysaccharide assembly protein LapB	231.333
EIELFIGP_02644	phenylalanine 4-monooxygenase	278.333	GPNADHDJ_02096	Protein YciI	266.333	NIPOLPBK_02438	hypothetical protein	248	FLFIOBJN_02304	tRNA (adenosine(37)-N6)-threonylcarbamoyltransferase complex transferase subunit TsaD	225.667	PLCFDHLH_00194	aspartate carbamoyltransferase	216.333	IMCGPPIG_01798	cAMP-activated global transcriptional regulator CRP	202.667	AEPCKKLL_00317	N-acetylglucosamine-6-phosphate deacetylase	230.667
EIELFIGP_03183	carbamoyl-phosphate synthase large subunit	278.333	GPNADHDJ_02731	inorganic diphosphatase	266	NIPOLPBK_04256	hypothetical protein	248	FLFIOBJN_00731	outer membrane protein assembly factor BamE	225	PLCFDHLH_03074	GTP cyclohydrolase I FolE	216.333	IMCGPPIG_00448	hypothetical protein	202.333	AEPCKKLL_00163	hypothetical protein	230.333
EIELFIGP_03709	ABC transporter ATP-binding protein	278	GPNADHDJ_02909	carbamoyl-phosphate synthase large subunit	265.667	NIPOLPBK_01845	ribonuclease G	247.667	FLFIOBJN_04242	YqgE/AlgH family protein	225	PLCFDHLH_03854	acetyl-CoA C-acyltransferase	216	IMCGPPIG_01958	nucleotide exchange factor GrpE	202.333	AEPCKKLL_01021	peroxidase	230
EIELFIGP_02158	HAD family phosphatase	278	GPNADHDJ_03689	ISL3 family transposase ISStma11	265.667	NIPOLPBK_03858	phosphoribosylaminoimidazolesuccinocarboxamide synthase	246.333	FLFIOBJN_03140	carboxymuconolactone decarboxylase family protein	224.667	PLCFDHLH_02129	MotA/TolQ/ExbB proton channel family protein	215.333	IMCGPPIG_03713	DNA-binding response regulator	200.333	AEPCKKLL_01575	universal stress protein	230
EIELFIGP_01029	TraB/GumN family protein	278	GPNADHDJ_01214	tetratricopeptide repeat protein	265.667	NIPOLPBK_00822	porin	246	FLFIOBJN_03330	transcriptional regulator	224.667	PLCFDHLH_03869	GMP synthase (glutamine-hydrolyzing)	215.333	IMCGPPIG_03731	lipopolysaccharide assembly protein LapB	200.333	AEPCKKLL_03812	crossover junction endodeoxyribonuclease RuvC	229.333
EIELFIGP_02272	cell division protein ZipA	277.667	GPNADHDJ_01991	F0F1 ATP synthase subunit A	265	NIPOLPBK_02879	peptidase	245.667	FLFIOBJN_01316	transcriptional regulator	224.333	PLCFDHLH_00638	dUTP diphosphatase	215.333	IMCGPPIG_00227	DNA polymerase III subunit gamma/tau	200	AEPCKKLL_01692	hypothetical protein	228.667
EIELFIGP_04153	integrase	277.333	GPNADHDJ_02200	fimbrial protein	265	NIPOLPBK_00022	ribonuclease R	245.667	FLFIOBJN_01299	serine hydrolase	223.667	PLCFDHLH_03040	porphyrin biosynthesis protein	215	IMCGPPIG_03543	membrane protein	199.667	AEPCKKLL_03105	DNA-binding response regulator	228.667
EIELFIGP_04139	poly(hydroxyalcanoate) granule associated protein	277	GPNADHDJ_00555	histidine ammonia-lyase	265	NIPOLPBK_02982	NAD+ synthase	245	FLFIOBJN_00019	peptidase M20	223	PLCFDHLH_02740	cell division protein FtsQ	214.667	IMCGPPIG_00968	1-deoxy-D-xylulose-5-phosphate synthase	199	AEPCKKLL_02962	energy transducer TonB	228.333
EIELFIGP_01170	glycine--tRNA ligase subunit beta	275	GPNADHDJ_01477	leucine--tRNA ligase	264.667	NIPOLPBK_03966	NfeD family protein	245	FLFIOBJN_02739	hypothetical protein	222.333	PLCFDHLH_04358	DNA-binding response regulator	214.667	IMCGPPIG_03523	P-type DNA transfer ATPase VirB11	199	AEPCKKLL_03627	phosphopantetheine adenylyltransferase	228.333
EIELFIGP_02229	MCE family protein	274	GPNADHDJ_00894	phosphoribosylformylglycinamidine synthase	264	NIPOLPBK_03209	tryptophan synthase subunit alpha	245	FLFIOBJN_03618	ribonuclease G	222.333	PLCFDHLH_00654	haloacid dehalogenase	214.667	IMCGPPIG_04305	cytochrome c oxidase subunit II	199	AEPCKKLL_02546	cell division protein ZipA	228
EIELFIGP_01799	TldD/PmbA family protein	274	GPNADHDJ_04118	CDP-diacylglycerol--serine O-phosphatidyltransferase	263.667	NIPOLPBK_03187	ribose-phosphate diphosphokinase	244.667	FLFIOBJN_02642	TraB family protein	222	PLCFDHLH_02787	translational GTPase TypA	214.333	IMCGPPIG_00918	NADH-quinone oxidoreductase subunit C	198.333	AEPCKKLL_03928	hypothetical protein	228
EIELFIGP_04680	haloacid dehalogenase	273.667	GPNADHDJ_03096	threonine--tRNA ligase	263.667	NIPOLPBK_01368	membrane protein	244.333	FLFIOBJN_02917	cytochrome c	222	PLCFDHLH_02262	lipoprotein-releasing system ATP-binding protein LolD	213.333	IMCGPPIG_00874	hypothetical protein	198	AEPCKKLL_00889	tetratricopeptide repeat protein	227.667
EIELFIGP_01188	ParA family protein	273	GPNADHDJ_01530	haloacid dehalogenase	263	NIPOLPBK_00041	arsenate reductase	244	FLFIOBJN_03852	elongation factor 4	222	PLCFDHLH_02748	penicillin-binding protein 2	213.333	IMCGPPIG_03524	secretion protein	197.667	AEPCKKLL_02168	ParA family protein	227.667
EIELFIGP_00432	bifunctional riboflavin kinase/FAD synthetase	272.667	GPNADHDJ_01443	M13 family peptidase	263	NIPOLPBK_03657	molecular chaperone HtpG	244	FLFIOBJN_01542	phosphomannomutase/phosphoglucomutase	221.667	PLCFDHLH_02745	phospho-N-acetylmuramoyl-pentapeptide- transferase	212.667	IMCGPPIG_02004	hypothetical protein	197.333	AEPCKKLL_03345	hypothetical protein	227.667
EIELFIGP_02388	hypothetical protein	272.333	GPNADHDJ_02197	MoxR family ATPase	262	NIPOLPBK_03164	NAD(P) transhydrogenase subunit alpha	244	FLFIOBJN_00333	octaprenyl-diphosphate synthase	221.333	PLCFDHLH_00911	1-deoxy-D-xylulose-5-phosphate synthase	212.667	IMCGPPIG_02972	cytochrome c	197.333	AEPCKKLL_03426	UDP-N-acetylmuramoyl-L-alanyl-D-glutamate--2, 6-diaminopimelate ligase	227.667
EIELFIGP_04479	NADH-quinone oxidoreductase subunit J	271.667	GPNADHDJ_00515	cell division protein ZipA	261.333	NIPOLPBK_00167	tRNA (guanosine(37)-N1)-methyltransferase TrmD	243.667	FLFIOBJN_01734	cell division protein ZipA	221.333	PLCFDHLH_00134	SET domain-containing protein-lysine N-methyltransferase	211.667	IMCGPPIG_03243	FHA domain-containing protein	197.333	AEPCKKLL_00511	3-hydroxyacyl-[acyl-carrier-protein] dehydratase FabZ	226.667
EIELFIGP_02629	RHS repeat protein	271.333	GPNADHDJ_01014	ABC transporter permease	260.667	NIPOLPBK_04028	intercellular spreading VacJ lipoprotein	243	FLFIOBJN_04376	haloacid dehalogenase	221.333	PLCFDHLH_02094	KR domain-containing protein	211.667	IMCGPPIG_00212	3-oxoacyl-ACP reductase FabG	197	AEPCKKLL_02150	glycine--tRNA ligase subunit beta	226.667
EIELFIGP_01122	cyclopropane-fatty-acyl-phospholipid synthase	271	GPNADHDJ_03078	NADH-quinone oxidoreductase subunit J	260.667	NIPOLPBK_01167	sulfurtransferase	242.667	FLFIOBJN_01169	RDD family protein	221	PLCFDHLH_02107	hypothetical protein	211.667	IMCGPPIG_01476	4a-hydroxytetrahydrobiopterin dehydratase	197	AEPCKKLL_02899	M23 family peptidase	226.667
EIELFIGP_01552	UDP-N-acetylmuramoyl-L-alanyl-D-glutamate--2, 6-diaminopimelate ligase	270.667	GPNADHDJ_01990	hypothetical protein	260.333	NIPOLPBK_02216	PTS fructose subfamily transporter subunit IIA	242.333	FLFIOBJN_02485	amino acid permease	220.667	PLCFDHLH_00514	GGDEF domain-containing protein	211	IMCGPPIG_03399	2,3-bisphosphoglycerate-independent phosphoglycerate mutase	197	AEPCKKLL_03566	ADP compounds hydrolase NudE	226
EIELFIGP_03226	LPS export ABC transporter ATP-binding protein	270	GPNADHDJ_03844	N-acetyltransferase	260.333	NIPOLPBK_00832	glycine--tRNA ligase subunit beta	242	FLFIOBJN_00123	glycine zipper 2TM domain-containing protein	220.333	PLCFDHLH_01097	acyl-CoA desaturase	210.667	IMCGPPIG_04095	GatB/YqeY domain-containing protein	197	AEPCKKLL_03663	hypothetical protein	226
EIELFIGP_01026	N-acetylmuramoyl-L-alanine amidase	270	GPNADHDJ_03134	acyl-CoA dehydrogenase	259.667	NIPOLPBK_02822	two-component system response regulator	242	FLFIOBJN_02229	hypothetical protein	220.333	PLCFDHLH_01228	flagellar export chaperone FliS	210	IMCGPPIG_04214	type I glutamate--ammonia ligase	197	AEPCKKLL_02477	molybdenum cofactor guanylyltransferase	225.667
EIELFIGP_03829	type II toxin-antitoxin system RelE/ParE family toxin	270	GPNADHDJ_03616	cytochrome c5 family protein	258.667	NIPOLPBK_01297	DNA mismatch repair endonuclease MutL	241.667	FLFIOBJN_01293	TetR/AcrR family transcriptional regulator	220	PLCFDHLH_00125	diaminopimelate decarboxylase	210	IMCGPPIG_04117	MCE family protein	196.333	AEPCKKLL_01886	elongation factor 4	224.667
EIELFIGP_02471	hypothetical protein	269.667	GPNADHDJ_03681	colicin V biosynthesis protein	258.333	NIPOLPBK_03541	ribosome maturation factor	241.667	FLFIOBJN_02929	KR domain-containing protein	220	PLCFDHLH_00185	PTS fructose subfamily transporter subunit IIA	210	IMCGPPIG_00670	D-alanine--D-alanine ligase	195.667	AEPCKKLL_01822	lipoprotein	224.333
EIELFIGP_00045	hypothetical protein	269	GPNADHDJ_02454	ferredoxin reductase	258	NIPOLPBK_03178	TlpA family protein disulfide reductase	241.333	FLFIOBJN_01001	heme exporter protein CcmD	219.333	PLCFDHLH_00196	YqgE/AlgH family protein	210	IMCGPPIG_00925	NADH-quinone oxidoreductase subunit J	195	AEPCKKLL_00974	ParA family protein	223
EIELFIGP_04677	hypothetical protein	268.333	GPNADHDJ_03749	GatB/YqeY domain-containing protein	258	NIPOLPBK_02222	LPS export ABC transporter ATP-binding protein	240	FLFIOBJN_01851	D-glycerate dehydrogenase	219.333	PLCFDHLH_00255	DNA polymerase III subunit gamma/tau	210	IMCGPPIG_02363	lytic murein transglycosylase B	195	AEPCKKLL_03941	hypothetical protein	222.667
EIELFIGP_03459	membrane protein	268.333	GPNADHDJ_02323	sugar phosphate isomerase/epimerase	257.667	NIPOLPBK_00521	YihA family ribosome biogenesis GTP-binding protein	239.667	FLFIOBJN_01463	hypothetical protein	219	PLCFDHLH_03707	carbamoyl-phosphate synthase large subunit	210	IMCGPPIG_01475	energy transducer TonB	194.667	AEPCKKLL_00089	response regulator	222
EIELFIGP_02219	dolichol-phosphate mannosyltransferase	268	GPNADHDJ_02719	5-(carboxyamino)imidazole ribonucleotide mutase	257.333	NIPOLPBK_02808	cytochrome c biogenesis protein CcsA	239.333	FLFIOBJN_01950	tetratricopeptide repeat protein	219	PLCFDHLH_03872	hypothetical protein	210	IMCGPPIG_02289	MetQ/NlpA family ABC transporter substrate-binding protein	194.333	AEPCKKLL_00503	UMP kinase	221.667
EIELFIGP_01507	fimbrial biogenesis outer membrane usher protein	267.333	GPNADHDJ_00862	hypothetical protein	257	NIPOLPBK_00108	glutamate--tRNA ligase	238.333	FLFIOBJN_03661	aspartate/tyrosine/aromatic aminotransferase	218.667	PLCFDHLH_00741	tol-pal system-associated acyl-CoA thioesterase	210	IMCGPPIG_00320	autotransporter outer membrane beta-barrel domain-containing protein	193.333	AEPCKKLL_01495	polysaccharide biosynthesis protein	221.667
EIELFIGP_03365	HIT domain-containing protein	266.667	GPNADHDJ_03332	electron transfer flavoprotein subunit beta/FixA family protein	256.667	NIPOLPBK_01379	4a-hydroxytetrahydrobiopterin dehydratase	238	FLFIOBJN_00545	glycine--tRNA ligase subunit beta	218.333	PLCFDHLH_01656	hypothetical protein	209.667	IMCGPPIG_03603	carboxylesterase	193.333	AEPCKKLL_01044	D-alanine--D-alanine ligase	221.333
EIELFIGP_00311	hypothetical protein	266.667	GPNADHDJ_00390	hypothetical protein	256.667	NIPOLPBK_03014	alanine:cation symporter family protein	238	FLFIOBJN_03854	anti-sigma factor	216.667	PLCFDHLH_02186	protein-L-isoaspartate O-methyltransferase	209.667	IMCGPPIG_02832	uracil-DNA glycosylase	193	AEPCKKLL_02124	cell division protein FtsB	221.333
EIELFIGP_02243	hypothetical protein	266.667	GPNADHDJ_00661	recombination protein RecR	256	NIPOLPBK_00531	methylcrotonoyl-CoA carboxylase	238	FLFIOBJN_01386	hypothetical protein	216.333	PLCFDHLH_02931	uracil-DNA glycosylase	209.667	IMCGPPIG_03204	DNA-binding response regulator	193	AEPCKKLL_03771	hypothetical protein	221.333
EIELFIGP_03366	hypothetical protein	266.667	GPNADHDJ_01012	uracil-DNA glycosylase	256	NIPOLPBK_01684	RNA polymerase sigma factor	237.667	FLFIOBJN_02143	M1 family peptidase	216	PLCFDHLH_02668	peptide-methionine (S)-S-oxide reductase MsrA	209.333	IMCGPPIG_02725	phospho-N-acetylmuramoyl-pentapeptide- transferase	192.667	AEPCKKLL_02691	Co2+/Mg2+ efflux protein ApaG	220.333
EIELFIGP_01701	hypothetical protein	266.333	GPNADHDJ_03949	thymidylate synthase	255.667	NIPOLPBK_03090	gamma-glutamyltransferase	237.333	FLFIOBJN_03157	SPOR domain-containing protein	216	PLCFDHLH_00242	serine/threonine protein kinase	209	IMCGPPIG_04008	porphyrin biosynthesis protein	192.667	AEPCKKLL_03166	type II secretion system F family protein	220.333
EIELFIGP_01155	dihydrolipoyllysine-residue succinyltransferase	265.667	GPNADHDJ_02095	BolA family transcriptional regulator	255.333	NIPOLPBK_03278	hypothetical protein	237.333	FLFIOBJN_01893	30S ribosomal protein S4	215.667	PLCFDHLH_02175	CTP synthetase	208.667	IMCGPPIG_04371	potassium transporter	192.667	AEPCKKLL_03266	MBL fold metallo-hydrolase	220.333
EIELFIGP_01831	TonB family protein	265	GPNADHDJ_00260	hypothetical protein	255.333	NIPOLPBK_01503	UDP-3-O-[3-hydroxymyristoyl] N-acetylglucosamine deacetylase	237.333	FLFIOBJN_01219	carboxylesterase	214.667	PLCFDHLH_03723	type VI secretion protein	208.667	IMCGPPIG_00023	hypothetical protein	192	AEPCKKLL_00998	hypothetical protein	220
EIELFIGP_00077	ABC transporter permease	263	GPNADHDJ_02189	transketolase	255.333	NIPOLPBK_01492	UDP-N-acetylmuramoyl-L-alanyl-D-glutamate--2, 6-diaminopimelate ligase	236.667	FLFIOBJN_01513	glycosyl hydrolase	214	PLCFDHLH_01271	outer membrane lipoprotein carrier protein LolA	208.333	IMCGPPIG_00350	membrane protein	192	AEPCKKLL_02609	hypothetical protein	219.667
EIELFIGP_01292	polymer-forming cytoskeletal protein	262.667	GPNADHDJ_01652	alanine--tRNA ligase	255	NIPOLPBK_03620	4-hydroxy-tetrahydrodipicolinate synthase	236.333	FLFIOBJN_01698	histidine utilization repressor	214	PLCFDHLH_00174	BolA family transcriptional regulator	208.333	IMCGPPIG_00226	YbaB/EbfC family nucleoid-associated protein	191.667	AEPCKKLL_03240	DNA helicase RecG	219.667
EIELFIGP_04549	alanine--tRNA ligase	261.667	GPNADHDJ_03266	elongation factor Tu	255	NIPOLPBK_01495	putative lipid II flippase FtsW	236	FLFIOBJN_03090	di-trans,poly-cis-decaprenylcistransferase	213.667	PLCFDHLH_01247	flagellar protein FlgN	208	IMCGPPIG_01972	lysine 6-aminotransferase	191.667	AEPCKKLL_00632	ubiquinol oxidase subunit II	219.333
EIELFIGP_00141	hypothetical protein	261.667	GPNADHDJ_02791	transcriptional regulator	255	NIPOLPBK_02513	SGNH/GDSL hydrolase family protein	235.333	FLFIOBJN_00199	hypothetical protein	213.333	PLCFDHLH_01987	RNA pyrophosphohydrolase	208	IMCGPPIG_02238	Fe/S-dependent 2-methylisocitrate dehydratase AcnD	191.667	AEPCKKLL_02538	hypothetical protein	219.333
EIELFIGP_02122	hypothetical protein	261.667	GPNADHDJ_03937	2-octaprenyl-6-methoxyphenyl hydroxylase	254.667	NIPOLPBK_04159	acyltransferase	235	FLFIOBJN_00377	AI-2E family transporter	213.333	PLCFDHLH_00374	hypothetical protein	207.667	IMCGPPIG_00101	OsmC family peroxiredoxin	191	AEPCKKLL_02735	NAD(P)H:quinone oxidoreductase	219.333
EIELFIGP_01555	putative lipid II flippase FtsW	261.333	GPNADHDJ_01272	D-alanine--D-alanine ligase	253.667	NIPOLPBK_02831	ATP-dependent Clp protease ATP-binding subunit ClpC	234.667	FLFIOBJN_04054	MexH family multidrug efflux RND transporter periplasmic adaptor subunit	213.333	PLCFDHLH_04110	4-(cytidine 5'-diphospho)-2-C-methyl-D-erythritol kinase	207.667	IMCGPPIG_00849	enoyl-[acyl-carrier-protein] reductase FabV	190.667	AEPCKKLL_01730	ribosome maturation factor	219
EIELFIGP_03995	transcriptional regulator	261	GPNADHDJ_01144	hypothetical protein	253.333	NIPOLPBK_00707	hypothetical protein	234.333	FLFIOBJN_02273	CTP synthetase	212.333	PLCFDHLH_01533	hypothetical protein	207.333	IMCGPPIG_03518	hypothetical protein	190.667	AEPCKKLL_03437	YraN family protein	218.667
EIELFIGP_02761	hypothetical protein	260.667	GPNADHDJ_03816	2,3-bisphosphoglycerate-dependent phosphoglycerate mutase	253	NIPOLPBK_04027	STAS domain-containing protein	234.333	FLFIOBJN_04081	Co2+/Mg2+ efflux protein ApaG	211.667	PLCFDHLH_02181	2-C-methyl-D-erythritol 4-phosphate cytidylyltransferase	207	IMCGPPIG_00203	hypothetical protein	190.333	AEPCKKLL_03511	Fe/S-dependent 2-methylisocitrate dehydratase AcnD	218.667
EIELFIGP_03508	MBL fold metallo-hydrolase	260.667	GPNADHDJ_00630	MBL fold metallo-hydrolase	253	NIPOLPBK_00391	DNA-binding response regulator	234	FLFIOBJN_00337	hypothetical protein	211	PLCFDHLH_01937	hypothetical protein	206.667	IMCGPPIG_03401	carbamoyl-phosphate synthase large subunit	190.333	AEPCKKLL_02952	membrane protein	218.333
EIELFIGP_01559	cell division protein FtsQ	260.333	GPNADHDJ_02995	two-component sensor histidine kinase	253	NIPOLPBK_00223	SET domain-containing protein-lysine N-methyltransferase	233.333	FLFIOBJN_01849	fimbrial protein FimV	211	PLCFDHLH_01862	N-acetyltransferase	206.333	IMCGPPIG_03615	hypothetical protein	190	AEPCKKLL_02998	glutathione S-transferase family protein	217.667
EIELFIGP_01453	hypothetical protein	259.667	GPNADHDJ_01474	nicotinate-nucleotide adenylyltransferase	252.667	NIPOLPBK_02025	hypothetical protein	233	FLFIOBJN_00651	ImmA/IrrE family metallo-endopeptidase	210.667	PLCFDHLH_03543	response regulator	206.333	IMCGPPIG_03410	ferrous iron transport protein A	189.667	AEPCKKLL_00900	hypothetical protein	217.333
EIELFIGP_04028	30S ribosomal protein S15	259	GPNADHDJ_04147	rRNA methyltransferase	251.667	NIPOLPBK_01147	polyamine ABC transporter substrate-binding protein	233	FLFIOBJN_02128	diaminopimelate epimerase	210.667	PLCFDHLH_01192	response regulator	206	IMCGPPIG_03701	twitching motility protein PilT	189.667	AEPCKKLL_02624	hypothetical protein	217.333
EIELFIGP_00965	ATP-dependent Clp protease ATP-binding subunit ClpC	259	GPNADHDJ_02057	septal ring lytic transglycosylase RlpA family protein	251.667	NIPOLPBK_01910	hypothetical protein	232	FLFIOBJN_02844	oligoribonuclease	210.667	PLCFDHLH_03353	Fe/S-dependent 2-methylisocitrate dehydratase AcnD	206	IMCGPPIG_03245	poly(hydroxyalcanoate) granule associated protein	189	AEPCKKLL_03506	alpha-2-macroglobulin family protein	217.333
EIELFIGP_04480	NADH-quinone oxidoreductase subunit NuoI	258.667	GPNADHDJ_01476	lipoprotein	250.667	NIPOLPBK_02047	hypothetical protein	231.667	FLFIOBJN_04192	arginine decarboxylase	210.667	PLCFDHLH_01193	STAS domain-containing protein	205.333	IMCGPPIG_01173	sigma-54-dependent Fis family transcriptional regulator	188.667	AEPCKKLL_01809	metalloprotease TldD	217
EIELFIGP_03864	DNA repair protein RecN	258.333	GPNADHDJ_04146	peptidase M28 family protein	250.667	NIPOLPBK_02509	hypothetical protein	231.667	FLFIOBJN_02750	pyridoxal phosphate-dependent aminotransferase	210.333	PLCFDHLH_01527	M13 family peptidase	204.667	IMCGPPIG_01949	SsrA-binding protein	188	AEPCKKLL_03602	DNA-binding response regulator	217
EIELFIGP_03686	leucine--tRNA ligase	258	GPNADHDJ_01408	tryptophan synthase subunit alpha	250.667	NIPOLPBK_04241	hypothetical protein	231.333	FLFIOBJN_00079	methylcrotonoyl-CoA carboxylase	210	PLCFDHLH_02993	bifunctional proline dehydrogenase/L-glutamate gamma-semialdehyde dehydrogenase PutA	204.667	IMCGPPIG_02465	glycine--tRNA ligase subunit beta	188	AEPCKKLL_02560	hypothetical protein	216.667
EIELFIGP_01109	energy transducer TonB	257.333	GPNADHDJ_00922	hypothetical protein	248.333	NIPOLPBK_01499	cell division protein FtsQ	231	FLFIOBJN_02321	cytochrome c oxidase subunit II	210	PLCFDHLH_03850	lipopolysaccharide assembly protein LapB	204.333	IMCGPPIG_03355	general secretion pathway protein GspL	187.667	AEPCKKLL_02884	TraB/GumN family protein	216.667
EIELFIGP_03542	TraB family protein	257.333	GPNADHDJ_00383	HAMP domain-containing protein	248	NIPOLPBK_03902	flagellar export chaperone FliS	231	FLFIOBJN_02977	orotidine-5'-phosphate decarboxylase	209.333	PLCFDHLH_04366	penicillin-binding protein activator	204.333	IMCGPPIG_03925	cell envelope biogenesis protein TonB	187.333	AEPCKKLL_01767	aspartate-semialdehyde dehydrogenase	216.333
EIELFIGP_03369	TonB-dependent receptor	257	GPNADHDJ_03728	replicative DNA helicase	248	NIPOLPBK_00415	N-acetyltransferase	231	FLFIOBJN_00570	2-amino-4-hydroxy-6- hydroxymethyldihydropteridine diphosphokinase	208.333	PLCFDHLH_01573	DNA-binding response regulator	204	IMCGPPIG_02377	response regulator	187	AEPCKKLL_02829	hypothetical protein	216
EIELFIGP_01074	thiol reductant ABC exporter subunit CydD	257	GPNADHDJ_02917	VOC family protein	248	NIPOLPBK_00682	phosphomannomutase/phosphoglucomutase	231	FLFIOBJN_01451	hypothetical protein	208.333	PLCFDHLH_02170	inorganic phosphate transporter	204	IMCGPPIG_03738	nucleoside-diphosphate kinase	187	AEPCKKLL_02927	thiol reductant ABC exporter subunit CydD	215.667
EIELFIGP_02632	aspartate/tyrosine/aromatic aminotransferase	256.667	GPNADHDJ_01527	S-adenosylmethionine decarboxylase proenzyme	247	NIPOLPBK_00848	class III poly(R)-hydroxyalkanoic acid synthase subunit PhaE	230.333	FLFIOBJN_03154	hypothetical protein	208.333	PLCFDHLH_03236	UMP kinase	204	IMCGPPIG_03771	tetratricopeptide repeat protein	186.333	AEPCKKLL_00758	UDP-N-acetylmuramoyl-L-alanine--D-glutamate ligase	215.333
EIELFIGP_02757	glucokinase	256.667	GPNADHDJ_03912	hypothetical protein	246.667	NIPOLPBK_03163	hypothetical protein	230.333	FLFIOBJN_04049	O-acetyl-ADP-ribose deacetylase	208.333	PLCFDHLH_00165	phosphoribosylformylglycinamidine cyclo-ligase	203.333	IMCGPPIG_00877	hypothetical protein	186	AEPCKKLL_02648	oligoribonuclease	215
EIELFIGP_00265	RNA helicase	255.667	GPNADHDJ_01954	sn-glycerol-3-phosphate ABC transporter ATP-binding protein UgpC	246.667	NIPOLPBK_03328	type II toxin-antitoxin system ParD family antitoxin	230	FLFIOBJN_00235	acyl-CoA thioesterase	207.667	PLCFDHLH_02015	ribonuclease R	203.333	IMCGPPIG_03778	NAD(P)H:quinone oxidoreductase	186	AEPCKKLL_02699	2-octaprenyl-6-methoxyphenyl hydroxylase	215
EIELFIGP_04214	response regulator	255.333	GPNADHDJ_03158	aspartate aminotransferase family protein	246	NIPOLPBK_00448	ATP-dependent protease ATPase subunit HslU	229.667	FLFIOBJN_01482	GAF domain-containing protein	207.667	PLCFDHLH_04354	putative selenoprotein	203	IMCGPPIG_03184	sulfurtransferase	185.333	AEPCKKLL_01417	response regulator	213.333
EIELFIGP_03453	SHOCT domain-containing protein	254.333	GPNADHDJ_01216	hypothetical protein	246	NIPOLPBK_02737	hypothetical protein	229.667	FLFIOBJN_00569	polynucleotide adenylyltransferase PcnB	207.333	PLCFDHLH_00120	octaprenyl-diphosphate synthase	202.667	IMCGPPIG_04474	succinate dehydrogenase, hydrophobic membrane anchor protein	185.333	AEPCKKLL_03642	OmpA family lipoprotein	213.333
EIELFIGP_02948	RNA polymerase sigma factor RpoE	254	GPNADHDJ_01702	hypothetical protein	246	NIPOLPBK_04179	alanine--tRNA ligase	229.333	FLFIOBJN_04233	PTS fructose subfamily transporter subunit IIA	207	PLCFDHLH_01762	CBS domain-containing protein	202.667	IMCGPPIG_01533	aconitate hydratase AcnA	184.667	AEPCKKLL_02160	acetate--CoA ligase	213
EIELFIGP_01099	membrane protein	252.333	GPNADHDJ_02144	dihydroorotase	245.667	NIPOLPBK_00972	prephenate dehydratase	229.333	FLFIOBJN_01743	hypothetical protein	206.667	PLCFDHLH_00667	rRNA methyltransferase	202.667	IMCGPPIG_02960	KR domain-containing protein	184.667	AEPCKKLL_02389	hypothetical protein	213
EIELFIGP_04621	YqgE/AlgH family protein	252.333	GPNADHDJ_00447	exodeoxyribonuclease III	245.667	NIPOLPBK_03418	hypothetical protein	229	FLFIOBJN_02144	hypothetical protein	206.333	PLCFDHLH_03246	lipid-A-disaccharide synthase	202	IMCGPPIG_03808	ADP compounds hydrolase NudE	184.667	AEPCKKLL_02193	hypothetical protein	212.667
EIELFIGP_02936	DsbA family oxidoreductase	252	GPNADHDJ_03077	NADH-quinone oxidoreductase subunit NuoI	245.667	NIPOLPBK_03602	molybdopterin molybdenumtransferase MoeA	229	FLFIOBJN_04108	DNA translocase FtsK	206.333	PLCFDHLH_02528	hypothetical protein	201.333	IMCGPPIG_04093	tRNA (adenosine(37)-N6)-threonylcarbamoyltransferase complex transferase subunit TsaD	184	AEPCKKLL_00538	sensor domain-containing diguanylate cyclase	212.333
EIELFIGP_02915	hypothetical protein	252	GPNADHDJ_02986	transcriptional regulator	245.667	NIPOLPBK_00063	lipid-A-disaccharide synthase	228.333	FLFIOBJN_00607	ferredoxin	205.333	PLCFDHLH_00699	NAD+ synthase	201	IMCGPPIG_01222	outer membrane lipoprotein carrier protein LolA	183.667	AEPCKKLL_01666	HD domain-containing protein	212.333
EIELFIGP_02235	histidine utilization repressor	251.667	GPNADHDJ_00872	type 1 fimbrial protein	245.667	NIPOLPBK_01185	chemotaxis protein CheY	226.667	FLFIOBJN_02643	N-acetyltransferase	205.333	PLCFDHLH_01585	twitching motility protein PilT	200.667	IMCGPPIG_00093	octaprenyl-diphosphate synthase	183.333	AEPCKKLL_02882	DNA mismatch repair endonuclease MutL	212.333
EIELFIGP_01291	iron-sulfur cluster insertion protein ErpA	251	GPNADHDJ_03071	NADH-quinone oxidoreductase subunit C	244.667	NIPOLPBK_01026	DNA topoisomerase IV subunit B	226.667	FLFIOBJN_02469	MBL fold metallo-hydrolase	205	PLCFDHLH_00618	phage holin family protein	200.333	IMCGPPIG_01775	homogentisate 1,2-dioxygenase	183.333	AEPCKKLL_01766	fimbrial protein FimV	212
EIELFIGP_00088	lipid A export permease/ATP-binding protein MsbA	251	GPNADHDJ_01232	uroporphyrin-III methyltransferase	244.333	NIPOLPBK_01604	LacI family DNA-binding transcriptional regulator	226.333	FLFIOBJN_01240	adenylosuccinate synthetase	204.667	PLCFDHLH_01191	chemotaxis protein CheA	200	IMCGPPIG_00541	hypothetical protein	183	AEPCKKLL_01806	hypothetical protein	212
EIELFIGP_01874	MetQ/NlpA family ABC transporter substrate-binding protein	250	GPNADHDJ_00884	general secretion pathway protein GspL	244	NIPOLPBK_03049	DNA repair protein RecN	226	FLFIOBJN_03445	hypothetical protein	204.667	PLCFDHLH_02228	PhoH family protein	199.667	IMCGPPIG_00870	hypothetical protein	183	AEPCKKLL_00031	phosphoribosylaminoimidazolesuccinocarboxamide synthase	211.667
EIELFIGP_02945	elongation factor 4	249.667	GPNADHDJ_00629	3-deoxy-D-manno-octulosonic acid kinase	243.667	NIPOLPBK_03057	hypothetical protein	226	FLFIOBJN_04109	thioredoxin-disulfide reductase	204.667	PLCFDHLH_03343	response regulator	199.667	IMCGPPIG_02188	ketohydroxyglutarate aldolase	183	AEPCKKLL_03522	3-dehydroquinate synthase	211.667
EIELFIGP_03530	polysaccharide biosynthesis protein	249	GPNADHDJ_03807	lipopolysaccharide assembly protein LapB	243.333	NIPOLPBK_04195	aquaporin Z	224.667	FLFIOBJN_01157	glutathione S-transferase	204	PLCFDHLH_00834	chorismate synthase	199.667	IMCGPPIG_02331	membrane protein	183	AEPCKKLL_00513	lipid-A-disaccharide synthase	211
EIELFIGP_04211	RNA helicase	248.667	GPNADHDJ_02061	lipoyl(octanoyl) transferase LipB	243	NIPOLPBK_01040	FMN-binding glutamate synthase family protein	224.667	FLFIOBJN_02313	heme A synthase	203.667	PLCFDHLH_01349	membrane protein	199	IMCGPPIG_00250	MBL fold metallo-hydrolase	182.667	AEPCKKLL_02742	tetratricopeptide repeat protein	211
EIELFIGP_03849	TIGR00730 family Rossman fold protein	248	GPNADHDJ_02921	hypothetical protein	242.667	NIPOLPBK_02692	hypothetical protein	224.667	FLFIOBJN_02653	LPS biosynthesis protein	203.667	PLCFDHLH_01820	response regulator	198.667	IMCGPPIG_00659	hypothetical protein	182.667	AEPCKKLL_03090	hypothetical protein	211
EIELFIGP_03287	flagellar export chaperone FliS	247.667	GPNADHDJ_00258	Spore protein SP21	242.333	NIPOLPBK_01829	cytosol aminopeptidase	223.667	FLFIOBJN_01453	hypothetical protein	203.333	PLCFDHLH_01955	4-hydroxyphenylpyruvate dioxygenase	198.667	IMCGPPIG_03915	SHOCT domain-containing protein	182.667	AEPCKKLL_03273	Modification methylase FokI	210.667
EIELFIGP_03541	N-acetyltransferase	247.667	GPNADHDJ_00663	membrane protein	242	NIPOLPBK_03781	hypothetical protein	223.667	FLFIOBJN_03055	2-nonaprenyl-3-methyl-6-methoxy-1,4-benzoquinol hydroxylase	203.333	PLCFDHLH_02709	ribokinase	198.667	IMCGPPIG_01833	gamma-glutamyltransferase	182.333	AEPCKKLL_01569	aldehyde dehydrogenase family protein	209.667
EIELFIGP_01209	hypothetical protein	247.333	GPNADHDJ_02345	putative selenoprotein	242	NIPOLPBK_04151	hypothetical protein	223.667	FLFIOBJN_03822	prepilin peptidase	203.333	PLCFDHLH_03087	outer membrane lipid asymmetry maintenance protein MlaD	198.667	IMCGPPIG_02120	enolase	182.333	AEPCKKLL_03630	gamma-glutamyltransferase	209.667
EIELFIGP_03195	hypothetical protein	246.667	GPNADHDJ_03313	hypothetical protein	241	NIPOLPBK_00232	diaminopimelate decarboxylase	223	FLFIOBJN_00609	MBL fold hydrolase	202.667	PLCFDHLH_04385	potassium transporter	198.333	IMCGPPIG_03764	hypothetical protein	182.333	AEPCKKLL_00456	hypothetical protein	209
EIELFIGP_03373	M13 family peptidase	246.667	GPNADHDJ_00873	fimbrial biogenesis outer membrane usher protein	240	NIPOLPBK_01304	inositol monophosphatase	223	FLFIOBJN_03616	metalloprotease TldD	202.333	PLCFDHLH_03044	superoxide dismutase family protein	198	IMCGPPIG_02122	2-C-methyl-D-erythritol 4-phosphate cytidylyltransferase	182	AEPCKKLL_03845	penicillin-binding protein 1B	209
EIELFIGP_01442	D-alanyl-D-alanine carboxypeptidase	246	GPNADHDJ_00472	class II fumarate hydratase	239.667	NIPOLPBK_04023	ABC transporter ATP-binding protein	222.667	FLFIOBJN_00527	ParA family protein	202	PLCFDHLH_03350	2-methylaconitate cis-trans isomerase PrpF	198	IMCGPPIG_02301	ATP synthase subunit B	182	AEPCKKLL_03194	TonB-dependent copper receptor	208.667
EIELFIGP_00009	DedA family protein	245.667	GPNADHDJ_01287	response regulator	239.667	NIPOLPBK_00079	hypothetical protein	222.333	FLFIOBJN_02866	Type IV secretion system protein PtlF	202	PLCFDHLH_03207	hypothetical protein	197.667	IMCGPPIG_02144	regulatory protein RecX	181.667	AEPCKKLL_02578	urocanate hydratase	207.667
EIELFIGP_03351	fimbrial protein FimV	245.667	GPNADHDJ_04014	3-hydroxyacyl-CoA dehydrogenase	238	NIPOLPBK_03314	adenylosuccinate synthetase	222	FLFIOBJN_01400	glutamate--tRNA ligase	201.667	PLCFDHLH_00493	D-alanine--D-alanine ligase	197.667	IMCGPPIG_03085	lipid-A-disaccharide synthase	181.667	AEPCKKLL_01781	hypothetical protein	207.333
EIELFIGP_01319	phosphoribosylaminoimidazolesuccinocarboxamide synthase	245.667	GPNADHDJ_01420	FimV protein	238	NIPOLPBK_00182	BolA family transcriptional regulator	221.667	FLFIOBJN_01692	FHA domain-containing protein	201.667	PLCFDHLH_04170	DNA-binding protein	197	IMCGPPIG_02114	DNA topoisomerase IV subunit B	181.333	AEPCKKLL_00837	D-hexose-6-phosphate mutarotase	207
EIELFIGP_03451	shikimate dehydrogenase	245.667	GPNADHDJ_01753	KR domain-containing protein	237.667	NIPOLPBK_00712	cell envelope biogenesis protein TonB	221.667	FLFIOBJN_03062	bacterioferritin	201.667	PLCFDHLH_02256	succinate dehydrogenase, hydrophobic membrane anchor protein	196.667	IMCGPPIG_03058	hypothetical protein	181.333	AEPCKKLL_03060	electron transfer flavoprotein subunit beta/FixA family protein	207
EIELFIGP_02417	endopeptidase La	245	GPNADHDJ_02156	protease HtpX	237.333	NIPOLPBK_03117	Holliday junction branch migration protein RuvA	221.667	FLFIOBJN_00950	polyhydroxyalkanoate synthesis repressor PhaR	201.333	PLCFDHLH_03602	glutamine--fructose-6-phosphate transaminase (isomerizing)	196.667	IMCGPPIG_02903	RDD family protein	181	AEPCKKLL_03225	fimbrial protein	207
EIELFIGP_04614	phosphoenolpyruvate--protein phosphotransferase	245	GPNADHDJ_02510	hypothetical protein	237	NIPOLPBK_03870	4-hydroxyphenylpyruvate dioxygenase	221.333	FLFIOBJN_00193	TonB family protein	201	PLCFDHLH_03727	conjugative transfer protein	196.667	IMCGPPIG_01814	polymer-forming cytoskeletal protein	180.667	AEPCKKLL_02171	NAD-dependent epimerase	205.667
EIELFIGP_02467	SGNH/GDSL hydrolase family protein	245	GPNADHDJ_01556	peptide MFS transporter	236.667	NIPOLPBK_02394	transcriptional regulator	221.333	FLFIOBJN_00111	3-oxoacyl-ACP synthase III	200.667	PLCFDHLH_01348	hypothetical protein	196	IMCGPPIG_02904	hypothetical protein	180.333	AEPCKKLL_03317	pilus assembly protein PilZ	205.667
EIELFIGP_02159	beta-ketoacyl-[acyl-carrier-protein] synthase I	244.667	GPNADHDJ_02330	GMC family oxidoreductase	236	NIPOLPBK_00405	F0F1 ATP synthase subunit A	220.333	FLFIOBJN_02142	ubiquinone/menaquinone biosynthesis C-methyltransferase UbiE	200.667	PLCFDHLH_02295	hypothetical protein	196	IMCGPPIG_02015	hemolysin secretion protein D	179.667	AEPCKKLL_01775	hypothetical protein	205.333
EIELFIGP_01736	Holliday junction branch migration protein RuvA	244.667	GPNADHDJ_02196	hypothetical protein	236	NIPOLPBK_03601	molybdopterin synthase sulfur carrier subunit	220.333	FLFIOBJN_03679	cell envelope integrity protein TolA	200	PLCFDHLH_03815	serine/threonine dehydratase	195.667	IMCGPPIG_02789	colicin V biosynthesis protein	179.333	AEPCKKLL_00887	CPBP family intramembrane metalloprotease	205
EIELFIGP_01430	response regulator	243.667	GPNADHDJ_03925	NAD(P)H:quinone oxidoreductase	236	NIPOLPBK_01428	phosphoribosylformylglycinamidine synthase	220.333	FLFIOBJN_04121	lysogenization protein HflD	200	PLCFDHLH_00871	NADH-quinone oxidoreductase subunit M	195.667	IMCGPPIG_03060	succinyl-diaminopimelate desuccinylase	179.333	AEPCKKLL_01640	KR domain-containing protein	205
EIELFIGP_04063	NAD(P)H:quinone oxidoreductase	242.667	GPNADHDJ_02160	TraB/GumN family protein	236	NIPOLPBK_00699	hypothetical protein	220	FLFIOBJN_00228	bifunctional riboflavin kinase/FAD synthetase	199.333	PLCFDHLH_02231	4-hydroxy-tetrahydrodipicolinate synthase	195.333	IMCGPPIG_03063	2,3,4,5-tetrahydropyridine-2,6-dicarboxylate N-succinyltransferase	179.333	AEPCKKLL_03691	protein translocase subunit SecD	204.667
EIELFIGP_02284	3-hydroxyanthranilate 3,4-dioxygenase	242.333	GPNADHDJ_01459	(2E,6E)-farnesyl diphosphate synthase	234.667	NIPOLPBK_00458	ubiquinone/menaquinone biosynthesis C-methyltransferase UbiE	219.333	FLFIOBJN_00464	hypothetical protein	199.333	PLCFDHLH_02279	DNA repair protein RadA	195	IMCGPPIG_04457	pyruvate kinase	179.333	AEPCKKLL_02022	ABC transporter permease	204.333
EIELFIGP_03527	acetyl-CoA C-acyltransferase	242.333	GPNADHDJ_00566	3-phosphoshikimate 1-carboxyvinyltransferase	234.667	NIPOLPBK_03416	hypothetical protein	218.667	FLFIOBJN_01432	hypothetical protein	199.333	PLCFDHLH_02315	aspartate aminotransferase family protein	195	IMCGPPIG_02344	TetR family transcriptional regulator	179	AEPCKKLL_01497	acetyl-CoA C-acyltransferase	204
EIELFIGP_02758	glucose-6-phosphate dehydrogenase	241.667	GPNADHDJ_04053	ribose-phosphate diphosphokinase	234.333	NIPOLPBK_03241	M13 family peptidase	218.667	FLFIOBJN_03125	endopeptidase La	198.667	PLCFDHLH_04112	ribose-phosphate diphosphokinase	194.667	IMCGPPIG_04362	penicillin-binding protein activator	179	AEPCKKLL_02278	membrane protein	204
EIELFIGP_00236	lipid-A-disaccharide synthase	240.667	GPNADHDJ_01218	type I glutamate--ammonia ligase	234.333	NIPOLPBK_00976	poly(hydroxyalcanoate) granule associated protein	218.667	FLFIOBJN_01094	response regulator	198.333	PLCFDHLH_02247	ketohydroxyglutarate aldolase	194	IMCGPPIG_00996	oligoribonuclease	178.667	AEPCKKLL_02730	putative Fe-S cluster assembly protein SufT	204
EIELFIGP_03789	YdcF family protein	240	GPNADHDJ_04229	glucan biosynthesis protein D	233.667	NIPOLPBK_01018	2-C-methyl-D-erythritol 4-phosphate cytidylyltransferase	218.333	FLFIOBJN_00577	sensor histidine kinase	198	PLCFDHLH_03724	P-type DNA transfer ATPase VirB11	194	IMCGPPIG_04392	MerR family DNA-binding transcriptional regulator	178.667	AEPCKKLL_03988	hypothetical protein	204
EIELFIGP_03595	glycine zipper 2TM domain-containing protein	239.667	GPNADHDJ_03928	peptide-methionine (S)-S-oxide reductase MsrA	233.667	NIPOLPBK_03819	anthranilate synthase component I	218	FLFIOBJN_00883	membrane protein	198	PLCFDHLH_04031	ribosome silencing factor	194	IMCGPPIG_02253	adenylosuccinate synthetase	178.333	AEPCKKLL_01635	MexC family multidrug efflux RND transporter periplasmic adaptor subunit	203.667
EIELFIGP_02315	class II fumarate hydratase	239.333	GPNADHDJ_01428	lytic transglycosylase	233.333	NIPOLPBK_02698	hypothetical protein	218	FLFIOBJN_03613	hypothetical protein	197.667	PLCFDHLH_02137	CDP-diacylglycerol--glycerol-3-phosphate 3-phosphatidyltransferase	193.667	IMCGPPIG_02371	hypothetical protein	178.333	AEPCKKLL_01889	RNA polymerase sigma factor RpoE	203.667
EIELFIGP_04142	phosphoserine aminotransferase	239.333	GPNADHDJ_03199	orotate phosphoribosyltransferase	233.333	NIPOLPBK_01990	RNA helicase	218	FLFIOBJN_03680	Tol-Pal system beta propeller repeat protein TolB	197.667	PLCFDHLH_00285	DNA polymerase III subunit epsilon	193.333	IMCGPPIG_02406	cytochrome ubiquinol oxidase subunit I	178.333	AEPCKKLL_00558	glutamate--tRNA ligase	203
EIELFIGP_01978	hypothetical protein	239	GPNADHDJ_00065	hypothetical protein	233	NIPOLPBK_03003	autotransporter domain-containing esterase	217.667	FLFIOBJN_04423	IS3 family transposase	197.667	PLCFDHLH_03549	hypothetical protein	193.333	IMCGPPIG_02484	N(4)-(beta-N-acetylglucosaminyl)-L-asparaginase	178.333	AEPCKKLL_00880	membrane protein insertase YidC	203
EIELFIGP_03844	protein translocase subunit SecD	238.667	GPNADHDJ_02093	membrane protein	232.333	NIPOLPBK_00974	FHA domain-containing protein	217.667	FLFIOBJN_01063	glutathione S-transferase family protein	197.333	PLCFDHLH_01041	glycine zipper 2TM domain-containing protein	193	IMCGPPIG_00580	Holliday junction branch migration DNA helicase RuvB	178	AEPCKKLL_00059	iron-sulfur cluster insertion protein ErpA	202.667
EIELFIGP_02181	asparagine synthase (glutamine-hydrolyzing)	238.333	GPNADHDJ_03529	pyridoxal phosphate-dependent aminotransferase	232.333	NIPOLPBK_03532	NADH-quinone oxidoreductase subunit NuoH	217.667	FLFIOBJN_03292	hypothetical protein	197	PLCFDHLH_00050	hypothetical protein	193	IMCGPPIG_04437	PDZ domain-containing protein	178	AEPCKKLL_00650	isoleucine--tRNA ligase	202.667
EIELFIGP_04110	DNA helicase RecG	238.333	GPNADHDJ_01229	hypothetical protein	231.333	NIPOLPBK_03093	phosphopantetheine adenylyltransferase	217.667	FLFIOBJN_01779	hypothetical protein	196.333	PLCFDHLH_03408	general secretion pathway protein GspL	192.333	IMCGPPIG_00770	CsbD family protein	177.667	AEPCKKLL_02096	4Fe-4S binding protein	201.667
EIELFIGP_03907	elongation factor G	238	GPNADHDJ_00344	hypothetical protein	230.667	NIPOLPBK_04096	1-deoxy-D-xylulose-5-phosphate synthase	217	FLFIOBJN_01669	hypothetical protein	195.333	PLCFDHLH_00836	aspartate-semialdehyde dehydrogenase	192.333	IMCGPPIG_00017	DNA-binding response regulator	177.333	AEPCKKLL_02718	N-formylglutamate amidohydrolase	201.667
EIELFIGP_01145	glutathione S-transferase family protein	238	GPNADHDJ_03886	YdcF family protein	230	NIPOLPBK_01843	metalloprotease TldD	217	FLFIOBJN_01292	TonB-dependent receptor	194.667	PLCFDHLH_02157	F420H(2):quinone oxidoreductase	192	IMCGPPIG_03309	alanine racemase	177.333	AEPCKKLL_03126	beta-hydroxydecanoyl-ACP dehydratase	201.333
EIELFIGP_04090	hypothetical protein	238	GPNADHDJ_01436	deoxycytidine triphosphate deaminase	229.333	NIPOLPBK_01116	5-(carboxyamino)imidazole ribonucleotide synthase	216.667	FLFIOBJN_02499	hydroxymethylglutaryl-CoA lyase	194.667	PLCFDHLH_02991	cytochrome c oxidase subunit II	192	IMCGPPIG_02309	bifunctional N-acetylglucosamine-1-phosphate uridyltransferase/glucosamine-1-phosphate acetyltransferase	177	AEPCKKLL_00088	ABC transporter permease	201
EIELFIGP_02775	molecular chaperone HtpG	238	GPNADHDJ_01934	ferredoxin	229	NIPOLPBK_02504	DegV domain-containing protein	216.667	FLFIOBJN_01319	response regulator	194.333	PLCFDHLH_04088	hypothetical protein	192	IMCGPPIG_04036	acyl-CoA thioesterase	177	AEPCKKLL_03116	transcriptional regulator	201
EIELFIGP_01273	hypothetical protein	237.667	GPNADHDJ_03829	Fur family transcriptional regulator	229	NIPOLPBK_03669	tRNA (adenosine(37)-N6)-threonylcarbamoyltransferase complex transferase subunit TsaD	216.667	FLFIOBJN_01407	30S ribosomal protein THX	194.333	PLCFDHLH_03267	class II fumarate hydratase	191.667	IMCGPPIG_02665	Co2+/Mg2+ efflux protein ApaG	176.333	AEPCKKLL_01065	GGDEF domain-containing protein	200.333
EIELFIGP_04068	putative Fe-S cluster assembly protein SufT	237.667	GPNADHDJ_01209	hypothetical protein	228	NIPOLPBK_01192	STAS domain-containing protein	216.333	FLFIOBJN_03944	phosphoribosylformylglycinamidine synthase	194.333	PLCFDHLH_03780	ABC transporter ATP-binding protein	191.667	IMCGPPIG_03061	arsenate reductase	176.333	AEPCKKLL_00064	membrane protein	200
EIELFIGP_01485	cysteine synthase	237	GPNADHDJ_02789	chemotaxis protein CheW	227.667	NIPOLPBK_03112	hypothetical protein	215.333	FLFIOBJN_02860	VirB4 family type IV secretion/conjugal transfer ATPase	193.667	PLCFDHLH_03036	hypothetical protein	191.333	IMCGPPIG_00277	SseB family protein	176	AEPCKKLL_03728	tRNA (adenosine(37)-N6)-threonylcarbamoyltransferase complex transferase subunit TsaD	199.667
EIELFIGP_04061	TlpA family protein disulfide reductase	236.667	GPNADHDJ_01280	peptidyl-dipeptidase Dcp	227.667	NIPOLPBK_02978	multi-copper polyphenol oxidoreductase	215	FLFIOBJN_01452	hypothetical protein	192.667	PLCFDHLH_03618	ATP synthase subunit delta	191.333	IMCGPPIG_02111	inorganic phosphate transporter	176	AEPCKKLL_02224	hypothetical protein	199.333
EIELFIGP_04141	FHA domain-containing protein	236.333	GPNADHDJ_03566	ABC transporter ATP-binding protein	227.333	NIPOLPBK_03616	hypothetical protein	214.667	FLFIOBJN_01869	peptidase	192.667	PLCFDHLH_03871	hypothetical protein	191	IMCGPPIG_02318	glutamine--fructose-6-phosphate transaminase (isomerizing)	175.667	AEPCKKLL_02535	carbonate dehydratase	199.333
EIELFIGP_04321	hypothetical protein	235.667	GPNADHDJ_03327	mannose-1-phosphate guanylyltransferase/mannose-6-phosphate isomerase	227.333	NIPOLPBK_00124	TonB-dependent siderophore receptor	214.667	FLFIOBJN_02365	hypothetical protein	192.667	PLCFDHLH_02021	DNA-binding response regulator	190	IMCGPPIG_02890	glutathione S-transferase	175.667	AEPCKKLL_00299	6-phosphogluconate dehydrogenase (decarboxylating)	199
EIELFIGP_03722	molybdenum cofactor guanylyltransferase	235.667	GPNADHDJ_03724	glutathione S-transferase family protein	226.667	NIPOLPBK_00509	biopolymer transporter ExbD	214.333	FLFIOBJN_00095	aminoacyl-tRNA hydrolase	192.333	PLCFDHLH_02141	Nucleoid-associated protein YejK	190	IMCGPPIG_04131	cytosol aminopeptidase	175.667	AEPCKKLL_03865	flagellar export chaperone FliS	198.667
EIELFIGP_04579	N-acetyltransferase	235.667	GPNADHDJ_04121	penicillin-binding protein 1B	226.667	NIPOLPBK_00617	two-component sensor histidine kinase	214.333	FLFIOBJN_03446	hypothetical protein	192	PLCFDHLH_02588	ferredoxin	190	IMCGPPIG_04145	2,3-dihydro-2,3-dihydroxybenzoate synthetase	175.667	AEPCKKLL_01055	acyltransferase	198.333
EIELFIGP_00261	sensor domain-containing diguanylate cyclase	235.667	GPNADHDJ_01701	preprotein translocase subunit TatC	226.333	NIPOLPBK_02699	acetyl-CoA C-acyltransferase	214	FLFIOBJN_04382	class II fumarate hydratase	192	PLCFDHLH_03339	hypothetical protein	190	IMCGPPIG_01220	DNA translocase FtsK	175.333	AEPCKKLL_01958	hypothetical protein	198.333
EIELFIGP_01730	cell envelope integrity protein TolA	235.333	GPNADHDJ_03525	monothiol glutaredoxin, Grx4 family	225.667	NIPOLPBK_01239	ferrous iron transport protein B	214	FLFIOBJN_04142	hypothetical protein	191.333	PLCFDHLH_02587	gamma-glutamyltransferase	189.667	IMCGPPIG_02831	response regulator	175	AEPCKKLL_01125	tryptophan--tRNA ligase	198
EIELFIGP_04450	GGDEF domain-containing protein	235	GPNADHDJ_01200	TldD/PmbA family protein	225.667	NIPOLPBK_04198	RNA-binding transcriptional accessory protein	214	FLFIOBJN_02353	dUTP diphosphatase	190.667	PLCFDHLH_03719	hypothetical protein	189.667	IMCGPPIG_03767	ribose-phosphate diphosphokinase	175	AEPCKKLL_00858	ABC transporter permease	197.333
EIELFIGP_02233	DNA-binding protein	234.667	GPNADHDJ_01599	hypothetical protein	224.667	NIPOLPBK_03512	hypothetical protein	213.667	FLFIOBJN_03105	arsenate reductase	190.333	PLCFDHLH_00191	hypothetical protein	189	IMCGPPIG_00169	YqgE/AlgH family protein	174.667	AEPCKKLL_02114	inorganic phosphate transporter	197.333
EIELFIGP_04567	RNA-binding transcriptional accessory protein	234.667	GPNADHDJ_00738	BolA family transcriptional regulator	224	NIPOLPBK_04126	NlpC-P60 family protein	213.667	FLFIOBJN_04079	4-hydroxythreonine-4-phosphate dehydrogenase	190.333	PLCFDHLH_01967	phosphoribosylaminoimidazolesuccinocarboxamide synthase	188.667	IMCGPPIG_02907	LysM peptidoglycan-binding domain-containing protein	174.333	AEPCKKLL_02559	hypothetical protein	197.333
EIELFIGP_01894	hypothetical protein	234.333	GPNADHDJ_01235	hypothetical protein	224	NIPOLPBK_02930	hypothetical protein	213.333	FLFIOBJN_00608	gamma-glutamyltransferase	190	PLCFDHLH_03221	succinyl-diaminopimelate desuccinylase	188.333	IMCGPPIG_02183	DNA-binding response regulator	174	AEPCKKLL_02859	endopeptidase La	197.333
EIELFIGP_04608	BolA family transcriptional regulator	233.667	GPNADHDJ_01323	flagellar export chaperone FliS	223.333	NIPOLPBK_03227	hypothetical protein	213	FLFIOBJN_03067	polymer-forming cytoskeletal protein	189.667	PLCFDHLH_03467	oligoribonuclease	188.333	IMCGPPIG_03868	hypothetical protein	174	AEPCKKLL_03564	nucleoside triphosphate pyrophosphohydrolase	197.333
EIELFIGP_01939	membrane protein	233.667	GPNADHDJ_03747	tRNA (adenosine(37)-N6)-threonylcarbamoyltransferase complex transferase subunit TsaD	223.333	NIPOLPBK_01344	thiol reductant ABC exporter subunit CydC	213	FLFIOBJN_00947	DNA mismatch repair endonuclease MutL	189.333	PLCFDHLH_03552	lipoyl(octanoyl) transferase LipB	188.333	IMCGPPIG_03979	peptidoglycan-binding protein	174	AEPCKKLL_02883	hypothetical protein	197
EIELFIGP_00032	sulfurtransferase	233.333	GPNADHDJ_04112	cytosol aminopeptidase	223	NIPOLPBK_02365	ABC transporter ATP-binding protein	212.333	FLFIOBJN_02099	bifunctional N-acetylglucosamine-1-phosphate uridyltransferase/glucosamine-1-phosphate acetyltransferase	188.667	PLCFDHLH_00240	3-oxoacyl-ACP reductase FabG	188	IMCGPPIG_01975	preprotein translocase subunit YajC	173.667	AEPCKKLL_03629	ferredoxin	197
EIELFIGP_01045	M23 family peptidase	233	GPNADHDJ_01318	DNA-binding response regulator	223	NIPOLPBK_02355	hypothetical protein	212.333	FLFIOBJN_03664	hypothetical protein	188.667	PLCFDHLH_03089	STAS domain-containing protein	188	IMCGPPIG_02252	hypothetical protein	173.667	AEPCKKLL_01896	putative selenoprotein	196.667
EIELFIGP_01887	NAD(P)-dependent oxidoreductase	233	GPNADHDJ_02325	gfo/Idh/MocA family oxidoreductase	223	NIPOLPBK_01087	lipid A export permease/ATP-binding protein MsbA	212	FLFIOBJN_01686	serine--tRNA ligase	188.333	PLCFDHLH_02261	lipoprotein-releasing system transmembrane subunit LolC	187.667	IMCGPPIG_02354	hypothetical protein	173.667	AEPCKKLL_02320	ShlB/FhaC/HecB family hemolysin secretion/activation protein	196.667
EIELFIGP_04569	hypothetical protein	232.667	GPNADHDJ_04168	RNA-binding transcriptional accessory protein	223	NIPOLPBK_01786	TldD/PmbA family protein	212	FLFIOBJN_04267	valine--tRNA ligase	188.333	PLCFDHLH_00617	protein sip-5	187.333	IMCGPPIG_01209	hypothetical protein	173.333	AEPCKKLL_01693	hypothetical protein	196
EIELFIGP_01247	3-oxoacyl-ACP reductase FabG	232	GPNADHDJ_04110	LPS export ABC transporter permease LptG	222.667	NIPOLPBK_03019	hypothetical protein	211.667	FLFIOBJN_00963	phytoene synthase	188	PLCFDHLH_00744	cell envelope integrity protein TolA	186.667	IMCGPPIG_04221	1-acyl-sn-glycerol-3-phosphate acyltransferase	173.333	AEPCKKLL_00934	orotidine-5'-phosphate decarboxylase	195.667
EIELFIGP_02267	hypothetical protein	232	GPNADHDJ_03228	phage holin family protein	222.667	NIPOLPBK_01916	3-oxoacyl-ACP reductase	211.333	FLFIOBJN_01311	ADP compounds hydrolase NudE	188	PLCFDHLH_00830	ribonuclease E inhibitor RraB	186.667	IMCGPPIG_00768	arginase	172.667	AEPCKKLL_02659	class III poly(R)-hydroxyalkanoic acid synthase subunit PhaE	195.667
EIELFIGP_03718	nitrate reductase subunit beta	231.667	GPNADHDJ_00474	hypothetical protein	222	NIPOLPBK_02670	hypothetical protein	211.333	FLFIOBJN_04073	2-octaprenyl-6-methoxyphenyl hydroxylase	188	PLCFDHLH_03974	glucan biosynthesis protein D	186.333	IMCGPPIG_00816	phosphomannomutase/phosphoglucomutase	172.667	AEPCKKLL_00975	histidine phosphatase family protein	195.333
EIELFIGP_04147	serine--tRNA ligase	231.333	GPNADHDJ_03503	VIT family protein	222	NIPOLPBK_02136	DNA polymerase III subunit delta'	211	FLFIOBJN_04085	thymidylate synthase	187.667	PLCFDHLH_01013	energy transducer TonB	186.333	IMCGPPIG_00107	SET domain-containing protein-lysine N-methyltransferase	172	AEPCKKLL_03154	multi-copper polyphenol oxidoreductase	195.333
EIELFIGP_03536	cytidylate kinase	231	GPNADHDJ_04193	class III poly(R)-hydroxyalkanoic acid synthase subunit PhaC	221.667	NIPOLPBK_00790	hypothetical protein	210.667	FLFIOBJN_04119	NUDIX hydrolase	187.667	PLCFDHLH_00639	phosphomannomutase/phosphoglucomutase	186	IMCGPPIG_00627	type IV-A pilus assembly ATPase PilB	171	AEPCKKLL_03510	type II toxin-antitoxin system ParD family antitoxin	195.333
EIELFIGP_03751	chemotaxis protein	230.667	GPNADHDJ_02069	PAS domain S-box protein	221	NIPOLPBK_00360	cytochrome o ubiquinol oxidase subunit I	210.333	FLFIOBJN_03816	hypothetical protein	187.333	PLCFDHLH_02173	DNA topoisomerase IV subunit B	185.333	IMCGPPIG_00887	ribonuclease E inhibitor RraB	171	AEPCKKLL_00995	superoxide dismutase family protein	194.667
EIELFIGP_00849	phosphomannomutase/phosphoglucomutase	230.667	GPNADHDJ_02024	S9 family peptidase	220.667	NIPOLPBK_02666	tetratricopeptide repeat-containing protein	210.333	FLFIOBJN_01093	ABC transporter permease	187	PLCFDHLH_02434	ParA family protein	185.333	IMCGPPIG_02039	2,3-bisphosphoglycerate-dependent phosphoglycerate mutase	171	AEPCKKLL_03035	valine--tRNA ligase	194.667
EIELFIGP_01037	putative phosphite transport system-binding protein htxB Flags: Precursor	230.667	GPNADHDJ_03930	glutamine--tRNA ligase/YqeY domain fusion protein	219.667	NIPOLPBK_01819	5'-nucleotidase, lipoprotein e(P4) family	210	FLFIOBJN_00524	NAD-dependent epimerase	186.667	PLCFDHLH_03219	hypothetical protein	185.333	IMCGPPIG_02241	2-methylaconitate cis-trans isomerase PrpF	170.667	AEPCKKLL_03606	glucokinase	194.667
EIELFIGP_03522	fimbrial protein	230	GPNADHDJ_00565	prephenate dehydratase	219.333	NIPOLPBK_00193	AI-2E family transporter	210	FLFIOBJN_01520	hypothetical protein	186.667	PLCFDHLH_04248	TIGR00730 family Rossman fold protein	185.333	IMCGPPIG_00649	large conductance mechanosensitive channel protein MscL	170.333	AEPCKKLL_00799	AI-2E family transporter	194.333
EIELFIGP_02734	PhoH family protein	229.667	GPNADHDJ_03497	thiol:disulfide interchange protein DsbA/DsbL	219	NIPOLPBK_00122	cation transporter	210	FLFIOBJN_01633	dipeptidyl aminopeptidase	186.333	PLCFDHLH_02824	glutaredoxin 3	184.667	IMCGPPIG_01971	TIGR00730 family Rossman fold protein	170.333	AEPCKKLL_02665	RNA-binding transcriptional accessory protein	194
EIELFIGP_00425	acyl-CoA thioesterase	229.333	GPNADHDJ_00635	hypothetical protein	218.667	NIPOLPBK_02106	MBL fold metallo-hydrolase	210	FLFIOBJN_02275	hypothetical protein	186.333	PLCFDHLH_03944	hypothetical protein	184.667	IMCGPPIG_01530	bifunctional aconitate hydratase 2/2-methylisocitrate dehydratase	170	AEPCKKLL_00859	outer membrane lipid asymmetry maintenance protein MlaD	193.667
EIELFIGP_01302	30S ribosomal protein S9	229	GPNADHDJ_02763	hypothetical protein	218	NIPOLPBK_02672	esterase	209.667	FLFIOBJN_01680	integrase	186	PLCFDHLH_04259	molecular chaperone DnaJ	184.667	IMCGPPIG_03876	energy transducer TonB	170	AEPCKKLL_00186	DNA-binding protein	192.667
EIELFIGP_03750	chemotaxis protein CheY	229	GPNADHDJ_00558	histidine utilization repressor	217.333	NIPOLPBK_02460	M48 family peptidase	209.333	FLFIOBJN_01390	M13 family peptidase	185.333	PLCFDHLH_02453	glycine--tRNA ligase subunit beta	184.333	IMCGPPIG_04123	hypothetical protein	169.667	AEPCKKLL_00367	hypothetical protein	192.667
EIELFIGP_01506	fimbrial chaperone	229	GPNADHDJ_03867	hypothetical protein	217	NIPOLPBK_03034	TIGR00730 family Rossman fold protein	209.333	FLFIOBJN_01955	TlpA family protein disulfide reductase	185.333	PLCFDHLH_02929	transcriptional regulator	184	IMCGPPIG_02169	PhoH family protein	169.333	AEPCKKLL_02170	hypothetical protein	192.333
EIELFIGP_01044	phytoene synthase	228.667	GPNADHDJ_00222	XRE family transcriptional regulator	217	NIPOLPBK_00396	MetQ/NlpA family ABC transporter substrate-binding protein	209	FLFIOBJN_02509	dihydrodipicolinate reductase	185.333	PLCFDHLH_02068	CBS domain-containing protein	183.667	IMCGPPIG_00540	phage capsid protein	169	AEPCKKLL_03748	haloacid dehalogenase	192
EIELFIGP_01498	bifunctional N-acetylglucosamine-1-phosphate uridyltransferase/glucosamine-1-phosphate acetyltransferase	228	GPNADHDJ_02785	3'(2'),5'-bisphosphate nucleotidase	216.333	NIPOLPBK_01725	PilZ domain-containing protein	209	FLFIOBJN_01957	NAD(P)H:quinone oxidoreductase	184.333	PLCFDHLH_00671	large conductance mechanosensitive channel protein MscL	183.667	IMCGPPIG_01998	tRNA (guanosine(37)-N1)-methyltransferase TrmD	169	AEPCKKLL_01483	TraB family protein	191.333
EIELFIGP_03654	carbon-nitrogen hydrolase family protein	228	GPNADHDJ_01511	membrane protein	216.333	NIPOLPBK_04209	N-acetyltransferase	208.667	FLFIOBJN_00417	hypothetical protein	184	PLCFDHLH_02041	sulfurtransferase	183	IMCGPPIG_01137	acyl-CoA desaturase	168.667	AEPCKKLL_00527	hypothetical protein	191
EIELFIGP_04700	HD domain-containing protein	227.667	GPNADHDJ_03661	membrane protein	216.333	NIPOLPBK_04056	thymidylate synthase	208.667	FLFIOBJN_02168	hybrid sensor histidine kinase/response regulator	183.333	PLCFDHLH_04520	transaldolase	183	IMCGPPIG_04218	YbhB/YbcL family Raf kinase inhibitor-like protein	168.667	AEPCKKLL_01607	N(4)-(beta-N-acetylglucosaminyl)-L-asparaginase	191
EIELFIGP_03669	hypothetical protein	227.667	GPNADHDJ_01424	50S ribosomal protein L3 N(5)-glutamine methyltransferase	215.667	NIPOLPBK_02987	type IV-A pilus assembly ATPase PilB	208	FLFIOBJN_01481	transcriptional regulator	183	PLCFDHLH_02082	cytochrome c	182.333	IMCGPPIG_03414	KR domain-containing protein	168.333	AEPCKKLL_01725	30S ribosomal protein S15	191
EIELFIGP_03596	peptidoglycan-binding protein	227.667	GPNADHDJ_01435	hypothetical protein	215.667	NIPOLPBK_02207	YqgE/AlgH family protein	208	FLFIOBJN_01596	YraN family protein	183	PLCFDHLH_03705	dihydrodipicolinate reductase	182	IMCGPPIG_00231	OmpA family protein	168	AEPCKKLL_03144	hypothetical protein	191
EIELFIGP_04491	triose-phosphate isomerase	226	GPNADHDJ_03353	hypothetical protein	215	NIPOLPBK_01399	fumarate hydratase	207.667	FLFIOBJN_01648	nucleoside transporter NupC	183	PLCFDHLH_04108	tetratricopeptide repeat protein	181.667	IMCGPPIG_03021	class I SAM-dependent rRNA methyltransferase	167.333	AEPCKKLL_03664	SsrA-binding protein	191
EIELFIGP_04432	Xaa-Pro aminopeptidase	226	GPNADHDJ_04129	LacI family DNA-binding transcriptional regulator	214.667	NIPOLPBK_03590	coproporphyrinogen III oxidase	207.333	FLFIOBJN_00419	membrane protein	182.667	PLCFDHLH_03611	bifunctional N-acetylglucosamine-1-phosphate uridyltransferase/glucosamine-1-phosphate acetyltransferase	180.667	IMCGPPIG_03413	hydroxymethylglutaryl-CoA lyase	167	AEPCKKLL_00909	hypothetical protein	190.667
EIELFIGP_04361	hypothetical protein	224.667	GPNADHDJ_02162	DNA mismatch repair endonuclease MutL	214.333	NIPOLPBK_03897	DNA-binding response regulator	207	FLFIOBJN_04060	large conductance mechanosensitive channel protein MscL	182.667	PLCFDHLH_04539	prolyl aminopeptidase	179.333	IMCGPPIG_02322	cysteine synthase	166.667	AEPCKKLL_00984	hypothetical protein	190.667
EIELFIGP_03759	chemotaxis protein CheA	224.333	GPNADHDJ_01697	nucleotide sugar dehydrogenase	213.667	NIPOLPBK_00703	porphobilinogen synthase	207	FLFIOBJN_02455	membrane protein	182.333	PLCFDHLH_01913	hypothetical protein	179	IMCGPPIG_03693	ABC transporter ATP-binding protein	166.667	AEPCKKLL_02216	AMP-binding protein	190.667
EIELFIGP_03252	prepilin-type cleavage/methylation domain-containing protein	223.667	GPNADHDJ_02781	SPFH/Band 7/PHB domain protein	213	NIPOLPBK_01257	amino acid permease	206.667	FLFIOBJN_03329	AraC family transcriptional regulator	182.333	PLCFDHLH_02227	hypothetical protein	178.667	IMCGPPIG_03007	STAS domain-containing protein	166.333	AEPCKKLL_02949	Protein YciI	190.333
EIELFIGP_01314	anthranilate synthase component I	223.333	GPNADHDJ_00690	hypothetical protein	212.667	NIPOLPBK_03972	serine hydrolase	206	FLFIOBJN_00502	hypothetical protein	182	PLCFDHLH_02306	hemolysin secretion protein D	178.667	IMCGPPIG_03913	shikimate dehydrogenase	166.333	AEPCKKLL_03286	SIR2 family protein	190.333
EIELFIGP_01096	Protein YciI	223.333	GPNADHDJ_03615	TetR/AcrR family transcriptional regulator	212.333	NIPOLPBK_03098	ATP-dependent chaperone ClpB	205.667	FLFIOBJN_01251	bifunctional 2-methylcitrate dehydratase/aconitate hydratase	182	PLCFDHLH_02974	tRNA (adenosine(37)-N6)-threonylcarbamoyltransferase complex transferase subunit TsaD	178.667	IMCGPPIG_03108	hypothetical protein	166	AEPCKKLL_00978	esterase	189.667
EIELFIGP_02785	activator of HSP90 ATPase	223	GPNADHDJ_01317	sigma-54-dependent Fis family transcriptional regulator	212	NIPOLPBK_03123	cell envelope integrity protein TolA	205.667	FLFIOBJN_01777	1-deoxy-D-xylulose-5-phosphate synthase	182	PLCFDHLH_00593	CsbD family protein	178.667	IMCGPPIG_03780	asparaginase	166	AEPCKKLL_02551	hypothetical protein	189
EIELFIGP_04076	hypothetical protein	223	GPNADHDJ_01419	VOC family protein	211.667	NIPOLPBK_03415	hypothetical protein	205.333	FLFIOBJN_01253	type II toxin-antitoxin system RelE/ParE family toxin	181.667	PLCFDHLH_01003	membrane protein	178.667	IMCGPPIG_04004	hypothetical protein	166	AEPCKKLL_03173	hypothetical protein	189
EIELFIGP_03286	flagellar protein FliT	222.667	GPNADHDJ_02649	DNA-binding response regulator	211.333	NIPOLPBK_01723	Xaa-Pro aminopeptidase	205.333	FLFIOBJN_02528	long-chain fatty acid--CoA ligase	181.667	PLCFDHLH_03418	phosphoribosylformylglycinamidine synthase	178.333	IMCGPPIG_02342	ATP-dependent protease ATPase subunit HslU	165.667	AEPCKKLL_02121	hypothetical protein	188.667
EIELFIGP_01455	ubiquinone/menaquinone biosynthesis C-methyltransferase UbiE	222.667	GPNADHDJ_03956	arginase	211	NIPOLPBK_00678	arginine--tRNA ligase	205	FLFIOBJN_02479	acireductone synthase	181.333	PLCFDHLH_03556	septal ring lytic transglycosylase RlpA family protein	178.333	IMCGPPIG_03676	serine/threonine dehydratase	165.667	AEPCKKLL_00418	transcriptional regulator	188
EIELFIGP_00794	arginase	222.333	GPNADHDJ_02028	sugar transporter	211	NIPOLPBK_03829	2-nonaprenyl-3-methyl-6-methoxy-1,4-benzoquinol hydroxylase	204.667	FLFIOBJN_02816	transketolase	181.333	PLCFDHLH_03632	YafY family transcriptional regulator	178	IMCGPPIG_00384	hypothetical protein	165.333	AEPCKKLL_02843	carboxymuconolactone decarboxylase family protein	188
EIELFIGP_02595	DNA recombination protein RmuC	222.333	GPNADHDJ_03090	30S ribosomal protein S15	210.667	NIPOLPBK_01746	DNA helicase RecG	204.667	FLFIOBJN_00336	UDP-N-acetylmuramoyl-L-alanine--D-glutamate ligase	181	PLCFDHLH_04099	asparaginase	178	IMCGPPIG_02656	FAD-dependent oxidoreductase	165.333	AEPCKKLL_03170	sensor histidine kinase	188
EIELFIGP_04250	phosphoribosylformylglycinamidine synthase	222	GPNADHDJ_01703	4Fe-4S binding protein	210.667	NIPOLPBK_01921	membrane protein	204.333	FLFIOBJN_03093	GGDEF domain-containing protein	181	PLCFDHLH_03011	peptidoglycan-binding protein	177.333	IMCGPPIG_03512	5'-nucleotidase, lipoprotein e(P4) family	164.667	AEPCKKLL_02225	beta-ketoacyl-[acyl-carrier-protein] synthase II	187.667
EIELFIGP_03281	sigma-54-dependent Fis family transcriptional regulator	222	GPNADHDJ_02770	hypothetical protein	210.667	NIPOLPBK_00061	3-hydroxyacyl-[acyl-carrier-protein] dehydratase FabZ	204	FLFIOBJN_01670	hypothetical protein	180.667	PLCFDHLH_01014	4a-hydroxytetrahydrobiopterin dehydratase	177.333	IMCGPPIG_03827	hypothetical protein	164.667	AEPCKKLL_02563	hypothetical protein	187.667
EIELFIGP_01930	DNA topoisomerase I	221.667	GPNADHDJ_00595	hypothetical protein	210.333	NIPOLPBK_03219	aspartate-semialdehyde dehydrogenase	204	FLFIOBJN_00379	phosphoribosylformylglycinamidine cyclo-ligase	179.667	PLCFDHLH_00351	Xaa-Pro dipeptidase	177	IMCGPPIG_03866	exodeoxyribonuclease 7 small subunit	164.667	AEPCKKLL_03871	sigma-54-dependent Fis family transcriptional regulator	187.667
EIELFIGP_00086	3-deoxy-manno-octulosonate cytidylyltransferase	221	GPNADHDJ_02161	hypothetical protein	210.333	NIPOLPBK_01299	TraB/GumN family protein	204	FLFIOBJN_01469	HAD family phosphatase	179.667	PLCFDHLH_03763	carboxylesterase	177	IMCGPPIG_00097	hypothetical protein	164	AEPCKKLL_03868	DNA-binding response regulator	187.333
EIELFIGP_03623	aminoacyl-tRNA hydrolase	221	GPNADHDJ_04017	efflux RND transporter periplasmic adaptor subunit	210	NIPOLPBK_00815	ParA family protein	203.667	FLFIOBJN_03533	elongation factor G	179.667	PLCFDHLH_00666	alanine:cation symporter family protein	177	IMCGPPIG_00910	glycosyltransferase family 1 protein	164	AEPCKKLL_00157	3-oxoacyl-ACP reductase	186.667
EIELFIGP_02617	CPBP family intramembrane metalloprotease	221	GPNADHDJ_03159	GNAT family N-acetyltransferase	210	NIPOLPBK_01041	nucleotide sugar dehydrogenase	203	FLFIOBJN_00414	porphobilinogen synthase	179	PLCFDHLH_00980	thiol reductant ABC exporter subunit CydC	177	IMCGPPIG_01816	NAD(+) diphosphatase	164	AEPCKKLL_00999	acetyl-CoA C-acyltransferase	186.667
EIELFIGP_01012	histidine utilization repressor	221	GPNADHDJ_00672	serine/threonine protein kinase	210	NIPOLPBK_00339	bifunctional riboflavin kinase/FAD synthetase	202.667	FLFIOBJN_00735	DNA repair protein RecN	179	PLCFDHLH_03638	TldD/PmbA family protein	176.667	IMCGPPIG_01097	hypothetical protein	163.667	AEPCKKLL_00166	LysM peptidoglycan-binding domain-containing protein	186.333
EIELFIGP_04420	glutamate-1-semialdehyde 2,1-aminomutase	220.667	GPNADHDJ_02405	L-serine ammonia-lyase	209.667	NIPOLPBK_03786	elongation factor 4	202.667	FLFIOBJN_01863	HIT domain-containing protein	179	PLCFDHLH_00124	hypothetical protein	176.333	IMCGPPIG_00641	autotransporter domain-containing esterase	163.333	AEPCKKLL_03210	hypothetical protein	186.333
EIELFIGP_01808	ParA family protein	220.667	GPNADHDJ_01167	5'-nucleotidase, lipoprotein e(P4) family	208.667	NIPOLPBK_04069	FAD-dependent oxidoreductase	202.333	FLFIOBJN_02231	hypothetical protein	179	PLCFDHLH_04101	NAD(P)H:quinone oxidoreductase	176.333	IMCGPPIG_02243	alpha-2-macroglobulin family protein	163	AEPCKKLL_00371	SGNH/GDSL hydrolase family protein	186
EIELFIGP_00434	lipoprotein signal peptidase	220	GPNADHDJ_04027	response regulator	208.667	NIPOLPBK_00340	isoleucine--tRNA ligase	202.333	FLFIOBJN_02865	secretion protein	179	PLCFDHLH_04160	cytosol aminopeptidase	176.333	IMCGPPIG_03339	hypothetical protein	163	AEPCKKLL_00881	ribonuclease P protein component	186
EIELFIGP_02191	twitching motility protein PilT	220	GPNADHDJ_03764	cytochrome c oxidase subunit II	208.333	NIPOLPBK_00780	S9 family peptidase	202.333	FLFIOBJN_00930	1-acyl-sn-glycerol-3-phosphate acyltransferase	178.667	PLCFDHLH_02749	cell division protein FtsL	176	IMCGPPIG_02099	nucleotide sugar dehydrogenase	162.333	AEPCKKLL_01079	ribonucleoside-diphosphate reductase	185.667
EIELFIGP_00433	isoleucine--tRNA ligase	219.667	GPNADHDJ_02549	arsenate reductase	207.667	NIPOLPBK_03960	ADP compounds hydrolase NudE	202	FLFIOBJN_01801	threonine--tRNA ligase	178.333	PLCFDHLH_04069	shikimate dehydrogenase	175.333	IMCGPPIG_02248	response regulator	162.333	AEPCKKLL_01447	DNA translocase FtsK	185.667
EIELFIGP_01235	membrane protein	219.667	GPNADHDJ_02000	bifunctional N-acetylglucosamine-1-phosphate uridyltransferase/glucosamine-1-phosphate acetyltransferase	207.667	NIPOLPBK_00233	hypothetical protein	202	FLFIOBJN_03000	hypothetical protein	178	PLCFDHLH_02998	S41 family peptidase	175	IMCGPPIG_00253	hypothetical protein	162	AEPCKKLL_00472	YicC family protein	185.333
EIELFIGP_02620	energy transducer TonB	219.333	GPNADHDJ_00508	hypothetical protein	207.333	NIPOLPBK_00709	S9 family peptidase	201.333	FLFIOBJN_04187	hypothetical protein	178	PLCFDHLH_03870	hypothetical protein	175	IMCGPPIG_04363	YraN family protein	162	AEPCKKLL_00828	aspartate carbamoyltransferase	185.333
EIELFIGP_03355	50S ribosomal protein L3 N(5)-glutamine methyltransferase	219.333	GPNADHDJ_02195	hypothetical protein	207.333	NIPOLPBK_00960	hypothetical protein	201	FLFIOBJN_00550	twin-arginine translocase subunit TatC	177.667	PLCFDHLH_02932	response regulator	174.667	IMCGPPIG_04219	tetratricopeptide repeat protein	161.667	AEPCKKLL_00235	bifunctional N-acetylglucosamine-1-phosphate uridyltransferase/glucosamine-1-phosphate acetyltransferase	185
EIELFIGP_01920	polymerase	219.333	GPNADHDJ_00419	DNA polymerase I	207	NIPOLPBK_01987	response regulator	201	FLFIOBJN_02500	VOC family protein	177.667	PLCFDHLH_01995	polymer-forming cytoskeletal protein	173.667	IMCGPPIG_02172	4-hydroxy-tetrahydrodipicolinate synthase	161.333	AEPCKKLL_00888	M48 family peptidase	185
EIELFIGP_01773	recombination-associated protein RdgC	219.333	GPNADHDJ_01055	hypothetical protein	207	NIPOLPBK_03091	ferredoxin	200.667	FLFIOBJN_01657	DNA-binding response regulator	177.333	PLCFDHLH_01654	hypothetical protein	173.333	IMCGPPIG_03721	TraB family protein	161.333	AEPCKKLL_02713	peroxiredoxin	185
EIELFIGP_02195	hypothetical protein	219	GPNADHDJ_01462	hypothetical protein	207	NIPOLPBK_04143	ATP-binding protein	200.333	FLFIOBJN_02503	ferrous iron transport protein B	177	PLCFDHLH_03317	hypothetical protein	173.333	IMCGPPIG_00576	cell envelope integrity protein TolA	161	AEPCKKLL_03569	chemotaxis protein CheW	185
EIELFIGP_00016	cell division protein FtsB	218.667	GPNADHDJ_04203	hypothetical protein	207	NIPOLPBK_01012	DedA family protein	200.333	FLFIOBJN_01036	rhomboid family intramembrane serine protease	176.667	PLCFDHLH_03325	glycine dehydrogenase	173.333	IMCGPPIG_03403	dihydrodipicolinate reductase	161	AEPCKKLL_02010	biopolymer transporter ExbD	184.667
EIELFIGP_04143	prephenate dehydratase	218.667	GPNADHDJ_00718	YqgE/AlgH family protein	207	NIPOLPBK_00681	dUTP diphosphatase	200	FLFIOBJN_04352	DNA polymerase III subunit epsilon	176.667	PLCFDHLH_00519	methylcrotonoyl-CoA carboxylase	173	IMCGPPIG_03870	hypothetical protein	161	AEPCKKLL_02149	glycine--tRNA ligase subunit alpha	184
EIELFIGP_00015	2-C-methyl-D-erythritol 4-phosphate cytidylyltransferase	218.333	GPNADHDJ_03712	arsenate reductase (glutaredoxin)	206.667	NIPOLPBK_03631	glucose-6-phosphate isomerase	200	FLFIOBJN_02226	hypothetical protein	176.333	PLCFDHLH_00355	cell division protein ZapA	172.667	IMCGPPIG_00551	hypothetical protein	160.667	AEPCKKLL_01877	DsbA family oxidoreductase	183.667
EIELFIGP_02604	class I SAM-dependent rRNA methyltransferase	218.333	GPNADHDJ_01535	anthranilate synthase component I	206.333	NIPOLPBK_03006	tRNA (guanosine(46)-N7)-methyltransferase TrmB	199.333	FLFIOBJN_03441	Holliday junction branch migration protein RuvA	176.333	PLCFDHLH_01580	RNA helicase	172.333	IMCGPPIG_03630	hypothetical protein	160.667	AEPCKKLL_02597	serine--tRNA ligase	183.667
EIELFIGP_03985	hypothetical protein	218.333	GPNADHDJ_03028	hypothetical protein	206	NIPOLPBK_03217	VOC family protein	199.333	FLFIOBJN_00405	hypothetical protein	176	PLCFDHLH_02810	colicin V biosynthesis protein	172.333	IMCGPPIG_03752	hypothetical protein	160.667	AEPCKKLL_02898	phytoene synthase	183.667
EIELFIGP_00312	UDP-N-acetylmuramoyl-L-alanine--D-glutamate ligase	218.333	GPNADHDJ_01422	D-glycerate dehydrogenase	205.667	NIPOLPBK_04068	2-octaprenyl-6-methoxyphenyl hydroxylase	199	FLFIOBJN_02292	hypothetical protein	176	PLCFDHLH_03566	hypothetical protein	172.333	IMCGPPIG_04555	IS3 family transposase	160.667	AEPCKKLL_02963	4a-hydroxytetrahydrobiopterin dehydratase	183.667
EIELFIGP_02748	glucose-6-phosphate isomerase	218	GPNADHDJ_03997	Holliday junction branch migration DNA helicase RuvB	205.667	NIPOLPBK_02641	carboxymuconolactone decarboxylase family protein	199	FLFIOBJN_04065	hypothetical protein	175.667	PLCFDHLH_04516	RNA helicase	172.333	IMCGPPIG_02364	septal ring lytic transglycosylase RlpA family protein	160	AEPCKKLL_03711	cytochrome c oxidase subunit II	183.667
EIELFIGP_03719	nitrate reductase subunit alpha	217.667	GPNADHDJ_01943	hypothetical protein	205.667	NIPOLPBK_04123	penicillin-binding protein 4	199	FLFIOBJN_01227	glycine dehydrogenase	175.333	PLCFDHLH_00693	type IV-A pilus assembly ATPase PilB	172.333	IMCGPPIG_03028	ribonuclease P protein component	160	AEPCKKLL_03076	hypothetical protein	183.333
EIELFIGP_03888	response regulator	217.667	GPNADHDJ_01754	monothiol glutaredoxin, Grx4 family	205.667	NIPOLPBK_00968	serine--tRNA ligase	199	FLFIOBJN_02437	DNA polymerase III subunit delta'	175.333	PLCFDHLH_03840	TraB family protein	171.667	IMCGPPIG_03289	GAF domain-containing protein	160	AEPCKKLL_02503	class II fumarate hydratase	182.667
EIELFIGP_00118	5-(carboxyamino)imidazole ribonucleotide mutase	217.333	GPNADHDJ_00644	hypothetical protein	205.333	NIPOLPBK_03341	3-dehydroquinate synthase	198	FLFIOBJN_02715	YihA family ribosome biogenesis GTP-binding protein	175.333	PLCFDHLH_03901	hypothetical protein	171.667	IMCGPPIG_00664	3-oxoacyl-ACP synthase III	159.667	AEPCKKLL_00502	GGDEF domain-containing protein	182.333
EIELFIGP_04218	phosphoribosylamine--glycine ligase	217.333	GPNADHDJ_01902	SsrA-binding protein	205.333	NIPOLPBK_03816	hypothetical protein	197.667	FLFIOBJN_03284	Xaa-Pro aminopeptidase	175.333	PLCFDHLH_04555	IS3 family transposase	171.667	IMCGPPIG_00863	M13 family peptidase	159.333	AEPCKKLL_00685	oligopeptide transporter, OPT family	181.667
EIELFIGP_02347	membrane protein	216.667	GPNADHDJ_02116	thiol reductant ABC exporter subunit CydD	205.333	NIPOLPBK_03487	lysine decarboxylase	197.333	FLFIOBJN_02380	cytosol aminopeptidase	175	PLCFDHLH_00829	lytic transglycosylase	171.667	IMCGPPIG_02700	adenosylhomocysteinase	159.333	AEPCKKLL_02537	hypothetical protein	181.667
EIELFIGP_04128	YicC family protein	216.667	GPNADHDJ_03209	bifunctional phosphopantothenoylcysteine decarboxylase/phosphopantothenate--cysteine ligase CoaBC	205	NIPOLPBK_03958	16S rRNA (uracil(1498)-N(3))-methyltransferase	197.333	FLFIOBJN_01572	hypothetical protein	174.667	PLCFDHLH_00837	FimV protein	171.667	IMCGPPIG_04049	protease HtpX	159.333	AEPCKKLL_00464	Xaa-Pro aminopeptidase	181.333
EIELFIGP_00232	outer membrane protein assembly factor BamA	216.333	GPNADHDJ_03828	glutamate--tRNA ligase	205	NIPOLPBK_03604	cyclic pyranopterin monophosphate synthase	197.333	FLFIOBJN_02602	histidine--tRNA ligase	174.333	PLCFDHLH_04168	hypothetical protein	171	IMCGPPIG_00198	hypothetical protein	158.667	AEPCKKLL_02935	cytochrome c-type biogenesis protein CcmE	181.333
EIELFIGP_04558	peptidase M28 family protein	216.333	GPNADHDJ_03193	tyrosine--tRNA ligase	205	NIPOLPBK_02655	hypothetical protein	197.333	FLFIOBJN_01089	transcription termination factor Rho	174	PLCFDHLH_04180	mannose-1-phosphate guanylyltransferase/mannose-6-phosphate isomerase	171	IMCGPPIG_03338	hypothetical protein	158.667	AEPCKKLL_03608	sn-glycerol-3-phosphate ABC transporter ATP-binding protein UgpC	181.333
EIELFIGP_03246	sensor histidine kinase	216.333	GPNADHDJ_02343	pirin family protein	204.667	NIPOLPBK_03383	hypothetical protein	197.333	FLFIOBJN_02773	YicC family protein	174	PLCFDHLH_00866	NADH-quinone oxidoreductase subunit NuoH	171	IMCGPPIG_01144	STAS domain-containing protein	158.333	AEPCKKLL_03223	type IV pilus secretin PilQ	181
EIELFIGP_04213	ABC transporter permease	216	GPNADHDJ_03905	prolyl aminopeptidase	204.667	NIPOLPBK_02529	porin	197.333	FLFIOBJN_03866	DNA-binding response regulator	174	PLCFDHLH_03501	FHA domain-containing protein	170.667	IMCGPPIG_01208	NUDIX hydrolase	158	AEPCKKLL_01163	hypothetical protein	180.333
EIELFIGP_01550	cell division protein FtsL	216	GPNADHDJ_02031	tyrosine recombinase XerC	204.667	NIPOLPBK_00506	SseB family protein	197.333	FLFIOBJN_02953	biopolymer transporter ExbD	173.333	PLCFDHLH_00653	phosphoglycerate kinase	170.667	IMCGPPIG_04111	mannose-1-phosphate guanylyltransferase/mannose-6-phosphate isomerase	158	AEPCKKLL_02818	rRNA pseudouridine synthase	180.333
EIELFIGP_02749	DNA-binding response regulator	215.667	GPNADHDJ_02997	asparagine synthase (glutamine-hydrolyzing)	204.333	NIPOLPBK_01731	YicC family protein	197.333	FLFIOBJN_01039	hypothetical protein	173	PLCFDHLH_02952	hypothetical protein	170.333	IMCGPPIG_02405	cytochrome d ubiquinol oxidase subunit II	157.667	AEPCKKLL_03862	flagellin	180.333
EIELFIGP_01809	histidine phosphatase family protein	215.667	GPNADHDJ_03699	hypothetical protein	204.333	NIPOLPBK_01259	hypothetical protein	197	FLFIOBJN_02763	porin	173	PLCFDHLH_01598	GtrA family protein	170	IMCGPPIG_00936	30S ribosomal protein S15	157.333	AEPCKKLL_03903	chemotaxis protein CheA	180
EIELFIGP_02960	membrane protein	215.667	GPNADHDJ_03941	LPS-assembly protein LptD	204.333	NIPOLPBK_03943	hypothetical protein	197	FLFIOBJN_03306	phosphatase PAP2 family protein	173	PLCFDHLH_03709	2,3-bisphosphoglycerate-independent phosphoglycerate mutase	170	IMCGPPIG_03751	hypothetical protein	157.333	AEPCKKLL_01112	bifunctional biotin--[acetyl-CoA-carboxylase] synthetase/biotin operon repressor	179.333
EIELFIGP_03010	oligoribonuclease	215.667	GPNADHDJ_02146	phytoene synthase	204	NIPOLPBK_03497	hypothetical protein	196.667	FLFIOBJN_03762	ribonuclease R	173	PLCFDHLH_00938	protease HtpX	170	IMCGPPIG_00019	GNAT family N-acetyltransferase	157	AEPCKKLL_03255	hydroxyacylglutathione hydrolase	179.333
EIELFIGP_02923	hypothetical protein	215.333	GPNADHDJ_01668	DedA family protein	203.667	NIPOLPBK_00230	PhzF family phenazine biosynthesis protein	196.667	FLFIOBJN_04106	outer membrane lipoprotein carrier protein LolA	173	PLCFDHLH_01137	hypothetical protein	169.667	IMCGPPIG_03234	LysR family transcriptional regulator	157	AEPCKKLL_00997	TonB family protein	179
EIELFIGP_04513	valine--tRNA ligase	215.333	GPNADHDJ_01718	ABC transporter permease	202.667	NIPOLPBK_03226	lytic transglycosylase	196.333	FLFIOBJN_04134	hypothetical protein	173	PLCFDHLH_02873	glutathione S-transferase	169.333	IMCGPPIG_00407	short chain dehydrogenase	156.667	AEPCKKLL_02737	TlpA family protein disulfide reductase	179
EIELFIGP_02342	carboxymuconolactone decarboxylase family protein	215	GPNADHDJ_01495	RidA family protein	202.667	NIPOLPBK_01329	argininosuccinate lyase	196	FLFIOBJN_01048	fumarate hydratase	172.667	PLCFDHLH_03019	glyoxalase/bleomycin resistance/extradiol dioxygenase family protein	169.333	IMCGPPIG_00894	FimV protein	156.667	AEPCKKLL_03115	GAF domain-containing protein	179
EIELFIGP_02995	hypothetical protein	214.333	GPNADHDJ_02335	elongation factor 4	202.333	NIPOLPBK_03220	D-glycerate dehydrogenase	196	FLFIOBJN_00213	hypothetical protein	172.333	PLCFDHLH_04396	MerR family DNA-binding transcriptional regulator	169.333	IMCGPPIG_00197	TonB-dependent siderophore receptor	156	AEPCKKLL_01899	sensor histidine kinase	178.667
EIELFIGP_01207	DNA helicase II	214	GPNADHDJ_03354	twitching motility protein PilT	202.333	NIPOLPBK_01047	4Fe-4S binding protein	195.667	FLFIOBJN_01421	sensor domain-containing diguanylate cyclase	172.333	PLCFDHLH_01597	hypothetical protein	169	IMCGPPIG_02578	glycoside hydrolase family 92 protein	155.333	AEPCKKLL_02215	membrane protein	178.333
EIELFIGP_01112	hypothetical protein	214	GPNADHDJ_00332	gamma carbonic anhydrase family protein	202	NIPOLPBK_01206	bifunctional aconitate hydratase 2/2-methylisocitrate dehydratase	195	FLFIOBJN_02525	HD domain-containing protein	172	PLCFDHLH_02441	porin	169	IMCGPPIG_02830	ABC transporter permease	155.333	AEPCKKLL_03572	methyl-accepting chemotaxis protein	178.333
EIELFIGP_02956	hypothetical protein	213.667	GPNADHDJ_02488	hypothetical protein	201.333	NIPOLPBK_01194	chemotaxis protein CheA	195	FLFIOBJN_00094	acyltransferase	171.667	PLCFDHLH_00554	hypothetical protein	169	IMCGPPIG_01488	cyclopropane-fatty-acyl-phospholipid synthase	155	AEPCKKLL_00204	NAD(P)-dependent oxidoreductase	177.667
EIELFIGP_02509	RHS repeat protein	212.667	GPNADHDJ_03682	SPOR domain-containing protein	201.333	NIPOLPBK_00461	HAD family hydrolase	195	FLFIOBJN_02958	nhl repeat protein	171.667	PLCFDHLH_00817	hypothetical protein	169	IMCGPPIG_03583	ABC transporter ATP-binding protein	154.667	AEPCKKLL_00569	2,3-bisphosphoglycerate-dependent phosphoglycerate mutase	177.667
EIELFIGP_00225	GGDEF domain-containing protein	212.333	GPNADHDJ_01879	lysine 6-aminotransferase	201	NIPOLPBK_00751	hypothetical protein	195	FLFIOBJN_00546	glycine--tRNA ligase subunit alpha	171.333	PLCFDHLH_01592	ABC transporter permease	168.667	IMCGPPIG_04009	acetyl-CoA C-acyltransferase	154.667	AEPCKKLL_00936	glycerol-3-phosphate 1-O-acyltransferase PlsB	177.667
EIELFIGP_01813	1-acyl-sn-glycerol-3-phosphate acyltransferase	212	GPNADHDJ_00272	XRE family transcriptional regulator	201	NIPOLPBK_01468	riboflavin synthase	195	FLFIOBJN_01291	hypothetical protein	171.333	PLCFDHLH_00577	two-component sensor histidine kinase	168.667	IMCGPPIG_00550	hypothetical protein	153.667	AEPCKKLL_01770	50S ribosomal protein L3 N(5)-glutamine methyltransferase	177.667
EIELFIGP_00407	DNA-binding response regulator	211.667	GPNADHDJ_02216	DNA helicase RecG	200.667	NIPOLPBK_02704	hypothetical protein	194.667	FLFIOBJN_00084	GGDEF domain-containing protein	171	PLCFDHLH_03059	tetratricopeptide repeat protein	168.333	IMCGPPIG_00902	toxic anion resistance protein	153.667	AEPCKKLL_02227	3-oxoacyl-ACP reductase FabG	177.667
EIELFIGP_01140	tRNA threonylcarbamoyladenosine dehydratase	211.667	GPNADHDJ_02788	16S rRNA (uracil(1498)-N(3))-methyltransferase	200.333	NIPOLPBK_04170	dihydropteroate synthase	194	FLFIOBJN_02979	glycerol-3-phosphate 1-O-acyltransferase PlsB	171	PLCFDHLH_01819	PAS domain-containing sensor histidine kinase	168	IMCGPPIG_02288	YafY family transcriptional regulator	153.667	AEPCKKLL_00281	HAD family hydrolase	177
EIELFIGP_01895	hypothetical protein	211	GPNADHDJ_03496	endonuclease	200.333	NIPOLPBK_01298	hypothetical protein	194	FLFIOBJN_04269	cytosol aminopeptidase	171	PLCFDHLH_03358	pyridoxamine 5'-phosphate oxidase	168	IMCGPPIG_03753	hypothetical protein	153.667	AEPCKKLL_00304	hybrid sensor histidine kinase/response regulator	177
EIELFIGP_01565	M23 family peptidase	211	GPNADHDJ_01171	glycerol-3-phosphate 1-O-acyltransferase PlsB	200.333	NIPOLPBK_01186	chemotaxis protein	193.667	FLFIOBJN_00560	hypothetical protein	170.667	PLCFDHLH_04000	SseB family protein	168	IMCGPPIG_04455	phosphoglycerate kinase	153.333	AEPCKKLL_01739	NADH-quinone oxidoreductase subunit NuoH	177
EIELFIGP_01147	asparagine synthase (glutamine-hydrolyzing)	210.667	GPNADHDJ_01032	hypothetical protein	200.333	NIPOLPBK_02367	cystathionine gamma-synthase	193.667	FLFIOBJN_01014	Protein YciI	170.333	PLCFDHLH_01224	RNA polymerase sigma-54 factor	167.667	IMCGPPIG_00316	DegV domain-containing protein	153	AEPCKKLL_02478	hypothetical protein	177
EIELFIGP_04620	Holliday junction resolvase RuvX	210.333	GPNADHDJ_04093	hypothetical protein	200.333	NIPOLPBK_00341	lipoprotein signal peptidase	193.667	FLFIOBJN_01744	hypothetical protein	170.333	PLCFDHLH_00330	RidA family protein	167.667	IMCGPPIG_00631	dephospho-CoA kinase	153	AEPCKKLL_03258	DNA polymerase III subunit epsilon	177
EIELFIGP_02251	LysR family transcriptional regulator	210.333	GPNADHDJ_03691	hypothetical protein	199.667	NIPOLPBK_02510	monothiol glutaredoxin, Grx4 family	193.333	FLFIOBJN_03804	serine/threonine dehydratase	170	PLCFDHLH_02251	glucose-6-phosphate dehydrogenase	167.333	IMCGPPIG_03252	histidine ammonia-lyase	152.667	AEPCKKLL_02580	histidine ammonia-lyase	176.667
EIELFIGP_02951	aquaporin Z	209.667	GPNADHDJ_04024	membrane protein	199.667	NIPOLPBK_01307	sensor domain-containing phosphodiesterase	193.333	FLFIOBJN_02271	DNA topoisomerase IV subunit B	169.667	PLCFDHLH_02335	N-acetyltransferase	167.333	IMCGPPIG_04315	peptidase M28	152.667	AEPCKKLL_03631	MBL fold hydrolase	176.667
EIELFIGP_01761	thymidine kinase	209.667	GPNADHDJ_02159	polyhydroxyalkanoate synthesis repressor PhaR	199.667	NIPOLPBK_00348	hypothetical protein	193	FLFIOBJN_02636	ABC transporter ATP-binding protein	169.667	PLCFDHLH_03062	esterase	167.333	IMCGPPIG_04025	hypothetical protein	152.333	AEPCKKLL_03702	hypothetical protein	176.667
EIELFIGP_04445	GTP cyclohydrolase I FolE	209.333	GPNADHDJ_03945	Co2+/Mg2+ efflux protein ApaG	199.333	NIPOLPBK_02726	glycine zipper 2TM domain-containing protein	192.333	FLFIOBJN_02749	SGNH/GDSL hydrolase family protein	169.667	PLCFDHLH_03542	hybrid sensor histidine kinase/response regulator	167.333	IMCGPPIG_02705	energy transducer TonB	152	AEPCKKLL_04007	hypothetical protein	176.667
EIELFIGP_00212	succinyl-diaminopimelate desuccinylase	209.333	GPNADHDJ_02254	hypothetical protein	199.333	NIPOLPBK_00755	3-oxoacyl-ACP reductase FabG	192.333	FLFIOBJN_03365	ABC transporter permease	169.667	PLCFDHLH_04444	PDZ domain-containing protein	167.333	IMCGPPIG_03733	polysaccharide biosynthesis protein	152	AEPCKKLL_00583	nucleotide sugar aminotransferase	176.333
EIELFIGP_02210	electron transfer flavoprotein subunit alpha	209	GPNADHDJ_03552	amino acid permease	199	NIPOLPBK_00726	ABC transporter permease	192.333	FLFIOBJN_00085	isocitrate lyase	169	PLCFDHLH_00518	acetyl/propionyl/methylcrotonyl-CoA carboxylase subunit alpha	167.333	IMCGPPIG_00892	D-glycerate dehydrogenase	151.667	AEPCKKLL_00801	phosphoribosylformylglycinamidine cyclo-ligase	176.333
EIELFIGP_01702	hypothetical protein	209	GPNADHDJ_02919	KR domain-containing protein	199	NIPOLPBK_02658	SPOR domain-containing protein	192	FLFIOBJN_01042	M3 family peptidase	169	PLCFDHLH_04020	metalloprotease TldD	166.333	IMCGPPIG_02729	cell division protein FtsL	151.667	AEPCKKLL_00890	energy transducer TonB	176.333
EIELFIGP_03644	hypothetical protein	209	GPNADHDJ_03967	hypothetical protein	198.667	NIPOLPBK_04160	aminoacyl-tRNA hydrolase	191.667	FLFIOBJN_02262	sulfurtransferase	169	PLCFDHLH_02859	hypothetical protein	166	IMCGPPIG_02771	hypothetical protein	151.667	AEPCKKLL_00058	polymer-forming cytoskeletal protein	176
EIELFIGP_00857	orotate phosphoribosyltransferase	208	GPNADHDJ_00934	O-antigen ligase family protein	198.667	NIPOLPBK_02659	bifunctional tetrahydrofolate synthase/dihydrofolate synthase	191.333	FLFIOBJN_04072	FAD-dependent oxidoreductase	168.333	PLCFDHLH_00603	TonB-dependent receptor	166	IMCGPPIG_00811	arginine--tRNA ligase	151	AEPCKKLL_00171	polymerase	176
EIELFIGP_03776	site-specific integrase	208	GPNADHDJ_00598	type VI secretion protein	198.667	NIPOLPBK_03056	SsrA-binding protein	191.333	FLFIOBJN_04404	hypothetical protein	168	PLCFDHLH_03720	VirB4 family type IV secretion/conjugal transfer ATPase	165.667	IMCGPPIG_01815	iron-sulfur cluster insertion protein ErpA	151	AEPCKKLL_03307	serine/threonine protein kinase	176
EIELFIGP_01465	ATP-dependent protease ATPase subunit HslU	207.333	GPNADHDJ_00956	NYN domain-containing protein	197.667	NIPOLPBK_02364	antibiotic acetyltransferase	191	FLFIOBJN_02238	hypothetical protein	167.667	PLCFDHLH_02685	Co2+/Mg2+ efflux protein ApaG	165.333	IMCGPPIG_02584	type II toxin-antitoxin system Phd/YefM family antitoxin	151	AEPCKKLL_02102	nucleotide sugar dehydrogenase	175.667
EIELFIGP_01304	2-nonaprenyl-3-methyl-6-methoxy-1,4-benzoquinol hydroxylase	207	GPNADHDJ_00350	hypothetical protein	197	NIPOLPBK_02700	porphyrin biosynthesis protein	190.667	FLFIOBJN_00566	ferredoxin family protein	167	PLCFDHLH_00740	Holliday junction branch migration DNA helicase RuvB	165.333	IMCGPPIG_00754	two-component sensor histidine kinase	150.667	AEPCKKLL_02280	hypothetical protein	175.333
EIELFIGP_00057	hypothetical protein	206.667	GPNADHDJ_00503	kynureninase	197	NIPOLPBK_03033	lysine 6-aminotransferase	190.333	FLFIOBJN_02955	tetraacyldisaccharide 4'-kinase	167	PLCFDHLH_01001	BolA family transcriptional regulator	165	IMCGPPIG_00161	magnesium transporter	150.333	AEPCKKLL_02827	colicin V biosynthesis protein	175.333
EIELFIGP_03649	Cysteine desulfurase IscS	206.333	GPNADHDJ_03995	protein TolQ	197	NIPOLPBK_00632	tryptophan--tRNA ligase	190.333	FLFIOBJN_04256	ATP-binding protein	167	PLCFDHLH_00026	acyl-CoA thioesterase	164.667	IMCGPPIG_00873	hypothetical protein	150.333	AEPCKKLL_01911	DNA-binding response regulator	175
EIELFIGP_03331	DNA translocase FtsK	206.333	GPNADHDJ_02155	inositol monophosphatase	196.667	NIPOLPBK_03107	L2 family class A beta-lactamase	190	FLFIOBJN_00375	nucleotidyltransferase family protein	166.667	PLCFDHLH_00371	short chain dehydrogenase	164.667	IMCGPPIG_00928	NADH-quinone oxidoreductase subunit M	150.333	AEPCKKLL_03901	STAS domain-containing protein	175
EIELFIGP_00315	octaprenyl-diphosphate synthase	206	GPNADHDJ_01251	peroxidase	196.667	NIPOLPBK_03961	3'(2'),5'-bisphosphate nucleotidase	189	FLFIOBJN_00592	succinate dehydrogenase iron-sulfur subunit	166.333	PLCFDHLH_03056	hypothetical protein	164.333	IMCGPPIG_01574	hypothetical protein	150.333	AEPCKKLL_02287	hypothetical protein	174.667
EIELFIGP_01934	3-oxoacyl-ACP reductase	205.333	GPNADHDJ_01672	tRNA pseudouridine(13) synthase TruD	196.667	NIPOLPBK_00055	di-trans,poly-cis-decaprenylcistransferase	189	FLFIOBJN_03061	bacterioferritin	166.333	PLCFDHLH_02187	DedA family protein	163.667	IMCGPPIG_03307	hybrid sensor histidine kinase/response regulator	150.333	AEPCKKLL_00187	hypothetical protein	174.333
EIELFIGP_03282	DNA-binding response regulator	205.333	GPNADHDJ_04258	alkyl hydroperoxide reductase subunit F	196.333	NIPOLPBK_04200	hypothetical protein	189	FLFIOBJN_02501	enoyl-CoA hydratase	166	PLCFDHLH_00779	hypothetical protein	163.667	IMCGPPIG_03857	glucan biosynthesis protein D	150.333	AEPCKKLL_03607	glucose-6-phosphate dehydrogenase	174.333
EIELFIGP_04515	ribosomal-protein-alanine N-acetyltransferase	205.333	GPNADHDJ_03241	TonB-dependent receptor	196	NIPOLPBK_01303	protease HtpX	189	FLFIOBJN_02660	nucleoside-diphosphate kinase	166	PLCFDHLH_00044	DNA-binding response regulator	163.333	IMCGPPIG_02105	sulfurtransferase	150	AEPCKKLL_00229	ATP synthase subunit delta	174
EIELFIGP_01838	hypothetical protein	205	GPNADHDJ_04124	bifunctional (p)ppGpp synthetase/guanosine-3',5'-bis(diphosphate) 3'-pyrophosphohydrolase	195.667	NIPOLPBK_01665	hypothetical protein	188.667	FLFIOBJN_04240	aspartate carbamoyltransferase	166	PLCFDHLH_02152	4Fe-4S binding protein	163	IMCGPPIG_00326	SGNH/GDSL hydrolase family protein	149.667	AEPCKKLL_01037	hypothetical protein	173.667
EIELFIGP_04597	AI-2E family transporter	204.667	GPNADHDJ_02846	hypothetical protein	195.667	NIPOLPBK_00971	3-phosphoshikimate 1-carboxyvinyltransferase	188.333	FLFIOBJN_00411	shikimate dehydrogenase	165.667	PLCFDHLH_04057	cell envelope biogenesis protein TonB	163	IMCGPPIG_01892	hypothetical protein	149.333	AEPCKKLL_03568	16S rRNA (uracil(1498)-N(3))-methyltransferase	173.667
EIELFIGP_04091	hypothetical protein	204.667	GPNADHDJ_00891	type II secretion system protein GspE	195.667	NIPOLPBK_03587	molybdate ABC transporter permease subunit	188.333	FLFIOBJN_01729	hypothetical protein	165.667	PLCFDHLH_04353	carbon starvation protein A	163	IMCGPPIG_00259	methyltransferase domain-containing protein	149	AEPCKKLL_00927	thymidine kinase	173.333
EIELFIGP_04304	Co2+/Mg2+ efflux protein ApaG	204.333	GPNADHDJ_01994	ATP synthase subunit delta	195.333	NIPOLPBK_03276	carbonate dehydratase	188	FLFIOBJN_04249	D-hexose-6-phosphate mutarotase	165.667	PLCFDHLH_00572	hypothetical protein	163	IMCGPPIG_02168	hypothetical protein	149	AEPCKKLL_02411	hypothetical protein	173.333
EIELFIGP_04659	DNA polymerase III subunit epsilon	204.333	GPNADHDJ_02892	hypothetical protein	194.667	NIPOLPBK_01184	RNA polymerase sigma factor FliA	187.667	FLFIOBJN_01310	3'(2'),5'-bisphosphate nucleotidase	165	PLCFDHLH_00676	tRNA (guanosine(46)-N7)-methyltransferase TrmB	163	IMCGPPIG_03345	phosphoribosylformylglycinamidine synthase	149	AEPCKKLL_01004	hypothetical protein	173
EIELFIGP_02283	carbonate dehydratase	204	GPNADHDJ_02643	ribonuclease R	194.667	NIPOLPBK_00429	oligopeptidase A	187.333	FLFIOBJN_00191	acetyl-CoA C-acyltransferase	164.667	PLCFDHLH_01257	NUDIX hydrolase	162.667	IMCGPPIG_02196	serine hydrolase	148.667	AEPCKKLL_01250	L1 family subclass B3 metallo-beta-lactamase	172.667
EIELFIGP_00982	XRE family transcriptional regulator	204	GPNADHDJ_01366	outer membrane lipoprotein carrier protein LolA	194.333	NIPOLPBK_00234	UDP-N-acetylmuramoyl-L-alanine--D-glutamate ligase	187.333	FLFIOBJN_02832	class III poly(R)-hydroxyalkanoic acid synthase subunit PhaE	164.333	PLCFDHLH_03694	KR domain-containing protein	162.667	IMCGPPIG_02282	hypothetical protein	148.667	AEPCKKLL_01484	N-acetyltransferase	172.333
EIELFIGP_01097	BolA family transcriptional regulator	203.667	GPNADHDJ_01958	phosphogluconate dehydratase	194.333	NIPOLPBK_02197	pyrroline-5-carboxylate reductase	186.667	FLFIOBJN_03665	RHS repeat protein	164.333	PLCFDHLH_03857	nucleoside-diphosphate kinase	162.667	IMCGPPIG_00549	hypothetical protein	148.333	AEPCKKLL_03436	penicillin-binding protein activator	172
EIELFIGP_02318	hypothetical protein	203.667	GPNADHDJ_04194	class III poly(R)-hydroxyalkanoic acid synthase subunit PhaE	194	NIPOLPBK_03159	N-formylglutamate amidohydrolase	186.333	FLFIOBJN_01035	MFS transporter	164	PLCFDHLH_00816	hypothetical protein	162.667	IMCGPPIG_00697	isovaleryl-CoA dehydrogenase	148.333	AEPCKKLL_00979	1-acyl-sn-glycerol-3-phosphate acyltransferase	171.333
EIELFIGP_04080	N-formylglutamate amidohydrolase	203.667	GPNADHDJ_02987	GAF domain-containing protein	194	NIPOLPBK_00827	S46 family peptidase	186	FLFIOBJN_02493	MexC family multidrug efflux RND transporter periplasmic adaptor subunit	164	PLCFDHLH_03925	ADP compounds hydrolase NudE	162.333	IMCGPPIG_00096	UDP-N-acetylmuramoyl-L-alanine--D-glutamate ligase	147.667	AEPCKKLL_01175	dUTP diphosphatase	171.333
EIELFIGP_01768	orotidine-5'-phosphate decarboxylase	203.667	GPNADHDJ_03913	NAD(P) transhydrogenase subunit alpha	194	NIPOLPBK_00453	multidrug transporter	185.333	FLFIOBJN_01091	RNA helicase	163.667	PLCFDHLH_03718	type VI secretion protein	162	IMCGPPIG_00452	hypothetical protein	147.667	AEPCKKLL_00861	STAS domain-containing protein	171
EIELFIGP_03502	transketolase	203.667	GPNADHDJ_00521	S-methyl-5-thioribose-1-phosphate isomerase	194	NIPOLPBK_01277	N(4)-(beta-N-acetylglucosaminyl)-L-asparaginase	185	FLFIOBJN_03807	tRNA (guanosine(46)-N7)-methyltransferase TrmB	163.667	PLCFDHLH_03235	GGDEF domain-containing protein	161.667	IMCGPPIG_01817	membrane protein	147.667	AEPCKKLL_00939	recombination-associated protein RdgC	171
EIELFIGP_03640	transcriptional regulator	203	GPNADHDJ_01260	electron transfer flavoprotein-ubiquinone oxidoreductase	193.333	NIPOLPBK_00475	lipoyl(octanoyl) transferase LipB	184.667	FLFIOBJN_00376	DnaA regulatory inactivator Hda	163.333	PLCFDHLH_00378	phosphatase PAP2 family protein	161.667	IMCGPPIG_02207	glycosyltransferase	147.667	AEPCKKLL_01594	histidine--tRNA ligase	171
EIELFIGP_04102	recombination protein RecR	202	GPNADHDJ_03226	serine endoprotease DegQ	193.333	NIPOLPBK_02417	Lrp/AsnC family transcriptional regulator	184.667	FLFIOBJN_00418	hypothetical protein	163.333	PLCFDHLH_01269	DNA translocase FtsK	161	IMCGPPIG_02946	DNA (cytosine-5-)-methyltransferase	147.667	AEPCKKLL_03597	glucose-6-phosphate isomerase	171
EIELFIGP_04215	uracil-DNA glycosylase	202	GPNADHDJ_00439	glycosyltransferase family 2 protein	193	NIPOLPBK_00120	2,3-bisphosphoglycerate-dependent phosphoglycerate mutase	184	FLFIOBJN_01109	hypothetical protein	163.333	PLCFDHLH_02825	carboxymuconolactone decarboxylase family protein	161	IMCGPPIG_03438	RidA family protein	147.667	AEPCKKLL_00279	M1 family peptidase	170.667
EIELFIGP_02737	4-hydroxy-tetrahydrodipicolinate synthase	201.667	GPNADHDJ_03927	TlpA family protein disulfide reductase	193	NIPOLPBK_00483	PAS domain S-box protein	184	FLFIOBJN_04348	lytic transglycosylase	163.333	PLCFDHLH_00950	M23 family peptidase	161	IMCGPPIG_03519	VirB4 family type IV secretion/conjugal transfer ATPase	147.667	AEPCKKLL_00874	class I SAM-dependent rRNA methyltransferase	170.667
EIELFIGP_04710	IS110 family transposase ISStma7	201.667	GPNADHDJ_01948	succinate dehydrogenase iron-sulfur subunit	192.667	NIPOLPBK_02080	2,3-dihydro-2,3-dihydroxybenzoate synthetase	183.667	FLFIOBJN_00378	hypothetical protein	163	PLCFDHLH_00633	SPOR domain-containing protein	160.667	IMCGPPIG_03871	metalloprotease TldD	147.667	AEPCKKLL_00795	GlsB/YeaQ/YmgE family stress response membrane protein	170.333
EIELFIGP_00798	tryptophan--tRNA ligase	201.667	GPNADHDJ_02893	hypothetical protein	192.333	NIPOLPBK_04125	transglutaminase domain-containing protein	183.667	FLFIOBJN_01098	phosphoribosylamine--glycine ligase	162.667	PLCFDHLH_00018	isoleucine--tRNA ligase	160.333	IMCGPPIG_04307	bifunctional proline dehydrogenase/L-glutamate gamma-semialdehyde dehydrogenase PutA	147.667	AEPCKKLL_02819	hypothetical protein	170.333
EIELFIGP_00782	bifunctional biotin--[acetyl-CoA-carboxylase] synthetase/biotin operon repressor	201.333	GPNADHDJ_01967	pantoate--beta-alanine ligase	192.333	NIPOLPBK_01393	M3 family peptidase	183.333	FLFIOBJN_01848	VOC family protein	162.667	PLCFDHLH_02389	acyl carrier protein	160	IMCGPPIG_00079	hydroxypyruvate isomerase	147	AEPCKKLL_04034	alanine--tRNA ligase	170.333
EIELFIGP_03051	hypothetical protein	201.333	GPNADHDJ_01514	polymer-forming cytoskeletal protein	192	NIPOLPBK_01022	hypothetical protein	183	FLFIOBJN_03158	bifunctional tetrahydrofolate synthase/dihydrofolate synthase	162.667	PLCFDHLH_03695	hydroxymethylglutaryl-CoA lyase	160	IMCGPPIG_00650	peptidase M28 family protein	147	AEPCKKLL_00161	DNA topoisomerase I	170
EIELFIGP_03360	hypothetical protein	201.333	GPNADHDJ_03132	1-deoxy-D-xylulose-5-phosphate synthase	191.667	NIPOLPBK_01988	ABC transporter permease	182.667	FLFIOBJN_03160	S46 family peptidase	162.667	PLCFDHLH_01229	flagellar hook protein FliD	159.667	IMCGPPIG_03740	type IV pilus biogenesis/stability protein PilW	147	AEPCKKLL_02254	hypothetical protein	170
EIELFIGP_01190	hypothetical protein	200.667	GPNADHDJ_01324	flagellar hook protein FliD	191.667	NIPOLPBK_00081	bifunctional glucose-1-phosphatase/inositol phosphatase	182.667	FLFIOBJN_04084	dihydrofolate reductase	162.333	PLCFDHLH_03873	hypothetical protein	159.667	IMCGPPIG_04447	D-hexose-6-phosphate mutarotase	147	AEPCKKLL_02433	ferredoxin reductase	169.667
EIELFIGP_02169	phosphoglycerate mutase	200.667	GPNADHDJ_00944	DNA topoisomerase I	191.333	NIPOLPBK_01351	cytochrome c-type biogenesis protein CcmE	182.667	FLFIOBJN_04284	DNA recombination/repair protein RecA	162.333	PLCFDHLH_01564	GAF domain-containing protein	159.333	IMCGPPIG_00138	phosphoribosylformylglycinamidine cyclo-ligase	146.667	AEPCKKLL_03010	N-acetyltransferase	169.333
EIELFIGP_00458	hypothetical protein	200.333	GPNADHDJ_03840	Holliday junction branch migration protein RuvA	191.333	NIPOLPBK_02636	membrane protein	182.667	FLFIOBJN_00970	hypothetical protein	162	PLCFDHLH_00159	GlsB/YeaQ/YmgE family stress response membrane protein	158.667	IMCGPPIG_03605	DNA-binding response regulator	146.667	AEPCKKLL_02097	hypothetical protein	169
EIELFIGP_01245	beta-ketoacyl-[acyl-carrier-protein] synthase II	200	GPNADHDJ_01275	O-methyltransferase	191	NIPOLPBK_01920	hypothetical protein	182.333	FLFIOBJN_01431	GFA family protein	162	PLCFDHLH_03841	N-acetyltransferase	158.667	IMCGPPIG_04067	hypothetical protein	146.667	AEPCKKLL_02125	2-C-methyl-D-erythritol 4-phosphate cytidylyltransferase	168.667
EIELFIGP_03450	hypothetical protein	200	GPNADHDJ_02382	2-methylaconitate cis-trans isomerase PrpF	190.667	NIPOLPBK_00459	M1 family peptidase	182	FLFIOBJN_01796	phenylalanine--tRNA ligase subunit beta	161.667	PLCFDHLH_03623	hypothetical protein	158.333	IMCGPPIG_01832	ferredoxin	146	AEPCKKLL_02213	acyl carrier protein	168.667
EIELFIGP_00783	type III pantothenate kinase	200	GPNADHDJ_02337	anti-sigma factor	190	NIPOLPBK_00016	DNA-binding response regulator	181.667	FLFIOBJN_03088	1-deoxy-D-xylulose-5-phosphate reductoisomerase	161.667	PLCFDHLH_03764	glucans biosynthesis glucosyltransferase MdoH	158.333	IMCGPPIG_03465	transketolase	146	AEPCKKLL_00266	tyrosine recombinase XerC	168.333
EIELFIGP_00044	4Fe-4S binding protein	199.667	GPNADHDJ_02198	type IV pilus secretin PilQ	190	NIPOLPBK_03027	phosphoglycerate kinase	181.667	FLFIOBJN_01866	iron-sulfur cluster carrier protein ApbC	161.333	PLCFDHLH_00634	arginine--tRNA ligase	158.333	IMCGPPIG_04043	DNA mismatch repair endonuclease MutL	146	AEPCKKLL_00823	phosphoenolpyruvate--protein phosphotransferase	168
EIELFIGP_03456	hypothetical protein	199.667	GPNADHDJ_02329	membrane protein	189.667	NIPOLPBK_02696	superoxide dismutase family protein	181.333	FLFIOBJN_02746	monothiol glutaredoxin, Grx4 family	161.333	PLCFDHLH_04015	exodeoxyribonuclease 7 small subunit	158	IMCGPPIG_04428	hypothetical protein	146	AEPCKKLL_00847	GTP cyclohydrolase I FolE	168
EIELFIGP_02826	redox-regulated ATPase YchF	199.667	GPNADHDJ_03027	hemolysin	189.333	NIPOLPBK_01876	virulence factor family protein	181.333	FLFIOBJN_04057	alanine:cation symporter family protein	161.333	PLCFDHLH_01026	cyclopropane-fatty-acyl-phospholipid synthase	158	IMCGPPIG_00794	protein sip-5	145.667	AEPCKKLL_01176	phosphomannomutase/phosphoglucomutase	168
EIELFIGP_04256	hypothetical protein	199.333	GPNADHDJ_02866	hypothetical protein	189	NIPOLPBK_03899	DNA-binding response regulator	181	FLFIOBJN_01027	energy transducer TonB	161	PLCFDHLH_00203	twitching motility protein PilT	157.667	IMCGPPIG_01198	flagellar protein FlgN	145.667	AEPCKKLL_01876	beta-hexosaminidase	168
EIELFIGP_01862	ATP synthase subunit delta	199	GPNADHDJ_00937	methionyl-tRNA formyltransferase	189	NIPOLPBK_01481	YraN family protein	181	FLFIOBJN_02081	MetQ/NlpA family ABC transporter substrate-binding protein	161	PLCFDHLH_00042	hypothetical protein	157.667	IMCGPPIG_04476	succinate dehydrogenase iron-sulfur subunit	145.667	AEPCKKLL_00316	SIS domain-containing protein	167.667
EIELFIGP_04185	bifunctional aconitate hydratase 2/2-methylisocitrate dehydratase	199	GPNADHDJ_01201	TldD/PmbA family protein	189	NIPOLPBK_03978	DNA translocase FtsK	180.667	FLFIOBJN_02815	dicarboxylate/amino acid:cation symporter	161	PLCFDHLH_01515	hypothetical protein	157.333	IMCGPPIG_00427	Xaa-Pro dipeptidase	145	AEPCKKLL_01706	hypothetical protein	167.667
EIELFIGP_04424	hypothetical protein	199	GPNADHDJ_02774	serine hydrolase	188.667	NIPOLPBK_04188	sensor histidine kinase	180.667	FLFIOBJN_04228	RNA polymerase sigma-54 factor	161	PLCFDHLH_02229	peroxiredoxin	157.333	IMCGPPIG_03230	hypothetical protein	145	AEPCKKLL_02970	MFS transporter	167.667
EIELFIGP_02328	hypothetical protein	198.667	GPNADHDJ_00520	hypothetical protein	188.333	NIPOLPBK_01726	hypothetical protein	180.333	FLFIOBJN_03106	succinyl-diaminopimelate desuccinylase	160.333	PLCFDHLH_01788	N(4)-(beta-N-acetylglucosaminyl)-L-asparaginase	157	IMCGPPIG_03754	hypothetical protein	145	AEPCKKLL_01768	D-glycerate dehydrogenase	167.333
EIELFIGP_01110	4a-hydroxytetrahydrobiopterin dehydratase	198.333	GPNADHDJ_02047	HAD family hydrolase	188	NIPOLPBK_03124	Tol-Pal system beta propeller repeat protein TolB	180.333	FLFIOBJN_01694	poly(hydroxyalcanoate) granule associated protein	160	PLCFDHLH_01827	NAD(P)-dependent oxidoreductase	157	IMCGPPIG_04088	hypothetical protein	144.667	AEPCKKLL_02108	sulfurtransferase	167.333
EIELFIGP_02576	L1 family subclass B3 metallo-beta-lactamase	198.333	GPNADHDJ_02956	hypothetical protein	188	NIPOLPBK_02373	twitching motility protein PilT	180	FLFIOBJN_02328	S41 family peptidase	160	PLCFDHLH_01984	30S ribosomal protein S9	157	IMCGPPIG_00257	DNA polymerase III subunit epsilon	144.333	AEPCKKLL_03025	phosphoribosylformylglycinamidine synthase	167
EIELFIGP_04060	hypothetical protein	197.667	GPNADHDJ_02263	bifunctional riboflavin kinase/FAD synthetase	187.667	NIPOLPBK_04197	hypothetical protein	179.667	FLFIOBJN_02858	type VI secretion protein	160	PLCFDHLH_00689	dephospho-CoA kinase	156.333	IMCGPPIG_02378	hybrid sensor histidine kinase/response regulator	144.333	AEPCKKLL_00152	membrane protein	166.667
EIELFIGP_02197	cystathionine gamma-synthase	197.333	GPNADHDJ_01322	flagellar protein FliT	187.667	NIPOLPBK_03809	acetyl-CoA C-acyltransferase	179.333	FLFIOBJN_01229	amino acid permease	159.667	PLCFDHLH_03874	hypothetical protein	156	IMCGPPIG_02229	3-dehydroquinate synthase	144	AEPCKKLL_03316	DNA polymerase III subunit delta'	166.333
EIELFIGP_04442	ATP-binding protein	196.667	GPNADHDJ_01938	molecular chaperone HtpG	187.667	NIPOLPBK_00729	epimerase	179	FLFIOBJN_01864	hypothetical protein	159.667	PLCFDHLH_04070	hypothetical protein	156	IMCGPPIG_02337	sugar transporter	143.667	AEPCKKLL_03667	outer membrane protein assembly factor BamE	166.333
EIELFIGP_01833	acetyl-CoA C-acyltransferase	196.333	GPNADHDJ_00620	ribonuclease HI	187.667	NIPOLPBK_01140	hypothetical protein	179	FLFIOBJN_01970	hypothetical protein	159.667	PLCFDHLH_00956	hypothetical protein	156	IMCGPPIG_02696	S-adenosylmethionine synthase	143.333	AEPCKKLL_02591	FHA domain-containing protein	166
EIELFIGP_01834	porphyrin biosynthesis protein	196.333	GPNADHDJ_01261	acyl-CoA dehydrogenase	187.333	NIPOLPBK_03798	S-methyl-5'-thioinosine phosphorylase	179	FLFIOBJN_03821	dephospho-CoA kinase	159.667	PLCFDHLH_02661	glycoside hydrolase family 92 protein	155.667	IMCGPPIG_03074	GGDEF domain-containing protein	143.333	AEPCKKLL_02653	phosphoenolpyruvate synthase regulatory protein	166
EIELFIGP_04481	NADH-quinone oxidoreductase subunit NuoH	196	GPNADHDJ_02441	phosphopantetheine-binding protein	187.333	NIPOLPBK_00757	beta-ketoacyl-[acyl-carrier-protein] synthase II	178.667	FLFIOBJN_04056	N-acetyltransferase	159.667	PLCFDHLH_02670	glutamine--tRNA ligase/YqeY domain fusion protein	155.667	IMCGPPIG_04071	hypothetical protein	143.333	AEPCKKLL_01862	autotransporter domain-containing protein	165.333
EIELFIGP_01938	hypothetical protein	195.667	GPNADHDJ_04148	alanine:cation symporter family protein	187	NIPOLPBK_01533	nucleoside transporter NupC	178.667	FLFIOBJN_02637	cytochrome c biogenesis protein CcsA	159.333	PLCFDHLH_03001	peptidase M28	155.667	IMCGPPIG_00414	glutamate-1-semialdehyde 2,1-aminomutase	143	AEPCKKLL_00642	hypothetical protein	165
EIELFIGP_03642	hypothetical protein	195.667	GPNADHDJ_02324	MFS transporter	187	NIPOLPBK_01193	response regulator	178.667	FLFIOBJN_04193	hypothetical protein	159.333	PLCFDHLH_01653	hypothetical protein	155.333	IMCGPPIG_02803	glutaredoxin 3	143	AEPCKKLL_03128	HAD family phosphatase	164.667
EIELFIGP_03770	hypothetical protein	195.667	GPNADHDJ_00939	LysM peptidoglycan-binding domain-containing protein	186.667	NIPOLPBK_01813	recombination-associated protein RdgC	178.333	FLFIOBJN_00255	GNAT family N-acetyltransferase	159	PLCFDHLH_03387	hypothetical protein	155.333	IMCGPPIG_00637	hypothetical protein	142.667	AEPCKKLL_01152	protein sip-5	164.333
EIELFIGP_02898	RidA family protein	195.667	GPNADHDJ_03305	hypothetical protein	186	NIPOLPBK_03553	threonine--tRNA ligase	178	FLFIOBJN_02700	SseB family protein	159	PLCFDHLH_04019	hypothetical protein	155	IMCGPPIG_00749	hypothetical protein	142.667	AEPCKKLL_02257	epimerase	164.333
EIELFIGP_01417	N-acetylglucosamine-6-phosphate deacetylase	195.333	GPNADHDJ_02291	GNAT family N-acetyltransferase	185.667	NIPOLPBK_01899	CDP-glycerol glycerophosphotransferase	177.667	FLFIOBJN_02790	DNA helicase RecG	159	PLCFDHLH_00487	3-oxoacyl-ACP synthase III	155	IMCGPPIG_01179	flagellar export chaperone FliS	142.667	AEPCKKLL_02727	NAD(P) transhydrogenase subunit alpha	164.333
EIELFIGP_01132	glutathione S-transferase family protein	195	GPNADHDJ_01691	sulfurtransferase	185.667	NIPOLPBK_01986	uracil-DNA glycosylase	177.333	FLFIOBJN_03514	response regulator	158.667	PLCFDHLH_02361	23S rRNA pseudouridine synthase F	154.667	IMCGPPIG_02297	hypothetical protein	142.667	AEPCKKLL_03483	glycine dehydrogenase	164.333
EIELFIGP_00262	23S rRNA pseudouridine synthase F	194.667	GPNADHDJ_03948	dihydrofolate reductase	185.333	NIPOLPBK_03400	HAD family phosphatase	177	FLFIOBJN_01984	hypothetical protein	158.333	PLCFDHLH_04351	hypothetical protein	154.667	IMCGPPIG_02516	response regulator	142.667	AEPCKKLL_00441	ATP-dependent protease	164
EIELFIGP_00026	inorganic phosphate transporter	194.667	GPNADHDJ_00424	DNA helicase II	185	NIPOLPBK_02103	hypothetical protein	177	FLFIOBJN_01758	multidrug efflux RND transporter permease subunit	158	PLCFDHLH_03103	class I SAM-dependent rRNA methyltransferase	154.333	IMCGPPIG_02648	peptide-methionine (S)-S-oxide reductase MsrA	142.667	AEPCKKLL_01344	LacI family DNA-binding transcriptional regulator	164
EIELFIGP_00451	ubiquinol oxidase subunit II	194.333	GPNADHDJ_00475	hypothetical protein	185	NIPOLPBK_04077	peptide-methionine (S)-S-oxide reductase MsrA	177	FLFIOBJN_02976	5'-nucleotidase, lipoprotein e(P4) family	158	PLCFDHLH_00845	toxic anion resistance protein	154	IMCGPPIG_03210	ribonuclease R	142.667	AEPCKKLL_01878	CYTH domain-containing protein	164
EIELFIGP_04619	aspartate carbamoyltransferase	194	GPNADHDJ_02015	oligopeptidase A	185	NIPOLPBK_03417	hypothetical protein	176.667	FLFIOBJN_01006	amidohydrolase	157.667	PLCFDHLH_02158	nucleotide sugar dehydrogenase	153.333	IMCGPPIG_03843	LacI family DNA-binding transcriptional regulator	142.667	AEPCKKLL_03945	arginine decarboxylase	163.667
EIELFIGP_02752	phosphatase PAP2 family protein	193.667	GPNADHDJ_02531	1-deoxy-D-xylulose-5-phosphate reductoisomerase	184.333	NIPOLPBK_02733	acyl-CoA dehydrogenase	176.333	FLFIOBJN_00105	D-alanine--D-alanine ligase	157.333	PLCFDHLH_02933	ABC transporter permease	153.333	IMCGPPIG_00341	NADP-dependent malic enzyme	142.333	AEPCKKLL_03182	tRNA (guanosine(46)-N7)-methyltransferase TrmB	163.333
EIELFIGP_00270	hypothetical protein	193.333	GPNADHDJ_01618	hypothetical protein	184.333	NIPOLPBK_00695	membrane protein	176.333	FLFIOBJN_03163	glycine C-acetyltransferase	157	PLCFDHLH_03677	serine hydrolase	153.333	IMCGPPIG_03033	DNA topoisomerase (ATP-hydrolyzing) subunit B	142.333	AEPCKKLL_00093	phosphoribosylamine--glycine ligase	162.667
EIELFIGP_04518	hypothetical protein	193.333	GPNADHDJ_01418	tRNA pseudouridine(38-40) synthase TruA	184.333	NIPOLPBK_02200	twitching motility protein PilT	176.333	FLFIOBJN_01515	hypothetical protein	156.667	PLCFDHLH_00278	MBL fold metallo-hydrolase	153	IMCGPPIG_03239	energy transducer TonB	142.333	AEPCKKLL_02277	S9 family peptidase	162.667
EIELFIGP_03229	tRNA (guanosine(46)-N7)-methyltransferase TrmB	193.333	GPNADHDJ_00730	PTS fructose transporter subunit IIA	184	NIPOLPBK_02415	patatin	176	FLFIOBJN_01170	hypothetical protein	156	PLCFDHLH_03510	histidine ammonia-lyase	153	IMCGPPIG_01073	decarboxylase	142	AEPCKKLL_00505	di-trans,poly-cis-decaprenylcistransferase	162.333
EIELFIGP_01011	urocanate hydratase	193	GPNADHDJ_02394	3-dehydroquinate synthase	184	NIPOLPBK_02468	membrane protein insertase YidC	175.667	FLFIOBJN_02330	hypothetical protein	156	PLCFDHLH_04419	TonB-dependent receptor	153	IMCGPPIG_04446	hypothetical protein	142	AEPCKKLL_00625	hypothetical protein	162.333
EIELFIGP_01791	hypothetical protein	192.667	GPNADHDJ_03315	DNA-binding protein	184	NIPOLPBK_00732	hypothetical protein	175.333	FLFIOBJN_03060	RNA pyrophosphohydrolase	156	PLCFDHLH_03497	energy transducer TonB	152.667	IMCGPPIG_02177	polynucleotide adenylyltransferase PcnB	141.667	AEPCKKLL_01038	3-oxoacyl-ACP synthase III	162.333
EIELFIGP_04041	hypothetical protein	192.667	GPNADHDJ_01529	sulfite exporter TauE/SafE family protein	184	NIPOLPBK_01778	MBL fold metallo-hydrolase	175	FLFIOBJN_03081	ribonuclease HII	156	PLCFDHLH_00529	ribonucleoside-diphosphate reductase	152.667	IMCGPPIG_02312	sigma-54-dependent Fis family transcriptional regulator	141.667	AEPCKKLL_01502	fimbrial protein	162.333
EIELFIGP_04548	regulatory protein RecX	192.333	GPNADHDJ_02792	methyl-accepting chemotaxis protein	183.333	NIPOLPBK_02848	XRE family transcriptional regulator	175	FLFIOBJN_03819	sensor histidine kinase	156	PLCFDHLH_01200	chemotaxis protein CheY	151.667	IMCGPPIG_01001	phosphoenolpyruvate synthase regulatory protein	141	AEPCKKLL_02802	hypothetical protein	162.333
EIELFIGP_01857	hypothetical protein	192	GPNADHDJ_01286	chemotaxis protein CheA	183	NIPOLPBK_00728	2-dehydropantoate 2-reductase	174.667	FLFIOBJN_01095	uracil-DNA glycosylase	155.667	PLCFDHLH_02721	hypothetical protein	151.667	IMCGPPIG_01984	cytochrome o ubiquinol oxidase subunit I	141	AEPCKKLL_01988	LOG family protein	161.667
EIELFIGP_00836	hypothetical protein	191.333	GPNADHDJ_00837	penicillin-binding protein activator	183	NIPOLPBK_01816	glycerol-3-phosphate 1-O-acyltransferase PlsB	174.667	FLFIOBJN_02281	tRNA pseudouridine(13) synthase TruD	155.667	PLCFDHLH_04067	SHOCT domain-containing protein	151.667	IMCGPPIG_00163	hypothetical protein	140.667	AEPCKKLL_02832	UDP-2,3-diacylglucosamine hydrolase	161.667
EIELFIGP_00111	LOG family protein	191.333	GPNADHDJ_02872	cytochrome o ubiquinol oxidase subunit I	182.667	NIPOLPBK_03854	amidohydrolase	174.333	FLFIOBJN_01597	penicillin-binding protein activator	155.333	PLCFDHLH_04446	RNA polymerase sigma factor RpoE	151.667	IMCGPPIG_00539	hypothetical protein	140.667	AEPCKKLL_02888	protease HtpX	161.667
EIELFIGP_02170	transcriptional regulator	191.333	GPNADHDJ_00910	autotransporter outer membrane beta-barrel domain-containing protein	182	NIPOLPBK_03498	serine/threonine dehydratase	174.333	FLFIOBJN_00181	hypothetical protein	155	PLCFDHLH_00820	hypothetical protein	151.667	IMCGPPIG_02757	30S ribosomal protein S4	140.667	AEPCKKLL_03188	peptidase M28 family protein	161.667
EIELFIGP_03353	D-glycerate dehydrogenase	191	GPNADHDJ_02108	cytochrome c-type biogenesis protein CcmE	182	NIPOLPBK_01330	hypothetical protein	174	FLFIOBJN_02145	HAD family hydrolase	155	PLCFDHLH_00951	dihydroorotase	151.667	IMCGPPIG_00400	phosphatase PAP2 family protein	140.333	AEPCKKLL_03344	hypothetical protein	161.667
EIELFIGP_00826	protein sip-5	191	GPNADHDJ_04284	IS3 family transposase	182	NIPOLPBK_01912	DNA topoisomerase I	173.667	FLFIOBJN_03102	type I methionyl aminopeptidase	155	PLCFDHLH_00287	methyltransferase domain-containing protein	151.333	IMCGPPIG_02657	2-octaprenyl-6-methoxyphenyl hydroxylase	140.333	AEPCKKLL_01054	aminoacyl-tRNA hydrolase	161.333
EIELFIGP_01896	RHS repeat protein	191	GPNADHDJ_02115	thiol reductant ABC exporter subunit CydC	182	NIPOLPBK_01817	hypothetical protein	173.667	FLFIOBJN_03537	DsbA family oxidoreductase	155	PLCFDHLH_02057	membrane protein	151	IMCGPPIG_03912	hypothetical protein	140.333	AEPCKKLL_02950	BolA family transcriptional regulator	161.333
EIELFIGP_01165	twin-arginine translocase subunit TatC	191	GPNADHDJ_01872	tRNA (guanosine(46)-N7)-methyltransferase TrmB	182	NIPOLPBK_01306	putative phosphite transport system-binding protein htxB Flags: Precursor	173.333	FLFIOBJN_02376	protein sip-5	154.333	PLCFDHLH_00204	type IV pili twitching motility protein PilT	150.333	IMCGPPIG_01025	N-acetyltransferase	140	AEPCKKLL_03204	hypothetical protein	161.333
EIELFIGP_04638	aspartyl/asparaginyl beta-hydroxylase domain-containing protein	190.667	GPNADHDJ_01230	acetyl-CoA C-acyltransferase	181.667	NIPOLPBK_03979	thioredoxin-disulfide reductase	173.333	FLFIOBJN_00650	hypothetical protein	153.667	PLCFDHLH_02669	hypothetical protein	150.333	IMCGPPIG_04418	hypothetical protein	140	AEPCKKLL_00386	porin	161
EIELFIGP_03721	hypothetical protein	190.667	GPNADHDJ_00514	chromosome segregation protein SMC	181.667	NIPOLPBK_01134	PhoH family protein	172.667	FLFIOBJN_04265	ribosomal-protein-alanine N-acetyltransferase	153.667	PLCFDHLH_01036	arsenate reductase (glutaredoxin)	150	IMCGPPIG_01442	thiol reductant ABC exporter subunit CydC	139.667	AEPCKKLL_03513	methylisocitrate lyase	161
EIELFIGP_04044	peptidase M20	190.667	GPNADHDJ_04261	YafY family transcriptional regulator	181.667	NIPOLPBK_03222	50S ribosomal protein L3 N(5)-glutamine methyltransferase	172.333	FLFIOBJN_04275	chitinase	153.667	PLCFDHLH_04432	hypothetical protein	150	IMCGPPIG_03479	TldD/PmbA family protein	139.667	AEPCKKLL_00294	lipoyl(octanoyl) transferase LipB	160.333
EIELFIGP_02610	membrane protein insertase YidC	190.333	GPNADHDJ_03485	Lrp/AsnC family transcriptional regulator	181.333	NIPOLPBK_02393	GAF domain-containing protein	172.333	FLFIOBJN_02575	NAD(P)-dependent oxidoreductase	153.333	PLCFDHLH_03492	LysR family transcriptional regulator	149.667	IMCGPPIG_03722	N-acetyltransferase	139.667	AEPCKKLL_01783	iron-sulfur cluster carrier protein ApbC	159.667
EIELFIGP_01942	NYN domain-containing protein	190.333	GPNADHDJ_02771	Xaa-Pro aminopeptidase	181.333	NIPOLPBK_00705	hypothetical protein	172	FLFIOBJN_02078	hypothetical protein	153	PLCFDHLH_00098	sugar phosphate isomerase/epimerase	149.667	IMCGPPIG_03907	hypothetical protein	139.667	AEPCKKLL_03000	asparagine synthase (glutamine-hydrolyzing)	159.667
EIELFIGP_03463	cell envelope biogenesis protein TonB	189.667	GPNADHDJ_04288	IS3 family transposase	180.333	NIPOLPBK_03650	lipoprotein-releasing system transmembrane subunit LolC	172	FLFIOBJN_04066	glutamine--tRNA ligase/YqeY domain fusion protein	153	PLCFDHLH_00853	glycosyltransferase family 1 protein	149.333	IMCGPPIG_04007	uroporphyrin-III methyltransferase	139.333	AEPCKKLL_00649	lipoprotein signal peptidase	159.333
EIELFIGP_01502	glycosyltransferase family 2 protein	189.667	GPNADHDJ_02301	S9 family peptidase	180.333	NIPOLPBK_01831	valine--tRNA ligase	172	FLFIOBJN_01159	membrane protein	152.667	PLCFDHLH_03039	uroporphyrin-III methyltransferase	149	IMCGPPIG_04053	putative phosphite transport system-binding protein htxB Flags: Precursor	139.333	AEPCKKLL_01398	hypothetical protein	159.333
EIELFIGP_01082	cytochrome c-type biogenesis protein CcmE	189.333	GPNADHDJ_02784	nucleoside triphosphate pyrophosphohydrolase	180	NIPOLPBK_00767	membrane protein	171.333	FLFIOBJN_02153	lytic murein transglycosylase B	152.667	PLCFDHLH_03849	hypothetical protein	149	IMCGPPIG_00520	hypothetical protein	139	AEPCKKLL_00872	amino acid permease	159
EIELFIGP_04301	dihydrofolate reductase	189.333	GPNADHDJ_03952	tryptophan--tRNA ligase	179.667	NIPOLPBK_03600	molybdopterin converting factor subunit 2 protein	171.333	FLFIOBJN_03349	class I SAM-dependent rRNA methyltransferase	152.667	PLCFDHLH_01997	NAD(+) diphosphatase	148.667	IMCGPPIG_03919	hypothetical protein	139	AEPCKKLL_00315	LacI family DNA-binding transcriptional regulator	158
EIELFIGP_01765	N-acetyltransferase	189	GPNADHDJ_00898	glucans biosynthesis glucosyltransferase MdoH	179	NIPOLPBK_02452	pyridoxine 5'-phosphate synthase	171.333	FLFIOBJN_00070	ribonucleoside-diphosphate reductase	152.333	PLCFDHLH_02676	FAD-dependent oxidoreductase	148.667	IMCGPPIG_01228	hemin ABC transporter substrate-binding protein	138.667	AEPCKKLL_00494	type I methionyl aminopeptidase	158
EIELFIGP_00028	HlyC/CorC family transporter	188.667	GPNADHDJ_02275	pathogenicity-like protein	179	NIPOLPBK_04062	4-hydroxythreonine-4-phosphate dehydrogenase	171	FLFIOBJN_00240	pathogenicity-like protein	152.333	PLCFDHLH_03061	1-acyl-sn-glycerol-3-phosphate acyltransferase	148.667	IMCGPPIG_02098	F420H(2):quinone oxidoreductase	138.667	AEPCKKLL_00046	2-nonaprenyl-3-methyl-6-methoxy-1,4-benzoquinol hydroxylase	157.333
EIELFIGP_04699	lysine--tRNA ligase	188	GPNADHDJ_00038	magnesium-translocating P-type ATPase	178.333	NIPOLPBK_02282	type II toxin-antitoxin system Phd/YefM family antitoxin	170.333	FLFIOBJN_01789	hypothetical protein	152.333	PLCFDHLH_02778	30S ribosomal protein S4	148.333	IMCGPPIG_00644	tRNA (guanosine(46)-N7)-methyltransferase TrmB	138.333	AEPCKKLL_03027	chitinase	157.333
EIELFIGP_00038	nucleotide sugar dehydrogenase	188	GPNADHDJ_01176	methylglyoxal synthase	178.333	NIPOLPBK_00059	outer membrane protein assembly factor BamA	170	FLFIOBJN_03466	hypothetical protein	152	PLCFDHLH_03400	hypothetical protein	148.333	IMCGPPIG_00735	hypothetical protein	138	AEPCKKLL_00913	LacI family DNA-binding transcriptional regulator	156.333
EIELFIGP_04464	TonB-dependent receptor	187.667	GPNADHDJ_02690	polyamine ABC transporter substrate-binding protein	178.333	NIPOLPBK_03558	phenylalanine--tRNA ligase subunit beta	170	FLFIOBJN_02745	hypothetical protein	151.333	PLCFDHLH_01027	M3 family peptidase	148.333	IMCGPPIG_02192	glucose-6-phosphate dehydrogenase	138	AEPCKKLL_02975	cyclopropane-fatty-acyl-phospholipid synthase	156.333
EIELFIGP_01594	aldo/keto reductase	187.333	GPNADHDJ_04140	SseB family protein	178.333	NIPOLPBK_01677	transcriptional regulator	170	FLFIOBJN_00953	protease HtpX	150.667	PLCFDHLH_01227	flagellar protein FliT	148	IMCGPPIG_02401	acyl carrier protein	138	AEPCKKLL_03820	Tol-Pal system beta propeller repeat protein TolB	156.333
EIELFIGP_01408	biopolymer transporter ExbD	187.333	GPNADHDJ_03726	asparagine synthase (glutamine-hydrolyzing)	178	NIPOLPBK_03737	hypothetical protein	169.667	FLFIOBJN_02651	hypothetical protein	150.667	PLCFDHLH_03064	hypothetical protein	148	IMCGPPIG_04061	M23 family peptidase	138	AEPCKKLL_02145	twin-arginine translocase subunit TatC	156
EIELFIGP_03225	RNA polymerase sigma-54 factor	187.333	GPNADHDJ_02790	chemotaxis protein	178	NIPOLPBK_00549	Epoxyqueuosine reductase QueH	169	FLFIOBJN_00600	signal recognition particle-docking protein FtsY	150.333	PLCFDHLH_00670	peptidase M28 family protein	148	IMCGPPIG_00258	ribonuclease HI	137.667	AEPCKKLL_02693	4-hydroxythreonine-4-phosphate dehydrogenase	156
EIELFIGP_00087	tetraacyldisaccharide 4'-kinase	187	GPNADHDJ_02174	haloacid dehalogenase	178	NIPOLPBK_03210	hypothetical protein	169	FLFIOBJN_00471	hypothetical protein	150	PLCFDHLH_01552	beta-ketoacyl-[acyl-carrier-protein] synthase I	147.667	IMCGPPIG_02202	TetR/AcrR family transcriptional regulator	137.667	AEPCKKLL_02723	NAD(P) transhydrogenase subunit alpha	156
EIELFIGP_00216	type I methionyl aminopeptidase	187	GPNADHDJ_01767	multi-copper polyphenol oxidoreductase	178	NIPOLPBK_02155	phage major tail tube protein	169	FLFIOBJN_04271	LPS export ABC transporter permease LptG	150	PLCFDHLH_01604	hypothetical protein	147.667	IMCGPPIG_03987	glyoxalase/bleomycin resistance/extradiol dioxygenase family protein	137.667	AEPCKKLL_03211	peptidase	156
EIELFIGP_00213	arsenate reductase	186.333	GPNADHDJ_03524	hypothetical protein	177.667	NIPOLPBK_01720	cell division protein ZapA	168.667	FLFIOBJN_00373	GlsB/YeaQ/YmgE family stress response membrane protein	149.667	PLCFDHLH_03495	serine--tRNA ligase	147.667	IMCGPPIG_04019	hypothetical protein	137.667	AEPCKKLL_03671	DNA repair protein RecN	156
EIELFIGP_04075	NAD(P) transhydrogenase subunit alpha	186.333	GPNADHDJ_04102	N(4)-(beta-N-acetylglucosaminyl)-L-asparaginase	177.667	NIPOLPBK_02461	CPBP family intramembrane metalloprotease	168.333	FLFIOBJN_00261	S9 family peptidase	149.333	PLCFDHLH_03782	ABC transporter permease	147.667	IMCGPPIG_03376	hypothetical protein	137.333	AEPCKKLL_03719	heme A synthase	156
EIELFIGP_03350	VOC family protein	186.333	GPNADHDJ_03505	NAD(P)-dependent alcohol dehydrogenase	177.667	NIPOLPBK_00469	lytic murein transglycosylase B	168.333	FLFIOBJN_00470	beta-ketoacyl-[acyl-carrier-protein] synthase II	149.333	PLCFDHLH_01274	hypothetical protein	147.333	IMCGPPIG_03358	type II secretion system protein GspD	137	AEPCKKLL_01874	S-methyl-5'-thioinosine phosphorylase	155.333
EIELFIGP_00029	exod protein	185.667	GPNADHDJ_02726	transcriptional regulator	177.667	NIPOLPBK_03171	putative Fe-S cluster assembly protein SufT	168.333	FLFIOBJN_00038	bifunctional biotin--[acetyl-CoA-carboxylase] synthetase/biotin operon repressor	149	PLCFDHLH_00046	GNAT family N-acetyltransferase	147.333	IMCGPPIG_00733	phage tail protein	136.667	AEPCKKLL_02189	hypothetical protein	155.333
EIELFIGP_03720	NarK family nitrate/nitrite MFS transporter	185.667	GPNADHDJ_03943	4-hydroxythreonine-4-phosphate dehydrogenase	177.333	NIPOLPBK_03696	hypothetical protein	168	FLFIOBJN_00962	phosphoglycolate phosphatase	149	PLCFDHLH_01828	hypothetical protein	147	IMCGPPIG_00867	TonB-dependent receptor	136.667	AEPCKKLL_01981	5-(carboxyamino)imidazole ribonucleotide mutase	155
EIELFIGP_02611	ribonuclease P protein component	185.667	GPNADHDJ_01279	acyltransferase	177.333	NIPOLPBK_02802	TraB family protein	168	FLFIOBJN_00993	thiol reductant ABC exporter subunit CydC	149	PLCFDHLH_01883	hypothetical protein	147	IMCGPPIG_02355	HAD family hydrolase	136.667	AEPCKKLL_03428	cell division protein FtsL	154.667
EIELFIGP_02326	colicin V biosynthesis protein	185.333	GPNADHDJ_02001	N-acetyltransferase	177.333	NIPOLPBK_03286	chromosome segregation protein SMC	167.667	FLFIOBJN_01577	transcriptional regulator NrdR	149	PLCFDHLH_00015	hypothetical protein	146.667	IMCGPPIG_02515	PAS domain-containing sensor histidine kinase	136.667	AEPCKKLL_00263	sugar transporter	154.333
EIELFIGP_00126	cytochrome b	185.333	GPNADHDJ_03527	class I SAM-dependent methyltransferase	176.667	NIPOLPBK_01029	inorganic phosphate transporter	167.333	FLFIOBJN_01883	peptidylprolyl isomerase	148.667	PLCFDHLH_01763	glycosyltransferase	146.667	IMCGPPIG_02701	hypothetical protein	136.667	AEPCKKLL_00631	cytochrome o ubiquinol oxidase subunit I	154.333
EIELFIGP_01474	S9 family peptidase	185.333	GPNADHDJ_02045	M1 family peptidase	176.667	NIPOLPBK_00129	DNA-binding response regulator	167	FLFIOBJN_00022	tryptophan--tRNA ligase	148.333	PLCFDHLH_03475	lipase	146.667	IMCGPPIG_04522	transcription termination factor Rho	136.667	AEPCKKLL_01284	hypothetical protein	154.333
EIELFIGP_01290	NAD(+) diphosphatase	184.667	GPNADHDJ_01970	polynucleotide adenylyltransferase PcnB	176.667	NIPOLPBK_00526	GGDEF domain-containing protein	167	FLFIOBJN_00479	AMP-binding protein	148.333	PLCFDHLH_02002	membrane protein	146.333	IMCGPPIG_00734	tail protein	136.333	AEPCKKLL_02308	hypothetical protein	154.333
EIELFIGP_02294	efflux RND transporter periplasmic adaptor subunit	184	GPNADHDJ_00943	RDD family protein	176.667	NIPOLPBK_04207	response regulator	166.333	FLFIOBJN_00580	DNA-binding response regulator	148.333	PLCFDHLH_02081	cytochrome b	146	IMCGPPIG_04126	ribosomal-protein-alanine N-acetyltransferase	136.333	AEPCKKLL_02632	VirB4 family type IV secretion/conjugal transfer ATPase	154.333
EIELFIGP_02935	beta-hexosaminidase	183.667	GPNADHDJ_00719	Holliday junction resolvase RuvX	176.333	NIPOLPBK_04119	haloacid dehalogenase	166	FLFIOBJN_04241	Holliday junction resolvase RuvX	148.333	PLCFDHLH_01605	TolC family protein	145.667	IMCGPPIG_01455	amidohydrolase	136	AEPCKKLL_01285	membrane protein	154
EIELFIGP_01729	Tol-Pal system beta propeller repeat protein TolB	183.667	GPNADHDJ_03798	N-acetyltransferase	176.333	NIPOLPBK_02809	ABC transporter ATP-binding protein	165.667	FLFIOBJN_04350	methyltransferase domain-containing protein	148.333	PLCFDHLH_03781	ABC transporter permease	145.667	IMCGPPIG_01541	HD domain-containing protein	136	AEPCKKLL_01637	nuclear transport factor 2 family protein	153.667
EIELFIGP_02879	hypothetical protein	183.333	GPNADHDJ_01657	CinA family protein	176	NIPOLPBK_02661	S46 family peptidase	165.667	FLFIOBJN_02290	ribosomal RNA large subunit methyltransferase E	148	PLCFDHLH_02275	cytochrome o ubiquinol oxidase subunit I	145.333	IMCGPPIG_02069	diguanylate cyclase	136	AEPCKKLL_02534	3-hydroxyanthranilate 3,4-dioxygenase	153.667
EIELFIGP_03333	outer membrane lipoprotein carrier protein LolA	183.333	GPNADHDJ_02414	bifunctional molybdenum cofactor biosynthesis protein MoaC/MoaB	175.667	NIPOLPBK_03869	homogentisate 1,2-dioxygenase	165	FLFIOBJN_04277	dihydropteroate synthase	148	PLCFDHLH_03362	3-dehydroquinate synthase	145.333	IMCGPPIG_02376	PAS domain S-box protein	136	AEPCKKLL_02708	peptide-methionine (S)-S-oxide reductase MsrA	153.667
EIELFIGP_04306	4-hydroxythreonine-4-phosphate dehydrogenase	183	GPNADHDJ_02344	carbon starvation protein A	175.667	NIPOLPBK_00192	hypothetical protein	165	FLFIOBJN_01309	nucleoside triphosphate pyrophosphohydrolase	147.667	PLCFDHLH_03960	LacI family DNA-binding transcriptional regulator	145.333	IMCGPPIG_01463	BolA family transcriptional regulator	135.333	AEPCKKLL_00442	phosphatase PAP2 family protein	153.333
EIELFIGP_01452	HAD family hydrolase	183	GPNADHDJ_03542	membrane protein insertase YidC	175.667	NIPOLPBK_03319	response regulator	165	FLFIOBJN_02461	restriction-modification system methyltransferase	147.667	PLCFDHLH_04244	preprotein translocase subunit YajC	145.333	IMCGPPIG_02302	ATP synthase subunit delta	135.333	AEPCKKLL_01901	membrane protein	153.333
EIELFIGP_00228	di-trans,poly-cis-decaprenylcistransferase	182.333	GPNADHDJ_01008	phosphoribosylamine--glycine ligase	175.667	NIPOLPBK_03796	beta-hexosaminidase	164.667	FLFIOBJN_02520	XRE family transcriptional regulator	147.667	PLCFDHLH_03438	N-acetyltransferase	145	IMCGPPIG_00342	secretion protein	135	AEPCKKLL_03565	3'(2'),5'-bisphosphate nucleotidase	153
EIELFIGP_01276	epimerase	182.333	GPNADHDJ_02764	ribose-5-phosphate isomerase	175.667	NIPOLPBK_03606	hypothetical protein	164.667	FLFIOBJN_02613	hypothetical protein	147.333	PLCFDHLH_01799	ATP phosphoribosyltransferase	144.667	IMCGPPIG_00886	lytic transglycosylase	135	AEPCKKLL_00071	amidohydrolase	152.667
EIELFIGP_00983	hypothetical protein	182.333	GPNADHDJ_01212	1-acyl-sn-glycerol-3-phosphate acyltransferase	175.333	NIPOLPBK_03235	iron-sulfur cluster carrier protein ApbC	164.333	FLFIOBJN_01548	ABC transporter	147	PLCFDHLH_03338	adenylosuccinate synthetase	144.667	IMCGPPIG_01142	chemotaxis protein CheA	135	AEPCKKLL_00800	hypothetical protein	152.667
EIELFIGP_01905	DNA-binding protein	182	GPNADHDJ_01552	4-hydroxyphenylpyruvate dioxygenase	175.333	NIPOLPBK_00761	outer membrane lipoprotein carrier protein LolA	163.667	FLFIOBJN_00823	LacI family DNA-binding transcriptional regulator	146.667	PLCFDHLH_04103	TlpA family protein disulfide reductase	144.667	IMCGPPIG_01276	hypothetical protein	135	AEPCKKLL_02117	DNA topoisomerase IV subunit B	152.667
EIELFIGP_01829	superoxide dismutase family protein	181.333	GPNADHDJ_00005	glycoside hydrolase family 92 protein	175.333	NIPOLPBK_03726	disulfide bond formation protein B	163.333	FLFIOBJN_04059	peptidase M28 family protein	146.667	PLCFDHLH_01258	hypothetical protein	143.667	IMCGPPIG_02044	N-acetyltransferase	135	AEPCKKLL_03274	hypothetical protein	152.667
EIELFIGP_00039	F420H(2):quinone oxidoreductase	181	GPNADHDJ_04072	hypothetical protein	175	NIPOLPBK_01105	pilus assembly protein	163.333	FLFIOBJN_00214	hypothetical protein	146.333	PLCFDHLH_01655	nucleotidyltransferase	143.667	IMCGPPIG_02649	hypothetical protein	135	AEPCKKLL_00090	uracil-DNA glycosylase	152
EIELFIGP_02602	amino acid permease	180.667	GPNADHDJ_00812	M23 family peptidase	175	NIPOLPBK_04193	pirin family protein	163.333	FLFIOBJN_01411	hypothetical protein	146.333	PLCFDHLH_02599	molybdopterin molybdenumtransferase MoeA	143.667	IMCGPPIG_03602	glucans biosynthesis glucosyltransferase MdoH	135	AEPCKKLL_02309	serine/threonine dehydratase	152
EIELFIGP_02921	autotransporter domain-containing protein	180.667	GPNADHDJ_00594	type VI secretion protein	175	NIPOLPBK_01902	polymerase	163	FLFIOBJN_00931	esterase	146	PLCFDHLH_04016	(2E,6E)-farnesyl diphosphate synthase	143.333	IMCGPPIG_00692	putative peptide modification system cyclase	134.667	AEPCKKLL_03687	lysine 6-aminotransferase	152
EIELFIGP_02722	copper homeostasis protein CutC	180.667	GPNADHDJ_02375	response regulator	174.667	NIPOLPBK_04229	hydroxyacylglutathione hydrolase	162.667	FLFIOBJN_01522	class I SAM-dependent methyltransferase	146	PLCFDHLH_04165	ribosomal-protein-alanine N-acetyltransferase	143.333	IMCGPPIG_03237	serine--tRNA ligase	134.333	AEPCKKLL_03813	Holliday junction branch migration protein RuvA	152
EIELFIGP_04070	NADP transhydrogenase subunit alpha	180.667	GPNADHDJ_03066	triose-phosphate isomerase	174.667	NIPOLPBK_03338	kinase	162.667	FLFIOBJN_02488	FAD-binding oxidoreductase	146	PLCFDHLH_01548	hypothetical protein	143	IMCGPPIG_00135	DnaA regulatory inactivator Hda	134	AEPCKKLL_00844	ATP-binding protein	151.667
EIELFIGP_02900	virulence factor family protein	180.333	GPNADHDJ_01598	hypothetical protein	174.333	NIPOLPBK_02362	glycosyl hydrolase	162.333	FLFIOBJN_03141	glutaredoxin 3	146	PLCFDHLH_02725	energy transducer TonB	143	IMCGPPIG_00739	deduced tail fiber protein	133.667	AEPCKKLL_02698	hypothetical protein	151.667
EIELFIGP_01748	ABC transporter ATP-binding protein	180	GPNADHDJ_01653	regulatory protein RecX	174.333	NIPOLPBK_02430	fructose 1,6-bisphosphatase	161.333	FLFIOBJN_00480	membrane protein	145.667	PLCFDHLH_03006	electron transfer flavoprotein-ubiquinone oxidoreductase	143	IMCGPPIG_01774	4-hydroxyphenylpyruvate dioxygenase	133.667	AEPCKKLL_03074	class I SAM-dependent methyltransferase	151.667
EIELFIGP_02588	ABC transporter permease	179.667	GPNADHDJ_03207	phosphomannomutase/phosphoglucomutase	174	NIPOLPBK_02801	N-acetyltransferase	161.333	FLFIOBJN_01184	GTP cyclohydrolase II RibA	145.667	PLCFDHLH_03598	cysteine synthase	143	IMCGPPIG_02208	Inosine-5'-monophosphate dehydrogenase	133.667	AEPCKKLL_00268	ATP-dependent protease ATPase subunit HslU	151.333
EIELFIGP_01879	DNA-binding response regulator	179.667	GPNADHDJ_04188	LacI family DNA-binding transcriptional regulator	173.667	NIPOLPBK_02796	cytidylate kinase	161	FLFIOBJN_03536	CYTH domain-containing protein	145.667	PLCFDHLH_00452	SGNH/GDSL hydrolase family protein	143	IMCGPPIG_02333	S9 family peptidase	133.667	AEPCKKLL_01976	ClpXP protease specificity-enhancing factor	151.333
EIELFIGP_02631	fructose 1,6-bisphosphatase	179.667	GPNADHDJ_01410	tryptophan synthase subunit beta	173.667	NIPOLPBK_03113	N-acetyltransferase	161	FLFIOBJN_04351	ribonuclease HI	145.667	PLCFDHLH_01546	hybrid sensor histidine kinase/response regulator	142.667	IMCGPPIG_01225	hypothetical protein	133.333	AEPCKKLL_02033	hypothetical protein	151.333
EIELFIGP_00811	TonB-dependent receptor	179.667	GPNADHDJ_00599	type VI secretion protein	173.667	NIPOLPBK_03901	flagellar protein FliT	160.333	FLFIOBJN_00195	superoxide dismutase family protein	144.667	PLCFDHLH_04063	hypothetical protein	142.667	IMCGPPIG_02772	aminotransferase	133.333	AEPCKKLL_02583	histidine utilization repressor	150.667
EIELFIGP_01429	hybrid sensor histidine kinase/response regulator	179.333	GPNADHDJ_02442	2,3-dihydro-2,3-dihydroxybenzoate synthetase	173.333	NIPOLPBK_03301	glycine dehydrogenase	160.333	FLFIOBJN_03320	hypothetical protein	144.333	PLCFDHLH_03238	di-trans,poly-cis-decaprenylcistransferase	142.333	IMCGPPIG_03511	orotidine-5'-phosphate decarboxylase	133.333	AEPCKKLL_02808	hypothetical protein	150.667
EIELFIGP_04015	phenylalanine--tRNA ligase subunit beta	179.333	GPNADHDJ_02149	N-ethylammeline chlorohydrolase	173	NIPOLPBK_01248	multidrug efflux RND transporter permease subunit	160.333	FLFIOBJN_03788	sulfurtransferase	144.333	PLCFDHLH_04075	hypothetical protein	142.333	IMCGPPIG_03688	GtrA family protein	133.333	AEPCKKLL_02281	hypothetical protein	150.333
EIELFIGP_02041	heme A synthase	179	GPNADHDJ_01682	DNA topoisomerase IV subunit B	172.333	NIPOLPBK_03105	ABC transporter ATP-binding protein	160	FLFIOBJN_01015	BolA family transcriptional regulator	144	PLCFDHLH_01698	hypothetical protein	142	IMCGPPIG_00988	lipase	133	AEPCKKLL_04025	dihydropteroate synthase	150.333
EIELFIGP_00148	polyamine ABC transporter substrate-binding protein	179	GPNADHDJ_04012	nucleoside-diphosphate kinase	172.333	NIPOLPBK_00365	hypothetical protein	160	FLFIOBJN_03831	NAD+ synthase	143.333	PLCFDHLH_02250	glucokinase	142	IMCGPPIG_02388	3-oxoacyl-ACP reductase FabG	133	AEPCKKLL_00662	acyl-CoA thioesterase II	150
EIELFIGP_00710	formyltetrahydrofolate deformylase	178.667	GPNADHDJ_02245	Xaa-Pro dipeptidase	172.333	NIPOLPBK_03169	NADP transhydrogenase subunit alpha	160	FLFIOBJN_01160	hypothetical protein	143	PLCFDHLH_04283	enoyl-[acyl-carrier-protein] reductase FabV	142	IMCGPPIG_02835	phosphoribosylamine--glycine ligase	133	AEPCKKLL_01033	acyl-CoA dehydrogenase	150
EIELFIGP_04255	hypothetical protein	178.333	GPNADHDJ_03306	aminotransferase	172	NIPOLPBK_02673	1-acyl-sn-glycerol-3-phosphate acyltransferase	159.333	FLFIOBJN_01540	hypothetical protein	142.667	PLCFDHLH_03852	polysaccharide biosynthesis protein	141.667	IMCGPPIG_03037	energy transducer TonB	133	AEPCKKLL_02012	tetraacyldisaccharide 4'-kinase	149.667
EIELFIGP_00786	hypothetical protein	178	GPNADHDJ_02553	asparagine synthase B	172	NIPOLPBK_03145	bifunctional (p)ppGpp synthetase/guanosine-3',5'-bis(diphosphate) 3'-pyrophosphohydrolase	159.333	FLFIOBJN_01000	cytochrome c-type biogenesis protein CcmE	142.333	PLCFDHLH_01225	DNA-binding response regulator	141.333	IMCGPPIG_00176	twitching motility protein PilT	132.333	AEPCKKLL_03015	general secretion pathway protein GspL	149.667
EIELFIGP_01904	hypothetical protein	178	GPNADHDJ_03803	cytidylate kinase	172	NIPOLPBK_01183	MinD/ParA family protein	159.333	FLFIOBJN_02956	3-deoxy-manno-octulosonate cytidylyltransferase	142.333	PLCFDHLH_03300	3-hydroxyanthranilate 3,4-dioxygenase	141.333	IMCGPPIG_02714	M23 family peptidase	132.333	AEPCKKLL_03507	bifunctional 2-methylcitrate dehydratase/aconitate hydratase	149.667
EIELFIGP_02647	patatin	178	GPNADHDJ_02867	histidine kinase	172	NIPOLPBK_03617	PhoH family protein	159.333	FLFIOBJN_04044	phosphoglycerate kinase	142.333	PLCFDHLH_03544	PAS domain S-box protein	141.333	IMCGPPIG_03609	DsbA family oxidoreductase	132.333	AEPCKKLL_03704	S41 family peptidase	149.667
EIELFIGP_04254	hypothetical protein	177	GPNADHDJ_02349	membrane protein	172	NIPOLPBK_01391	cyclopropane-fatty-acyl-phospholipid synthase	159	FLFIOBJN_00143	H-NS histone family protein	142	PLCFDHLH_04115	hypothetical protein	141.333	IMCGPPIG_03922	S9 family peptidase	132.333	AEPCKKLL_00658	acyl-CoA thioesterase	149.333
EIELFIGP_03021	class III poly(R)-hydroxyalkanoic acid synthase subunit PhaE	176.333	GPNADHDJ_00464	twin-arginine translocase subunit TatC	172	NIPOLPBK_01260	hypothetical protein	159	FLFIOBJN_02661	23S rRNA (adenine(2503)-C(2))-methyltransferase RlmN	142	PLCFDHLH_04367	YraN family protein	141.333	IMCGPPIG_04303	hypothetical protein	132.333	AEPCKKLL_02231	hypothetical protein	149.333
EIELFIGP_01454	M1 family peptidase	176.333	GPNADHDJ_01680	CTP synthetase	171.667	NIPOLPBK_00052	GGDEF domain-containing protein	158.333	FLFIOBJN_03091	ribosome-recycling factor	142	PLCFDHLH_01992	GGDEF domain-containing response regulator	141	IMCGPPIG_01559	DNA-binding response regulator	132	AEPCKKLL_01460	lysogenization protein HflD	149
EIELFIGP_04599	phosphoribosylformylglycinamidine cyclo-ligase	176.333	GPNADHDJ_02080	hypothetical protein	171.667	NIPOLPBK_00725	ABC transporter ATP-binding protein	158	FLFIOBJN_01514	glycosyl transferase	141.667	PLCFDHLH_03877	S-methyl-5'-thioinosine phosphorylase	141	IMCGPPIG_01785	hypothetical protein	132	AEPCKKLL_02666	PAS domain S-box protein	149
EIELFIGP_01411	SseB family protein	176	GPNADHDJ_02413	molybdopterin molybdenumtransferase MoeA	171.667	NIPOLPBK_00854	phosphoenolpyruvate synthase regulatory protein	158	FLFIOBJN_02867	type IV secretion system protein	141.667	PLCFDHLH_00436	secretion protein	141	IMCGPPIG_01786	phosphoribosylaminoimidazolesuccinocarboxamide synthase	132	AEPCKKLL_00816	RNA polymerase sigma-54 factor	148.667
EIELFIGP_02755	phosphogluconate dehydratase	175.667	GPNADHDJ_01783	sensor histidine kinase	171.667	NIPOLPBK_02863	response regulator	158	FLFIOBJN_04107	hypothetical protein	141.333	PLCFDHLH_00123	UDP-N-acetylmuramoyl-L-alanine--D-glutamate ligase	140.667	IMCGPPIG_02524	NAD(P)-dependent oxidoreductase	132	AEPCKKLL_00976	hypothetical protein	148.667
EIELFIGP_04134	PilZ domain-containing protein	175.667	GPNADHDJ_01678	hypothetical protein	171.333	NIPOLPBK_02986	sigma-54-dependent Fis family transcriptional regulator	158	FLFIOBJN_04406	methionine--tRNA ligase	141.333	PLCFDHLH_02722	carboxypeptidase	140.667	IMCGPPIG_02958	LOG family protein	132	AEPCKKLL_03037	ribosomal-protein-alanine N-acetyltransferase	148.667
EIELFIGP_01251	hypothetical protein	175.333	GPNADHDJ_00564	phosphoserine aminotransferase	171.333	NIPOLPBK_00354	hypothetical protein	157.667	FLFIOBJN_01664	hypothetical protein	140.667	PLCFDHLH_03583	sugar transporter	140.667	IMCGPPIG_04438	elongation factor 4	132	AEPCKKLL_03459	hypothetical protein	148.667
EIELFIGP_02280	hypothetical protein	175.333	GPNADHDJ_04116	ribosomal-protein-alanine N-acetyltransferase	171.333	NIPOLPBK_03695	peptidase M23	157.667	FLFIOBJN_03479	hypothetical protein	140.667	PLCFDHLH_04143	HAMP domain-containing protein	140.667	IMCGPPIG_00339	porin	131.667	AEPCKKLL_01930	CoA pyrophosphatase	148.333
EIELFIGP_03645	hypothetical protein	175.333	GPNADHDJ_02328	hypothetical protein	170.667	NIPOLPBK_03834	RNA pyrophosphohydrolase	157.667	FLFIOBJN_02339	membrane protein	140.333	PLCFDHLH_02408	DNA polymerase I	140.333	IMCGPPIG_02292	OmpW family protein	131.667	AEPCKKLL_03296	recombination protein RecR	148
EIELFIGP_03015	phosphoenolpyruvate synthase regulatory protein	175.333	GPNADHDJ_01729	3-deoxy-manno-octulosonate cytidylyltransferase	170.333	NIPOLPBK_04150	D-hexose-6-phosphate mutarotase	157.333	FLFIOBJN_03437	N-acetyltransferase	140.333	PLCFDHLH_03348	alpha-2-macroglobulin family protein	140.333	IMCGPPIG_02794	UDP-2,3-diacylglucosamine hydrolase	131.667	AEPCKKLL_03496	adenylosuccinate synthetase	148
EIELFIGP_01467	tyrosine recombinase XerC	174.667	GPNADHDJ_01350	chemotaxis protein	170.333	NIPOLPBK_04250	tRNA (adenosine(37)-N6)-threonylcarbamoyltransferase complex dimerization subunit type 1 TsaB	157.333	FLFIOBJN_02807	fimbrial protein	140	PLCFDHLH_04060	S9 family peptidase	140.333	IMCGPPIG_03573	DNA-binding protein	131.667	AEPCKKLL_03504	bacterioferritin	148
EIELFIGP_01917	CDP-glycerol glycerophosphotransferase	174.333	GPNADHDJ_00680	DNA polymerase III subunit delta'	170.333	NIPOLPBK_00988	hypothetical protein	156.667	FLFIOBJN_02970	thymidine kinase	140	PLCFDHLH_04422	hypothetical protein	140.333	IMCGPPIG_03783	putative Fe-S cluster assembly protein SufT	131.667	AEPCKKLL_00933	5'-nucleotidase, lipoprotein e(P4) family	147.667
EIELFIGP_00187	DNA-binding response regulator	174.333	GPNADHDJ_01351	lysogenization protein HflD	170	NIPOLPBK_03871	MarR family transcriptional regulator	156.667	FLFIOBJN_01506	hypothetical protein	139.667	PLCFDHLH_01978	sulfite exporter TauE/SafE family protein	140	IMCGPPIG_03785	NADP transhydrogenase subunit alpha	131.333	AEPCKKLL_01448	thioredoxin-disulfide reductase	147.667
EIELFIGP_03591	ferredoxin reductase	174.333	GPNADHDJ_02232	transcriptional regulator	169.333	NIPOLPBK_01482	penicillin-binding protein activator	156.667	FLFIOBJN_02159	lipoyl synthase	139.667	PLCFDHLH_03119	energy transducer TonB	140	IMCGPPIG_00618	23S rRNA pseudouridine(1911/1915/1917) synthase RluD	131	AEPCKKLL_02900	dihydroorotase	147.667
EIELFIGP_01191	NAD-dependent epimerase	174.333	GPNADHDJ_04092	D-hexose-6-phosphate mutarotase	169	NIPOLPBK_03215	N-(5'-phosphoribosyl)anthranilate isomerase	156.333	FLFIOBJN_02163	6-phosphogluconate dehydrogenase (decarboxylating)	139.667	PLCFDHLH_03902	hypothetical protein	139.667	IMCGPPIG_02024	aspartate aminotransferase family protein	131	AEPCKKLL_03809	N-acetyltransferase	147.667
EIELFIGP_01236	AMP-binding protein	174	GPNADHDJ_03806	hypothetical protein	169	NIPOLPBK_02221	RNA polymerase sigma-54 factor	156.333	FLFIOBJN_00468	3-oxoacyl-ACP reductase FabG	139	PLCFDHLH_02681	LPS-assembly protein LptD	139.333	IMCGPPIG_04250	HAMP domain-containing protein	131	AEPCKKLL_03033	cytosol aminopeptidase	147.333
EIELFIGP_01169	glycine--tRNA ligase subunit alpha	174	GPNADHDJ_02851	RNA-binding S4 domain-containing protein	169	NIPOLPBK_00390	sensor histidine kinase	156.333	FLFIOBJN_02100	N-acetyltransferase	139	PLCFDHLH_03671	5'-nucleotidase, lipoprotein e(P4) family	139.333	IMCGPPIG_00795	phage holin family protein	130.667	AEPCKKLL_01458	NUDIX hydrolase	147
EIELFIGP_03193	KR domain-containing protein	174	GPNADHDJ_00273	hypothetical protein	168.667	NIPOLPBK_02326	ABC transporter	156	FLFIOBJN_01497	RNA helicase	138.667	PLCFDHLH_01563	transcriptional regulator	139	IMCGPPIG_03553	hypothetical protein	130.667	AEPCKKLL_03801	ABC transporter ATP-binding protein	147
EIELFIGP_02240	urocanate hydratase	173.667	GPNADHDJ_02748	phosphatase PAP2 family protein	168.667	NIPOLPBK_04216	arginine decarboxylase	155.667	FLFIOBJN_02623	two-component system response regulator	138.667	PLCFDHLH_03446	hypothetical protein	139	IMCGPPIG_04028	isoleucine--tRNA ligase	130.667	AEPCKKLL_02221	outer membrane lipoprotein carrier protein LolA	146.667
EIELFIGP_03275	ATP-dependent chaperone ClpB	173.333	GPNADHDJ_00953	membrane protein	168	NIPOLPBK_01416	asparagine synthase (glutamine-hydrolyzing)	155.667	FLFIOBJN_03429	ABC transporter ATP-binding protein	138.667	PLCFDHLH_04096	putative Fe-S cluster assembly protein SufT	139	IMCGPPIG_04546	magnesium transporter	130.667	AEPCKKLL_03476	glycosyltransferase family 2 protein	146.667
EIELFIGP_00089	biopolymer transporter ExbD	173.333	GPNADHDJ_00443	ParA family protein	168	NIPOLPBK_01088	biopolymer transporter ExbD	155.667	FLFIOBJN_04396	peptidoglycan endopeptidase	138.667	PLCFDHLH_01199	chemotaxis protein	138.667	IMCGPPIG_00418	hypothetical protein	130.333	AEPCKKLL_00259	S9 family peptidase	146.333
EIELFIGP_04133	hypothetical protein	173.333	GPNADHDJ_02746	UDP-N-acetylmuramate:L-alanyl-gamma-D-glutamyl- meso-diaminopimelate ligase	168	NIPOLPBK_00847	class III poly(R)-hydroxyalkanoic acid synthase subunit PhaC	155.667	FLFIOBJN_00960	N-ethylammeline chlorohydrolase	138.333	PLCFDHLH_03405	type II secretion system protein GspD	138.667	IMCGPPIG_03150	glutathione peroxidase	130.333	AEPCKKLL_01856	hypothetical protein	146.333
EIELFIGP_01313	SIMPL domain-containing protein	173.333	GPNADHDJ_04202	DksA/TraR family C4-type zinc finger protein	167.667	NIPOLPBK_03021	cysteine synthase A	155.667	FLFIOBJN_03087	RIP metalloprotease RseP	138.333	PLCFDHLH_03488	hypothetical protein	138.667	IMCGPPIG_03755	hypothetical protein	130	AEPCKKLL_03554	serine hydrolase	146.333
EIELFIGP_01976	WYL domain-containing protein	173.333	GPNADHDJ_01505	hypothetical protein	167.667	NIPOLPBK_01199	methyl-accepting chemotaxis protein	155.667	FLFIOBJN_03422	ATP-dependent chaperone ClpB	138.333	PLCFDHLH_03576	TetR family transcriptional regulator	138.333	IMCGPPIG_04473	succinate dehydrogenase, cytochrome b556 subunit	130	AEPCKKLL_03686	TIGR00730 family Rossman fold protein	146.333
EIELFIGP_01770	glycerol-3-phosphate 1-O-acyltransferase PlsB	173	GPNADHDJ_03225	hypothetical protein	167.667	NIPOLPBK_02081	phosphopantetheine-binding protein	155.667	FLFIOBJN_01735	chromosome segregation protein SMC	138	PLCFDHLH_04362	peptidase M2 family protein	138.333	IMCGPPIG_00876	phage tail tape measure protein	129.667	AEPCKKLL_00627	DNA repair protein RadA	146
EIELFIGP_01244	hypothetical protein	173	GPNADHDJ_01730	tetraacyldisaccharide 4'-kinase	167.667	NIPOLPBK_01664	membrane protein	155.333	FLFIOBJN_00239	acyl-CoA thioesterase II	137.667	PLCFDHLH_04089	NAD(P) transhydrogenase subunit alpha	138	IMCGPPIG_01732	hypothetical protein	129.667	AEPCKKLL_00678	GNAT family N-acetyltransferase	146
EIELFIGP_03749	RNA polymerase sigma factor FliA	173	GPNADHDJ_01278	aminoacyl-tRNA hydrolase	167.333	NIPOLPBK_01119	nicotinate-nucleotide diphosphorylase (carboxylating)	155.333	FLFIOBJN_00585	glucose-6-phosphate dehydrogenase	137.667	PLCFDHLH_02372	hypothetical protein	137.667	IMCGPPIG_01760	hypothetical protein	129.667	AEPCKKLL_00440	UDP-N-acetylmuramate:L-alanyl-gamma-D-glutamyl- meso-diaminopimelate ligase	145.667
EIELFIGP_01483	oligopeptidase A	172.667	GPNADHDJ_03371	secretion protein	167	NIPOLPBK_00513	ferric-rhodotorulic acid/ferric-coprogen receptor FhuE	155	FLFIOBJN_01865	deoxycytidine triphosphate deaminase	137.667	PLCFDHLH_02677	2-octaprenyl-6-methoxyphenyl hydroxylase	137.667	IMCGPPIG_03790	NAD(P) transhydrogenase subunit alpha	129.667	AEPCKKLL_01000	porphyrin biosynthesis protein	145.667
EIELFIGP_00773	hypothetical protein	172.333	GPNADHDJ_02099	rRNA pseudouridine synthase	166.667	NIPOLPBK_02118	membrane protein	154.667	FLFIOBJN_02352	phosphomannomutase/phosphoglucomutase	137.667	PLCFDHLH_00505	peptidyl-dipeptidase Dcp	137.667	IMCGPPIG_01485	hypothetical protein	129.333	AEPCKKLL_02258	2-dehydropantoate 2-reductase	145.667
EIELFIGP_02937	CYTH domain-containing protein	172	GPNADHDJ_03471	2OG-Fe(II) oxygenase	166.333	NIPOLPBK_00327	pathogenicity-like protein	154.667	FLFIOBJN_03443	DNA repair protein RadA	137.667	PLCFDHLH_01603	CusA/CzcA family heavy metal efflux RND transporter	137.333	IMCGPPIG_03476	hypothetical protein	129.333	AEPCKKLL_02592	phosphoserine aminotransferase	145.667
EIELFIGP_01994	hypothetical protein	172	GPNADHDJ_03966	bifunctional biotin--[acetyl-CoA-carboxylase] synthetase/biotin operon repressor	166.333	NIPOLPBK_02395	phosphoglycerate mutase	154.667	FLFIOBJN_02312	protoheme IX farnesyltransferase	137.333	PLCFDHLH_01768	TetR/AcrR family transcriptional regulator	137.333	IMCGPPIG_04525	transaldolase	129.333	AEPCKKLL_03190	alanine:cation symporter family protein	145.667
EIELFIGP_03185	dihydrodipicolinate reductase	171.667	GPNADHDJ_00750	DnaA regulatory inactivator Hda	166.333	NIPOLPBK_01086	tetraacyldisaccharide 4'-kinase	154.667	FLFIOBJN_03013	hypothetical protein	137.333	PLCFDHLH_03304	hypothetical protein	137.333	IMCGPPIG_00804	hypothetical protein	129	AEPCKKLL_00640	autotransporter domain-containing protein	145.333
EIELFIGP_03317	lysogenization protein HflD	171.333	GPNADHDJ_01899	outer membrane protein assembly factor BamE	166.333	NIPOLPBK_01313	phosphoglycolate phosphatase	154.333	FLFIOBJN_01525	membrane protein	137	PLCFDHLH_03895	hypothetical protein	137.333	IMCGPPIG_01143	response regulator	129	AEPCKKLL_03866	flagellar protein FliT	145.333
EIELFIGP_01034	protease HtpX	171.333	GPNADHDJ_01168	orotidine-5'-phosphate decarboxylase	166	NIPOLPBK_01534	aldo/keto reductase	154	FLFIOBJN_01857	lytic transglycosylase	137	PLCFDHLH_04093	NAD(P) transhydrogenase subunit alpha	137.333	IMCGPPIG_01596	hypothetical protein	129	AEPCKKLL_00362	DegV domain-containing protein	145
EIELFIGP_03348	N-(5'-phosphoribosyl)anthranilate isomerase	171	GPNADHDJ_01468	energy transducer TonB	165.667	NIPOLPBK_03892	flagellar motor switch protein FliG	154	FLFIOBJN_03151	UDP-2,3-diacylglucosamine hydrolase	137	PLCFDHLH_00877	ribosome-binding factor A	137.333	IMCGPPIG_03730	hypothetical protein	129	AEPCKKLL_03203	phosphoglycerate kinase	145
EIELFIGP_00716	patatin	171	GPNADHDJ_01688	exod protein	165.667	NIPOLPBK_02939	hypothetical protein	153.667	FLFIOBJN_04270	LPS export ABC transporter permease LptF	137	PLCFDHLH_02732	8-oxo-dGTP diphosphatase MutT	137	IMCGPPIG_00543	phage portal protein	128.667	AEPCKKLL_03381	aldo/keto reductase	145
EIELFIGP_04240	general secretion pathway protein GspL	170.667	GPNADHDJ_00887	hypothetical protein	165.667	NIPOLPBK_02141	hypothetical protein	153.333	FLFIOBJN_03912	polyamine ABC transporter substrate-binding protein	136.667	PLCFDHLH_03924	3'(2'),5'-bisphosphate nucleotidase	137	IMCGPPIG_02912	O-antigen ligase family protein	128.667	AEPCKKLL_00663	pathogenicity-like protein	144.667
EIELFIGP_00441	hypothetical protein	170.333	GPNADHDJ_03055	hypothetical protein	165.667	NIPOLPBK_00973	phosphoserine aminotransferase	153.333	FLFIOBJN_04201	hypothetical protein	136.333	PLCFDHLH_00557	tail protein	137	IMCGPPIG_03807	3'(2'),5'-bisphosphate nucleotidase	128.667	AEPCKKLL_02186	pyridine nucleotide-disulfide oxidoreductase	144.667
EIELFIGP_02682	aldehyde dehydrogenase family protein	169.667	GPNADHDJ_00460	glycine--tRNA ligase subunit alpha	165.333	NIPOLPBK_00540	ribonucleoside-diphosphate reductase	153.333	FLFIOBJN_00572	pantoate--beta-alanine ligase	136	PLCFDHLH_00281	hypothetical protein	136.333	IMCGPPIG_01300	membrane protein	128.333	AEPCKKLL_00153	hypothetical protein	144.333
EIELFIGP_02476	DegV domain-containing protein	169.667	GPNADHDJ_01687	HlyC/CorC family transporter	165.333	NIPOLPBK_02744	D-alanine--D-alanine ligase	153	FLFIOBJN_01702	N-formylglutamate deformylase	136	PLCFDHLH_00164	hypothetical protein	136	IMCGPPIG_02439	CusA/CzcA family heavy metal efflux RND transporter	128.333	AEPCKKLL_03298	membrane protein	144.333
EIELFIGP_04435	D-hexose-6-phosphate mutarotase	169.667	GPNADHDJ_03679	hypothetical protein	165.333	NIPOLPBK_03949	energy transducer TonB	153	FLFIOBJN_01797	phenylalanine--tRNA ligase subunit alpha	136	PLCFDHLH_00394	hypothetical protein	136	IMCGPPIG_01956	DNA repair protein RecN	128	AEPCKKLL_02895	N-ethylammeline chlorohydrolase	144
EIELFIGP_02961	phosphatase PAP2 family protein	169.667	GPNADHDJ_03950	prolipoprotein diacylglyceryl transferase	165.333	NIPOLPBK_03885	hypothetical protein	153	FLFIOBJN_03435	aspartate--tRNA ligase	136	PLCFDHLH_00558	hypothetical protein	136	IMCGPPIG_01990	hypothetical protein	128	AEPCKKLL_02965	hypothetical protein	144
EIELFIGP_01812	esterase	169.333	GPNADHDJ_04257	Regulator of nucleoside diphosphate kinase	165.333	NIPOLPBK_03893	flagellar M-ring protein FliF	152.667	FLFIOBJN_00353	cysteine desulfurase	135.667	PLCFDHLH_00993	amidohydrolase	136	IMCGPPIG_02640	molybdopterin molybdenumtransferase MoeA	128	AEPCKKLL_01875	hypoxanthine-guanine phosphoribosyltransferase	143.667
EIELFIGP_02166	phosphoglycolate phosphatase	169.333	GPNADHDJ_02556	bacterioferritin	165	NIPOLPBK_00748	GNAT family N-acetyltransferase	152.667	FLFIOBJN_00750	TIGR00730 family Rossman fold protein	135.667	PLCFDHLH_00163	AI-2E family transporter	135.667	IMCGPPIG_00206	DNA polymerase III subunit delta'	127.667	AEPCKKLL_03867	PilZ domain-containing protein	143.667
EIELFIGP_03344	tryptophan synthase subunit beta	169.333	GPNADHDJ_01768	23S rRNA pseudouridine(1911/1915/1917) synthase RluD	164.667	NIPOLPBK_03900	PilZ domain-containing protein	152.667	FLFIOBJN_01519	GtrA family protein	135.667	PLCFDHLH_04163	valine--tRNA ligase	135.667	IMCGPPIG_02271	peptidase M2 family protein	127.667	AEPCKKLL_01782	deoxycytidine triphosphate deaminase	143.333
EIELFIGP_03551	ATP-dependent RNA helicase DbpA	169	GPNADHDJ_03709	fumarate hydratase	164.667	NIPOLPBK_00376	hypothetical protein	152.333	FLFIOBJN_02257	nucleotide sugar dehydrogenase	135.667	PLCFDHLH_00353	hypothetical protein	135.333	IMCGPPIG_04128	valine--tRNA ligase	127.667	AEPCKKLL_01765	VOC family protein	142.667
EIELFIGP_01984	hypothetical protein	169	GPNADHDJ_02221	guanylate kinase	164.667	NIPOLPBK_02194	redox-sensitive transcriptional activator SoxR	152.333	FLFIOBJN_00224	peptidase M61	135.333	PLCFDHLH_03379	hypothetical protein	134.667	IMCGPPIG_00814	bifunctional phosphopantothenoylcysteine decarboxylase/phosphopantothenate--cysteine ligase CoaBC	127.333	AEPCKKLL_02715	prolyl aminopeptidase	142.333
EIELFIGP_01758	EF hand domain-containing protein	168.667	GPNADHDJ_02530	RIP metalloprotease RseP	164.667	NIPOLPBK_02657	colicin V biosynthesis protein	152	FLFIOBJN_00416	hypothetical protein	135.333	PLCFDHLH_00838	VOC family protein	134.667	IMCGPPIG_03125	3-hydroxyanthranilate 3,4-dioxygenase	127.333	AEPCKKLL_00289	lytic murein transglycosylase B	142
EIELFIGP_03905	peptidase	168.667	GPNADHDJ_03472	fructose 1,6-bisphosphatase	164.333	NIPOLPBK_03251	glutathione peroxidase	152	FLFIOBJN_02853	lipase	135.333	PLCFDHLH_01779	LacI family DNA-binding transcriptional regulator	134.333	IMCGPPIG_03437	glycoside hydrolase family 92 protein	127.333	AEPCKKLL_00528	GFA family protein	142
EIELFIGP_01855	glyoxalase/bleomycin resistance/extradiol dioxygenase family protein	168.333	GPNADHDJ_01876	preprotein translocase subunit YajC	164.333	NIPOLPBK_00191	phosphoribosylformylglycinamidine cyclo-ligase	152	FLFIOBJN_01748	kynureninase	135	PLCFDHLH_03940	penicillin-binding protein 1B	134.333	IMCGPPIG_00696	methylcrotonoyl-CoA carboxylase	127	AEPCKKLL_00676	DNA-binding response regulator	141.667
EIELFIGP_01519	hypothetical protein	168.333	GPNADHDJ_01955	glucose-6-phosphate dehydrogenase	164	NIPOLPBK_02214	phosphoenolpyruvate--protein phosphotransferase	151.667	FLFIOBJN_02135	efflux RND transporter periplasmic adaptor subunit	135	PLCFDHLH_00796	peptidoglycan endopeptidase	134.333	IMCGPPIG_00923	NADH-quinone oxidoreductase subunit NuoH	127	AEPCKKLL_00096	putative protein YnbC	141.333
EIELFIGP_02627	radical SAM protein	168.333	GPNADHDJ_02818	blue light sensor protein	163.667	NIPOLPBK_01085	3-deoxy-manno-octulosonate cytidylyltransferase	151.333	FLFIOBJN_02740	DegV domain-containing protein	135	PLCFDHLH_02289	tRNA (guanosine(37)-N1)-methyltransferase TrmD	134	IMCGPPIG_01811	GGDEF domain-containing response regulator	127	AEPCKKLL_00457	ribose-5-phosphate isomerase	141.333
EIELFIGP_00787	hypothetical protein	168	GPNADHDJ_03534	M48 family peptidase	163.667	NIPOLPBK_02353	class I SAM-dependent methyltransferase	151.333	FLFIOBJN_03287	cell division protein ZapA	135	PLCFDHLH_03567	M1 family peptidase	134	IMCGPPIG_02986	CBS domain-containing protein	127	AEPCKKLL_00539	23S rRNA pseudouridine synthase F	141.333
EIELFIGP_01734	Holliday junction branch migration DNA helicase RuvB	167.667	GPNADHDJ_01288	STAS domain-containing protein	163.333	NIPOLPBK_03641	glucose-6-phosphate dehydrogenase	151	FLFIOBJN_03558	hypothetical protein	135	PLCFDHLH_00553	tail protein	134	IMCGPPIG_03302	HAD family phosphatase	127	AEPCKKLL_02971	rhomboid family intramembrane serine protease	141.333
EIELFIGP_03458	hypothetical protein	167.667	GPNADHDJ_02062	lipoyl synthase	163	NIPOLPBK_00377	autotransporter outer membrane beta-barrel domain-containing protein	150.667	FLFIOBJN_03823	type II secretion system F family protein	135	PLCFDHLH_00932	DNA mismatch repair endonuclease MutL	134	IMCGPPIG_00948	phenylalanine--tRNA ligase subunit beta	126.667	AEPCKKLL_02749	redox-regulated ATPase YchF	141
EIELFIGP_04568	PAS domain S-box protein	167.667	GPNADHDJ_03320	ABC transporter	162.667	NIPOLPBK_03655	signal recognition particle-docking protein FtsY	150.667	FLFIOBJN_02484	amino acid permease	134.667	PLCFDHLH_01230	flagellin	133.333	IMCGPPIG_02384	hypothetical protein	126.667	AEPCKKLL_03818	protein TolR	141
EIELFIGP_04332	peptidase	167.667	GPNADHDJ_04016	amidohydrolase	162.667	NIPOLPBK_02886	hemin ABC transporter substrate-binding protein	150.333	FLFIOBJN_00525	hypothetical protein	134.333	PLCFDHLH_01551	HAD family phosphatase	133.333	IMCGPPIG_02438	efflux RND transporter periplasmic adaptor subunit	126.667	AEPCKKLL_02013	3-deoxy-manno-octulosonate cytidylyltransferase	140.667
EIELFIGP_00013	tRNA pseudouridine(13) synthase TruD	167.667	GPNADHDJ_00371	epimerase	162.667	NIPOLPBK_03810	autotransporter domain-containing protein	150	FLFIOBJN_02537	bifunctional aconitate hydratase 2/2-methylisocitrate dehydratase	134.333	PLCFDHLH_02698	sensor histidine kinase	133.333	IMCGPPIG_02634	molybdate ABC transporter substrate-binding protein	126.667	AEPCKKLL_02187	DNA helicase II	140.667
EIELFIGP_03192	hydroxymethylglutaryl-CoA lyase	167.333	GPNADHDJ_00459	glycine--tRNA ligase subunit beta	162.667	NIPOLPBK_01117	5-(carboxyamino)imidazole ribonucleotide mutase	149.667	FLFIOBJN_01683	LysR family transcriptional regulator	134	PLCFDHLH_03646	hypothetical protein	133.333	IMCGPPIG_02780	rRNA pseudouridine synthase	126.333	AEPCKKLL_02283	porphobilinogen synthase	140.667
EIELFIGP_01206	pyridine nucleotide-disulfide oxidoreductase	167.333	GPNADHDJ_01363	thioredoxin-disulfide reductase	162.667	NIPOLPBK_00762	acyl-CoA thioesterase	149.667	FLFIOBJN_01699	formimidoylglutamate deiminase	134	PLCFDHLH_00462	DegV domain-containing protein	133.333	IMCGPPIG_03487	hypothetical protein	126.333	AEPCKKLL_02533	kynureninase	140.333
EIELFIGP_03460	S9 family peptidase	167	GPNADHDJ_00357	cell envelope biogenesis protein TonB	162.333	NIPOLPBK_01035	sulfurtransferase	149.667	FLFIOBJN_02329	peptidase M23	134	PLCFDHLH_00009	hypothetical protein	133.333	IMCGPPIG_03867	(2E,6E)-farnesyl diphosphate synthase	126.333	AEPCKKLL_03474	hypothetical protein	140.333
EIELFIGP_03547	cytochrome c biogenesis protein CcsA	166.667	GPNADHDJ_01429	hypothetical protein	162.333	NIPOLPBK_03820	SIMPL domain-containing protein	149.333	FLFIOBJN_03285	hypothetical protein	134	PLCFDHLH_00828	hypothetical protein	133.333	IMCGPPIG_02989	ATP-binding protein	126	AEPCKKLL_01895	carbon starvation protein A	140
EIELFIGP_00043	hypothetical protein	166.667	GPNADHDJ_02243	hypothetical protein	162.333	NIPOLPBK_04075	glutamine--tRNA ligase/YqeY domain fusion protein	149	FLFIOBJN_00420	S9 family peptidase	133.667	PLCFDHLH_01255	lysogenization protein HflD	133	IMCGPPIG_02420	DNA polymerase I	125.667	AEPCKKLL_02414	QacE family quaternary ammonium compound efflux SMR transporter	140
EIELFIGP_04596	DnaA regulatory inactivator Hda	166.333	GPNADHDJ_00445	4'-phosphopantetheinyl transferase	162	NIPOLPBK_02208	Holliday junction resolvase RuvX	149	FLFIOBJN_01583	riboflavin synthase	133.667	PLCFDHLH_02236	polynucleotide adenylyltransferase PcnB	133	IMCGPPIG_04102	heme A synthase	125.667	AEPCKKLL_03524	uroporphyrinogen decarboxylase	140
EIELFIGP_01157	N-acetyltransferase	166.333	GPNADHDJ_01461	metalloprotease PmbA	162	NIPOLPBK_03684	hypothetical protein	149	FLFIOBJN_02969	glucan biosynthesis protein D	133.667	PLCFDHLH_03670	orotidine-5'-phosphate decarboxylase	133	IMCGPPIG_00071	sugar phosphate isomerase/epimerase	125.333	AEPCKKLL_00797	nucleotidyltransferase family protein	139.667
EIELFIGP_00956	hypothetical protein	166	GPNADHDJ_02175	phosphoglycerate kinase	162	NIPOLPBK_00087	sensor domain-containing diguanylate cyclase	149	FLFIOBJN_03717	3-isopropylmalate dehydrogenase	133.667	PLCFDHLH_03956	hypothetical protein	133	IMCGPPIG_01802	50S ribosomal protein L13	125.333	AEPCKKLL_01346	TonB-dependent receptor	139.667
EIELFIGP_04598	hypothetical protein	166	GPNADHDJ_02545	type I methionyl aminopeptidase	162	NIPOLPBK_03325	bifunctional 2-methylcitrate dehydratase/aconitate hydratase	148.667	FLFIOBJN_03900	hypothetical protein	133.667	PLCFDHLH_00188	magnesium transporter	132.667	IMCGPPIG_04045	TraB/GumN family protein	125.333	AEPCKKLL_03749	hypothetical protein	139.667
EIELFIGP_03175	XRE family transcriptional regulator	165.667	GPNADHDJ_02882	bifunctional aconitate hydratase 2/2-methylisocitrate dehydratase	161	NIPOLPBK_01328	N-acetyl-gamma-glutamyl-phosphate reductase	148.667	FLFIOBJN_03538	beta-hexosaminidase	133.333	PLCFDHLH_02242	DNA-binding response regulator	132.667	IMCGPPIG_00695	acetyl/propionyl/methylcrotonyl-CoA carboxylase subunit alpha	124.667	AEPCKKLL_02511	glutathione peroxidase	139.333
EIELFIGP_00207	bacterioferritin	165.333	GPNADHDJ_03788	ATP-dependent RNA helicase DbpA	160.667	NIPOLPBK_01722	hypothetical protein	148.333	FLFIOBJN_01575	hypothetical protein	133	PLCFDHLH_03440	response regulator	132.667	IMCGPPIG_00435	selenide, water dikinase SelD	124.333	AEPCKKLL_01973	cytochrome b	139
EIELFIGP_00888	LacI family DNA-binding transcriptional regulator	165.333	GPNADHDJ_00758	HutD family protein	160.667	NIPOLPBK_03156	prolyl aminopeptidase	148.333	FLFIOBJN_00161	hypothetical protein	132.667	PLCFDHLH_01023	hypothetical protein	132.667	IMCGPPIG_00743	tail assembly protein	124.333	AEPCKKLL_02937	heme ABC transporter permease	138.667
EIELFIGP_02012	haloacid dehalogenase	165	GPNADHDJ_00936	16S rRNA (cytosine(967)-C(5))-methyltransferase RsmB	160.333	NIPOLPBK_03450	decarboxylase	148	FLFIOBJN_00964	M23 family peptidase	132.667	PLCFDHLH_03303	hypothetical protein	132.333	IMCGPPIG_00895	VOC family protein	124.333	AEPCKKLL_01951	polyamine ABC transporter substrate-binding protein	138.333
EIELFIGP_02056	S41 family peptidase	165	GPNADHDJ_03608	GGDEF domain-containing protein	160.333	NIPOLPBK_01771	dicarboxylate/amino acid:cation symporter	148	FLFIOBJN_02137	multidrug transporter	132.667	PLCFDHLH_04179	phosphomannomutase/phosphoglucomutase	132.333	IMCGPPIG_01647	transporter	124.333	AEPCKKLL_03592	2-amino-4-hydroxy-6- hydroxymethyldihydropteridine diphosphokinase	138.333
EIELFIGP_01233	acyl carrier protein	164.667	GPNADHDJ_03326	phosphomannomutase/phosphoglucomutase	160	NIPOLPBK_01736	formate dehydrogenase accessory protein FdhE	148	FLFIOBJN_02803	penicillin-binding protein 1A	132.667	PLCFDHLH_02689	thymidylate synthase	132	IMCGPPIG_02093	4Fe-4S binding protein	124.333	AEPCKKLL_00902	fructose 1,6-bisphosphatase	138
EIELFIGP_03080	DNA polymerase III subunit delta'	164.667	GPNADHDJ_03171	glycine zipper 2TM domain-containing protein	159.667	NIPOLPBK_01332	glutamate-5-semialdehyde dehydrogenase	148	FLFIOBJN_04035	pyruvate dehydrogenase (acetyl-transferring), homodimeric type	132.667	PLCFDHLH_02969	hypothetical protein	132	IMCGPPIG_04222	esterase	124.333	AEPCKKLL_00507	1-deoxy-D-xylulose-5-phosphate reductoisomerase	137.667
EIELFIGP_02171	GAF domain-containing protein	164.667	GPNADHDJ_03572	type II toxin-antitoxin system Phd/YefM family antitoxin	159.667	NIPOLPBK_00833	glycine--tRNA ligase subunit alpha	148	FLFIOBJN_02080	YafY family transcriptional regulator	132.333	PLCFDHLH_03071	ATP-binding protein	132	IMCGPPIG_01960	molecular chaperone DnaJ	124	AEPCKKLL_00624	hypothetical protein	137.667
EIELFIGP_04277	hypothetical protein	164.667	GPNADHDJ_03500	YihA family ribosome biogenesis GTP-binding protein	159.667	NIPOLPBK_01409	tRNA threonylcarbamoyladenosine dehydratase	148	FLFIOBJN_02184	hypothetical protein	132.333	PLCFDHLH_03499	prephenate dehydratase	131.667	IMCGPPIG_03379	hypothetical protein	124	AEPCKKLL_01486	agmatine deiminase family protein	137.667
EIELFIGP_01434	6-phosphogluconate dehydrogenase (decarboxylating)	164.333	GPNADHDJ_03871	CBS domain-containing protein	159.333	NIPOLPBK_01438	general secretion pathway protein GspL	147.667	FLFIOBJN_02973	ATP-dependent DNA helicase Rep	132.333	PLCFDHLH_04443	elongation factor 4	131.667	IMCGPPIG_03610	beta-hexosaminidase	124	AEPCKKLL_01636	multidrug efflux RND transporter permease subunit	137.333
EIELFIGP_04310	ATP:cob(I)alamin adenosyltransferase	164.333	GPNADHDJ_02536	GGDEF domain-containing protein	159.333	NIPOLPBK_02078	isochorismate synthase	147.667	FLFIOBJN_02982	recombination-associated protein RdgC	132.333	PLCFDHLH_00586	addiction module antidote protein, HigA family	131.667	IMCGPPIG_00757	bifunctional biotin--[acetyl-CoA-carboxylase] synthetase/biotin operon repressor	123.667	AEPCKKLL_03586	4-hydroxy-tetrahydrodipicolinate synthase	137.333
EIELFIGP_03757	STAS domain-containing protein	164.333	GPNADHDJ_03773	peptidase M23	159.333	NIPOLPBK_03634	4-hydroxy-3-methylbut-2-en-1-yl diphosphate synthase (flavodoxin)	147.333	FLFIOBJN_04147	hypothetical protein	132.333	PLCFDHLH_01037	phospholipase	131.333	IMCGPPIG_02348	low affinity iron permease family protein	123.667	AEPCKKLL_03604	phosphogluconate dehydratase	137.333
EIELFIGP_04363	BLUF domain containing protein	164	GPNADHDJ_00354	S9 family peptidase	159.333	NIPOLPBK_04060	Co2+/Mg2+ efflux protein ApaG	147.333	FLFIOBJN_00579	phosphatase PAP2 family protein	132	PLCFDHLH_00171	hypothetical protein	131.333	IMCGPPIG_02973	cytochrome b	123.667	AEPCKKLL_01713	phenylalanine--tRNA ligase subunit beta	137
EIELFIGP_01760	glucan biosynthesis protein D	164	GPNADHDJ_02227	formate dehydrogenase accessory protein FdhE	158.667	NIPOLPBK_01291	histidine--tRNA ligase	147.333	FLFIOBJN_02267	hypothetical protein	132	PLCFDHLH_00179	LPS export ABC transporter ATP-binding protein	131.333	IMCGPPIG_03301	beta-ketoacyl-[acyl-carrier-protein] synthase I	123.667	AEPCKKLL_01627	amino acid permease	136.667
EIELFIGP_00472	hypothetical protein	164	GPNADHDJ_01566	NAD-dependent dehydratase	158.667	NIPOLPBK_03023	hypothetical protein	147.333	FLFIOBJN_02489	hypothetical protein	132	PLCFDHLH_03215	bacterioferritin	131.333	IMCGPPIG_03350	type II secretion system protein GspG	123.667	AEPCKKLL_01914	ribonuclease T	136.667
EIELFIGP_03262	multi-copper polyphenol oxidoreductase	164	GPNADHDJ_00613	oligoribonuclease	158.667	NIPOLPBK_00452	AcrB/AcrD/AcrF family protein	147	FLFIOBJN_03409	multi-copper polyphenol oxidoreductase	132	PLCFDHLH_00343	selenide, water dikinase SelD	131.333	IMCGPPIG_04312	S41 family peptidase	123.333	AEPCKKLL_02504	hypothetical protein	136.667
EIELFIGP_01757	aminotransferase	163.667	GPNADHDJ_02509	GFA family protein	158.333	NIPOLPBK_01238	hypothetical protein	146.667	FLFIOBJN_01399	peptidase	131.667	PLCFDHLH_03551	lipoyl synthase	131.333	IMCGPPIG_03735	acetyl-CoA C-acyltransferase	122.333	AEPCKKLL_02505	hypothetical protein	136.667
EIELFIGP_02281	hypothetical protein	163.667	GPNADHDJ_03571	hypothetical protein	158.333	NIPOLPBK_03281	iron-sulfur cluster assembly accessory protein	146.667	FLFIOBJN_01840	tryptophan synthase subunit alpha	131.667	PLCFDHLH_04084	N-formylglutamate amidohydrolase	131.333	IMCGPPIG_04313	peptidase M23	122.333	AEPCKKLL_02825	bifunctional tetrahydrofolate synthase/dihydrofolate synthase	136.667
EIELFIGP_03230	thiazole synthase	163.667	GPNADHDJ_01497	virulence factor family protein	158.333	NIPOLPBK_00343	peptidase M61	146.667	FLFIOBJN_01858	hypothetical protein	131.667	PLCFDHLH_02851	O-antigen ligase family protein	131	IMCGPPIG_00617	multi-copper polyphenol oxidoreductase	122	AEPCKKLL_03195	hypothetical protein	136.667
EIELFIGP_04665	two-component system response regulator	163.667	GPNADHDJ_01661	dihydropteroate synthase	157.667	NIPOLPBK_00091	RNA helicase	146.667	FLFIOBJN_03803	YdcF family protein	131.667	PLCFDHLH_03262	hypothetical protein	131	IMCGPPIG_00890	50S ribosomal protein L3 N(5)-glutamine methyltransferase	122	AEPCKKLL_00312	TonB-dependent receptor	136.333
EIELFIGP_00700	alpha/beta hydrolase	163.333	GPNADHDJ_02759	glutamate-1-semialdehyde 2,1-aminomutase	157.667	NIPOLPBK_00860	tRNA adenosine(34) deaminase TadA	146.667	FLFIOBJN_03551	acetyl-CoA C-acyltransferase	131.333	PLCFDHLH_00702	23S rRNA pseudouridine(1911/1915/1917) synthase RluD	131	IMCGPPIG_02712	8-oxo-dGTP diphosphatase MutT	122	AEPCKKLL_00485	bacterioferritin	136.333
EIELFIGP_01213	hypothetical protein	163.333	GPNADHDJ_00701	GFA family protein	157.333	NIPOLPBK_02979	23S rRNA pseudouridine(1911/1915/1917) synthase RluD	146.333	FLFIOBJN_03662	fructose 1,6-bisphosphatase	131.333	PLCFDHLH_00292	hypothetical protein	130.667	IMCGPPIG_02804	carboxymuconolactone decarboxylase family protein	122	AEPCKKLL_03382	nucleoside transporter NupC	136.333
EIELFIGP_01331	4-hydroxyphenylpyruvate dioxygenase	162.667	GPNADHDJ_02342	hypothetical protein	156.667	NIPOLPBK_00039	hypothetical protein	146.333	FLFIOBJN_04304	RNA-binding transcriptional accessory protein	131	PLCFDHLH_03239	phosphatidate cytidylyltransferase	130	IMCGPPIG_03517	type VI secretion protein	122	AEPCKKLL_02589	poly(hydroxyalcanoate) granule associated protein	136
EIELFIGP_04252	IMP dehydrogenase	162.667	GPNADHDJ_00504	3-hydroxyanthranilate 3,4-dioxygenase	156.333	NIPOLPBK_00670	hypothetical protein	146.333	FLFIOBJN_02472	hypothetical protein	130.667	PLCFDHLH_00360	hypothetical protein	130	IMCGPPIG_03748	IMP dehydrogenase	122	AEPCKKLL_02820	glycine C-acetyltransferase	136
EIELFIGP_01214	DNA polymerase I	162.333	GPNADHDJ_02412	molybdopterin synthase sulfur carrier subunit	156.333	NIPOLPBK_03144	hypothetical protein	146.333	FLFIOBJN_03028	4-hydroxyphenylpyruvate dioxygenase	130.667	PLCFDHLH_02096	LOG family protein	129.667	IMCGPPIG_01505	tRNA threonylcarbamoyladenosine dehydratase	121.667	AEPCKKLL_03694	two-component system response regulator	136
EIELFIGP_03395	type II toxin-antitoxin system Phd/YefM family antitoxin	162	GPNADHDJ_00423	protein-tyrosine-phosphatase	156.333	NIPOLPBK_02721	peroxidase	146.333	FLFIOBJN_03070	membrane protein	130.667	PLCFDHLH_03318	S-methyl-5-thioribose-1-phosphate isomerase	129.667	IMCGPPIG_03505	recombination-associated protein RdgC	121.667	AEPCKKLL_01980	hypothetical protein	135.667
EIELFIGP_04540	dihydropteroate synthase	161.333	GPNADHDJ_00881	type II secretion system protein GspD	156.333	NIPOLPBK_03835	bacterioferritin	146	FLFIOBJN_00824	1,4-beta-D-glucan glucohydrolase	130.333	PLCFDHLH_03359	kinase	129.667	IMCGPPIG_03786	NAD(P) transhydrogenase subunit alpha	121.667	AEPCKKLL_02015	nhl repeat protein	135.667
EIELFIGP_00776	tRNA dihydrouridine(20/20a) synthase DusA	161.333	GPNADHDJ_00948	3-oxoacyl-ACP reductase	156	NIPOLPBK_00083	serine hydrolase	146	FLFIOBJN_01974	N-formylglutamate amidohydrolase	130.333	PLCFDHLH_00637	bifunctional phosphopantothenoylcysteine decarboxylase/phosphopantothenate--cysteine ligase CoaBC	129.667	IMCGPPIG_00351	protein-L-isoaspartate O-methyltransferase	121	AEPCKKLL_03082	glycosyl transferase	135.667
EIELFIGP_02290	5'-nucleotidase	161	GPNADHDJ_03147	formylglycine-generating enzyme family protein	156	NIPOLPBK_01469	3,4-dihydroxy-2-butanone-4-phosphate synthase	145.333	FLFIOBJN_01977	prolyl aminopeptidase	130.333	PLCFDHLH_03754	hypothetical protein	129.333	IMCGPPIG_02062	hypothetical protein	121	AEPCKKLL_03703	peptidase M23	135.667
EIELFIGP_02886	aminotransferase	160.667	GPNADHDJ_00942	hypothetical protein	156	NIPOLPBK_01241	enoyl-CoA hydratase	145.333	FLFIOBJN_01030	hypothetical protein	130	PLCFDHLH_03565	HAD family hydrolase	129	IMCGPPIG_03645	virulence factor family protein	121	AEPCKKLL_01222	glycoside hydrolase family 92 protein	135.333
EIELFIGP_02484	GGDEF domain-containing protein	160.667	GPNADHDJ_02534	ribosome-recycling factor	156	NIPOLPBK_02324	ABC transporter ATP-binding protein	144.667	FLFIOBJN_01415	FAD-binding protein	130	PLCFDHLH_00019	bifunctional riboflavin kinase/FAD synthetase	128.333	IMCGPPIG_00423	cell division protein ZapA	120.667	AEPCKKLL_01494	LPS biosynthesis protein	135.333
EIELFIGP_03211	hypothetical protein	160.667	GPNADHDJ_00497	5'-nucleotidase	155.667	NIPOLPBK_01357	amidohydrolase	144.667	FLFIOBJN_04313	response regulator	129.667	PLCFDHLH_00540	NUDIX domain-containing protein	128.333	IMCGPPIG_01206	lysogenization protein HflD	120.667	AEPCKKLL_02194	DNA polymerase I	135.333
EIELFIGP_00084	nhl repeat protein	160.667	GPNADHDJ_03349	CBS domain-containing protein	155.667	NIPOLPBK_01187	chemotaxis protein CheA	144.667	FLFIOBJN_02146	carbohydrate kinase family protein	129.333	PLCFDHLH_02268	molecular chaperone HtpG	128	IMCGPPIG_02067	RNA helicase	120	AEPCKKLL_00660	copper chaperone PCu(A)C	135
EIELFIGP_03665	hypothetical protein	160.333	GPNADHDJ_00952	hypothetical protein	155.667	NIPOLPBK_04242	hypothetical protein	144.667	FLFIOBJN_04077	LPS-assembly protein LptD	129.333	PLCFDHLH_03500	phosphoserine aminotransferase	128	IMCGPPIG_03503	methylglyoxal synthase	120	AEPCKKLL_02660	class III poly(R)-hydroxyalkanoic acid synthase subunit PhaC	135
EIELFIGP_04190	aconitate hydratase AcnA	160	GPNADHDJ_02148	bifunctional 2-polyprenyl-6-hydroxyphenol methylase/3-demethylubiquinol 3-O-methyltransferase UbiG	155.333	NIPOLPBK_00797	pyridine nucleotide-disulfide oxidoreductase	144.333	FLFIOBJN_00945	tRNA (adenosine(37)-N6)-threonylcarbamoyltransferase complex ATPase subunit type 1 TsaE	129	PLCFDHLH_04546	DsbA family oxidoreductase	128	IMCGPPIG_01522	N-acetyltransferase	119.667	AEPCKKLL_03815	Holliday junction branch migration DNA helicase RuvB	134.333
EIELFIGP_00018	hypothetical protein	160	GPNADHDJ_03294	disulfide bond formation protein B	155.333	NIPOLPBK_01001	S9 family peptidase	144.333	FLFIOBJN_01890	disulfide bond formation protein B	128.667	PLCFDHLH_02244	4-hydroxy-3-methylbut-2-en-1-yl diphosphate synthase (flavodoxin)	127.667	IMCGPPIG_00136	AI-2E family transporter	119.333	AEPCKKLL_00966	TldD/PmbA family protein	134
EIELFIGP_03445	hypothetical protein	160	GPNADHDJ_03998	hypothetical protein	154.667	NIPOLPBK_02227	efflux RND transporter periplasmic adaptor subunit	144	FLFIOBJN_00584	glucokinase	128.333	PLCFDHLH_02793	aminotransferase	127.667	IMCGPPIG_01642	hypothetical protein	119.333	AEPCKKLL_02891	putative phosphite transport system-binding protein htxB Flags: Precursor	134
EIELFIGP_02540	membrane protein	160	GPNADHDJ_04169	PAS domain S-box protein	154.333	NIPOLPBK_01957	hypothetical protein	144	FLFIOBJN_01322	energy transducer TonB	128	PLCFDHLH_00288	hydroxyacylglutathione hydrolase	127.667	IMCGPPIG_02669	thymidylate synthase	119.333	AEPCKKLL_01641	hydroxymethylglutaryl-CoA lyase	133.667
EIELFIGP_03802	hypothetical protein	159.667	GPNADHDJ_04175	response regulator	154.333	NIPOLPBK_04031	DNA recombination protein RmuC	143.667	FLFIOBJN_03045	anthranilate synthase component I	128	PLCFDHLH_04450	hypothetical protein	127.667	IMCGPPIG_03882	ribosome silencing factor	119.333	AEPCKKLL_01788	M13 family peptidase	133.667
EIELFIGP_04367	hypothetical protein	159.667	GPNADHDJ_03565	ABC transporter permease	154	NIPOLPBK_02783	fimbrial protein	143.667	FLFIOBJN_04388	GntR family transcriptional regulator	128	PLCFDHLH_00451	pyridoxal phosphate-dependent aminotransferase	127.667	IMCGPPIG_03242	phosphoserine aminotransferase	119	AEPCKKLL_01964	PhoH family protein	133.667
EIELFIGP_02642	LacI family DNA-binding transcriptional regulator	159.667	GPNADHDJ_01142	XRE family transcriptional regulator	154	NIPOLPBK_01110	LOG family protein	143.333	FLFIOBJN_01524	FAD-binding oxidoreductase	127.667	PLCFDHLH_00780	phage capsid protein	127.333	IMCGPPIG_03290	transcriptional regulator	119	AEPCKKLL_03012	type II secretion system protein GspD	133.667
EIELFIGP_01289	membrane protein	159.667	GPNADHDJ_00795	acyl-CoA thioesterase	153.333	NIPOLPBK_02378	RNA helicase	143.333	FLFIOBJN_01622	8-oxo-dGTP diphosphatase MutT	127.667	PLCFDHLH_01998	membrane protein	127	IMCGPPIG_03460	hypothetical protein	119	AEPCKKLL_00042	sulfite exporter TauE/SafE family protein	133
EIELFIGP_01806	tetratricopeptide repeat-containing protein	159.667	GPNADHDJ_00343	ATP-dependent DNA helicase DinG	153.333	NIPOLPBK_01520	acyl-CoA thioesterase	143	FLFIOBJN_04190	aspartyl/asparaginyl beta-hydroxylase domain-containing protein	127.667	PLCFDHLH_03306	iron-sulfur cluster assembly accessory protein	127	IMCGPPIG_03826	bifunctional (p)ppGpp synthetase/guanosine-3',5'-bis(diphosphate) 3'-pyrophosphohydrolase	119	AEPCKKLL_01774	lytic transglycosylase	133
EIELFIGP_04429	cell division protein ZapA	159.333	GPNADHDJ_04111	LPS export ABC transporter permease LptF	153.333	NIPOLPBK_03950	glutathione synthase	143	FLFIOBJN_01331	efflux RND transporter periplasmic adaptor subunit	127.333	PLCFDHLH_01231	flagellin	126.667	IMCGPPIG_04051	inositol monophosphatase	119	AEPCKKLL_02260	ABC transporter permease	133
EIELFIGP_03729	hypothetical protein	159.333	GPNADHDJ_02852	hypothetical protein	153	NIPOLPBK_01046	hypothetical protein	143	FLFIOBJN_02703	biopolymer transporter ExbD	127.333	PLCFDHLH_01514	hypothetical protein	126.667	IMCGPPIG_02706	hypothetical protein	118.667	AEPCKKLL_02879	bifunctional ADP-dependent NAD(P)H-hydrate dehydratase/NAD(P)H-hydrate epimerase	132.667
EIELFIGP_01041	N-ethylammeline chlorohydrolase	159.333	GPNADHDJ_03744	mechanosensitive ion channel protein MscS	153	NIPOLPBK_03844	membrane protein	143	FLFIOBJN_01164	3-oxoacyl-ACP reductase	127	PLCFDHLH_02928	phosphoribosylamine--glycine ligase	126.667	IMCGPPIG_03471	MBL fold metallo-hydrolase	118.667	AEPCKKLL_02706	glutamine--tRNA ligase/YqeY domain fusion protein	132.333
EIELFIGP_00135	PhoH family protein	159.333	GPNADHDJ_01059	NAD(P)-dependent oxidoreductase	152.667	NIPOLPBK_02356	GtrA family protein	142.667	FLFIOBJN_01480	phosphoglycerate mutase	127	PLCFDHLH_03664	recombination-associated protein RdgC	126.667	IMCGPPIG_03806	nucleoside triphosphate pyrophosphohydrolase	118.667	AEPCKKLL_03263	hypothetical protein	132.333
EIELFIGP_03973	UDP-N-acetylmuramate:L-alanyl-gamma-D-glutamyl- meso-diaminopimelate ligase	159.333	GPNADHDJ_02231	selenide, water dikinase SelD	152.667	NIPOLPBK_01243	hydroxymethylglutaryl-CoA lyase	142.667	FLFIOBJN_03808	thiazole synthase	127	PLCFDHLH_00142	non-heme iron oxygenase ferredoxin subunit	126.333	IMCGPPIG_04423	lysozyme	118.667	AEPCKKLL_00051	RNA pyrophosphohydrolase	132
EIELFIGP_04311	hypothetical protein	158.667	GPNADHDJ_01975	4-hydroxy-tetrahydrodipicolinate synthase	152.333	NIPOLPBK_01104	type IV pilin protein	142.667	FLFIOBJN_04074	hypothetical protein	127	PLCFDHLH_02999	peptidase M23	126.333	IMCGPPIG_00736	deduced tail fiber protein	118.333	AEPCKKLL_01167	hypothetical protein	132
EIELFIGP_02817	peptide chain release factor 1	158.667	GPNADHDJ_00878	glycosyltransferase family 2 protein	152.333	NIPOLPBK_03234	deoxycytidine triphosphate deaminase	142.333	FLFIOBJN_00219	hypothetical protein	126.667	PLCFDHLH_02281	hypothetical protein	126	IMCGPPIG_01599	hypothetical protein	118.333	AEPCKKLL_02223	NAD(P)/FAD-dependent oxidoreductase	132
EIELFIGP_03135	hypothetical protein	158.333	GPNADHDJ_01575	hypothetical protein	152.333	NIPOLPBK_02366	ABC transporter permease	142	FLFIOBJN_00948	hypothetical protein	126.667	PLCFDHLH_03761	DNA-binding response regulator	126	IMCGPPIG_02641	bifunctional molybdenum cofactor biosynthesis protein MoaC/MoaB	118.333	AEPCKKLL_00271	efflux RND transporter periplasmic adaptor subunit	131.667
EIELFIGP_00848	dUTP diphosphatase	158	GPNADHDJ_04125	hypothetical protein	152.333	NIPOLPBK_00766	AMP-binding protein	142	FLFIOBJN_02375	phage holin family protein	126.667	PLCFDHLH_00934	TraB/GumN family protein	126	IMCGPPIG_01548	TolC family protein	118	AEPCKKLL_01302	HAD family phosphatase	131.667
EIELFIGP_02331	UDP-2,3-diacylglucosamine hydrolase	158	GPNADHDJ_02022	membrane protein	152.333	NIPOLPBK_01115	carboxymuconolactone decarboxylase family protein	141.667	FLFIOBJN_04377	hypothetical protein	126.667	PLCFDHLH_02376	3-oxoacyl-ACP reductase FabG	125.667	IMCGPPIG_03295	class I SAM-dependent methyltransferase	118	AEPCKKLL_02993	tRNA threonylcarbamoyladenosine dehydratase	131.667
EIELFIGP_02319	glycine C-acetyltransferase	157.667	GPNADHDJ_02710	ubiquinol-cytochrome c reductase iron-sulfur subunit	152.333	NIPOLPBK_03939	CBS domain-containing protein	141.667	FLFIOBJN_00234	excinuclease ABC subunit UvrA	126.333	PLCFDHLH_03287	multidrug efflux RND transporter permease subunit	125.667	IMCGPPIG_04062	dihydroorotase	118	AEPCKKLL_03216	dicarboxylate/amino acid:cation symporter	131.667
EIELFIGP_02628	type IV secretion protein Rhs	157.333	GPNADHDJ_01551	homogentisate 1,2-dioxygenase	152	NIPOLPBK_03678	heme A synthase	141.667	FLFIOBJN_03444	histidine kinase	126	PLCFDHLH_04451	D-hexose-6-phosphate mutarotase	125.667	IMCGPPIG_00731	hypothetical protein	117.667	AEPCKKLL_03864	flagellar hook protein FliD	131.667
EIELFIGP_04020	threonine--tRNA ligase	157	GPNADHDJ_01969	2-amino-4-hydroxy-6- hydroxymethyldihydropteridine diphosphokinase	151.667	NIPOLPBK_00758	hypothetical protein	141.667	FLFIOBJN_03827	sigma-54-dependent Fis family transcriptional regulator	126	PLCFDHLH_00456	hypothetical protein	125.667	IMCGPPIG_02368	lipoyl(octanoyl) transferase LipB	117.667	AEPCKKLL_00250	oligopeptidase A	131.333
EIELFIGP_01312	type 1 glutamine amidotransferase	157	GPNADHDJ_00748	hypothetical protein	151.333	NIPOLPBK_01327	N-acetyltransferase	141.667	FLFIOBJN_02136	AcrB/AcrD/AcrF family protein	125.667	PLCFDHLH_03203	hypothetical protein	125.333	IMCGPPIG_03249	histidine utilization repressor	117.667	AEPCKKLL_00829	Holliday junction resolvase RuvX	131.333
EIELFIGP_03477	ABC transporter permease	156.667	GPNADHDJ_02176	hypothetical protein	151.333	NIPOLPBK_03883	NAD-dependent dehydratase	141.667	FLFIOBJN_02863	type VI secretion protein	125.667	PLCFDHLH_00400	inorganic diphosphatase	125.333	IMCGPPIG_03798	prolyl aminopeptidase	117.667	AEPCKKLL_02101	F420H(2):quinone oxidoreductase	131.333
EIELFIGP_02583	hypothetical protein	156.667	GPNADHDJ_02261	lipoprotein signal peptidase	151	NIPOLPBK_01462	transcriptional regulator NrdR	141.667	FLFIOBJN_03805	hypothetical protein	125.667	PLCFDHLH_01426	LacI family DNA-binding transcriptional regulator	125	IMCGPPIG_01514	replicative DNA helicase	117.333	AEPCKKLL_04032	DNA recombination/repair protein RecA	131.333
EIELFIGP_04059	hypothetical protein	156.667	GPNADHDJ_01727	nhl repeat protein	151	NIPOLPBK_02199	type IV pili twitching motility protein PilT	141.667	FLFIOBJN_01426	serine hydrolase	125.333	PLCFDHLH_00286	ribonuclease HI	125	IMCGPPIG_01952	outer membrane protein assembly factor BamE	117.333	AEPCKKLL_02985	glutathione S-transferase family protein	131
EIELFIGP_04154	hypothetical protein	156.667	GPNADHDJ_02976	beta-hydroxydecanoyl-ACP dehydratase	150.667	NIPOLPBK_01325	acetylornithine deacetylase	141.333	FLFIOBJN_02394	hypothetical protein	125.333	PLCFDHLH_00297	MBL fold metallo-hydrolase	125	IMCGPPIG_02276	sensor histidine kinase	117.333	AEPCKKLL_03521	shikimate kinase	131
[truncated: 3,515 more rows]
