# Supplementary material for: Phenotypic and Transcriptomic Analyses of Seven Clinical Stenotrophomonas maltophilia Isolates Identify a Small Set of Shared and Commonly Regulated Genes Involved in the Biofilm Lifestyle
Source: Appl Environ Microbiol. 2020 Nov 24;86(24):e02038-20. doi: 10.1128/AEM.02038-20 (PMC7688217; doi:10.1128/AEM.02038-20)
Supplement: Supplemental file 7 [file AEM.02038-20-s0007.xlsx]

## Sheet: Tabelle1
Table S6:	Top 250 expressed genes in S. maltophilia planktonic cells of the isolates ICU331, SKK55, 454, 677, PC239, PC240 and PEG 13-68-68.
ICU331			SKK55			454			PC240			PC239			677			PEG 13-68-68
Locus-tag	Annotation	Average NPKM	Locus-tag	Annotation	Average NPKM	Locus-tag	Annotation	Average NPKM	Locus-tag	Annotation	Average NPKM	Locus-tag	Annotation	Average NPKM	Locus-tag	Annotation	Average NPKM	Locus-tag	Annotation	Average NPKM
EIELFIGP_00277	DNA transport competence protein	36120	GPNADHDJ_00755	DNA transport competence protein	28499.3	NIPOLPBK_04268	hypothetical protein	14711	IMCGPPIG_03581	hypothetical protein	17867.7	PLCFDHLH_03785	hypothetical protein	21482.3	FLFIOBJN_00371	DNA transport competence protein	38721.7	AEPCKKLL_00793	DNA transport competence protein	18350
EIELFIGP_02893	membrane protein	13954.3	GPNADHDJ_03312	membrane protein	17759.3	NIPOLPBK_01504	hypothetical protein	7067	IMCGPPIG_00130	DNA transport competence protein	16785.3	PLCFDHLH_02799	membrane protein	17806.3	FLFIOBJN_03166	membrane protein	13423.7	AEPCKKLL_02816	membrane protein	10655.3
EIELFIGP_02639	alcohol dehydrogenase AdhP	8010.33	GPNADHDJ_03784	cold-shock protein	9051.33	NIPOLPBK_01048	hypothetical protein	6368.67	IMCGPPIG_02778	membrane protein	16414	PLCFDHLH_00157	DNA transport competence protein	11913	FLFIOBJN_02629	cold-shock protein	6941.33	AEPCKKLL_00910	alcohol dehydrogenase AdhP	8636
EIELFIGP_03251	pilin	6963.33	GPNADHDJ_03480	alcohol dehydrogenase AdhP	8051	NIPOLPBK_02249	copper amine oxidase	5487.67	IMCGPPIG_03840	alcohol dehydrogenase AdhP	6358	PLCFDHLH_03957	alcohol dehydrogenase AdhP	7570.67	FLFIOBJN_03328	TonB-dependent receptor	4791.67	AEPCKKLL_01873	cold-shock protein	4849.67
EIELFIGP_01728	peptidoglycan-associated lipoprotein Pal	5315.33	GPNADHDJ_01250	Ax21 family protein	5685	NIPOLPBK_01155	MFS transporter	4117.67	IMCGPPIG_01502	cold-shock protein	6322	PLCFDHLH_01040	cold-shock protein	5823	FLFIOBJN_03671	biopolymer transporter ExbD	3867	AEPCKKLL_00420	TonB-dependent receptor	4644
EIELFIGP_04019	translation initiation factor IF-3	4672.67	GPNADHDJ_02179	OmpW family protein	4888	NIPOLPBK_03776	hypothetical protein	4006	IMCGPPIG_03991	hypothetical protein	5177	PLCFDHLH_00592	entericidin, EcnA/B family	5721.67	FLFIOBJN_03672	biopolymer transporter ExbD	3741	AEPCKKLL_03700	cold-shock protein	4589
EIELFIGP_02203	hypothetical protein	4630.33	GPNADHDJ_02777	hypothetical protein	4879.67	NIPOLPBK_04201	antibiotic biosynthesis monooxygenase	4002.67	IMCGPPIG_03800	hypothetical protein	4644.33	PLCFDHLH_04277	cold-shock protein	5178.33	FLFIOBJN_02443	acyl carrier protein	3680.67	AEPCKKLL_01717	translation initiation factor IF-3	4404.33
EIELFIGP_04671	cold-shock protein	4283.33	GPNADHDJ_03097	translation initiation factor IF-3	3897.33	NIPOLPBK_03656	hypothetical protein	3948.67	IMCGPPIG_00769	entericidin, EcnA/B family	4575	PLCFDHLH_00692	prepilin-type cleavage/methylation domain-containing protein	5150.33	FLFIOBJN_03681	peptidoglycan-associated lipoprotein Pal	3234	AEPCKKLL_03821	peptidoglycan-associated lipoprotein Pal	4109.67
EIELFIGP_01853	Ax21 family protein	4065.33	GPNADHDJ_02728	TonB-dependent receptor	3700.67	NIPOLPBK_03054	RnfH family protein	3860.33	IMCGPPIG_00574	peptidoglycan-associated lipoprotein Pal	3683	PLCFDHLH_03023	hypothetical protein	4572.33	FLFIOBJN_00053	acyl-CoA dehydrogenase	3007.33	AEPCKKLL_03207	OmpW family protein	3225.33
EIELFIGP_02623	biopolymer transporter ExbD	2799.33	GPNADHDJ_03991	peptidoglycan-associated lipoprotein Pal	3204.67	NIPOLPBK_02587	hypothetical protein	3420.33	IMCGPPIG_04563	elongation factor Tu	3418.33	PLCFDHLH_03917	hypothetical protein	3830.67	FLFIOBJN_03673	MotA/TolQ/ExbB proton channel family protein	2903.33	AEPCKKLL_01095	acyl-CoA dehydrogenase	2972
EIELFIGP_02932	cold-shock protein	2760	GPNADHDJ_02010	CBS domain-containing protein	3106.67	NIPOLPBK_00999	hypothetical protein	3299.33	IMCGPPIG_03364	ferrous iron transporter B	3348.67	PLCFDHLH_03399	ferrous iron transporter B	3768	FLFIOBJN_00131	Ax21 family protein	2754.67	AEPCKKLL_00893	biopolymer transporter ExbD	2905.33
EIELFIGP_00169	FKBP-type peptidyl-prolyl cis-trans isomerase	2659.33	GPNADHDJ_01248	hypothetical protein	2934	NIPOLPBK_00818	GlsB/YeaQ/YmgE family stress response membrane protein	3182.33	IMCGPPIG_03186	FKBP-type peptidyl-prolyl cis-trans isomerase	3227.33	PLCFDHLH_00239	acyl carrier protein	3390.33	FLFIOBJN_03541	cold-shock protein	2538	AEPCKKLL_01929	FKBP-type peptidyl-prolyl cis-trans isomerase	2881.33
EIELFIGP_02622	biopolymer transporter ExbD	2488.33	GPNADHDJ_03222	Ax21 family protein	2920	NIPOLPBK_00092	RNA-binding S4 domain-containing protein	2857.33	IMCGPPIG_00843	cold-shock protein	2987.67	PLCFDHLH_02843	HU family DNA-binding protein	3225.67	FLFIOBJN_01374	aspartate aminotransferase family protein	2492	AEPCKKLL_01160	Ax21 family protein	2668
EIELFIGP_03510	OmpW family protein	2391.67	GPNADHDJ_01778	prepilin-type cleavage/methylation domain-containing protein	2871.33	NIPOLPBK_01073	hypothetical protein	2823.33	IMCGPPIG_02822	HU family DNA-binding protein	2585.67	PLCFDHLH_04563	elongation factor Tu	3116	FLFIOBJN_01800	translation initiation factor IF-3	2490.67	AEPCKKLL_00892	biopolymer transporter ExbD	2622
EIELFIGP_00495	cation transporter	2390.67	GPNADHDJ_03448	biopolymer transporter ExbD	2608.33	NIPOLPBK_01982	hypothetical protein	2778	IMCGPPIG_00721	acyl-CoA dehydrogenase	2458.33	PLCFDHLH_00746	peptidoglycan-associated lipoprotein Pal	3068.67	FLFIOBJN_03786	FKBP-type peptidyl-prolyl cis-trans isomerase	2464.33	AEPCKKLL_02860	HU family DNA-binding protein	2555.33
EIELFIGP_01297	bacterioferritin	2236	GPNADHDJ_00675	acyl carrier protein	2572.67	NIPOLPBK_02614	hypothetical protein	2469.33	IMCGPPIG_03613	cold-shock protein	2410	PLCFDHLH_02039	FKBP-type peptidyl-prolyl cis-trans isomerase	3036	FLFIOBJN_01302	hypothetical protein	2405.33	AEPCKKLL_03310	acyl carrier protein	2492.67
EIELFIGP_02418	HU family DNA-binding protein	2203	GPNADHDJ_03447	biopolymer transporter ExbD	2497.33	NIPOLPBK_01121	hypothetical protein	2329.67	IMCGPPIG_00944	translation initiation factor IF-3	2332	PLCFDHLH_04381	hypothetical protein	2641	FLFIOBJN_03123	HU family DNA-binding protein	2351	AEPCKKLL_03557	hypothetical protein	2311
EIELFIGP_01488	CBS domain-containing protein	2195.33	GPNADHDJ_01519	bacterioferritin	2444	NIPOLPBK_02764	hypothetical protein	2299.67	IMCGPPIG_00628	prepilin-type cleavage/methylation domain-containing protein	2317.33	PLCFDHLH_03878	cold-shock protein	2601	FLFIOBJN_03824	pilin	2092.33	AEPCKKLL_00891	MotA/TolQ/ExbB proton channel family protein	2127.33
EIELFIGP_03086	acyl carrier protein	1905	GPNADHDJ_01985	OmpW family protein	2054.67	NIPOLPBK_00953	Protein UmuD	2239.67	IMCGPPIG_04375	hypothetical protein	2218.67	PLCFDHLH_00544	acyl-CoA dehydrogenase	2561.67	FLFIOBJN_01929	preprotein translocase subunit SecE	2067.33	AEPCKKLL_00451	azurin	2002.67
EIELFIGP_02621	MotA/TolQ/ExbB proton channel family protein	1862	GPNADHDJ_00829	division/cell wall cluster transcriptional repressor MraZ	1904.33	NIPOLPBK_02932	hypothetical protein	2193	IMCGPPIG_00211	acyl carrier protein	1978	PLCFDHLH_00887	translation initiation factor IF-3	2214.33	FLFIOBJN_00342	DNA-binding protein	1949.33	AEPCKKLL_02192	universal stress protein	1778.67
EIELFIGP_00224	elongation factor Ts	1749.33	GPNADHDJ_03748	30S ribosomal protein S21	1890	NIPOLPBK_02357	GtrA family protein	2139.33	IMCGPPIG_03989	Ax21 family protein	1690.33	PLCFDHLH_00976	cytochrome bd-I oxidase subunit CydX	1945.67	FLFIOBJN_02368	Ax21 family protein	1752	AEPCKKLL_02756	elongation factor Tu	1707
EIELFIGP_03975	adenylate kinase	1737.67	GPNADHDJ_03722	glycine zipper 2TM domain-containing protein	1869.33	NIPOLPBK_03605	hypothetical protein	1956.67	IMCGPPIG_03172	hemerythrin	1513.33	PLCFDHLH_02699	DNA-binding response regulator	1929.33	FLFIOBJN_01379	alpha/beta hydrolase	1714	AEPCKKLL_03206	type I glyceraldehyde-3-phosphate dehydrogenase	1606.33
EIELFIGP_03511	type I glyceraldehyde-3-phosphate dehydrogenase	1568.67	GPNADHDJ_01998	ATP synthase epsilon chain	1816	NIPOLPBK_03319	response regulator	1946	IMCGPPIG_00949	integration host factor subunit alpha	1481.33	PLCFDHLH_00625	Ax21 family protein	1900.67	FLFIOBJN_01928	transcription termination/antitermination protein NusG	1685.33	AEPCKKLL_03558	glycine cleavage system protein H	1581.67
EIELFIGP_03964	porin	1558.67	GPNADHDJ_03814	cation transporter	1796.33	NIPOLPBK_00636	hypothetical protein	1822.67	IMCGPPIG_01481	superoxide dismutase	1477.33	PLCFDHLH_04380	hypothetical protein	1883.33	FLFIOBJN_03297	azurin	1445	AEPCKKLL_00438	adenylate kinase	1581
EIELFIGP_00306	DNA-binding protein	1494.33	GPNADHDJ_01773	succinyl-CoA ligase subunit beta	1782.67	NIPOLPBK_02611	hypothetical protein	1795.33	IMCGPPIG_02319	CBS domain-containing protein	1461	PLCFDHLH_02053	hemerythrin	1860	FLFIOBJN_01919	elongation factor G	1282	AEPCKKLL_01098	3-hydroxyisobutyrate dehydrogenase	1570
EIELFIGP_03290	flagellin	1462.33	GPNADHDJ_03446	MotA/TolQ/ExbB proton channel family protein	1743.33	NIPOLPBK_02677	META domain-containing protein	1768.33	IMCGPPIG_02305	ATP synthase subunit beta	1459.33	PLCFDHLH_03122	biopolymer transporter ExbD	1848	FLFIOBJN_01616	cell division protein FtsZ	1250	AEPCKKLL_03160	succinyl-CoA ligase subunit beta	1559.67
EIELFIGP_00402	cell division topological specificity factor	1460.67	GPNADHDJ_03648	HU family DNA-binding protein	1738.67	NIPOLPBK_04265	IS481 family transposase	1740.67	IMCGPPIG_02037	cation transporter	1451.67	PLCFDHLH_03021	Ax21 family protein	1822.67	FLFIOBJN_03018	2-oxo acid dehydrogenase subunit E2	1247.67	AEPCKKLL_00501	elongation factor Ts	1552
EIELFIGP_02835	preprotein translocase subunit SecE	1447.33	GPNADHDJ_01836	hypothetical protein	1705.33	NIPOLPBK_03400	HAD family phosphatase	1736.33	IMCGPPIG_03039	biopolymer transporter ExbD	1409.67	PLCFDHLH_03121	biopolymer transporter ExbD	1812	FLFIOBJN_02665	outer membrane protein assembly factor BamB	1222	AEPCKKLL_03452	Ax21 family protein	1527.33
EIELFIGP_03519	outer membrane protein assembly factor BamB	1423.33	GPNADHDJ_03955	entericidin, EcnA/B family	1703.33	NIPOLPBK_00095	hypothetical protein	1732	IMCGPPIG_03040	biopolymer transporter ExbD	1401.67	PLCFDHLH_01019	superoxide dismutase	1712.67	FLFIOBJN_03094	elongation factor Ts	1216	AEPCKKLL_03473	ferrous iron transporter B	1453.33
EIELFIGP_00720	acyl-CoA dehydrogenase	1407	GPNADHDJ_02667	FKBP-type peptidyl-prolyl cis-trans isomerase	1686	NIPOLPBK_03566	aspartate/glutamate racemase family protein	1709	IMCGPPIG_00724	3-hydroxyisobutyrate dehydrogenase	1371.33	PLCFDHLH_02514	hypothetical protein	1640.33	FLFIOBJN_01303	glycine cleavage system protein H	1186.33	AEPCKKLL_00245	CBS domain-containing protein	1446
EIELFIGP_00833	Ax21 family protein	1405.33	GPNADHDJ_00816	cell division protein FtsZ	1595	NIPOLPBK_04095	hypothetical protein	1708.33	IMCGPPIG_00802	Ax21 family protein	1371.33	PLCFDHLH_03722	type VI secretion protein	1567.67	FLFIOBJN_03981	hypothetical protein	1181.67	AEPCKKLL_02328	lysine decarboxylase	1436.33
EIELFIGP_01871	membrane protein	1374	GPNADHDJ_04007	outer membrane protein assembly factor BamB	1548	NIPOLPBK_03743	hypothetical protein	1705	IMCGPPIG_00722	enoyl-CoA hydratase	1339.67	PLCFDHLH_03601	CBS domain-containing protein	1555.67	FLFIOBJN_01033	superoxide dismutase	1172.67	AEPCKKLL_00764	DNA-binding protein	1400.67
EIELFIGP_03256	succinyl-CoA ligase subunit beta	1357.33	GPNADHDJ_02288	polyketide cyclase	1544.67	NIPOLPBK_01842	hypothetical protein	1590	IMCGPPIG_02731	division/cell wall cluster transcriptional repressor MraZ	1320.67	PLCFDHLH_02818	TonB-dependent receptor	1468	FLFIOBJN_03020	alpha-ketoacid dehydrogenase subunit beta	1158	AEPCKKLL_01096	enoyl-CoA hydratase	1387.67
EIELFIGP_01115	superoxide dismutase	1341.33	GPNADHDJ_01018	thioredoxin	1522.33	NIPOLPBK_02993	hypothetical protein	1546.67	IMCGPPIG_04560	IS3 family transposase	1249	PLCFDHLH_03721	hypothetical protein	1453.33	FLFIOBJN_00052	enoyl-CoA hydratase	1150.33	AEPCKKLL_00053	bacterioferritin	1356
EIELFIGP_04031	translation initiation factor IF-2	1312.33	GPNADHDJ_01997	ATP synthase subunit beta	1521.33	NIPOLPBK_04069	FAD-dependent oxidoreductase	1525	IMCGPPIG_02306	ATP synthase epsilon chain	1241.67	PLCFDHLH_00547	3-hydroxyisobutyrate dehydrogenase	1372.33	FLFIOBJN_02640	AcrB/AcrD/AcrF family protein	1150	AEPCKKLL_02924	cytochrome bd-I oxidase subunit CydX	1341.67
EIELFIGP_01561	cell division protein FtsZ	1296.67	GPNADHDJ_00374	hypothetical protein	1510.33	NIPOLPBK_01614	hypothetical protein	1524.67	IMCGPPIG_02797	TonB-dependent receptor	1229	PLCFDHLH_01946	2-oxo acid dehydrogenase subunit E2	1368.67	FLFIOBJN_01375	phosphatase	1149.33	AEPCKKLL_01944	hemerythrin	1309.67
EIELFIGP_04014	integration host factor subunit alpha	1283.67	GPNADHDJ_00777	DNA-binding response regulator	1480.67	NIPOLPBK_03828	quaternary ammonium compound-resistance protein SugE	1523.67	IMCGPPIG_02718	cell division protein FtsZ	1219	PLCFDHLH_00978	cytochrome bd oxidase subunit I	1344	FLFIOBJN_01824	NADH-quinone oxidoreductase subunit F	1143	AEPCKKLL_03159	succinate--CoA ligase subunit alpha	1301.67
EIELFIGP_01858	ATP synthase epsilon chain	1277	GPNADHDJ_01561	2-oxo acid dehydrogenase subunit E2	1468.67	NIPOLPBK_02356	GtrA family protein	1522	IMCGPPIG_01765	2-oxo acid dehydrogenase subunit E2	1194.33	PLCFDHLH_00545	enoyl-CoA hydratase	1327.33	FLFIOBJN_01603	division/cell wall cluster transcriptional repressor MraZ	1142	AEPCKKLL_01728	translation initiation factor IF-2	1276.33
EIELFIGP_00155	hemerythrin	1265.67	GPNADHDJ_02117	cytochrome bd oxidase subunit I	1393	NIPOLPBK_03173	peptidase S8	1515.67	IMCGPPIG_02679	DNA-binding response regulator	1155.33	PLCFDHLH_00698	succinate--CoA ligase subunit alpha	1323.67	FLFIOBJN_01139	molecular chaperone GroEL	1131.67	AEPCKKLL_02326	porin	1270.33
EIELFIGP_01526	Ax21 family protein	1244	GPNADHDJ_00875	ferrous iron transporter B	1348.33	NIPOLPBK_03969	hypothetical protein	1471.67	IMCGPPIG_04376	hypothetical protein	1139.67	PLCFDHLH_03120	MotA/TolQ/ExbB proton channel family protein	1311.67	FLFIOBJN_03019	Variant SH3 domain-containing protein	1117.67	AEPCKKLL_03417	cell division protein FtsZ	1262
EIELFIGP_01860	ATP synthase subunit gamma	1233.33	GPNADHDJ_03638	acyl-CoA dehydrogenase	1333.33	NIPOLPBK_00669	DNA-binding response regulator	1441.33	IMCGPPIG_01766	Variant SH3 domain-containing protein	1089	PLCFDHLH_04026	TonB-dependent receptor	1304.33	FLFIOBJN_03829	succinyl-CoA ligase subunit beta	1117.67	AEPCKKLL_03288	hypothetical protein	1237.33
EIELFIGP_02836	transcription termination/antitermination protein NusG	1227.33	GPNADHDJ_03255	preprotein translocase subunit SecE	1321.33	NIPOLPBK_03416	hypothetical protein	1392.67	IMCGPPIG_04464	preprotein translocase subunit SecE	1065.33	PLCFDHLH_01947	Variant SH3 domain-containing protein	1250	FLFIOBJN_01795	integration host factor subunit alpha	1117.33	AEPCKKLL_02758	preprotein translocase subunit SecE	1225.67
EIELFIGP_00723	3-hydroxyisobutyrate dehydrogenase	1198	GPNADHDJ_01924	OmpA family lipoprotein	1319	NIPOLPBK_01387	rhomboid family intramembrane serine protease	1352	IMCGPPIG_00567	hypothetical protein	1055.33	PLCFDHLH_00295	OmpW family protein	1249	FLFIOBJN_01373	GNAT family N-acetyltransferase	1101	AEPCKKLL_02894	elongation factor P	1212
EIELFIGP_01143	glycine zipper 2TM domain-containing protein	1185.67	GPNADHDJ_04034	cold-shock protein	1309	NIPOLPBK_01410	TatD family deoxyribonuclease	1342.67	IMCGPPIG_01906	hypothetical protein	1054.33	PLCFDHLH_00043	polyketide cyclase	1248.67	FLFIOBJN_02639	MexH family multidrug efflux RND transporter periplasmic adaptor subunit	1051	AEPCKKLL_00011	alpha-ketoacid dehydrogenase subunit beta	1207.67
EIELFIGP_00403	septum site-determining protein MinD	1179	GPNADHDJ_01772	succinate--CoA ligase subunit alpha	1306	NIPOLPBK_01237	hypothetical protein	1342.33	IMCGPPIG_00568	Putative toxin HigB2	1046	PLCFDHLH_04382	membrane protein	1217.33	FLFIOBJN_00050	3-hydroxyisobutyrate dehydrogenase	1047.67	AEPCKKLL_01712	integration host factor subunit alpha	1198.67
EIELFIGP_01212	universal stress protein	1177.33	GPNADHDJ_03293	50S ribosomal protein L17	1282	NIPOLPBK_03975	hypothetical protein	1295	IMCGPPIG_03149	FKBP-type peptidyl-prolyl cis-trans isomerase	1041.67	PLCFDHLH_03427	lysine decarboxylase	1210.33	FLFIOBJN_01378	membrane protein	1045.67	AEPCKKLL_01505	outer membrane protein assembly factor BamB	1194.33
EIELFIGP_04032	transcription termination/antitermination protein NusA	1176.33	GPNADHDJ_01559	alpha-ketoacid dehydrogenase subunit beta	1277	NIPOLPBK_01648	hypothetical protein	1281.33	IMCGPPIG_03038	MotA/TolQ/ExbB proton channel family protein	1014	PLCFDHLH_04379	Spore protein SP21	1204.67	FLFIOBJN_04113	translation initiation factor IF-1	1044	AEPCKKLL_00585	aspartate aminotransferase family protein	1191.67
EIELFIGP_02292	glutamate dehydrogenase	1173.33	GPNADHDJ_00421	universal stress protein	1261	NIPOLPBK_00529	putative peptide maturation dehydrogenase	1263.67	IMCGPPIG_00623	succinyl-CoA ligase subunit beta	994	PLCFDHLH_00753	hypothetical protein	1189.67	FLFIOBJN_03128	trigger factor	1027.67	AEPCKKLL_00681	cell division topological specificity factor	1147.67
EIELFIGP_02343	isocitrate dehydrogenase	1165	GPNADHDJ_03731	dihydrolipoyl dehydrogenase	1253	NIPOLPBK_02441	hypothetical protein	1249.67	IMCGPPIG_03877	TonB-dependent receptor	993.333	PLCFDHLH_00403	TonB-dependent receptor	1183.33	FLFIOBJN_01111	acetyl-CoA carboxylase biotin carboxylase subunit	1023	AEPCKKLL_00012	pyruvate dehydrogenase (acetyl-transferring) E1 component subunit alpha	1139.33
EIELFIGP_02306	FKBP-type peptidyl-prolyl cis-trans isomerase	1160	GPNADHDJ_01560	Variant SH3 domain-containing protein	1243.67	NIPOLPBK_00693	hypothetical protein	1233.33	IMCGPPIG_04557	IS3 family transposase	990.333	PLCFDHLH_01046	glycine zipper 2TM domain-containing protein	1182	FLFIOBJN_01812	translation initiation factor IF-2	1019.67	AEPCKKLL_02512	FKBP-type peptidyl-prolyl cis-trans isomerase	1137.33
EIELFIGP_00003	ATP-dependent metallopeptidase FtsH/Yme1/Tma family protein	1156	GPNADHDJ_02293	septum site-determining protein MinD	1220.67	NIPOLPBK_01445	hypothetical protein	1210.67	IMCGPPIG_03521	type VI secretion protein	977.333	PLCFDHLH_00977	cytochrome d ubiquinol oxidase subunit II	1176.33	FLFIOBJN_02447	ketoacyl-ACP synthase III	1015.67	AEPCKKLL_02926	cytochrome bd oxidase subunit I	1096.33
EIELFIGP_02845	elongation factor G	1155	GPNADHDJ_02212	citrate synthase	1152	NIPOLPBK_01213	betaine-aldehyde dehydrogenase	1199	IMCGPPIG_01508	glycine zipper 2TM domain-containing protein	955	PLCFDHLH_02890	molecular chaperone GroEL	1163.67	FLFIOBJN_02449	characterized ACR protein	1009.67	AEPCKKLL_00996	superoxide dismutase family protein	1077.67
EIELFIGP_02842	DNA-directed RNA polymerase subunit beta'	1131	GPNADHDJ_01490	hypothetical protein	1129.33	NIPOLPBK_01815	hypothetical protein	1173.33	IMCGPPIG_02805	isocitrate dehydrogenase	941.333	PLCFDHLH_04560	IS3 family transposase	1152.67	FLFIOBJN_02094	ATP synthase subunit alpha	1008.33	AEPCKKLL_02844	isocitrate dehydrogenase	1060.33
EIELFIGP_01548	division/cell wall cluster transcriptional repressor MraZ	1129.67	GPNADHDJ_03695	superoxide dismutase	1124.33	NIPOLPBK_03490	thiol:disulfide interchange protein DsbG	1167.33	IMCGPPIG_04374	membrane protein	939.333	PLCFDHLH_00697	succinyl-CoA ligase subunit beta	1146	FLFIOBJN_01545	CoA transferase subunit B	992.333	AEPCKKLL_00680	septum site-determining protein MinD	1041
EIELFIGP_04013	MerR family transcriptional regulator	1125.67	GPNADHDJ_03087	translation initiation factor IF-2	1115	NIPOLPBK_03237	hypothetical protein	1163.33	IMCGPPIG_02092	hypothetical protein	917	PLCFDHLH_03615	ATP synthase subunit beta	1130.67	FLFIOBJN_03021	pyruvate dehydrogenase (acetyl-transferring) E1 component subunit alpha	981.333	AEPCKKLL_00231	ATP synthase subunit gamma	1008
EIELFIGP_02416	ATP-dependent Clp protease ATP-binding subunit ClpX	1115.33	GPNADHDJ_00494	glutamate dehydrogenase	1114.67	NIPOLPBK_01889	DoxX family protein	1155.33	IMCGPPIG_04380	ATP-dependent Clp protease ATP-binding subunit ClpC	912	PLCFDHLH_02738	cell division protein FtsZ	1117.33	FLFIOBJN_02861	hypothetical protein	979.333	AEPCKKLL_03237	citrate synthase	1007.33
EIELFIGP_04483	NADH-quinone oxidoreductase subunit F	1113.67	GPNADHDJ_02537	elongation factor Ts	1113.33	NIPOLPBK_03606	hypothetical protein	1142	IMCGPPIG_02820	ATP-dependent Clp protease ATP-binding subunit ClpX	906.333	PLCFDHLH_03916	hypothetical protein	1074.67	FLFIOBJN_01922	DNA-directed RNA polymerase subunit beta'	979	AEPCKKLL_02631	hypothetical protein	997
EIELFIGP_01859	ATP synthase subunit beta	1104.67	GPNADHDJ_03641	3-hydroxyisobutyrate dehydrogenase	1108	NIPOLPBK_02944	hypothetical protein	1139.67	IMCGPPIG_03365	fimbrial chaperone	904.667	PLCFDHLH_03614	ATP synthase epsilon chain	1036	FLFIOBJN_01755	glutamate dehydrogenase	974.667	AEPCKKLL_01097	enoyl-CoA hydratase/isomerase family protein	996.667
EIELFIGP_02206	hypothetical protein	1095	GPNADHDJ_01011	RNA polymerase sigma factor RpoH	1085.33	NIPOLPBK_03134	response regulator	1122.33	IMCGPPIG_03520	hypothetical protein	903.333	PLCFDHLH_00892	integration host factor subunit alpha	1034.67	FLFIOBJN_00258	cell division topological specificity factor	968.667	AEPCKKLL_02526	glutamate dehydrogenase	995.667
EIELFIGP_00721	enoyl-CoA hydratase	1094	GPNADHDJ_03639	enoyl-CoA hydratase	1085.33	NIPOLPBK_01873	ferredoxin	1103.67	IMCGPPIG_00723	enoyl-CoA hydratase/isomerase family protein	902.667	PLCFDHLH_04460	preprotein translocase subunit SecE	1025.33	FLFIOBJN_01931	elongation factor Tu	966.667	AEPCKKLL_01729	transcription termination/antitermination protein NusA	980.667
EIELFIGP_01339	alpha-ketoacid dehydrogenase subunit beta	1089	GPNADHDJ_01756	hypothetical protein	1079.67	NIPOLPBK_04260	hypothetical protein	1098.67	IMCGPPIG_00622	succinate--CoA ligase subunit alpha	899.667	PLCFDHLH_02751	division/cell wall cluster transcriptional repressor MraZ	998.667	FLFIOBJN_01377	EamA family transporter	965	AEPCKKLL_02765	DNA-directed RNA polymerase subunit beta'	973.667
EIELFIGP_01040	elongation factor P	1086.67	GPNADHDJ_03102	integration host factor subunit alpha	1071	NIPOLPBK_01711	glutamate-1-semialdehyde 2,1-aminomutase	1089.67	IMCGPPIG_03473	OmpW family protein	895.667	PLCFDHLH_00752	Putative toxin HigB2	994	FLFIOBJN_01112	acetyl-CoA carboxylase biotin carboxyl carrier protein	951.333	AEPCKKLL_01018	Ax21 family protein	956.667
EIELFIGP_01958	molecular chaperone GroEL	1064.67	GPNADHDJ_01835	Sulfoxide reductase catalytic subunit YedY	1045.67	NIPOLPBK_01094	hypothetical protein	1087	IMCGPPIG_03743	outer membrane protein assembly factor BamB	881.667	PLCFDHLH_01767	TonB-dependent receptor	990.667	FLFIOBJN_00207	cytochrome o ubiquinol oxidase subunit III	942.333	AEPCKKLL_02759	transcription termination/antitermination protein NusG	950.333
EIELFIGP_00778	DNA-binding response regulator	1046.33	GPNADHDJ_03489	biopolymer transporter ExbD	1043.33	NIPOLPBK_02328	hypothetical protein	1068	IMCGPPIG_04523	thioredoxin	880.333	PLCFDHLH_04470	elongation factor G	974.667	FLFIOBJN_00959	elongation factor P	929	AEPCKKLL_04005	hypothetical protein	950
EIELFIGP_01861	ATP synthase subunit alpha	1023.33	GPNADHDJ_03970	DNA-binding response regulator	1026	NIPOLPBK_01359	hypothetical protein	1064.33	IMCGPPIG_02873	molecular chaperone GroEL	874.667	PLCFDHLH_01948	alpha-ketoacid dehydrogenase subunit beta	958.333	FLFIOBJN_02095	ATP synthase subunit gamma	925.667	AEPCKKLL_00233	ATP synthase epsilon chain	940.667
EIELFIGP_00267	FAD-binding protein	1014.67	GPNADHDJ_00731	ribosomal subunit interface protein	1014	NIPOLPBK_00368	EamA/RhaT family transporter	1050	IMCGPPIG_01767	alpha-ketoacid dehydrogenase subunit beta	852.667	PLCFDHLH_02356	FAD-binding protein	954.333	FLFIOBJN_02291	ATP-dependent metallopeptidase FtsH/Yme1/Tma family protein	924.333	AEPCKKLL_02968	superoxide dismutase	940.333
EIELFIGP_02202	hypothetical protein	1004.33	GPNADHDJ_02744	adenylate kinase	1003.33	NIPOLPBK_00394	hypothetical protein	1048	IMCGPPIG_00950	MerR family transcriptional regulator	851	PLCFDHLH_00181	ribosomal subunit interface protein	929.667	FLFIOBJN_01055	cold-shock protein	915.333	AEPCKKLL_00010	Variant SH3 domain-containing protein	932
EIELFIGP_03962	lysine decarboxylase	1001	GPNADHDJ_00970	molecular chaperone GroEL	1002	NIPOLPBK_02437	Tyrosine recombinase XerC	1041	IMCGPPIG_03474	type I glyceraldehyde-3-phosphate dehydrogenase	838	PLCFDHLH_02561	hypothetical protein	912	FLFIOBJN_01896	preprotein translocase subunit SecY	909.333	AEPCKKLL_03430	division/cell wall cluster transcriptional repressor MraZ	925.333
EIELFIGP_01899	TonB-dependent receptor	988.667	GPNADHDJ_02220	DNA-directed RNA polymerase subunit omega	1000.67	NIPOLPBK_03261	hypothetical protein	1036	IMCGPPIG_01859	hypothetical protein	837.667	PLCFDHLH_03378	Ax21 family protein	910.333	FLFIOBJN_00252	polyketide cyclase	895.667	AEPCKKLL_01797	peptidylprolyl isomerase	907
EIELFIGP_02442	membrane protein	987.667	GPNADHDJ_02119	cytochrome bd-I oxidase subunit CydX	982.333	NIPOLPBK_02926	Tyrosine recombinase XerC	1035.67	IMCGPPIG_03817	response regulator	837.333	PLCFDHLH_04558	IS3 family transposase	899.333	FLFIOBJN_01880	peptidylprolyl isomerase	889.333	AEPCKKLL_03200	fructose-bisphosphate aldolase class I	905.667
EIELFIGP_04210	thioredoxin	981.333	GPNADHDJ_03651	ATP-dependent Clp protease ATP-binding subunit ClpX	982.333	NIPOLPBK_00224	type 1 glutamine amidotransferase	1028	IMCGPPIG_04381	hypothetical protein	835.333	PLCFDHLH_00546	enoyl-CoA hydratase/isomerase family protein	885.667	FLFIOBJN_04047	fructose-bisphosphate aldolase class I	880.333	AEPCKKLL_03766	pyruvate dehydrogenase (acetyl-transferring), homodimeric type	902
EIELFIGP_04227	cytochrome c	980.667	GPNADHDJ_02372	protease modulator HflC	961.667	NIPOLPBK_03769	hypothetical protein	1027.33	IMCGPPIG_02472	twin-arginine translocase subunit TatA	827.333	PLCFDHLH_02151	hypothetical protein	876.333	FLFIOBJN_01825	NADH-quinone oxidoreductase subunit NuoE	880	AEPCKKLL_01741	NADH-quinone oxidoreductase subunit F	900
EIELFIGP_02779	hypothetical protein	973	GPNADHDJ_03086	transcription termination/antitermination protein NusA	956.667	NIPOLPBK_00792	hypothetical protein	1019.67	IMCGPPIG_04056	elongation factor P	811.667	PLCFDHLH_00945	elongation factor P	870.667	FLFIOBJN_00206	cytochrome o ubiquinol oxidase subunit IV	865	AEPCKKLL_00230	ATP synthase subunit alpha	867.333
EIELFIGP_04114	DNA-directed RNA polymerase subunit omega	939.333	GPNADHDJ_00481	FKBP-type peptidyl-prolyl cis-trans isomerase	945	NIPOLPBK_00581	DNA-binding protein	1013	IMCGPPIG_02304	ATP synthase subunit gamma	802.667	PLCFDHLH_00325	citrate synthase	866.333	FLFIOBJN_00257	septum site-determining protein MinD	860.333	AEPCKKLL_00232	ATP synthase subunit beta	854
EIELFIGP_03257	succinate--CoA ligase subunit alpha	937.333	GPNADHDJ_03256	transcription termination/antitermination protein NusG	935.333	NIPOLPBK_00701	hypothetical protein	998	IMCGPPIG_00154	ribosomal subunit interface protein	790.667	PLCFDHLH_02841	ATP-dependent Clp protease ATP-binding subunit ClpX	855.333	FLFIOBJN_02825	type I glyceraldehyde-3-phosphate dehydrogenase	843.667	AEPCKKLL_02513	UDP-glucose/GDP-mannose dehydrogenase family protein	850
EIELFIGP_02438	AcrB/AcrD/AcrF family protein	932.333	GPNADHDJ_02682	hemerythrin	930	NIPOLPBK_02327	alpha-ketoglutarate-dependent dioxygenase AlkB	991.333	IMCGPPIG_00016	polyketide cyclase	783.333	PLCFDHLH_03617	ATP synthase subunit alpha	842.333	FLFIOBJN_00051	enoyl-CoA hydratase/isomerase family protein	843.333	AEPCKKLL_00009	2-oxo acid dehydrogenase subunit E2	837.667
EIELFIGP_01071	cytochrome bd-I oxidase subunit CydX	926.667	GPNADHDJ_03717	glycine zipper 2TM domain-containing protein	920.667	NIPOLPBK_00706	hypothetical protein	983.667	IMCGPPIG_02138	RNA-binding protein Hfq	782	PLCFDHLH_03290	glutamate dehydrogenase	839.667	FLFIOBJN_02787	DNA-directed RNA polymerase subunit omega	839.333	AEPCKKLL_02858	ATP-dependent Clp protease ATP-binding subunit ClpX	835.667
EIELFIGP_03182	transcription elongation factor GreA	924.667	GPNADHDJ_03262	DNA-directed RNA polymerase subunit beta'	913	NIPOLPBK_02586	hypothetical protein	971.667	IMCGPPIG_01820	membrane protein	770.333	PLCFDHLH_03132	hypothetical protein	836.333	FLFIOBJN_01769	FKBP-type peptidyl-prolyl cis-trans isomerase	835.333	AEPCKKLL_02137	ATP-dependent metallopeptidase FtsH/Yme1/Tma family protein	826.333
EIELFIGP_03480	citrate synthase	923.667	GPNADHDJ_03351	hypothetical protein	905	NIPOLPBK_01777	hypothetical protein	967	IMCGPPIG_01440	cytochrome bd oxidase subunit I	765.333	PLCFDHLH_04467	DNA-directed RNA polymerase subunit beta'	836	FLFIOBJN_01470	beta-ketoacyl-[acyl-carrier-protein] synthase I	834.667	AEPCKKLL_00085	thioredoxin	823.333
EIELFIGP_02305	UDP-glucose/GDP-mannose dehydrogenase family protein	918.333	GPNADHDJ_03673	TonB-dependent receptor	901.333	NIPOLPBK_02849	hypothetical protein	967	IMCGPPIG_01438	cytochrome bd-I oxidase subunit CydX	763.667	PLCFDHLH_00294	type I glyceraldehyde-3-phosphate dehydrogenase	824.333	FLFIOBJN_01544	CoA transferase subunit A	821.667	AEPCKKLL_01711	MerR family transcriptional regulator	822.667
EIELFIGP_03245	DNA-binding response regulator	914	GPNADHDJ_01438	TonB-dependent receptor	900.667	NIPOLPBK_02743	hypothetical protein	965.333	IMCGPPIG_04485	elongation factor G	756.333	PLCFDHLH_02410	universal stress protein	814.333	FLFIOBJN_03126	ATP-dependent Clp protease ATP-binding subunit ClpX	815.667	AEPCKKLL_00220	membrane protein	822.333
EIELFIGP_00485	alpha/beta hydrolase	909.667	GPNADHDJ_01996	ATP synthase subunit gamma	897.333	NIPOLPBK_01883	hypothetical protein	953	IMCGPPIG_01036	lysine decarboxylase	754.667	PLCFDHLH_02174	hypothetical protein	810.333	FLFIOBJN_03980	hypothetical protein	815	AEPCKKLL_03244	DNA-directed RNA polymerase subunit omega	820.667
EIELFIGP_01517	serine hydroxymethyltransferase	893.333	GPNADHDJ_04025	membrane protein	885	NIPOLPBK_01709	hydrolase	938	IMCGPPIG_00524	hypothetical protein	754	PLCFDHLH_04461	transcription termination/antitermination protein NusG	809.333	FLFIOBJN_02097	ATP synthase epsilon chain	803.333	AEPCKKLL_04048	cytochrome c	814.667
EIELFIGP_04542	RNA-binding protein Hfq	891.333	GPNADHDJ_01558	pyruvate dehydrogenase (acetyl-transferring) E1 component subunit alpha	884.333	NIPOLPBK_01388	hypothetical protein	888	IMCGPPIG_04465	transcription termination/antitermination protein NusG	751	PLCFDHLH_04376	ATP-dependent Clp protease ATP-binding subunit ClpC	803.667	FLFIOBJN_03139	isocitrate dehydrogenase	800.667	AEPCKKLL_03171	DNA-binding response regulator	801.667
EIELFIGP_03325	translation initiation factor IF-1	875	GPNADHDJ_02778	glycine cleavage system protein H	864.333	NIPOLPBK_02395	phosphoglycerate mutase	886.333	IMCGPPIG_04377	Spore protein SP21	746.667	PLCFDHLH_03616	ATP synthase subunit gamma	779.667	FLFIOBJN_01505	hypothetical protein	798	AEPCKKLL_01452	translation initiation factor IF-1	798.333
EIELFIGP_01340	Variant SH3 domain-containing protein	874.667	GPNADHDJ_01663	ATP-dependent metallopeptidase FtsH/Yme1/Tma family protein	855.333	NIPOLPBK_00528	putative modified peptide	874.667	IMCGPPIG_04306	hypothetical protein	737.667	PLCFDHLH_03276	FKBP-type peptidyl-prolyl cis-trans isomerase	779.333	FLFIOBJN_03830	succinate--CoA ligase subunit alpha	790.667	AEPCKKLL_02474	molybdopterin molybdenumtransferase MoeA	798
EIELFIGP_01830	superoxide dismutase family protein	856.667	GPNADHDJ_03652	ATP-dependent Clp protease proteolytic subunit	844.333	NIPOLPBK_03339	dodecin domain-containing protein	870	IMCGPPIG_00021	septum site-determining protein MinD	735.333	PLCFDHLH_04383	hypothetical protein	774.667	FLFIOBJN_02109	CBS domain-containing protein	785.667	AEPCKKLL_00544	FAD-binding protein	797.667
EIELFIGP_00329	single-stranded DNA-binding protein	855	GPNADHDJ_00941	Protein Smg	839	NIPOLPBK_00522	MBL fold metallo-hydrolase	857.667	IMCGPPIG_00446	DNA-directed RNA polymerase subunit omega	733	PLCFDHLH_00893	MerR family transcriptional regulator	773.333	FLFIOBJN_04053	TonB-dependent copper receptor	784	AEPCKKLL_02856	trigger factor	794.667
EIELFIGP_01338	pyruvate dehydrogenase (acetyl-transferring) E1 component subunit alpha	841.667	GPNADHDJ_03074	NADH-quinone oxidoreductase subunit F	838.333	NIPOLPBK_02934	hypothetical protein	856.333	IMCGPPIG_00932	transcription termination/antitermination protein NusA	724	PLCFDHLH_02197	RNA-binding protein Hfq	769.667	FLFIOBJN_00054	methylmalonate-semialdehyde dehydrogenase (CoA acylating)	783.333	AEPCKKLL_02473	bifunctional molybdenum cofactor biosynthesis protein MoaC/MoaB	783
EIELFIGP_00408	polyketide cyclase	841	GPNADHDJ_03103	MerR family transcriptional regulator	833	NIPOLPBK_03086	activator of HSP90 ATPase	853.667	IMCGPPIG_03135	glutamate dehydrogenase	717.333	PLCFDHLH_02328	cation transporter	761	FLFIOBJN_02322	hypothetical protein	773	AEPCKKLL_03498	protease modulator HflC	773.333
EIELFIGP_02833	elongation factor Tu	834	GPNADHDJ_00433	hypothetical protein	825.333	NIPOLPBK_02070	tetratricopeptide repeat protein	846	IMCGPPIG_00102	DNA-binding protein	715.667	PLCFDHLH_03919	glycine cleavage system protein H	755.333	FLFIOBJN_01794	MerR family transcriptional regulator	770.667	AEPCKKLL_01985	monothiol glutaredoxin, Grx4 family	773
EIELFIGP_02054	membrane protein	825.333	GPNADHDJ_02150	elongation factor P	816.667	NIPOLPBK_02416	hypothetical protein	843	IMCGPPIG_03651	hypothetical protein	712.333	PLCFDHLH_00048	septum site-determining protein MinD	752.667	FLFIOBJN_02445	[acyl-carrier-protein] S-malonyltransferase	769.333	AEPCKKLL_02768	elongation factor G	772
EIELFIGP_01341	2-oxo acid dehydrogenase subunit E2	823.333	GPNADHDJ_03265	elongation factor G	816.667	NIPOLPBK_00428	hypothetical protein	842.667	IMCGPPIG_04203	superoxide dismutase family protein	707.667	PLCFDHLH_03862	outer membrane protein assembly factor BamB	742.333	FLFIOBJN_01256	2-methylcitrate synthase	762.333	AEPCKKLL_01654	transcription elongation factor GreA	770.667
EIELFIGP_04419	azurin	819	GPNADHDJ_02348	DNA-binding response regulator	813.333	NIPOLPBK_00702	SHOCT domain-containing protein	841.333	IMCGPPIG_01214	translation initiation factor IF-1	698.333	PLCFDHLH_02460	twin-arginine translocase subunit TatA	740	FLFIOBJN_01096	RNA polymerase sigma factor RpoH	752	AEPCKKLL_03050	CoA transferase subunit B	763.667
EIELFIGP_02590	organic solvent ABC transporter	818	GPNADHDJ_01659	RNA-binding protein Hfq	803	NIPOLPBK_03681	twin transmembrane helix small protein	839.667	IMCGPPIG_02818	trigger factor	692.667	PLCFDHLH_02826	isocitrate dehydrogenase	734.667	FLFIOBJN_00486	cytochrome ubiquinol oxidase subunit I	751.667	AEPCKKLL_04027	RNA-binding protein Hfq	749
EIELFIGP_02207	hypothetical protein	817.667	GPNADHDJ_00465	twin-arginine translocase subunit TatB	799	NIPOLPBK_00369	hypothetical protein	838.333	IMCGPPIG_00921	NADH-quinone oxidoreductase subunit F	688.333	PLCFDHLH_03043	superoxide dismutase family protein	733.333	FLFIOBJN_01944	peptidyl-tRNA hydrolase	751.667	AEPCKKLL_03518	pyridoxamine 5'-phosphate oxidase	743
EIELFIGP_03520	membrane protein	816.333	GPNADHDJ_02824	hypothetical protein	798	NIPOLPBK_01956	hypothetical protein	837	IMCGPPIG_00933	translation initiation factor IF-2	688.333	PLCFDHLH_00656	fructose-bisphosphate aldolase class I	731.667	FLFIOBJN_02664	membrane protein	749.667	AEPCKKLL_01108	DNA-binding response regulator	741
EIELFIGP_00443	autotransporter domain-containing protein	815.667	GPNADHDJ_03436	lysine decarboxylase	796	NIPOLPBK_00121	deoxyribonuclease V	831.667	IMCGPPIG_03148	UDP-glucose/GDP-mannose dehydrogenase family protein	682.333	PLCFDHLH_00876	translation initiation factor IF-2	731	FLFIOBJN_02091	F0F1 ATP synthase subunit C	748	AEPCKKLL_02925	cytochrome d ubiquinol oxidase subunit II	724.333
EIELFIGP_01911	RNA polymerase sigma factor RpoD	806.667	GPNADHDJ_00466	twin-arginine translocase subunit TatA	791.667	NIPOLPBK_03085	uracil phosphoribosyltransferase	822	IMCGPPIG_02346	AcrB/AcrD/AcrF family protein	682	PLCFDHLH_02202	DNA recombination/repair protein RecA	727.667	FLFIOBJN_01813	transcription termination/antitermination protein NusA	742.667	AEPCKKLL_00133	molecular chaperone GroEL	714
EIELFIGP_02441	protein-L-isoaspartate O-methyltransferase	805	GPNADHDJ_03990	tol-pal system protein YbgF	772.333	NIPOLPBK_03382	hypothetical protein	810.333	IMCGPPIG_02833	RNA polymerase sigma factor RpoH	680.333	PLCFDHLH_03620	F0F1 ATP synthase subunit C	727.667	FLFIOBJN_04426	IS3 family transposase	742	AEPCKKLL_01742	NADH-quinone oxidoreductase subunit NuoE	705.667
EIELFIGP_04484	NADH-quinone oxidoreductase subunit NuoE	804.333	GPNADHDJ_00828	16S rRNA (cytosine(1402)-N(4))-methyltransferase RsmH	768.333	NIPOLPBK_04145	hypothetical protein	806	IMCGPPIG_02065	FAD-binding protein	679	PLCFDHLH_02001	membrane protein	726.333	FLFIOBJN_01216	hypothetical protein	736.333	AEPCKKLL_02630	type VI secretion protein	701.333
EIELFIGP_02230	ABC transporter ATP-binding protein	797.667	GPNADHDJ_03329	dTDP-4-dehydrorhamnose 3,5-epimerase	767	NIPOLPBK_03668	hypothetical protein	805	IMCGPPIG_03366	fimbrial biogenesis outer membrane usher protein	672.667	PLCFDHLH_00864	NADH-quinone oxidoreductase subunit F	712.667	FLFIOBJN_01242	protease modulator HflC	735.667	AEPCKKLL_01504	membrane protein	688.667
EIELFIGP_02214	dTDP-4-dehydrorhamnose 3,5-epimerase	791	GPNADHDJ_01238	glycerol-3-phosphate dehydrogenase (NAD(P)(+))	766.333	NIPOLPBK_00541	hypothetical protein	803	IMCGPPIG_04373	hypothetical protein	668.667	PLCFDHLH_04517	thioredoxin	710.667	FLFIOBJN_01818	NADH-quinone oxidoreductase subunit L	732.333	AEPCKKLL_02143	twin-arginine translocase subunit TatA	685.333
EIELFIGP_03993	TonB-dependent receptor	788.333	GPNADHDJ_03653	trigger factor	764	NIPOLPBK_03888	hypothetical protein	802	IMCGPPIG_02203	TonB-dependent receptor	662	PLCFDHLH_03398	fimbrial chaperone	710.333	FLFIOBJN_00485	cytochrome d ubiquinol oxidase subunit II	729.333	AEPCKKLL_00580	alpha/beta hydrolase	676
EIELFIGP_01154	dihydrolipoyl dehydrogenase	787.333	GPNADHDJ_02118	cytochrome d ubiquinol oxidase subunit II	762.333	NIPOLPBK_00385	hypothetical protein	793.333	IMCGPPIG_00217	characterized ACR protein	654.667	PLCFDHLH_03934	response regulator	708.333	FLFIOBJN_03127	ATP-dependent Clp protease proteolytic subunit	727	AEPCKKLL_02959	ribonuclease E/G	675
EIELFIGP_01505	ferrous iron transporter B	786.333	GPNADHDJ_04127	DNA starvation/stationary phase protection protein	759.667	NIPOLPBK_00673	LysR family transcriptional regulator	788.333	IMCGPPIG_01828	amidohydrolase	647.667	PLCFDHLH_00657	hypothetical protein	706	FLFIOBJN_01372	hypothetical protein	722	AEPCKKLL_03463	energy-dependent translational throttle protein EttA	674.333
EIELFIGP_03861	molecular chaperone DnaK	782	GPNADHDJ_02178	type I glyceraldehyde-3-phosphate dehydrogenase	756.667	NIPOLPBK_00490	membrane protein	788	IMCGPPIG_03367	type 1 fimbrial protein	646.667	PLCFDHLH_00382	adenylate kinase	705	FLFIOBJN_03674	energy transducer TonB	721	AEPCKKLL_00618	ribosome maturation factor RimM	672.333
EIELFIGP_00465	ribosome maturation factor RimM	780.333	GPNADHDJ_01237	protein-export protein SecB	754.333	NIPOLPBK_00229	OsmC family peroxiredoxin	779.333	IMCGPPIG_03647	RidA family protein	642.333	PLCFDHLH_02930	RNA polymerase sigma factor RpoH	703.667	FLFIOBJN_00946	N-acetylmuramoyl-L-alanine amidase	719	AEPCKKLL_00107	acetyl-CoA carboxylase biotin carboxyl carrier protein	666.333
EIELFIGP_01073	cytochrome bd oxidase subunit I	778.333	GPNADHDJ_01256	glycine zipper 2TM domain-containing protein	743.667	NIPOLPBK_01216	enoyl-CoA hydratase	768.333	IMCGPPIG_03443	citrate synthase	641.333	PLCFDHLH_02775	preprotein translocase subunit SecY	696.667	FLFIOBJN_02902	CBS domain-containing protein	715.333	AEPCKKLL_03091	hypothetical protein	666
EIELFIGP_00722	enoyl-CoA hydratase/isomerase family protein	778	GPNADHDJ_03640	enoyl-CoA hydratase/isomerase family protein	732.333	NIPOLPBK_03288	pyridoxal phosphate-dependent aminotransferase	755.333	IMCGPPIG_04459	hypothetical protein	641.333	PLCFDHLH_02009	amidohydrolase	687	FLFIOBJN_02096	ATP synthase subunit beta	712	AEPCKKLL_02791	preprotein translocase subunit SecY	665.667
EIELFIGP_03090	ketoacyl-ACP synthase III	775.667	GPNADHDJ_03563	organic solvent ABC transporter	730.667	NIPOLPBK_03739	glutathione S-transferase	749.667	IMCGPPIG_02754	preprotein translocase subunit SecY	636.333	PLCFDHLH_04123	elongation factor Tu	678.667	FLFIOBJN_00042	DNA-binding response regulator	711.333	AEPCKKLL_02475	molybdopterin synthase sulfur carrier subunit	654.333
EIELFIGP_02414	trigger factor	757	GPNADHDJ_00482	UDP-glucose/GDP-mannose dehydrogenase family protein	729.333	NIPOLPBK_00747	YbjQ family protein	732	IMCGPPIG_02115	hypothetical protein	634.667	PLCFDHLH_00332	DNA-directed RNA polymerase subunit omega	676.667	FLFIOBJN_01090	thioredoxin	705.667	AEPCKKLL_03135	alanine racemase	647.333
EIELFIGP_03338	polysaccharide deacetylase	753.333	GPNADHDJ_01359	translation initiation factor IF-1	729	NIPOLPBK_03565	hypothetical protein	721.667	IMCGPPIG_04113	CoA transferase subunit A	632	PLCFDHLH_04175	ABC transporter	674	FLFIOBJN_04287	carbon storage regulator	702.333	AEPCKKLL_02553	DNA gyrase subunit A	646
EIELFIGP_03092	characterized ACR protein	735.333	GPNADHDJ_03091	polyribonucleotide nucleotidyltransferase	715	NIPOLPBK_03332	propionate catabolism operon regulatory protein PrpR	720.333	IMCGPPIG_03377	serine hydroxymethyltransferase	631.333	PLCFDHLH_01949	pyruvate dehydrogenase (acetyl-transferring) E1 component subunit alpha	666.333	FLFIOBJN_02862	type VI secretion protein	699.667	AEPCKKLL_02327	arginine/agmatine antiporter	645.333
EIELFIGP_00114	monothiol glutaredoxin, Grx4 family	735	GPNADHDJ_03350	hypothetical protein	713	NIPOLPBK_00507	multifunctional CCA tRNA nucleotidyl transferase/2'3'-cyclic phosphodiesterase/2'nucleotidase/phosphatase	719	IMCGPPIG_00396	adenylate kinase	627.667	PLCFDHLH_03354	2-methylcitrate synthase	665.333	FLFIOBJN_01823	NADH-quinone oxidoreductase subunit G	686.333	AEPCKKLL_03587	hypothetical protein	644.333
EIELFIGP_02151	alanine racemase	730	GPNADHDJ_02086	ribonuclease E/G	712.667	NIPOLPBK_00795	protein-tyrosine-phosphatase	712	IMCGPPIG_00022	cell division topological specificity factor	621.333	PLCFDHLH_02095	Oar protein	664.667	FLFIOBJN_03310	adenylate kinase	679.333	AEPCKKLL_00106	acetyl-CoA carboxylase biotin carboxylase subunit	641.667
EIELFIGP_02993	hypothetical protein	729.333	GPNADHDJ_01236	rhodanese-like domain-containing protein	708	NIPOLPBK_01623	hypothetical protein	702	IMCGPPIG_03734	UTP--glucose-1-phosphate uridylyltransferase	617	PLCFDHLH_00543	methylmalonate-semialdehyde dehydrogenase (CoA acylating)	663.333	FLFIOBJN_03078	acetyl-CoA carboxylase carboxyl transferase subunit alpha	677	AEPCKKLL_00180	RNA polymerase sigma factor RpoD	641.333
EIELFIGP_00020	2-dehydro-3-deoxyphosphooctonate aldolase	728.667	GPNADHDJ_03073	NADH-quinone oxidoreductase subunit NuoE	703.333	NIPOLPBK_01052	fluoride efflux transporter CrcB	698	IMCGPPIG_03756	elongation factor Tu	615.667	PLCFDHLH_02839	trigger factor	660.333	FLFIOBJN_02641	AcrB/AcrD/AcrF family protein	670	AEPCKKLL_03304	characterized ACR protein	632
EIELFIGP_01738	YebC/PmpR family DNA-binding transcriptional regulator	727.333	GPNADHDJ_02373	FtsH protease activity modulator HflK	698.333	NIPOLPBK_01731	YicC family protein	692.667	IMCGPPIG_04415	LysM peptidoglycan-binding domain-containing protein	615.667	PLCFDHLH_04410	LysM peptidoglycan-binding domain-containing protein	659.333	FLFIOBJN_03452	ribosome maturation factor RimM	666.333	AEPCKKLL_02520	acyl-CoA dehydrogenase	626.333
EIELFIGP_00777	hypothetical protein	723.667	GPNADHDJ_02795	response regulator	698.333	NIPOLPBK_02451	radical SAM protein	692.667	IMCGPPIG_00920	NADH-quinone oxidoreductase subunit NuoE	609.333	PLCFDHLH_03574	AcrB/AcrD/AcrF family protein	657.333	FLFIOBJN_00565	hypothetical protein	665.667	AEPCKKLL_03547	TonB-dependent receptor	625
EIELFIGP_04676	O-acetyl-ADP-ribose deacetylase	721.333	GPNADHDJ_02294	cell division topological specificity factor	690.667	NIPOLPBK_04202	hypothetical protein	685.667	IMCGPPIG_01768	pyruvate dehydrogenase (acetyl-transferring) E1 component subunit alpha	605	PLCFDHLH_02193	ATP-dependent metallopeptidase FtsH/Yme1/Tma family protein	650.667	FLFIOBJN_01884	translational GTPase TypA	653.333	AEPCKKLL_04049	alcohol dehydrogenase	622.333
EIELFIGP_01602	DNA-binding response regulator	718.333	GPNADHDJ_03253	elongation factor Tu	690.667	NIPOLPBK_03055	ubiquinone-binding protein	685	IMCGPPIG_04482	DNA-directed RNA polymerase subunit beta'	599	PLCFDHLH_02155	oxygen-independent coproporphyrinogen III oxidase	648	FLFIOBJN_04279	RNA-binding protein Hfq	652	AEPCKKLL_03277	hypothetical protein	622
EIELFIGP_02265	DNA gyrase subunit A	715.333	GPNADHDJ_04008	membrane protein	687.667	NIPOLPBK_00123	hypothetical protein	680	IMCGPPIG_04116	ABC transporter	598	PLCFDHLH_02524	hypothetical protein	646	FLFIOBJN_01492	asparagine synthase (glutamine-hydrolyzing)	651.333	AEPCKKLL_03499	FtsH protease activity modulator HflK	620.333
EIELFIGP_04042	hypothetical protein	713	GPNADHDJ_01667	LysM peptidoglycan-binding domain-containing protein	686.667	NIPOLPBK_01901	glycosyltransferase family 1 protein	677.333	IMCGPPIG_03217	hypothetical protein	597.667	PLCFDHLH_00875	transcription termination/antitermination protein NusA	637	FLFIOBJN_00606	hypothetical protein	649	AEPCKKLL_03628	hypothetical protein	620.333
EIELFIGP_03382	peptidylprolyl isomerase	707.667	GPNADHDJ_00994	acetyl-CoA carboxylase biotin carboxyl carrier protein	686.333	NIPOLPBK_02145	hypothetical protein	670	IMCGPPIG_03400	transcription elongation factor GreA	597.667	PLCFDHLH_04134	hypothetical protein	629.333	FLFIOBJN_00738	molecular chaperone DnaK	648.333	AEPCKKLL_03863	flagellin	617
EIELFIGP_04101	YbaB/EbfC family nucleoid-associated protein	707.333	GPNADHDJ_01987	dihydrolipoyllysine-residue acetyltransferase	681.333	NIPOLPBK_02196	LysR family transcriptional regulator	668.333	IMCGPPIG_02250	FtsH protease activity modulator HflK	591	PLCFDHLH_02992	hypothetical protein	628.667	FLFIOBJN_02272	hypothetical protein	643.333	AEPCKKLL_00489	hypothetical protein	616.333
EIELFIGP_04165	hypothetical protein	703	GPNADHDJ_02170	O-acetyl-ADP-ribose deacetylase	681.333	NIPOLPBK_02444	integrase	668	IMCGPPIG_03031	DNA polymerase III subunit beta	582.667	PLCFDHLH_00863	NADH-quinone oxidoreductase subunit NuoE	621.333	FLFIOBJN_01768	UDP-glucose/GDP-mannose dehydrogenase family protein	635.667	AEPCKKLL_03559	aminomethyltransferase	615.667
EIELFIGP_01995	pyruvate dehydrogenase (acetyl-transferring), homodimeric type	700	GPNADHDJ_02908	transcription elongation factor GreA	680.667	NIPOLPBK_02878	transcriptional regulator	663.667	IMCGPPIG_02300	F0F1 ATP synthase subunit C	573	PLCFDHLH_03853	UTP--glucose-1-phosphate uridylyltransferase	616.333	FLFIOBJN_04433	hypothetical protein	634.333	AEPCKKLL_03811	YebC/PmpR family DNA-binding transcriptional regulator	609.667
EIELFIGP_00022	hypothetical protein	696.333	GPNADHDJ_03328	dTDP-4-dehydrorhamnose reductase	677	NIPOLPBK_03040	hypothetical protein	657.333	IMCGPPIG_00762	plasmid maintenance system killer protein	567	PLCFDHLH_03277	UDP-glucose/GDP-mannose dehydrogenase family protein	614.667	FLFIOBJN_02655	UTP--glucose-1-phosphate uridylyltransferase	633	AEPCKKLL_01756	acetyl-CoA carboxylase carboxyl transferase subunit beta	605.333
EIELFIGP_03918	hypothetical protein	693	GPNADHDJ_03330	glucose-1-phosphate thymidylyltransferase	666.333	NIPOLPBK_03474	hypothetical protein	657	IMCGPPIG_03816	response regulator	565.333	PLCFDHLH_03428	arginine/agmatine antiporter	614	FLFIOBJN_02323	bifunctional proline dehydrogenase/L-glutamate gamma-semialdehyde dehydrogenase PutA	630.667	AEPCKKLL_02291	hypothetical protein	605.333
EIELFIGP_02415	ATP-dependent Clp protease proteolytic subunit	691	GPNADHDJ_01892	molecular chaperone DnaK	663.333	NIPOLPBK_04208	hypothetical protein	656.667	IMCGPPIG_03385	Ax21 family protein	564.333	PLCFDHLH_03575	efflux RND transporter periplasmic adaptor subunit	611.667	FLFIOBJN_02519	peptide chain release factor 2	624.333	AEPCKKLL_00222	dihydrolipoyllysine-residue acetyltransferase	604.333
EIELFIGP_04216	RNA polymerase sigma factor RpoH	685	GPNADHDJ_03370	NADP-dependent malic enzyme	656	NIPOLPBK_01700	ATP-dependent protease	655.333	IMCGPPIG_03742	membrane protein	562	PLCFDHLH_01057	dihydrolipoyl dehydrogenase	611.333	FLFIOBJN_01621	protein translocase subunit SecA	623	AEPCKKLL_02857	ATP-dependent Clp protease proteolytic subunit	603.333
EIELFIGP_03678	TonB-dependent receptor	680.333	GPNADHDJ_01700	oxygen-independent coproporphyrinogen III oxidase	655.333	NIPOLPBK_00076	hypothetical protein	653	IMCGPPIG_02117	2-dehydro-3-deoxyphosphooctonate aldolase	560	PLCFDHLH_00585	plasmid maintenance system killer protein	603.333	FLFIOBJN_02512	transcription elongation factor GreA	622.333	AEPCKKLL_01735	NADH-quinone oxidoreductase subunit L	599.333
EIELFIGP_02150	D-amino-acid dehydrogenase	679.333	GPNADHDJ_00676	beta-ketoacyl-[acyl-carrier-protein] synthase II	654.667	NIPOLPBK_01093	MipA/OmpV family protein	651	IMCGPPIG_01234	peptidase	555	PLCFDHLH_03113	DNA polymerase III subunit beta	601.667	FLFIOBJN_01061	glycine zipper 2TM domain-containing protein	622	AEPCKKLL_00586	GNAT family N-acetyltransferase	596
EIELFIGP_02298	acyl-CoA dehydrogenase	679.333	GPNADHDJ_03664	isocitrate dehydrogenase	641.333	NIPOLPBK_01345	hypothetical protein	649.667	IMCGPPIG_02173	hypothetical protein	554.333	PLCFDHLH_03429	porin	595.333	FLFIOBJN_01263	pyridoxamine 5'-phosphate oxidase	620	AEPCKKLL_01531	oleate hydratase	594.333
EIELFIGP_00483	EamA family transporter	672	GPNADHDJ_03331	dTDP-glucose 4,6-dehydratase	638	NIPOLPBK_01929	trimeric intracellular cation channel family protein	647.333	IMCGPPIG_01844	OmpA family lipoprotein	553.667	PLCFDHLH_00576	DNA-binding response regulator	595.333	FLFIOBJN_03363	organic solvent ABC transporter	616	AEPCKKLL_04004	hypothetical protein	594.333
EIELFIGP_02959	DNA-binding response regulator	671.667	GPNADHDJ_04006	ribosome biogenesis GTPase Der	637.667	NIPOLPBK_02627	Tyrosine recombinase XerC	645.667	IMCGPPIG_02134	ATP-dependent metallopeptidase FtsH/Yme1/Tma family protein	549	PLCFDHLH_03386	serine hydroxymethyltransferase	592.333	FLFIOBJN_03724	membrane protein	615	AEPCKKLL_03575	response regulator	592.667
EIELFIGP_01927	Protein Smg	659.667	GPNADHDJ_00900	hypothetical protein	635.667	NIPOLPBK_00505	hypothetical protein	642.333	IMCGPPIG_02251	protease modulator HflC	548.333	PLCFDHLH_00129	DNA-binding protein	591	FLFIOBJN_03982	hypothetical protein	612	AEPCKKLL_03701	peptidase M28	587.333
EIELFIGP_01106	ribonuclease E/G	656	GPNADHDJ_03971	hypothetical protein	632.667	NIPOLPBK_01146	pyridine nucleotide-disulfide oxidoreductase	640	IMCGPPIG_02345	efflux RND transporter periplasmic adaptor subunit	547.667	PLCFDHLH_01263	translation initiation factor IF-1	589.667	FLFIOBJN_00209	ubiquinol oxidase subunit II	609	AEPCKKLL_00741	single-stranded DNA-binding protein	586.333
EIELFIGP_01515	energy-dependent translational throttle protein EttA	655.333	GPNADHDJ_00522	DNA gyrase subunit A	627.667	NIPOLPBK_03012	peptidase M28 family protein	637.333	IMCGPPIG_02848	acetyl-CoA carboxylase biotin carboxylase subunit	545.333	PLCFDHLH_03524	hypothetical protein	584.667	FLFIOBJN_01243	FtsH protease activity modulator HflK	609	AEPCKKLL_03199	hypothetical protein	586
EIELFIGP_02738	hypothetical protein	653.333	GPNADHDJ_03288	preprotein translocase subunit SecY	623.333	NIPOLPBK_03381	hypothetical protein	635.667	IMCGPPIG_04109	dTDP-4-dehydrorhamnose 3,5-epimerase	539	PLCFDHLH_02840	ATP-dependent Clp protease proteolytic subunit	582.333	FLFIOBJN_01072	dihydrolipoyl dehydrogenase	607.667	AEPCKKLL_03295	YbaB/EbfC family nucleoid-associated protein	577.667
EIELFIGP_01164	twin-arginine translocase subunit TatB	652.667	GPNADHDJ_00673	[acyl-carrier-protein] S-malonyltransferase	621.667	NIPOLPBK_00425	VOC family protein	633.333	IMCGPPIG_02347	multidrug transporter	538.333	PLCFDHLH_01574	asparagine synthase (glutamine-hydrolyzing)	582	FLFIOBJN_01376	nucleotide sugar aminotransferase	598.667	AEPCKKLL_00809	UDP-N-acetylglucosamine 1-carboxyvinyltransferase	574.667
EIELFIGP_01869	dihydrolipoyllysine-residue acetyltransferase	650.333	GPNADHDJ_01903	hypothetical protein	618	NIPOLPBK_02754	activator of HSP90 ATPase	627	IMCGPPIG_01439	cytochrome d ubiquinol oxidase subunit II	538	PLCFDHLH_01989	bacterioferritin	581.333	FLFIOBJN_01808	polyribonucleotide nucleotidyltransferase	597.333	AEPCKKLL_00227	F0F1 ATP synthase subunit C	569.667
EIELFIGP_02201	hypothetical protein	649	GPNADHDJ_01988	dihydrolipoyl dehydrogenase	613.333	NIPOLPBK_00487	2-amino-4-hydroxy-6- hydroxymethyldihydropteridine diphosphokinase	626	IMCGPPIG_00587	hypothetical protein	536.333	PLCFDHLH_00049	cell division topological specificity factor	580.333	FLFIOBJN_01491	DNA-binding response regulator	587.667	AEPCKKLL_01094	methylmalonate-semialdehyde dehydrogenase (CoA acylating)	560.667
EIELFIGP_00482	nucleotide sugar aminotransferase	646.333	GPNADHDJ_03438	porin	613	NIPOLPBK_02104	lipopolysaccharide heptosyltransferase family protein	625	IMCGPPIG_02471	twin-arginine translocase subunit TatB	535.333	PLCFDHLH_01588	hypothetical protein	578.333	FLFIOBJN_01615	cell division protein FtsA	587.667	AEPCKKLL_03461	serine hydroxymethyltransferase	558
EIELFIGP_00484	membrane protein	644	GPNADHDJ_01681	hypothetical protein	611.667	NIPOLPBK_02757	membrane protein	624	IMCGPPIG_03565	RNA polymerase sigma factor RpoD	534.667	PLCFDHLH_03340	protease modulator HflC	576.667	FLFIOBJN_01727	DNA gyrase subunit A	581.333	AEPCKKLL_01489	cytidylate kinase	554.333
EIELFIGP_00041	oxygen-independent coproporphyrinogen III oxidase	643.667	GPNADHDJ_03213	SPOR domain-containing protein	610.667	NIPOLPBK_03448	GNAT family N-acetyltransferase	622	IMCGPPIG_03829	DNA starvation/stationary phase protection protein	531.333	PLCFDHLH_03912	RidA family protein	566.667	FLFIOBJN_01187	RNA polymerase sigma factor RpoD	579.667	AEPCKKLL_03306	ketoacyl-ACP synthase III	550
EIELFIGP_03726	bifunctional molybdenum cofactor biosynthesis protein MoaC/MoaB	630.667	GPNADHDJ_01935	hypothetical protein	609.667	NIPOLPBK_00397	glycerol kinase	619.667	IMCGPPIG_00753	DNA-binding response regulator	529.667	PLCFDHLH_02232	hypothetical protein	566.333	FLFIOBJN_02444	3-oxoacyl-ACP reductase FabG	575	AEPCKKLL_01005	rhodanese-like domain-containing protein	549.667
EIELFIGP_01851	hypothetical protein	629.667	GPNADHDJ_00820	UDP-N-acetylmuramate--L-alanine ligase	602.667	NIPOLPBK_01047	4Fe-4S binding protein	617	IMCGPPIG_02959	Oar protein	526.333	PLCFDHLH_01599	glycosyltransferase	565	FLFIOBJN_01761	acyl-CoA dehydrogenase	573	AEPCKKLL_00397	membrane protein	549.333
EIELFIGP_04613	HPr family phosphocarrier protein	628.667	GPNADHDJ_03614	isovaleryl-CoA dehydrogenase	601.667	NIPOLPBK_03568	hypothetical protein	614.333	IMCGPPIG_02849	acetyl-CoA carboxylase biotin carboxyl carrier protein	525.333	PLCFDHLH_03933	response regulator	564.667	FLFIOBJN_02794	citrate synthase	569	AEPCKKLL_02476	molybdopterin converting factor subunit 2 protein	549
EIELFIGP_01163	twin-arginine translocase subunit TatA	625.333	GPNADHDJ_00726	HPr family phosphocarrier protein	601.333	NIPOLPBK_01464	hypothetical protein	613.333	IMCGPPIG_04114	CoA transferase subunit B	524.667	PLCFDHLH_04177	CoA transferase subunit B	563.333	FLFIOBJN_00756	protein translocase subunit SecF	568.333	AEPCKKLL_00164	Protein Smg	546.333
EIELFIGP_02868	preprotein translocase subunit SecY	624.667	GPNADHDJ_03345	Ubiquinone biosynthesis O-methyltransferase	599.333	NIPOLPBK_02949	AraC family transcriptional regulator	611.333	IMCGPPIG_01977	protein translocase subunit SecF	521.333	PLCFDHLH_03946	DNA starvation/stationary phase protection protein	558.333	FLFIOBJN_01961	branched-chain amino acid aminotransferase	565.333	AEPCKKLL_03089	CBS domain-containing protein	544.667
EIELFIGP_02225	CoA transferase subunit B	623	GPNADHDJ_01675	cell division protein FtsB	594.667	NIPOLPBK_00371	hypothetical protein	608.667	IMCGPPIG_04246	slipin family protein	519.667	PLCFDHLH_02589	hypothetical protein	556.667	FLFIOBJN_01826	NADH-quinone oxidoreductase subunit D 2	562	AEPCKKLL_03710	hypothetical protein	541.667
EIELFIGP_04696	hypothetical protein	623	GPNADHDJ_03323	CoA transferase subunit B	593.333	NIPOLPBK_04255	glycine C-acetyltransferase	601	IMCGPPIG_02303	ATP synthase subunit alpha	519	PLCFDHLH_02915	acetyl-CoA carboxylase biotin carboxylase subunit	556.333	FLFIOBJN_00319	single-stranded DNA-binding protein	561.333	AEPCKKLL_03136	D-amino-acid dehydrogenase	539.667
EIELFIGP_03490	pilus assembly protein PilM	622	GPNADHDJ_01960	DNA-binding response regulator	591.333	NIPOLPBK_01049	hypothetical protein	599	IMCGPPIG_03712	asparagine synthase (glutamine-hydrolyzing)	516.333	PLCFDHLH_01600	hypothetical protein	554.667	FLFIOBJN_03161	L-threonine 3-dehydrogenase	555	AEPCKKLL_02488	molybdate ABC transporter substrate-binding protein	539.333
EIELFIGP_01121	hypothetical protein	621	GPNADHDJ_01995	ATP synthase subunit alpha	590.333	NIPOLPBK_01067	NUDIX domain-containing protein	595.333	IMCGPPIG_00720	methylmalonate-semialdehyde dehydrogenase (CoA acylating)	512.333	PLCFDHLH_04073	hypothetical protein	545.667	FLFIOBJN_04078	molecular chaperone SurA	553.333	AEPCKKLL_02996	glycine zipper 2TM domain-containing protein	539.333
EIELFIGP_00140	CBS domain-containing protein	620	GPNADHDJ_02331	GTPase Era	588.667	NIPOLPBK_01169	FKBP-type peptidyl-prolyl cis-trans isomerase	594	IMCGPPIG_00855	peptidylprolyl isomerase	510	PLCFDHLH_02789	malate dehydrogenase	544.667	FLFIOBJN_03439	YebC/PmpR family DNA-binding transcriptional regulator	552.667	AEPCKKLL_00808	hypothetical protein	537.333
EIELFIGP_03643	hypothetical protein	619.333	GPNADHDJ_01228	superoxide dismutase family protein	584.333	NIPOLPBK_02334	hypothetical protein	593.667	IMCGPPIG_04013	hypothetical protein	508	PLCFDHLH_04183	glucose-1-phosphate thymidylyltransferase	544.667	FLFIOBJN_00043	hypothetical protein	551	AEPCKKLL_03412	protein translocase subunit SecA	534
EIELFIGP_04226	alcohol dehydrogenase	613.667	GPNADHDJ_00856	Ax21 family protein	580.667	NIPOLPBK_03137	N-acetyltransferase	588.333	IMCGPPIG_04320	pyruvate dehydrogenase (acetyl-transferring), homodimeric type	505.667	PLCFDHLH_01283	peptidase	543.667	FLFIOBJN_02277	enolase	548.333	AEPCKKLL_03517	aminoglycoside N-acetyltransferase AAC(6')-Iz	528
EIELFIGP_04607	UDP-N-acetylglucosamine 1-carboxyvinyltransferase	613	GPNADHDJ_03732	dihydrolipoyllysine-residue succinyltransferase	580	NIPOLPBK_01917	hypothetical protein	582.667	IMCGPPIG_02143	DNA recombination/repair protein RecA	501.333	PLCFDHLH_02576	OmpA family lipoprotein	543.333	FLFIOBJN_01255	Fe/S-dependent 2-methylisocitrate dehydratase AcnD	546.667	AEPCKKLL_02731	branched-chain amino acid aminotransferase	522.667
EIELFIGP_04477	NADH-quinone oxidoreductase subunit L	612.333	GPNADHDJ_02859	ribosome maturation factor RimM	579.333	NIPOLPBK_02090	phosphoethanolamine transferase	582	IMCGPPIG_02237	2-methylcitrate synthase	499.667	PLCFDHLH_04533	hypothetical protein	543.333	FLFIOBJN_02648	cytidylate kinase	543.667	AEPCKKLL_02514	Protein SlyX	521.667
EIELFIGP_00112	oar family adhesion protein	612	GPNADHDJ_03040	pyruvate dehydrogenase (acetyl-transferring), homodimeric type	578.667	NIPOLPBK_02370	hypothetical protein	580.333	IMCGPPIG_02146	carbon storage regulator	491	PLCFDHLH_04178	CoA transferase subunit A	541.667	FLFIOBJN_03818	DNA-binding response regulator	540.333	AEPCKKLL_02099	oxygen-independent coproporphyrinogen III oxidase	520.667
EIELFIGP_03176	peptide chain release factor 2	608.667	GPNADHDJ_01752	Oar protein	577	NIPOLPBK_03802	phosphoesterase	576.667	IMCGPPIG_01519	dihydrolipoyl dehydrogenase	490.667	PLCFDHLH_04375	hypothetical protein	541	FLFIOBJN_00552	twin-arginine translocase subunit TatA	540	AEPCKKLL_00616	50S ribosomal protein L19	519.667
EIELFIGP_03529	UTP--glucose-1-phosphate uridylyltransferase	605.333	GPNADHDJ_03302	malate dehydrogenase	575	NIPOLPBK_00800	50S ribosomal protein L28	572	IMCGPPIG_00413	azurin	487.667	PLCFDHLH_00373	hypothetical protein	540.333	FLFIOBJN_03024	disulfide bond formation protein DsbD	539.333	AEPCKKLL_00675	polyketide cyclase	519
EIELFIGP_03919	acetyl-CoA carboxylase biotin carboxylase subunit	605	GPNADHDJ_00067	virion core protein (lumpy skin disease virus)	573.333	NIPOLPBK_02149	tautomerase family protein	571.667	IMCGPPIG_03698	hypothetical protein	486.333	PLCFDHLH_02216	cytochrome c	539.333	FLFIOBJN_02170	transporter	537.667	AEPCKKLL_02329	cation transporter	517
EIELFIGP_02215	dTDP-4-dehydrorhamnose reductase	604.667	GPNADHDJ_03292	DNA-directed RNA polymerase subunit alpha	571.333	NIPOLPBK_02394	transcriptional regulator	571.333	IMCGPPIG_01000	phosphoenolpyruvate synthase	483.667	PLCFDHLH_03708	transcription elongation factor GreA	536.667	FLFIOBJN_03983	hypothetical protein	535.667	AEPCKKLL_02990	cold-shock protein	515.333
EIELFIGP_01198	hypothetical protein	604.333	GPNADHDJ_03716	cold-shock protein	569.667	NIPOLPBK_03970	LysR family transcriptional regulator	570.667	IMCGPPIG_02719	cell division protein FtsA	483.333	PLCFDHLH_02271	hypothetical protein	536.333	FLFIOBJN_01836	polysaccharide deacetylase	534	AEPCKKLL_01343	1,4-beta-D-glucan glucohydrolase	512
EIELFIGP_01072	cytochrome d ubiquinol oxidase subunit II	602	GPNADHDJ_00995	acetyl-CoA carboxylase biotin carboxylase subunit	567	NIPOLPBK_01778	MBL fold metallo-hydrolase	568.333	IMCGPPIG_01808	bacterioferritin	482	PLCFDHLH_04242	protein translocase subunit SecF	535.667	FLFIOBJN_02089	hypothetical protein	533.667	AEPCKKLL_02515	hypothetical protein	512
EIELFIGP_02303	hypothetical protein	601	GPNADHDJ_02492	FAD-binding protein	565.333	NIPOLPBK_02455	biopolymer transporter ExbD	566.667	IMCGPPIG_03765	peptidyl-tRNA hydrolase	481.667	PLCFDHLH_03024	L,D-transpeptidase	533	FLFIOBJN_01612	UDP-N-acetylmuramate--L-alanine ligase	522	AEPCKKLL_03674	molecular chaperone DnaK	511
EIELFIGP_02205	hypothetical protein	596.667	GPNADHDJ_02083	energy transducer TonB	565	NIPOLPBK_03424	M13 family peptidase	565.333	IMCGPPIG_04108	glucose-1-phosphate thymidylyltransferase	478.333	PLCFDHLH_04411	hypothetical protein	528.667	FLFIOBJN_01892	DNA-directed RNA polymerase subunit alpha	521.667	AEPCKKLL_01835	hypothetical protein	506.333
EIELFIGP_00011	5'-nucleotidase SurE	592.333	GPNADHDJ_02803	hypothetical protein	562.333	NIPOLPBK_03661	hypothetical protein	563.667	IMCGPPIG_02096	oxygen-independent coproporphyrinogen III oxidase	478	PLCFDHLH_02176	2-dehydro-3-deoxyphosphooctonate aldolase	528	FLFIOBJN_01538	dTDP-4-dehydrorhamnose 3,5-epimerase	520.667	AEPCKKLL_02120	2-dehydro-3-deoxyphosphooctonate aldolase	506.333
EIELFIGP_03711	molybdate ABC transporter substrate-binding protein	591.667	GPNADHDJ_00950	signal peptide peptidase SppA	560	NIPOLPBK_03706	30S ribosomal protein S3	556.667	IMCGPPIG_02730	16S rRNA (cytosine(1402)-N(4))-methyltransferase RsmH	477.333	PLCFDHLH_03234	elongation factor Ts	527	FLFIOBJN_01571	energy-dependent translational throttle protein EttA	518.333	AEPCKKLL_03007	dihydrolipoyl dehydrogenase	504.667
EIELFIGP_02304	Protein SlyX	590	GPNADHDJ_02699	CBS domain-containing protein	558	NIPOLPBK_00713	hypothetical protein	550.667	IMCGPPIG_00215	ketoacyl-ACP synthase III	477	PLCFDHLH_02409	hypothetical protein	521.333	FLFIOBJN_00185	rhodanese-like domain-containing protein	518	AEPCKKLL_00706	nucleoside hydrolase	504.333
EIELFIGP_02228	ABC transporter	586	GPNADHDJ_03562	STAS domain-containing protein	554.333	NIPOLPBK_02359	hypothetical protein	550	IMCGPPIG_01014	hypothetical protein	477	PLCFDHLH_04421	hypothetical protein	521.333	FLFIOBJN_03107	hypothetical protein	517.333	AEPCKKLL_02144	twin-arginine translocase subunit TatB	499.333
EIELFIGP_01839	rhodanese-like domain-containing protein	581.333	GPNADHDJ_03080	NADH-quinone oxidoreductase subunit L	552.333	NIPOLPBK_00415	N-acetyltransferase	547.667	IMCGPPIG_04106	electron transfer flavoprotein subunit beta/FixA family protein	476.333	PLCFDHLH_01575	hypothetical protein	520.667	FLFIOBJN_00588	hypothetical protein	517	AEPCKKLL_01661	peptide chain release factor 2	497
EIELFIGP_02894	hypothetical protein	580.333	GPNADHDJ_02758	azurin	544.667	NIPOLPBK_00510	hypothetical protein	540.667	IMCGPPIG_01034	porin	476	PLCFDHLH_04182	dTDP-4-dehydrorhamnose 3,5-epimerase	520.333	FLFIOBJN_04048	hypothetical protein	517	AEPCKKLL_03471	fimbrial biogenesis outer membrane usher protein	495.667
EIELFIGP_02880	translational GTPase TypA	579.667	GPNADHDJ_00921	hypothetical protein	543.333	NIPOLPBK_01879	tetratricopeptide repeat protein	540.667	IMCGPPIG_03393	peptide chain release factor 2	476	PLCFDHLH_03573	multidrug transporter	518.667	FLFIOBJN_01831	preprotein translocase subunit SecG	516.667	AEPCKKLL_01959	CBS domain-containing protein	495
EIELFIGP_01566	protein translocase subunit SecA	578.667	GPNADHDJ_03484	phenylalanine 4-monooxygenase	542	NIPOLPBK_02489	alkene reductase	540.333	IMCGPPIG_02421	hypothetical protein	474	PLCFDHLH_02996	membrane protein	516.667	FLFIOBJN_02278	cell division protein FtsB	513.667	AEPCKKLL_03051	CoA transferase subunit A	494
EIELFIGP_00378	nucleoside hydrolase	578.333	GPNADHDJ_01019	transcription termination factor Rho	541	NIPOLPBK_00086	EamA/RhaT family transporter	534.667	IMCGPPIG_02558	oleate hydratase	473.333	PLCFDHLH_03426	cation transporter	516.667	FLFIOBJN_00551	twin-arginine translocase subunit TatB	505.333	AEPCKKLL_01071	isovaleryl-CoA dehydrogenase	488.667
EIELFIGP_02213	glucose-1-phosphate thymidylyltransferase	575.667	GPNADHDJ_01639	cytochrome c	540	NIPOLPBK_04256	hypothetical protein	533.667	IMCGPPIG_01831	hypothetical protein	469.667	PLCFDHLH_03341	FtsH protease activity modulator HflK	514.667	FLFIOBJN_01462	alanine racemase	503.333	AEPCKKLL_01006	protein-export protein SecB	487
EIELFIGP_02616	DNA topoisomerase (ATP-hydrolyzing) subunit B	574.333	GPNADHDJ_03770	membrane protein	536.333	NIPOLPBK_01993	sensor domain-containing diguanylate cyclase	533	IMCGPPIG_01472	ribonuclease E/G	467.667	PLCFDHLH_02257	succinate dehydrogenase flavoprotein subunit	514.333	FLFIOBJN_01537	glucose-1-phosphate thymidylyltransferase	503.333	AEPCKKLL_02292	glutathionylspermidine synthase family protein	486.667
EIELFIGP_02825	peptidyl-tRNA hydrolase	574	GPNADHDJ_02714	ClpXP protease specificity-enhancing factor	536	NIPOLPBK_00642	HEAT repeat domain-containing protein	529.667	IMCGPPIG_03140	acyl-CoA dehydrogenase	467.333	PLCFDHLH_04384	Thioredoxin 2	514	FLFIOBJN_01304	aminomethyltransferase	502.333	AEPCKKLL_04035	carbon storage regulator	486.667
EIELFIGP_00843	SPOR domain-containing protein	573.333	GPNADHDJ_03324	CoA transferase subunit A	532.667	NIPOLPBK_01894	D-aminoacyl-tRNA deacylase	529.333	IMCGPPIG_02126	5'-nucleotidase SurE	467	PLCFDHLH_03285	acyl-CoA dehydrogenase	512	FLFIOBJN_01948	4-(cytidine 5'-diphospho)-2-C-methyl-D-erythritol kinase	498	AEPCKKLL_02132	LysM peptidoglycan-binding domain-containing protein	486.333
EIELFIGP_03447	hypothetical protein	571.667	GPNADHDJ_00821	undecaprenyldiphospho-muramoylpentapeptide beta-N-acetylglucosaminyltransferase	531.667	NIPOLPBK_03958	16S rRNA (uracil(1498)-N(3))-methyltransferase	529	IMCGPPIG_02454	acetate--CoA ligase	466	PLCFDHLH_03449	hypothetical protein	510	FLFIOBJN_01816	NADH-quinone oxidoreductase subunit NuoN	495	AEPCKKLL_03613	succinate dehydrogenase flavoprotein subunit	486
EIELFIGP_00008	LysM peptidoglycan-binding domain-containing protein	567.333	GPNADHDJ_03131	hypothetical protein	530	NIPOLPBK_04034	hypothetical protein	528.333	IMCGPPIG_03527	hypothetical protein	463.333	PLCFDHLH_03728	hypothetical protein	509	FLFIOBJN_02650	integration host factor subunit beta	494.333	AEPCKKLL_03308	[acyl-carrier-protein] S-malonyltransferase	484
EIELFIGP_03920	acetyl-CoA carboxylase biotin carboxyl carrier protein	564.333	GPNADHDJ_02029	diaminopimelate epimerase	526.333	NIPOLPBK_00829	hypothetical protein	527.667	IMCGPPIG_00405	hypothetical protein	462.667	PLCFDHLH_01059	2-oxoglutarate dehydrogenase E1 component	505.667	FLFIOBJN_01471	beta-hydroxydecanoyl-ACP dehydratase	493.333	AEPCKKLL_00265	hypothetical protein	483.667
EIELFIGP_03342	tryptophan synthase subunit alpha	559.667	GPNADHDJ_02996	DNA-binding response regulator	525.333	NIPOLPBK_01315	M23 family peptidase	527.333	IMCGPPIG_03909	hypothetical protein	461.333	PLCFDHLH_02779	DNA-directed RNA polymerase subunit alpha	495	FLFIOBJN_02765	NADP-dependent malic enzyme	493.333	AEPCKKLL_00886	DNA topoisomerase (ATP-hydrolyzing) subunit B	483
EIELFIGP_04678	fructose-bisphosphate aldolase class I	550.333	GPNADHDJ_02063	tail-specific protease	524	NIPOLPBK_01695	hypothetical protein	526	IMCGPPIG_03582	serine/threonine protein kinase	458.667	PLCFDHLH_01516	hypothetical protein	487.667	FLFIOBJN_02928	monothiol glutaredoxin, Grx4 family	493.333	AEPCKKLL_01007	glycerol-3-phosphate dehydrogenase (NAD(P)(+))	482.333
EIELFIGP_02050	hypothetical protein	548	GPNADHDJ_01658	GTPase HflX	523.333	NIPOLPBK_01713	rubredoxin	525	IMCGPPIG_03727	cytidylate kinase	456	PLCFDHLH_00238	beta-ketoacyl-[acyl-carrier-protein] synthase II	487.667	FLFIOBJN_00194	superoxide dismutase family protein	493	AEPCKKLL_03058	glucose-1-phosphate thymidylyltransferase	480.667
EIELFIGP_03446	glutathionylspermidine synthase family protein	547.667	GPNADHDJ_03613	methylcrotonoyl-CoA carboxylase	523.333	NIPOLPBK_02653	peptidyl-Asp metalloendopeptidase	525	IMCGPPIG_02422	universal stress protein	451.333	PLCFDHLH_02891	molecular chaperone GroES	485.667	FLFIOBJN_00183	glycerol-3-phosphate dehydrogenase (NAD(P)(+))	492.333	AEPCKKLL_00225	hypothetical protein	474.667
EIELFIGP_03493	fimbrial protein	547.333	GPNADHDJ_02870	cytochrome o ubiquinol oxidase subunit IV	520.333	NIPOLPBK_02938	hypothetical protein	523.667	IMCGPPIG_01799	S-adenosylmethionine decarboxylase proenzyme	445.667	PLCFDHLH_03801	RNA polymerase sigma factor RpoD	485.667	FLFIOBJN_02084	membrane protein	492.333	AEPCKKLL_00517	acetyl-CoA carboxylase carboxyl transferase subunit alpha	474.667
EIELFIGP_01866	hypothetical protein	547	GPNADHDJ_00817	cell division protein FtsA	519.667	NIPOLPBK_00488	KR domain-containing protein	522.333	IMCGPPIG_01986	cytochrome o ubiquinol oxidase subunit IV	444.333	PLCFDHLH_04185	electron transfer flavoprotein subunit beta/FixA family protein	484.667	FLFIOBJN_01618	UDP-3-O-[3-hydroxymyristoyl] N-acetylglucosamine deacetylase	488.667	AEPCKKLL_02486	coproporphyrinogen III oxidase	473.333
EIELFIGP_04307	molecular chaperone SurA	544	GPNADHDJ_02173	pyruvate kinase	517.333	NIPOLPBK_00558	acyl-CoA dehydrogenase	521.333	IMCGPPIG_00584	YebC/PmpR family DNA-binding transcriptional regulator	435.667	PLCFDHLH_02459	twin-arginine translocase subunit TatB	480.667	FLFIOBJN_02674	GMP synthase (glutamine-hydrolyzing)	488.333	AEPCKKLL_02803	translational GTPase TypA	473.333
EIELFIGP_04543	GTPase HflX	542.667	GPNADHDJ_01949	succinate dehydrogenase flavoprotein subunit	516.667	NIPOLPBK_01508	hypothetical protein	520.667	IMCGPPIG_02129	LysM peptidoglycan-binding domain-containing protein	435.333	PLCFDHLH_01980	S-adenosylmethionine decarboxylase proenzyme	475.667	FLFIOBJN_01923	DNA-directed RNA polymerase subunit beta	487.333	AEPCKKLL_02694	molecular chaperone SurA	472.333
EIELFIGP_00078	transporter	537.667	GPNADHDJ_03942	molecular chaperone SurA	513.333	NIPOLPBK_01617	hypothetical protein	520.667	IMCGPPIG_02157	cytochrome c	431	PLCFDHLH_02914	acetyl-CoA carboxylase biotin carboxyl carrier protein	475	FLFIOBJN_01717	hypothetical protein	487	AEPCKKLL_00043	cAMP-activated global transcriptional regulator CRP	471
EIELFIGP_00124	stringent starvation protein A	537.667	GPNADHDJ_00341	hypothetical protein	512	NIPOLPBK_03429	hypothetical protein	518	IMCGPPIG_02905	Protein Smg	430	PLCFDHLH_02858	Protein Smg	474.333	FLFIOBJN_01024	ribonuclease E/G	486	AEPCKKLL_03057	dTDP-4-dehydrorhamnose 3,5-epimerase	468.667
EIELFIGP_03724	molybdopterin synthase sulfur carrier subunit	534.667	GPNADHDJ_03075	NADH-quinone oxidoreductase subunit G	509.333	NIPOLPBK_03745	membrane protein	512	IMCGPPIG_00375	TonB-dependent receptor	424.333	PLCFDHLH_03033	glycerol-3-phosphate dehydrogenase (NAD(P)(+))	472.333	FLFIOBJN_00591	succinate dehydrogenase flavoprotein subunit	484.333	AEPCKKLL_03610	hypothetical protein	464.667
EIELFIGP_02764	succinate dehydrogenase flavoprotein subunit	532.333	GPNADHDJ_03232	cytosol aminopeptidase	508	NIPOLPBK_01033	general stress protein	511.333	IMCGPPIG_03073	elongation factor Ts	424.333	PLCFDHLH_02937	pyruvate dehydrogenase (acetyl-transferring), homodimeric type	472	FLFIOBJN_03386	ferredoxin reductase	483.333	AEPCKKLL_03041	proline--tRNA ligase	459.667
EIELFIGP_04067	branched-chain amino acid aminotransferase	527	GPNADHDJ_00865	energy-dependent translational throttle protein EttA	506.667	NIPOLPBK_01714	hypothetical protein	511.333	IMCGPPIG_03222	hypothetical protein	424.333	PLCFDHLH_03034	protein-export protein SecB	470.333	FLFIOBJN_03053	S-adenosylmethionine decarboxylase proenzyme	483	AEPCKKLL_03502	cytochrome c biogenesis protein	456
EIELFIGP_03725	molybdopterin molybdenumtransferase MoeA	526.667	GPNADHDJ_00660	YbaB/EbfC family nucleoid-associated protein	505.667	NIPOLPBK_01938	serine hydrolase	510.333	IMCGPPIG_00752	hypothetical protein	424	PLCFDHLH_00733	hypothetical protein	469.667	FLFIOBJN_00184	protein-export protein SecB	482.333	AEPCKKLL_00629	cytochrome o ubiquinol oxidase subunit IV	453.667
EIELFIGP_01993	hypothetical protein	523.667	GPNADHDJ_01670	5'-nucleotidase SurE	505.667	NIPOLPBK_02731	cytochrome c	505	IMCGPPIG_02819	ATP-dependent Clp protease proteolytic subunit	424	PLCFDHLH_03480	hypothetical protein	469.333	FLFIOBJN_01138	molecular chaperone GroES	479.667	AEPCKKLL_01755	phosphoglucosamine mutase	450.667
EIELFIGP_01307	cAMP-activated global transcriptional regulator CRP	520.333	GPNADHDJ_03261	DNA-directed RNA polymerase subunit beta	505	NIPOLPBK_01245	elongation factor P-like protein YeiP	445.333	IMCGPPIG_03453	pilus assembly protein PilM	421.667	PLCFDHLH_00108	single-stranded DNA-binding protein	469	FLFIOBJN_01946	ribose-phosphate diphosphokinase	479.333	AEPCKKLL_01987	oar family adhesion protein	449.333
EIELFIGP_04253	GMP synthase (glutamine-hydrolyzing)	519.333	GPNADHDJ_03067	preprotein translocase subunit SecG	504.333	NIPOLPBK_02640	isocitrate dehydrogenase	444.667	IMCGPPIG_04372	Thioredoxin 2	420.333	PLCFDHLH_04350	aquaporin Z	467	FLFIOBJN_02497	elongation factor P-like protein YeiP	478.667	AEPCKKLL_01724	polyribonucleotide nucleotidyltransferase	449
EIELFIGP_04043	hypothetical protein	518	GPNADHDJ_00819	D-alanine--D-alanine ligase	503.667	NIPOLPBK_02129	3-oxoacyl-ACP reductase FabG	444	IMCGPPIG_04475	succinate dehydrogenase flavoprotein subunit	420	PLCFDHLH_00798	peptidylprolyl isomerase	466	FLFIOBJN_00966	RNA polymerase-binding protein DksA	475	AEPCKKLL_00091	RNA polymerase sigma factor RpoH	441.333
EIELFIGP_04092	hypothetical protein	517	GPNADHDJ_03002	RNA helicase	501.667	NIPOLPBK_03956	chemotaxis protein	443.667	IMCGPPIG_02770	propionate--CoA ligase	419.333	PLCFDHLH_03397	fimbrial biogenesis outer membrane usher protein	463	FLFIOBJN_01611	undecaprenyldiphospho-muramoylpentapeptide beta-N-acetylglucosaminyltransferase	474.333	AEPCKKLL_00388	NADP-dependent malic enzyme	441
EIELFIGP_02451	NADP-dependent malic enzyme	516.667	GPNADHDJ_03435	cation transporter	501	NIPOLPBK_00407	ATP synthase subunit B	443.333	IMCGPPIG_01035	arginine/agmatine antiporter	418	PLCFDHLH_01010	ribonuclease E/G	462.333	FLFIOBJN_01613	D-alanine--D-alanine ligase	473	AEPCKKLL_02031	hypothetical protein	441
EIELFIGP_01936	signal peptide peptidase SppA	515.333	GPNADHDJ_00435	efflux RND transporter periplasmic adaptor subunit	500.667	NIPOLPBK_02668	ParA family protein	443.333	IMCGPPIG_01896	hypothetical protein	417.667	PLCFDHLH_04260	molecular chaperone DnaK	460.333	FLFIOBJN_01839	acetyl-CoA carboxylase carboxyl transferase subunit beta	472	AEPCKKLL_00207	hypothetical protein	435
EIELFIGP_04456	isovaleryl-CoA dehydrogenase	514.333	GPNADHDJ_00674	3-oxoacyl-ACP reductase FabG	500.333	NIPOLPBK_03406	hypothetical protein	443	IMCGPPIG_03711	hypothetical protein	414	PLCFDHLH_04186	electron transfer flavoprotein subunit alpha	459.333	FLFIOBJN_04143	hypothetical protein	472	AEPCKKLL_01784	TonB-dependent receptor	432.667
EIELFIGP_00795	entericidin, EcnA/B family	513.667	GPNADHDJ_02292	septum site-determining protein MinC	500	NIPOLPBK_02707	glycerol-3-phosphate dehydrogenase (NAD(P)(+))	440	IMCGPPIG_00931	ribosome maturation factor	412.667	PLCFDHLH_02733	protein translocase subunit SecA	458	FLFIOBJN_01606	penicillin-binding protein 2	467.667	AEPCKKLL_00884	DNA polymerase III subunit beta	430
EIELFIGP_02688	universal stress protein	512.667	GPNADHDJ_02713	stringent starvation protein A	499.667	NIPOLPBK_00359	ubiquinol oxidase subunit II	440	IMCGPPIG_04105	electron transfer flavoprotein subunit alpha	412.333	PLCFDHLH_03396	type 1 fimbrial protein	458	FLFIOBJN_03342	ribonuclease P protein component	466.667	AEPCKKLL_03560	NfeD family protein	428
EIELFIGP_01864	F0F1 ATP synthase subunit C	512.333	GPNADHDJ_00926	RNA polymerase sigma factor RpoD	498.333	NIPOLPBK_01941	molecular chaperone GroES	437.333	IMCGPPIG_03456	fimbrial protein	412	PLCFDHLH_04184	dTDP-glucose 4,6-dehydratase	446	FLFIOBJN_01827	NADH-quinone oxidoreductase subunit C	466.333	AEPCKKLL_00682	hypothetical protein	425.667
EIELFIGP_00214	2,3,4,5-tetrahydropyridine-2,6-dicarboxylate N-succinyltransferase	510.667	GPNADHDJ_00483	Protein SlyX	498	NIPOLPBK_03790	GTPase Era	436	IMCGPPIG_00927	NADH-quinone oxidoreductase subunit L	411.667	PLCFDHLH_01350	virion core protein (lumpy skin disease virus)	445.667	FLFIOBJN_01573	serine hydroxymethyltransferase	465	AEPCKKLL_03418	cell division protein FtsA	425
EIELFIGP_04550	carbon storage regulator	510	GPNADHDJ_00669	characterized ACR protein	498	NIPOLPBK_02220	ribosomal subunit interface protein	433.667	IMCGPPIG_03337	hypothetical protein	411.333	PLCFDHLH_00245	characterized ACR protein	443.333	FLFIOBJN_01262	aminoglycoside N-acetyltransferase AAC(6')-Iz	463	AEPCKKLL_01016	hypothetical protein	424.667
EIELFIGP_02200	antibiotic acetyltransferase	509.667	GPNADHDJ_02030	hypothetical protein	498	NIPOLPBK_03955	transcriptional regulator	430	IMCGPPIG_03600	hypothetical protein	411	PLCFDHLH_03088	organic solvent ABC transporter	442	FLFIOBJN_01766	hypothetical protein	457.667	AEPCKKLL_00398	protein-L-isoaspartate O-methyltransferase	423.667
EIELFIGP_02587	ABC transporter ATP-binding protein	508.667	GPNADHDJ_00827	cell division protein FtsL	497	NIPOLPBK_00635	peptidase M20	422.333	IMCGPPIG_03687	glycosyltransferase	410.667	PLCFDHLH_03920	aminomethyltransferase	439.667	FLFIOBJN_01882	malate dehydrogenase	456.667	AEPCKKLL_00822	HPr family phosphocarrier protein	423.333
EIELFIGP_01560	cell division protein FtsA	508.333	GPNADHDJ_01676	enolase	495.667	NIPOLPBK_03011	large conductance mechanosensitive channel protein MscL	421.667	IMCGPPIG_01980	hypothetical protein	409.667	PLCFDHLH_02442	acetate--CoA ligase	439.333	FLFIOBJN_01539	dTDP-4-dehydrorhamnose reductase	455	AEPCKKLL_03767	hypothetical protein	423
EIELFIGP_04547	DNA recombination/repair protein RecA	508	GPNADHDJ_01469	TonB-dependent receptor	492.333	NIPOLPBK_01317	RNA polymerase-binding protein DksA	421.667	IMCGPPIG_04417	hypothetical protein	407.333	PLCFDHLH_03054	type I glutamate--ammonia ligase	434.333	FLFIOBJN_02666	ribosome biogenesis GTPase Der	455	AEPCKKLL_03098	fumarylacetoacetate hydrolase	422.333
EIELFIGP_00401	hypothetical protein	506.667	GPNADHDJ_04167	hypothetical protein	490.333	NIPOLPBK_02835	hypothetical protein	421.333	IMCGPPIG_01983	ubiquinol oxidase subunit II	404.667	PLCFDHLH_01246	flagellar biosynthesis anti-sigma factor FlgM	432.667	FLFIOBJN_00407	hypothetical protein	453.333	AEPCKKLL_00014	peptide MFS transporter	422
EIELFIGP_04008	hypothetical protein	504.667	GPNADHDJ_01944	lipoprotein-releasing system ATP-binding protein LolD	488.667	NIPOLPBK_00423	glutamine--fructose-6-phosphate transaminase (isomerizing)	421	IMCGPPIG_03606	response regulator	404	PLCFDHLH_03625	dihydrolipoyllysine-residue acetyltransferase	430.667	FLFIOBJN_01778	hypothetical protein	452.667	AEPCKKLL_02021	transporter	421
EIELFIGP_04485	NADH-quinone oxidoreductase subunit D 2	504	GPNADHDJ_02526	acyl-[acyl-carrier-protein]--UDP-N- acetylglucosamine O-acyltransferase	488.667	NIPOLPBK_01761	fimbrial protein	418.667	IMCGPPIG_04107	dTDP-glucose 4,6-dehydratase	402.667	PLCFDHLH_03581	hypothetical protein	429.667	FLFIOBJN_02331	peptidase M28	452.667	AEPCKKLL_00630	cytochrome o ubiquinol oxidase subunit III	420.333
EIELFIGP_02762	succinate dehydrogenase, cytochrome b556 subunit	503	GPNADHDJ_02826	hypothetical protein	488.667	NIPOLPBK_00133	EamA family transporter	415.333	IMCGPPIG_01521	2-oxoglutarate dehydrogenase E1 component	401.667	PLCFDHLH_01058	dihydrolipoyllysine-residue succinyltransferase	428.333	FLFIOBJN_02108	glutamine--fructose-6-phosphate transaminase (isomerizing)	452.333	AEPCKKLL_03421	UDP-N-acetylmuramate--L-alanine ligase	419.667
EIELFIGP_01007	hypothetical protein	502.667	GPNADHDJ_01341	flagellar biosynthesis anti-sigma factor FlgM	486.667	NIPOLPBK_00855	phosphoenolpyruvate synthase	412.667	IMCGPPIG_02847	hypothetical protein	400.333	PLCFDHLH_03715	peptide chain release factor 2	428	FLFIOBJN_01647	ribokinase	451.667	AEPCKKLL_03561	SPFH/Band 7/PHB domain protein	418.667
EIELFIGP_03305	flagellar biosynthesis anti-sigma factor FlgM	500	GPNADHDJ_00351	hypothetical protein	486	NIPOLPBK_03489	porin	411	IMCGPPIG_03918	hypothetical protein	399.667	PLCFDHLH_04074	glutathionylspermidine synthase family protein	427	FLFIOBJN_02092	ATP synthase subunit B	451.667	AEPCKKLL_02178	hypothetical protein	418.333
EIELFIGP_04372	hypothetical protein	499.333	GPNADHDJ_01528	cAMP-activated global transcriptional regulator CRP	485.333	NIPOLPBK_01505	M23 family peptidase	410.333	IMCGPPIG_02339	hypothetical protein	397.667	PLCFDHLH_01596	UDP-glucose 4-epimerase	425.667	FLFIOBJN_01454	hypothetical protein	447.667	AEPCKKLL_03097	maleylacetoacetate isomerase	418
EIELFIGP_02769	lipoprotein-releasing system ATP-binding protein LolD	499	GPNADHDJ_02902	peptide chain release factor 2	482	NIPOLPBK_03953	protein PilI	410	IMCGPPIG_01629	Cd(II)/Pb(II)-responsive transcriptional regulator	397.333	PLCFDHLH_00736	YebC/PmpR family DNA-binding transcriptional regulator	425.667	FLFIOBJN_02622	enoyl-[acyl-carrier-protein] reductase FabV	447	AEPCKKLL_01743	NADH-quinone oxidoreductase subunit D 2	417.667
EIELFIGP_04027	polyribonucleotide nucleotidyltransferase	496.667	GPNADHDJ_02081	Fe-S biogenesis protein NfuA	479	NIPOLPBK_00917	hypothetical protein	409.667	IMCGPPIG_04414	hypothetical protein	392.333	PLCFDHLH_04549	response regulator	424.667	FLFIOBJN_01817	NADH-quinone oxidoreductase subunit M	446.333	AEPCKKLL_01748	preprotein translocase subunit SecG	417.667
EIELFIGP_03963	arginine/agmatine antiporter	493.333	GPNADHDJ_04051	4-(cytidine 5'-diphospho)-2-C-methyl-D-erythritol kinase	478.333	NIPOLPBK_03150	hypothetical protein	408	IMCGPPIG_02295	dihydrolipoyllysine-residue acetyltransferase	388.333	PLCFDHLH_03861	membrane protein	424.333	FLFIOBJN_03682	tol-pal system protein YbgF	446	AEPCKKLL_02805	malate dehydrogenase	416
EIELFIGP_01868	dihydrolipoyl dehydrogenase	492.667	GPNADHDJ_00823	phospho-N-acetylmuramoyl-pentapeptide- transferase	477.667	NIPOLPBK_00168	ribosome maturation factor RimM	408	IMCGPPIG_03908	glutathionylspermidine synthase family protein	387	PLCFDHLH_03997	biopolymer transporter ExbD	423.667	FLFIOBJN_00025	entericidin, EcnA/B family	445.333	AEPCKKLL_00530	hypothetical protein	415.667
EIELFIGP_01468	hypothetical protein	491.667	GPNADHDJ_03538	DNA polymerase III subunit beta	477.333	NIPOLPBK_01061	hypothetical protein	405.667	IMCGPPIG_04110	dTDP-4-dehydrorhamnose reductase	387	PLCFDHLH_00621	hypothetical protein	423.667	FLFIOBJN_03023	peptide MFS transporter	445	AEPCKKLL_01496	UTP--glucose-1-phosphate uridylyltransferase	415.333
EIELFIGP_04322	peptide-methionine (S)-S-oxide reductase MsrA	487.333	GPNADHDJ_00824	UDP-N-acetylmuramoyl-tripeptide--D-alanyl-D- alanine ligase	474.333	NIPOLPBK_01425	2-oxoglutarate dehydrogenase E1 component	405.667	IMCGPPIG_00280	biopolymer transporter ExbD	386	PLCFDHLH_03846	cytidylate kinase	422.333	FLFIOBJN_00406	glutathionylspermidine synthase family protein	438	AEPCKKLL_03093	hypothetical protein	414
EIELFIGP_02440	TetR/AcrR family transcriptional regulator	486.667	GPNADHDJ_04050	lipoprotein localization protein LolB	473.667	NIPOLPBK_03523	preprotein translocase subunit SecG	405.667	IMCGPPIG_03525	Type IV secretion system protein PtlF	385	PLCFDHLH_00756	hypothetical protein	418	FLFIOBJN_01461	D-amino-acid dehydrogenase	435.667	AEPCKKLL_02129	5'-nucleotidase SurE	412
EIELFIGP_03961	cation transporter	486	GPNADHDJ_00814	UDP-3-O-[3-hydroxymyristoyl] N-acetylglucosamine deacetylase	472.333	NIPOLPBK_03632	DNA-binding response regulator	405	IMCGPPIG_03266	hypothetical protein	384.667	PLCFDHLH_00189	hypothetical protein	417.667	FLFIOBJN_00413	SHOCT domain-containing protein	434.333	AEPCKKLL_01122	entericidin, EcnA/B family	411
EIELFIGP_01047	RNA polymerase-binding protein DksA	485.333	GPNADHDJ_01407	acetyl-CoA carboxylase carboxyl transferase subunit beta	471	NIPOLPBK_03233	hypothetical protein	404	IMCGPPIG_04003	rhodanese-like domain-containing protein	384.333	PLCFDHLH_03463	phosphoenolpyruvate synthase	416.333	FLFIOBJN_02086	dihydrolipoyllysine-residue acetyltransferase	434.333	AEPCKKLL_03372	DNA-binding response regulator	409.667
EIELFIGP_01137	cold-shock protein	484.667	GPNADHDJ_02794	response regulator	465.667	NIPOLPBK_04173	GTPase HflX	402.667	IMCGPPIG_03992	L,D-transpeptidase	383.667	PLCFDHLH_03961	phenylalanine 4-monooxygenase	415	FLFIOBJN_01820	NADH-quinone oxidoreductase subunit J	433.667	AEPCKKLL_02489	molybdate ABC transporter permease subunit	409
EIELFIGP_01841	glycerol-3-phosphate dehydrogenase (NAD(P)(+))	484	GPNADHDJ_02332	ribonuclease III	465.333	NIPOLPBK_02779	ribosome biogenesis GTPase Der	402.667	IMCGPPIG_01487	hypothetical protein	381.667	PLCFDHLH_02277	cytochrome o ubiquinol oxidase subunit IV	413	FLFIOBJN_00225	4-hydroxy-3-methylbut-2-enyl diphosphate reductase	432.333	AEPCKKLL_00076	NADP-dependent isocitrate dehydrogenase	406
EIELFIGP_02204	hypothetical protein	482	GPNADHDJ_02142	RNA polymerase-binding protein DksA	464.667	NIPOLPBK_03232	HIT domain-containing protein	401.667	IMCGPPIG_03763	redox-regulated ATPase YchF	381.333	PLCFDHLH_03887	hypothetical protein	412	FLFIOBJN_02283	5'-nucleotidase SurE	428.333	AEPCKKLL_00162	RDD family protein	406
EIELFIGP_02327	amidophosphoribosyltransferase	480.667	GPNADHDJ_02756	aspartate aminotransferase family protein	463.667	NIPOLPBK_01497	UDP-N-acetylmuramate--L-alanine ligase	400.667	IMCGPPIG_04558	IS3 family transposase	380	PLCFDHLH_02750	16S rRNA (cytosine(1402)-N(4))-methyltransferase RsmH	409.667	FLFIOBJN_03723	protein-L-isoaspartate O-methyltransferase	428.333	AEPCKKLL_03598	DNA-binding response regulator	405.333
EIELFIGP_02841	DNA-directed RNA polymerase subunit beta	480.333	GPNADHDJ_01406	phosphoglucosamine mutase	463.333	NIPOLPBK_01390	hypothetical protein	399	IMCGPPIG_02768	malate dehydrogenase	377.667	PLCFDHLH_03766	hypothetical protein	409.333	FLFIOBJN_01389	2,3-bisphosphoglycerate-dependent phosphoglycerate mutase	426.667	AEPCKKLL_03574	response regulator	402.333
EIELFIGP_02986	hypothetical protein	480	GPNADHDJ_01475	DNA polymerase III subunit delta	462.333	NIPOLPBK_02429	aspartate/tyrosine/aromatic aminotransferase	398.333	IMCGPPIG_03813	transcriptional regulator	377.667	PLCFDHLH_00870	NADH-quinone oxidoreductase subunit L	408	FLFIOBJN_01608	UDP-N-acetylmuramoyl-tripeptide--D-alanyl-D- alanine ligase	426.333	AEPCKKLL_01753	polysaccharide deacetylase	402
EIELFIGP_04100	Holliday junction ATP-dependent DNA helicase RuvB	480	GPNADHDJ_03088	ribosome-binding factor A	461	NIPOLPBK_03047	nucleotide exchange factor GrpE	397.333	IMCGPPIG_03089	acetyl-CoA carboxylase carboxyl transferase subunit alpha	376	PLCFDHLH_03319	DNA gyrase subunit A	405	FLFIOBJN_01324	membrane protein	425.333	AEPCKKLL_01107	hypothetical protein	401.333
EIELFIGP_02352	hypothetical protein	477	GPNADHDJ_01451	peptidylprolyl isomerase	456.667	NIPOLPBK_03841	polymer-forming cytoskeletal protein	397	IMCGPPIG_00081	single-stranded DNA-binding protein	375.667	PLCFDHLH_02916	hypothetical protein	404.333	FLFIOBJN_00387	UDP-N-acetylglucosamine 1-carboxyvinyltransferase	424.333	AEPCKKLL_00492	2,3,4,5-tetrahydropyridine-2,6-dicarboxylate N-succinyltransferase	398.667
EIELFIGP_03862	nucleotide exchange factor GrpE	476	GPNADHDJ_03637	methylmalonate-semialdehyde dehydrogenase (CoA acylating)	456.667	NIPOLPBK_01215	long-chain fatty acid--CoA ligase	396.667	IMCGPPIG_00213	[acyl-carrier-protein] S-malonyltransferase	375	PLCFDHLH_03692	hypothetical protein	402.667	FLFIOBJN_01767	Protein SlyX	424.333	AEPCKKLL_03709	bifunctional proline dehydrogenase/L-glutamate gamma-semialdehyde dehydrogenase PutA	397.667
EIELFIGP_03052	hypothetical protein	473.333	GPNADHDJ_00467	SH3 domain-containing-like protein 1	455.333	NIPOLPBK_02736	insulinase family protein	396	IMCGPPIG_01301	virion core protein (lumpy skin disease virus)	375	PLCFDHLH_00315	pilus assembly protein PilM	401	FLFIOBJN_02442	beta-ketoacyl-[acyl-carrier-protein] synthase II	422.333	AEPCKKLL_03618	lipoprotein-releasing system ATP-binding protein LolD	397.333
EIELFIGP_01991	hypothetical protein	471	GPNADHDJ_01532	anthranilate phosphoribosyltransferase	455.333	NIPOLPBK_02782	hypothetical protein	396	IMCGPPIG_02722	UDP-N-acetylmuramate--L-alanine ligase	373.667	PLCFDHLH_04097	branched-chain amino acid aminotransferase	400.333	FLFIOBJN_01636	S-adenosylmethionine synthase	422	AEPCKKLL_02748	peptidyl-tRNA hydrolase	397
EIELFIGP_01856	peroxidase	470.667	GPNADHDJ_01992	F0F1 ATP synthase subunit C	455	NIPOLPBK_03688	bifunctional proline dehydrogenase/L-glutamate gamma-semialdehyde dehydrogenase PutA	394.667	IMCGPPIG_00908	phosphoglucosamine mutase	371.333	PLCFDHLH_02188	LysM peptidoglycan-binding domain-containing protein	396	FLFIOBJN_01320	response regulator	419.333	AEPCKKLL_00571	cation transporter	395.333
EIELFIGP_02143	hypothetical protein	470.667	GPNADHDJ_02347	sensor histidine kinase	455	NIPOLPBK_03527	NADH-quinone oxidoreductase subunit C	394.333	IMCGPPIG_02758	DNA-directed RNA polymerase subunit alpha	370	PLCFDHLH_03245	acyl-[acyl-carrier-protein]--UDP-N- acetylglucosamine O-acyltransferase	395.667	FLFIOBJN_00646	hypothetical protein	416.333	AEPCKKLL_01882	GTPase Era	395
EIELFIGP_01856	peroxidase	470.667	GPNADHDJ_04120	hypothetical protein	454	NIPOLPBK_04132	DNA-directed RNA polymerase subunit beta	392.667	IMCGPPIG_00658	TonB-dependent copper receptor	369.333	PLCFDHLH_00575	hypothetical protein	389.667	FLFIOBJN_01534	electron transfer flavoprotein subunit alpha	415	AEPCKKLL_03470	type 1 fimbrial protein	394
EIELFIGP_04369	hypothetical protein	469	GPNADHDJ_01719	transporter	452.667	NIPOLPBK_03827	S-adenosylmethionine decarboxylase proenzyme	392.667	IMCGPPIG_03416	hypothetical protein	368.333	PLCFDHLH_03930	transcriptional regulator	387.667	FLFIOBJN_01819	NADH-quinone oxidoreductase subunit K	414.333	AEPCKKLL_03061	electron transfer flavoprotein subunit alpha	393
EIELFIGP_04490	preprotein translocase subunit SecG	468.667	GPNADHDJ_01959	ketohydroxyglutarate aldolase	452.667	NIPOLPBK_04227	peptidylprolyl isomerase	392.333	IMCGPPIG_02283	aquaporin Z	368	PLCFDHLH_02739	cell division protein FtsA	387.333	FLFIOBJN_02286	LysM peptidoglycan-binding domain-containing protein	414.333	AEPCKKLL_03127	beta-ketoacyl-[acyl-carrier-protein] synthase I	392
EIELFIGP_04330	Fur family transcriptional regulator	462	GPNADHDJ_00996	hypothetical protein	451.667	NIPOLPBK_03126	tol-pal system protein YbgF	392.333	IMCGPPIG_03690	UDP-glucose 4-epimerase	367.333	PLCFDHLH_02217	alcohol dehydrogenase	386.667	FLFIOBJN_03706	hypothetical protein	413.667	AEPCKKLL_00044	S-adenosylmethionine decarboxylase proenzyme	391.667
