# Supplementary material for: Phenotypic and Transcriptomic Analyses of Seven Clinical Stenotrophomonas maltophilia Isolates Identify a Small Set of Shared and Commonly Regulated Genes Involved in the Biofilm Lifestyle
Source: Appl Environ Microbiol. 2020 Nov 24;86(24):e02038-20. doi: 10.1128/AEM.02038-20 (PMC7688217; doi:10.1128/AEM.02038-20)
Supplement: Supplemental file 8 [file AEM.02038-20-s0008.xlsx]

## Sheet: Tabelle1
Table S7:	Up- and downregulated genes in biofilm vs. planktonic cells of the S. maltophilia isolates ICU331, SKK55, 454, 677, PC239, PC240 and PEG 13-68-68.
ICU331				SKK55				454				677				PEG 13-68-68				PC239				PC240
upregulated				upregulated				upregulated				upregulated				upregulated				upregulated				upregulated
Locus-tag	Annotation	log2 fold-change	padjusted	Locus-tag	Annotation	log2 fold-change	padjusted	Locus-tag	Annotation	log2 fold-change	padjusted	Locus-tag	Annotation	log2 fold-change	padjusted	Locus-tag	Annotation	log2 fold-change	padjusted	Locus-tag	Annotation	log2 fold-change	padjusted	Locus-tag	Annotation	log2 fold-change	padjusted
EIELFIGP_03391	hypothetical protein (smlt2713 homologue)	12.1623	2.85381e-100	GPNADHDJ_03576	hypothetical protein (smlt2713 homologue)	9.9313	0	NIPOLPBK_02286	hypothetical protein (smlt2713 homologue)	10.5747	6.39076e-242	FLFIOBJN_03213	hypothetical protein (smlt2713 homologue)	10.8043	1.65034e-45	AEPCKKLL_01212	hypothetical protein (smlt2713 homologue)	10.4694	2.39197e-46	PLCFDHLH_02651	hypothetical protein (smlt2713 homologue)	9.9672	9.16544e-87	IMCGPPIG_02588	hypothetical protein (smlt2713 homologue)	9.83431	1.74103e-19
EIELFIGP_01595	hemin uptake protein HemP	7.88323	1.78242e-49	GPNADHDJ_00378	tRNA-Gln	6.74427	0	NIPOLPBK_03584	PAS sensor domain-containing protein	9.2866	5.18011e-36	FLFIOBJN_03585	PAS sensor domain-containing protein	10.6469	5.18592e-87	AEPCKKLL_02492	PAS sensor domain-containing protein	8.29937	0	PLCFDHLH_02609	PAS sensor domain-containing protein	7.85515	3.00245e-231	IMCGPPIG_02630	hypothetical protein	8.1821	2.71477e-75
EIELFIGP_00361	ArsR family transcriptional regulator	6.89431	2.29435e-118	GPNADHDJ_00784	hemin uptake protein HemP	6.63745	8.8955e-123	NIPOLPBK_00009	hypothetical protein	8.02615	1.02171e-13	FLFIOBJN_01561	ferrous iron transporter B	8.86963	5.47462e-36	AEPCKKLL_01918	hypothetical protein	8.02876	7.59182e-10	PLCFDHLH_03345	peroxiredoxin	5.84934	4.26222e-143	IMCGPPIG_02246	peroxiredoxin	6.35952	1.53597e-70
EIELFIGP_02924	hypothetical protein	6.42018	6.86788e-132	GPNADHDJ_04211	DNA-binding transcriptional regulator	6.4122	3.93285e-92	NIPOLPBK_02388	peptide-methionine (R)-S-oxide reductase	8.00228	2.65868e-10	FLFIOBJN_03586	sulfite reductase flavoprotein subunit alpha	8.61782	2.50089e-83	AEPCKKLL_03380	hemin uptake protein HemP	6.75789	6.34912e-47	PLCFDHLH_02608	sulfite reductase flavoprotein subuni	5.15284	3.7164e-203	IMCGPPIG_02292	OmpW family protein	5.79921	5.37306e-91
EIELFIGP_03707	PAS sensor domain-containing protein	6.28303	2.7918e-56	GPNADHDJ_04042	hypothetical protein	5.88626	7.277e-209	NIPOLPBK_00268	ArsR family transcriptional regulator	6.99796	1.92567e-85	FLFIOBJN_03597	nitrate reductase subunit alpha	7.39584	6.05502e-39	AEPCKKLL_01211	TonB-dependent receptor	6.28331	8.74765e-19	PLCFDHLH_02650	TonB-dependent receptor	5.11195	1.49077e-124	IMCGPPIG_03622	hypothetical protein	5.45256	3.31173e-145
EIELFIGP_03390	TonB-dependent receptor	6.1694	6.8542e-51	GPNADHDJ_04249	PAS sensor domain-containing protein	5.35187	2.94322e-92	NIPOLPBK_03585	sulfite reductase flavoprotein subunit alpha	6.84373	1.59519e-88	FLFIOBJN_01201	TonB-dependent receptor	7.36269	4.78521e-55	AEPCKKLL_01865	hypothetical protein	6.14873	2.31964e-53	PLCFDHLH_00089	ArsR family transcriptional regulator	5.00583	1.14447e-69	IMCGPPIG_02375	BON domain-containing protein	5.33834	2.70142e-31
EIELFIGP_01596	TonB-dependent hemoglobin/transferrin/lactoferrin family receptor	6.0385	4.70929e-33	GPNADHDJ_03813	TonB-dependent siderophore receptor	5.30742	2.93697e-84	NIPOLPBK_00446	hypothetical protein	6.45282	1.64833e-61	FLFIOBJN_03596	nitrate reductase subunit beta	7.32019	5.19111e-43	AEPCKKLL_00723	ArsR family transcriptional regulator	6.14283	3.23982e-49	PLCFDHLH_03814	hypothetical protein	4.83929	2.7261e-130	IMCGPPIG_03677	hypothetical protein	5.16963	9.718e-71
EIELFIGP_03392	hypothetical protein	5.91801	6.50019e-40	GPNADHDJ_00783	TonB-dependent hemoglobin/transferrin/lactoferrin family receptor	5.22829	8.14843e-69	NIPOLPBK_02287	TonB-dependent receptor	6.38373	3.79584e-114	FLFIOBJN_03594	respiratory nitrate reductase subunit gamma	7.17138	2.9558e-36	AEPCKKLL_03109	peptide-methionine (R)-S-oxide reductase	6.14266	3.05643e-05	PLCFDHLH_03628	OmpW family protein	4.77879	1.53623e-137	IMCGPPIG_02589	TonB-dependent receptor	5.08261	1.83862e-15
EIELFIGP_04576	tRNA-Leu	5.83594	1.76803e-31	GPNADHDJ_04174	tRNA-Leu	5.13875	1.41376e-14	NIPOLPBK_02049	multidrug transporter subunit MdtJ	6.32709	5.38994e-126	FLFIOBJN_03595	nitrate reductase molybdenum cofactor assembly chaperone	6.99422	3.22995e-37	AEPCKKLL_01814	energy transducer TonB	5.81783	6.10179e-150	PLCFDHLH_03545	BON domain-containing protein	4.75918	1.84158e-132	IMCGPPIG_02587	hypothetical protein	4.95719	7.84534e-15
EIELFIGP_00389	TonB-dependent siderophore receptor	5.79158	3.63218e-27	GPNADHDJ_03884	hypothetical protein	5.12713	0	NIPOLPBK_03411	classical arabinogalactan protein 4	6.26315	3.12812e-98	FLFIOBJN_02067	lysine decarboxylase	6.72444	2.93574e-32	AEPCKKLL_02401	Flp family type IVb pilin	5.60815	1.61465e-12	PLCFDHLH_03527	hypothetical protein	4.74074	4.13884e-105	IMCGPPIG_03621	hypothetical protein	4.87009	7.41922e-43
EIELFIGP_03771	Bacteria_small_SRP	5.70189	2.87246e-45	GPNADHDJ_02377	peroxiredoxin	5.07818	6.45655e-123	NIPOLPBK_00010	hypothetical protein	6.0519	1.89621e-09	FLFIOBJN_03593	rotamase	6.62723	2.11641e-31	AEPCKKLL_01035	hypothetical protein	5.58539	1.87286e-60	PLCFDHLH_04232	transcriptional regulator	4.67062	9.62288e-165	IMCGPPIG_00062	ArsR family transcriptional regulator	4.81201	3.98911e-53
EIELFIGP_02612	50S ribosomal protein L34	5.68737	1.74979e-46	GPNADHDJ_04043	hypothetical protein (Smlt_3526, Putative outer membrane lipoprotein)	4.91214	4.41047e-194	NIPOLPBK_02285	hypothetical protein	5.92159	1.00744e-94	FLFIOBJN_01994	Flp family type IVb pilin	6.60364	2.01681e-14	AEPCKKLL_02400	peptidase	5.54131	2.61929e-12	PLCFDHLH_03887	hypothetical protein	4.6645	0	IMCGPPIG_01593	helix-turn-helix domain-containing protein	4.77316	5.98151e-88
EIELFIGP_02727	copper chaperone	5.61269	5.64519e-65	GPNADHDJ_00768	TonB-dependent receptor	4.81296	5.53299e-58	NIPOLPBK_03483	iron regulated lipoprotein	5.89311	1.08567e-84	FLFIOBJN_01247	peroxiredoxin	6.60352	1.57921e-42	AEPCKKLL_02491	sulfite reductase flavoprotein subunit alpha	5.32827	0	PLCFDHLH_02652	hypothetical protein	4.64734	5.94067e-72	IMCGPPIG_02221	cytochrome b	4.63481	6.64899e-21
EIELFIGP_02923	hypothetical protein (Smlt_3526, Putative outer membrane lipoprotein)	5.47897	5.04234e-224	GPNADHDJ_00379	slipin family protein	4.79302	3.4121e-121	NIPOLPBK_01411	hypothetical protein	5.85471	1.25436e-95	FLFIOBJN_03598	NarK family nitrate/nitrite MFS transporter	6.55762	1.07729e-53	AEPCKKLL_01499	TetR/AcrR family transcriptional regulator	5.19675	2.70004e-135	PLCFDHLH_00057	lysine transporter LysE	4.47153	1.06472e-21	IMCGPPIG_03269	hypothetical protein	4.61511	2.29704e-18
EIELFIGP_00736	hypothetical protein	5.42797	2.55724e-48	GPNADHDJ_01325	flagellin	4.53109	1.1833e-223	NIPOLPBK_02726	glycine zipper 2TM domain-containing protein	5.59503	5.5741e-120	FLFIOBJN_04329	YncE family protein	6.55145	1.34606e-81	AEPCKKLL_03111	peptide-methionine (S)-S-oxide reductase	5.16474	6.63086e-05	PLCFDHLH_03886	hypothetical protein	4.43072	1.78002e-181	IMCGPPIG_02171	glycine cleavage system regulatory protein	4.60358	1.49551e-53
EIELFIGP_04686	YncE family protein (regulator)	5.42183	3.29854e-21	GPNADHDJ_03250	tRNA-Tyr	4.51108	9.23877e-13	NIPOLPBK_02237	hypothetical protein	5.50776	8.36969e-30	FLFIOBJN_02824	OmpW family protein	6.44822	5.43852e-36	AEPCKKLL_03379	TonB-dependent hemoglobin/transferrin/lactoferrin family receptor	5.10833	1.04011e-16	PLCFDHLH_02311	hypothetical protein	4.42005	2.56118e-48	IMCGPPIG_02631	sulfite reductase flavoprotein subunit alpha	4.57864	1.41471e-31
EIELFIGP_02134	ribonucleotide-diphosphate reductase subunit beta (Dna synthesis)	5.26308	5.51753e-63	GPNADHDJ_03492	ferric-rhodotorulic acid/ferric-coprogen receptor FhuE	4.47021	7.48057e-46	NIPOLPBK_03321	peroxiredoxin	5.48389	1.29076e-35	FLFIOBJN_01995	peptidase	6.29543	6.17787e-15	AEPCKKLL_01119	hypothetical protein	5.03172	7.23869e-179	PLCFDHLH_03218	asparagine synthase B	4.35315	7.07289e-62	IMCGPPIG_02020	hypothetical protein	4.56325	3.2977e-26
EIELFIGP_04085	peroxiredoxin (antioxidant defense)	5.13427	2.3745e-177	GPNADHDJ_00124	PTS fructose transporter subunit IIBC	4.42865	1.45993e-167	NIPOLPBK_00300	lysine transporter LysE	5.47994	2.07254e-173	FLFIOBJN_02068	arginine/agmatine antiporter	6.2062	3.79781e-27	AEPCKKLL_01156	histone	4.95688	6.06357e-130	PLCFDHLH_01650	helix-turn-helix domain-containing pr	4.17221	9.04651e-146	IMCGPPIG_03314	peptide-methionine (R)-S-oxide reductase	4.41573	7.35393e-43
EIELFIGP_03951	YggS family pyridoxal phosphate-dependent enzyme (homeostasis of Vit B6 and aminoacids)	5.0665	1.07846e-56	GPNADHDJ_01855	DNA repair protein RadC	4.40993	1.52284e-24	NIPOLPBK_02390	peptide-methionine (S)-S-oxide reductase	5.47382	9.55819e-07	FLFIOBJN_00028	hypothetical protein	6.15294	2.80208e-17	AEPCKKLL_02510	hypothetical protein	4.94319	1.42365e-40	PLCFDHLH_01539	peptide-methionine (R)-S-oxide reduct	4.1591	4.54627e-104	IMCGPPIG_02757	30S ribosomal protein S4	4.30489	2.30632e-22
EIELFIGP_04281	TonB-dependent receptor	5.06006	NA	GPNADHDJ_01976	glycine cleavage system regulatory protein	4.37185	2.83261e-229	NIPOLPBK_02059	ribonucleotide-diphosphate reductase subunit beta	5.44729	1.60875e-65	FLFIOBJN_02066	cation transporter	6.10457	6.14723e-30	AEPCKKLL_03777	YncE family protein	4.92798	1.91967e-51	PLCFDHLH_00434	zinc-finger domain-containing protein	4.10727	3.91481e-90	IMCGPPIG_00344	zinc-finger domain-containing protein	4.278	6.60253e-50
EIELFIGP_01267	slipin family protein (stomatin like protein, membrane proteins)	5.01671	4.59531e-70	GPNADHDJ_03350	hypothetical protein (Smlt_0615; Uncharacterized conserved protein YdcH, DUF465 family)	4.3709	3.34796e-88	NIPOLPBK_01848	energy transducer TonB	5.43833	3.7265e-65	FLFIOBJN_03592	NarK/NasA family nitrate transporter	6.10381	4.19273e-32	AEPCKKLL_01917	hypothetical protein	4.91582	2.65687e-05	PLCFDHLH_03203	hypothetical protein	4.02682	6.73813e-214	IMCGPPIG_00030	lysine transporter LysE	4.18683	3.11623e-31
EIELFIGP_03677	energy transducer TonB	4.84019	8.25638e-27	GPNADHDJ_01815	hypothetical protein	4.36769	5.79298e-18	NIPOLPBK_03484	energy transducer TonB	5.37433	1.59384e-101	FLFIOBJN_00503	universal stress protein	6.0879	1.68132e-31	AEPCKKLL_01864	hypothetical protein	4.915	1.10927e-239	PLCFDHLH_01276	YncE family protein	3.85503	1.63936e-58	IMCGPPIG_03497	hypothetical protein	4.17867	2.16204e-10
EIELFIGP_00180	hypothetical protein	4.75624	1.51468e-24	GPNADHDJ_01808	hypothetical protein	4.36184	1.85992e-11	NIPOLPBK_00148	glycine zipper 2TM domain-containing protein	5.31016	7.35708e-68	FLFIOBJN_01562	fimbrial chaperone	6.08648	2.83886e-13	AEPCKKLL_01612	copper chaperone	4.90878	1.71972e-61	PLCFDHLH_02230	glycine cleavage system regulatory pr	3.85392	4.53828e-86	IMCGPPIG_04529	peroxiredoxin	4.08613	2.11621e-74
EIELFIGP_02452	C4-dicarboxylate transporter	4.71839	1.24339e-64	GPNADHDJ_03577	TonB-dependent receptor	4.34057	1.08268e-57	NIPOLPBK_02786	TetR/AcrR family transcriptional regulator	5.26049	4.1311e-56	FLFIOBJN_01650	hemin uptake protein HemP	5.99565	9.94621e-23	AEPCKKLL_03139	classical arabinogalactan protein 4	4.86569	1.21815e-137	PLCFDHLH_01812	YeeE/YedE family protein	3.81086	3.13283e-71	IMCGPPIG_01535	transcriptional regulator	4.06395	3.33604e-46
EIELFIGP_02871	30S ribosomal protein S4	4.69633	4.78627e-56	GPNADHDJ_01818	hypothetical protein	4.21591	6.44797e-08	NIPOLPBK_02050	QacE family quaternary ammonium compound efflux SMR transporter	5.23603	3.48688e-138	FLFIOBJN_00301	ArsR family transcriptional regulator	5.92226	1.74442e-20	AEPCKKLL_01688	hypothetical protein	4.86085	3.16802e-110	PLCFDHLH_01589	hypothetical protein	3.7992	1.32132e-152	IMCGPPIG_00796	hypothetical protein	4.01867	3.33551e-53
EIELFIGP_02195	hypothetical protein (Smlt_0615; Uncharacterized conserved protein YdcH, DUF465 family)	4.69479	9.72514e-21	GPNADHDJ_00126	phosphoenolpyruvate--protein phosphotransferase	4.16825	1.33031e-127	NIPOLPBK_02389	cytochrome c biogenesis protein DipZ	5.2235	3.05044e-06	FLFIOBJN_00990	cytochrome d ubiquinol oxidase subunit II	5.82559	1.16493e-37	AEPCKKLL_00780	TonB-dependent receptor	4.82926	1.63639e-58	PLCFDHLH_04345	hypothetical protein	3.78179	9.5303e-08	IMCGPPIG_00155	PTS fructose transporter subunit IIA	4.01026	5.55797e-33
EIELFIGP_01404	ferric-rhodotorulic acid/ferric-coprogen receptor FhuE	4.60439	1.13185e-18	GPNADHDJ_01326	flagellin	4.16421	1.37111e-167	NIPOLPBK_01272	copper chaperone	5.16809	7.49401e-116	FLFIOBJN_03214	TonB-dependent receptor	5.7982	3.00871e-25	AEPCKKLL_00818	PTS fructose transporter subunit IIA	4.79755	2.29777e-166	PLCFDHLH_01162	hypothetical protein	3.72654	5.75674e-82	IMCGPPIG_01181	flagellin	3.99251	1.1214e-21
EIELFIGP_02563	hypothetical protein	4.56183	NA	GPNADHDJ_03633	NUDIX domain-containing protein	4.14316	1.24116e-129	NIPOLPBK_03808	hypothetical protein (Smlt_3526, Putative outer membrane lipoprotein)	5.117	5.58105e-223	FLFIOBJN_03654	alcohol dehydrogenase AdhP	5.73131	2.17611e-50	AEPCKKLL_03090	hypothetical protein	4.79546	9.70064e-141	PLCFDHLH_00182	PTS fructose transporter subunit IIA	3.69804	7.10199e-98	IMCGPPIG_03697	hypothetical protein	3.95635	2.61801e-21
EIELFIGP_02830	tRNA-Tyr	4.55103	5.6856e-29	GPNADHDJ_01327	flagellin	4.1404	2.72616e-122	NIPOLPBK_01535	hemin uptake protein HemP	5.06263	7.48377e-37	FLFIOBJN_03212	hypothetical protein	5.62898	6.63368e-21	AEPCKKLL_01026	glycine zipper 2TM domain-containing protein	4.76681	1.97334e-193	PLCFDHLH_03346	bacterioferritin	3.64588	7.42921e-97	IMCGPPIG_01191	flagellar hook protein FlgE	3.95342	9.44238e-38
EIELFIGP_01440	hypothetical protein (ybed family protein)	4.54716	1.77072e-86	GPNADHDJ_03864	alpha/beta hydrolase	4.07615	3.36274e-69	NIPOLPBK_02466	50S ribosomal protein L34	5.05149	2.8605e-88	FLFIOBJN_03591	coproporphyrinogen III oxidase	5.62319	1.19731e-38	AEPCKKLL_03112	hypothetical protein	4.74498	0.00035671	PLCFDHLH_00710	hypothetical protein	3.61613	2.75104e-78	IMCGPPIG_01108	peptidase	3.92986	4.84603e-10
EIELFIGP_00290	TonB-dependent receptor	4.50255	2.26791e-20	GPNADHDJ_01809	hypothetical protein	4.05744	6.6948e-08	NIPOLPBK_00035	bacterioferritin	5.02128	2.41371e-128	FLFIOBJN_01651	TonB-dependent hemoglobin/transferrin/lactoferrin family receptor	5.58805	1.62312e-51	AEPCKKLL_02339	YggS family pyridoxal phosphate-dependent enzyme	4.69473	2.88143e-97	PLCFDHLH_01756	homoserine O-acetyltransferase	3.56441	4.56661e-50	IMCGPPIG_03499	Elastase inhibitor AFLEI flags: Precursor	3.92449	4.74556e-29
EIELFIGP_02736	glycine cleavage system regulatory protein	4.44714	1.11397e-110	GPNADHDJ_01817	hypothetical protein	4.01768	1.52792e-12	NIPOLPBK_03076	hypothetical protein	4.93726	1.90576e-27	FLFIOBJN_01996	pilus assembly protein	5.55257	4.41835e-06	AEPCKKLL_00495	SCPU domain-containing protein	4.65313	1.67731e-08	PLCFDHLH_01541	hypothetical protein	3.55016	4.71102e-54	IMCGPPIG_02479	copper chaperone	3.8944	1.98006e-30
EIELFIGP_01597	hemin transporter	4.42904	1.44971e-19	GPNADHDJ_02068	BON domain-containing protein	4.00155	6.62401e-06	NIPOLPBK_01972	DNA-binding transcriptional regulator Fis	4.93643	1.75613e-127	FLFIOBJN_00991	cytochrome bd oxidase subunit I	5.50793	7.35251e-32	AEPCKKLL_03536	homoserine O-acetyltransferase	4.6423	3.99664e-46	PLCFDHLH_02649	hypothetical protein	3.54453	1.014e-42	IMCGPPIG_01182	flagellin	3.89122	1.57307e-20
EIELFIGP_01982	YncE family protein- regulators , dna binding	4.35488	6.54788e-16	GPNADHDJ_03694	ribonuclease	3.99225	4.68909e-84	NIPOLPBK_04206	tRNA-Leu	4.92208	2.40985e-32	FLFIOBJN_03496	hypothetical protein	5.50321	NA	AEPCKKLL_02794	30S ribosomal protein S4	4.56332	1.9953e-152	PLCFDHLH_00300	transcriptional regulator	3.53863	3.74121e-40	IMCGPPIG_01072	hypothetical protein	3.88306	3.33132e-55
EIELFIGP_01611	hypothetical protein	4.34736	4.43437e-24	GPNADHDJ_03135	hypothetical protein	3.99024	9.72656e-123	NIPOLPBK_01457	hypothetical protein (RcnB family protein)	4.7843	1.41416e-70	FLFIOBJN_00989	cytochrome bd-I oxidase subunit CydX	5.44922	2.11493e-28	AEPCKKLL_03853	flagellar hook protein FlgE	4.55138	1.21905e-162	PLCFDHLH_04025	energy transducer TonB	3.45726	4.38249e-77	IMCGPPIG_00912	isopenicillin N synthase family oxygenase	3.85187	7.01633e-85
EIELFIGP_02163	3-beta hydroxysteroid dehydrogenase ??	4.32233	5.3237e-05	GPNADHDJ_01244	ArsR family transcriptional regulator	3.96565	7.25783e-58	NIPOLPBK_03807	hypothetical protein	4.68049	4.30751e-47	FLFIOBJN_00840	hypothetical protein	5.36704	8.81759e-12	AEPCKKLL_01440	YncE family protein	4.51232	3.2e-12	PLCFDHLH_02706	hemin uptake protein HemP	3.45144	1.16385e-43	IMCGPPIG_01503	glycine zipper 2TM domain-containing protein	3.78343	1.9303e-43
EIELFIGP_02001	nitroreductase family protein	4.29785	8.4602e-33	GPNADHDJ_02306	TonB-dependent siderophore receptor	3.9548	1.2854e-35	NIPOLPBK_03525	NADH-quinone oxidoreductase subunit A	4.67678	3.10882e-66	FLFIOBJN_03490	hypothetical protein	5.35781	NA	AEPCKKLL_02991	glycine zipper 2TM domain-containing protein	4.46277	2.40704e-141	PLCFDHLH_03370	cytochrome b	3.43776	4.40066e-31	IMCGPPIG_01109	Flp family type IVb pilin	3.72174	9.78697e-09
EIELFIGP_01268	tRNA-Thr	4.27864	2.88089e-38	GPNADHDJ_00123	carbohydrate porin	3.93044	3.7953e-127	NIPOLPBK_00447	HslU--HslV peptidase proteolytic subunit	4.63148	7.81612e-60	FLFIOBJN_03487	hypothetical protein	5.33042	NA	AEPCKKLL_00817	ribosomal subunit interface protein	4.43214	6.71637e-289	PLCFDHLH_01107	ribonucleoside-diphosphate reductase	3.40228	1.78424e-97	IMCGPPIG_00289	thiol:disulfide interchange protein DsbA/DsbL	3.71307	2.25426e-42
EIELFIGP_02112	Flp family type IVb pilin	4.26853	2.31448e-17	GPNADHDJ_00125	1-phosphofructokinase	3.87099	5.00377e-113	NIPOLPBK_03780	putative protein YqiC	4.6218	7.47732e-68	FLFIOBJN_03549	hypothetical protein	5.2823	7.58119e-29	AEPCKKLL_02399	pilus assembly protein	4.41749	3.43755e-07	PLCFDHLH_00619	hypothetical protein	3.39218	1.98763e-81	IMCGPPIG_02245	bacterioferritin	3.6792	7.56004e-20
EIELFIGP_00305	hypothetical protein	4.22433	2.01152e-63	GPNADHDJ_02832	hypothetical protein	3.86852	3.98363e-70	NIPOLPBK_01407	glycine zipper 2TM domain-containing protein	4.58727	7.48838e-120	FLFIOBJN_02069	porin	5.26912	9.22315e-23	AEPCKKLL_02248	slipin family protein	4.40027	1.51248e-65	PLCFDHLH_01106	ribonucleotide-diphosphate reductase	3.36427	9.13189e-177	IMCGPPIG_01340	hypothetical protein	3.67522	1.89779e-16
EIELFIGP_01136	cspA (cold shock protein-Cheperones)	4.20553	2.54062e-46	GPNADHDJ_03400	hypothetical protein (Smlt2905; Peptidase inhibitor I78 family protein)	3.7676	1.4554e-137	NIPOLPBK_03619	glycine cleavage system regulatory protein	4.55739	2.56656e-149	FLFIOBJN_04390	YncE family protein	5.23547	1.29007e-105	AEPCKKLL_02001	hypothetical protein	4.38385	1.94527e-43	PLCFDHLH_02778	30S ribosomal protein S4	3.36253	1.98064e-68	IMCGPPIG_01190	flagellar basal body rod protein FlgF	3.64805	3.43844e-34
EIELFIGP_02000	polyisoprenoid-binding protein (membrane bound electron transport)	4.19719	2.22513e-58	GPNADHDJ_02822	hypothetical protein	3.74402	1.22959e-38	NIPOLPBK_00012	DoxX family protein	4.50357	1.79622e-06	FLFIOBJN_02659	TetR/AcrR family transcriptional regulator	5.23503	5.35371e-79	AEPCKKLL_00488	asparagine synthase B	4.37127	1.09517e-06	PLCFDHLH_02410	universal stress protein	3.35016	2.08665e-76	IMCGPPIG_03312	hypothetical protein	3.62272	2.19271e-25
EIELFIGP_02448	zinc-finger domain-containing protein	4.19718	1.14417e-57	GPNADHDJ_04250	sulfite reductase flavoprotein subunit alpha	3.72192	6.51351e-62	NIPOLPBK_03131	hypothetical protein	4.47241	1.61342e-77	FLFIOBJN_00273	TonB-dependent siderophore receptor	5.19247	3.09862e-76	AEPCKKLL_02249	tRNA-Thr	4.35717	1.82681e-72	PLCFDHLH_01390	FMN reductase	3.34914	2.89942e-34	IMCGPPIG_00705	ribonucleoside-diphosphate reductase subunit alpha	3.57345	1.62386e-34
EIELFIGP_00830	hypothetical protein	4.12558	2.68484e-52	GPNADHDJ_01468	energy transducer TonB	3.67787	5.7489e-70	NIPOLPBK_04263	hypothetical protein	4.41366	2.18256e-34	FLFIOBJN_03493	replication protein	5.09286	NA	AEPCKKLL_01206	hydrolase	4.15631	6.34148e-36	PLCFDHLH_01105	flavodoxin	3.34538	4.247e-124	IMCGPPIG_00452	hypothetical protein	3.55171	1.14184e-52
EIELFIGP_02111	peptidase	4.09648	2.31181e-17	GPNADHDJ_02469	multidrug transporter subunit MdtJ	3.64794	4.98558e-34	NIPOLPBK_04099	hypothetical protein	4.4109	6.12439e-58	FLFIOBJN_00839	FMN reductase	5.07481	1.23263e-10	AEPCKKLL_00633	hypothetical protein	4.14471	1.83872e-47	PLCFDHLH_04524	peroxiredoxin	3.33719	1.30077e-145	IMCGPPIG_02341	HslU--HslV peptidase proteolytic subunit	3.53959	4.05551e-16
EIELFIGP_02795	hypothetical protein	4.02256	1.34437e-11	GPNADHDJ_04013	TetR/AcrR family transcriptional regulator	3.64715	2.40102e-95	NIPOLPBK_00863	acetyltransferase	4.39747	1.20174e-85	FLFIOBJN_00534	porin	5.02247	4.36943e-11	AEPCKKLL_01923	phosphate ABC transporter substrate-binding protein PstS	4.13448	1.05585e-43	PLCFDHLH_04233	betaine-aldehyde dehydrogenase	3.33352	4.74237e-166	IMCGPPIG_01803	30S ribosomal protein S9	3.53258	3.54581e-17
EIELFIGP_00450	hypothetical protein	4.01517	2.43891e-56	GPNADHDJ_04259	peroxiredoxin	3.61855	5.27107e-134	NIPOLPBK_03030	preprotein translocase subunit YajC	4.37973	6.22496e-137	FLFIOBJN_01294	alpha/beta hydrolase	5.02161	7.53716e-115	AEPCKKLL_03503	peroxiredoxin	4.12721	3.56704e-160	PLCFDHLH_00855	isopenicillin N synthase family oxyge	3.30258	3.99955e-85	IMCGPPIG_03473	OmpW family protein	3.49691	1.96646e-07
EIELFIGP_00196	tRNA-Leu	3.99624	2.39345e-23	GPNADHDJ_03575	hypothetical protein	3.60649	1.38625e-69	NIPOLPBK_01290	DNA-binding transcriptional regulator	4.34726	3.70903e-29	FLFIOBJN_02036	L-lactate permease	4.98856	4.65364e-13	AEPCKKLL_03110	cytochrome c biogenesis protein DipZ	4.11877	0.000289383	PLCFDHLH_03227	tRNA-Leu	3.26783	1.33581e-12	IMCGPPIG_03670	biotin synthase	3.44561	2.15412e-08
EIELFIGP_03223	PTS fructose transporter subunit IIA	3.99146	1.02925e-50	GPNADHDJ_03721	hypothetical protein	3.59675	9.86698e-71	NIPOLPBK_03482	TonB-dependent receptor	4.32093	1.50598e-56	FLFIOBJN_01652	hemin transporter	4.98169	5.19098e-31	AEPCKKLL_03585	glycine cleavage system regulatory protein	4.06696	2.53582e-99	PLCFDHLH_01540	classical arabinogalactan protein 4	3.26591	4.85986e-52	IMCGPPIG_00833	cytochrome c	3.44073	8.18814e-40
EIELFIGP_04488	NADH-quinone oxidoreductase subunit A	3.985	1.33413e-16	GPNADHDJ_04052	tRNA-Gln	3.58919	7.08948e-10	NIPOLPBK_04012	TonB-dependent siderophore receptor	4.30435	5.97687e-26	FLFIOBJN_01295	acyl-CoA dehydrogenase	4.98163	1.34028e-118	AEPCKKLL_03549	alpha/beta hydrolase	4.05496	2.44374e-137	PLCFDHLH_01389	hypothetical protein	3.26352	1.07661e-47	IMCGPPIG_03876	energy transducer TonB	3.38415	1.98855e-11
EIELFIGP_03914	DNA-binding transcriptional regulator Fis	3.97607	3.78173e-57	GPNADHDJ_03373	zinc-finger domain-containing protein	3.58849	1.0292e-78	NIPOLPBK_03371	hypothetical protein	4.29426	2.36547e-37	FLFIOBJN_04013	flagellar hook protein FlgE	4.96317	6.67722e-57	AEPCKKLL_00695	TonB-dependent siderophore receptor	3.9948	3.31156e-13	PLCFDHLH_03765	TonB-dependent receptor	3.25413	2.16517e-72	IMCGPPIG_01561	ArsR family transcriptional regulator	3.38322	9.42643e-08
EIELFIGP_01266	RtcB family protein (RNA ligase)	3.96663	1.76784e-38	GPNADHDJ_00782	hemin transporter	3.57833	2.72183e-37	NIPOLPBK_01008	ribosome assembly RNA-binding protein YhbY	4.29346	2.11018e-89	FLFIOBJN_01653	hypothetical protein	4.90068	1.42892e-37	AEPCKKLL_00194	hypothetical protein	3.95547	2.59638e-22	PLCFDHLH_01126	peptidase	3.22153	3.5696e-24	IMCGPPIG_01742	putative protein YqiC	3.36231	1.97561e-19
EIELFIGP_00194	tRNA-Leu	3.94904	2.77677e-20	GPNADHDJ_03351	hypothetical protein	3.57521	4.50554e-37	NIPOLPBK_00227	hypothetical protein	4.24248	1.82575e-59	FLFIOBJN_01083	GTPase	4.89612	9.312e-08	AEPCKKLL_03377	hypothetical protein	3.95173	1.73233e-32	PLCFDHLH_02920	DNA-binding transcriptional regulator	3.20673	9.57112e-35	IMCGPPIG_01999	50S ribosomal protein L19	3.31372	1.43876e-26
EIELFIGP_02308	hypothetical protein	3.94858	1.45223e-29	GPNADHDJ_04044	acetyl-CoA C-acyltransferase	3.56572	1.45513e-184	NIPOLPBK_01212	transcriptional regulator	4.21625	1.39805e-100	FLFIOBJN_04014	flagellar basal body rod protein FlgF	4.87335	7.02993e-55	AEPCKKLL_03904	hypothetical protein	3.90877	1.28532e-37	PLCFDHLH_04267	cytochrome c	3.20037	3.47169e-48	IMCGPPIG_02422	universal stress protein	3.30937	1.14183e-12
EIELFIGP_02194	hypothetical protein	3.92724	4.47424e-17	GPNADHDJ_00380	RtcB family protein	3.55414	1.12958e-69	NIPOLPBK_02108	Bacteria_small_SRP	4.20633	1.04201e-28	FLFIOBJN_03371	2,3-dihydro-2,3-dihydroxybenzoate dehydrogenase	4.86928	8.0185e-25	AEPCKKLL_03827	hypothetical protein	3.89467	6.35299e-52	PLCFDHLH_03284	methyltransferase domain-containing p	3.19231	9.44024e-129	IMCGPPIG_03066	tRNA-Leu	3.29529	0.00168372
EIELFIGP_00195	tRNA-Leu	3.92232	6.17719e-20	GPNADHDJ_03834	MerC domain-containing protein	3.5518	1.05442e-43	NIPOLPBK_03723	30S ribosomal protein S4	4.17311	1.14778e-38	FLFIOBJN_01458	classical arabinogalactan protein 4	4.82918	2.9558e-36	AEPCKKLL_00329	ferric-rhodotorulic acid/ferric-coprogen receptor FhuE	3.8625	1.48496e-32	PLCFDHLH_01431	hypothetical protein	3.18618	0.00136307	IMCGPPIG_00102	DNA-binding protein	3.29129	1.091e-51
EIELFIGP_04685	alpha/beta hydrolase	3.91372	8.43808e-50	GPNADHDJ_01372	YncE family protein	3.54355	1.24906e-26	NIPOLPBK_00276	hypothetical protein	4.11039	4.76664e-06	FLFIOBJN_04369	RNA polymerase sigma-54 factor	4.81725	8.00562e-33	AEPCKKLL_01328	hypothetical protein	3.81408	2.54526e-34	PLCFDHLH_00709	TonB-dependent receptor	3.17202	3.22286e-81	IMCGPPIG_02595	OsmC family peroxiredoxin	3.28058	4.06931e-14
EIELFIGP_00199	tRNA-Leu	3.9056	7.99979e-21	GPNADHDJ_02472	TonB-dependent siderophore receptor	3.54314	1.88674e-38	NIPOLPBK_00668	Ax21 family protein	4.10183	2.90031e-83	FLFIOBJN_04207	hypothetical protein	4.81087	0.00138154	AEPCKKLL_04032	DNA recombination/repair protein RecA	3.80687	3.14985e-205	PLCFDHLH_01361	glycerol-3-phosphate dehydrogenase su	3.14118	3.1521e-09	IMCGPPIG_02214	homoserine O-acetyltransferase	3.25271	6.42196e-09
EIELFIGP_03955	sigma-70 family RNA polymerase sigma factor	3.90467	3.06608e-24	GPNADHDJ_00091	hypothetical protein	3.50628	8.84349e-36	NIPOLPBK_02219	PTS fructose transporter subunit IIA	4.09975	2.17332e-111	FLFIOBJN_01506	hypothetical protein	4.80611	1.28774e-58	AEPCKKLL_00753	TonB-dependent receptor	3.80652	2.2814e-73	PLCFDHLH_01618	ArsR family transcriptional regulator	3.1399	7.94248e-09	IMCGPPIG_03009	glutathione peroxidase	3.22983	7.6145e-47
EIELFIGP_00792	hypothetical protein	3.90112	3.2061e-32	GPNADHDJ_01074	TetR family transcriptional regulator	3.49004	2.96377e-98	NIPOLPBK_03367	YncE family protein	4.07271	6.8686e-18	FLFIOBJN_01563	fimbrial biogenesis outer membrane usher protein	4.80056	2.34956e-10	AEPCKKLL_01205	hydrolase	3.77259	1.18039e-31	PLCFDHLH_04215	hypothetical protein	3.12707	3.36581e-05	IMCGPPIG_02367	hypothetical protein	3.2194	1.0932e-41
EIELFIGP_01598	hypothetical protein	3.89409	4.50024e-18	GPNADHDJ_02656	hypothetical protein	3.48504	6.66296e-44	NIPOLPBK_02713	ArsR family transcriptional regulator	4.04644	3.75429e-41	FLFIOBJN_03431	L2 family class A beta-lactamase	4.79196	2.12315e-37	AEPCKKLL_03854	flagellar basal body rod protein FlgF	3.76549	2.67174e-67	PLCFDHLH_01682	hypothetical protein	3.08904	3.56485e-18	IMCGPPIG_04540	hypothetical protein	3.19164	1.44024e-11
EIELFIGP_03564	hypothetical protein	3.86331	1.22934e-70	GPNADHDJ_02968	hypothetical protein	3.48013	8.52506e-114	NIPOLPBK_03410	hypothetical protein	4.02482	4.11303e-57	FLFIOBJN_03621	energy transducer TonB	4.75068	3.1287e-45	AEPCKKLL_00462	TIGR02449 family protein	3.76504	5.55997e-29	PLCFDHLH_00295	OmpW family protein	3.07407	1.1057e-58	IMCGPPIG_00595	TonB-dependent receptor	3.19089	9.1115e-22
EIELFIGP_03988	RNA polymerase sigma factor	3.832	1.90449e-22	GPNADHDJ_01188	hypothetical protein	3.47647	6.07652e-69	NIPOLPBK_02369	hypothetical protein (Smlt_0615; Uncharacterized conserved protein YdcH, DUF465 family)	3.97984	2.59172e-37	FLFIOBJN_04431	flagellin	4.73882	5.13584e-68	AEPCKKLL_00552	MerC domain-containing protein	3.73205	4.30331e-25	PLCFDHLH_02703	hypothetical protein	3.07239	1.09752e-67	IMCGPPIG_01128	ribonucleotide-diphosphate reductase subunit beta	3.18303	1.53504e-42
EIELFIGP_02128	RNA polymerase sigma factor FecI	3.82299	1.62569e-36	GPNADHDJ_02302	lysine transporter LysE	3.45567	5.07048e-11	NIPOLPBK_02058	ribonucleoside-diphosphate reductase subunit alpha	3.97133	7.62447e-37	FLFIOBJN_03916	TonB-dependent siderophore receptor	4.73706	2.24853e-64	AEPCKKLL_03462	hypothetical protein	3.7179	5.78165e-49	PLCFDHLH_03553	hypothetical protein	3.06452	3.6221e-63	IMCGPPIG_01154	flagellar biosynthesis protein FlhF	3.17445	1.29398e-11
EIELFIGP_02710	ATP phosphoribosyltransferase	3.81809	1.03077e-19	GPNADHDJ_00730	PTS fructose transporter subunit IIA	3.45233	4.80792e-131	NIPOLPBK_02534	zinc-finger domain-containing protein	3.92623	5.1716e-114	FLFIOBJN_00268	lysine transporter LysE	4.73422	1.36006e-18	AEPCKKLL_00597	glycine zipper 2TM domain-containing protein	3.71413	2.0392e-63	PLCFDHLH_03387	hypothetical protein	3.03442	2.74237e-77	IMCGPPIG_01562	glyoxalase/bleomycin resistance/dioxygenase family protein	3.16416	2.98913e-15
EIELFIGP_00393	lysine transporter LysE	3.81252	6.52072e-07	GPNADHDJ_03606	malate synthase A	3.45	NA	NIPOLPBK_03485	RidA family protein	3.91825	7.54271e-32	FLFIOBJN_03550	hypothetical protein	4.73123	5.73744e-89	AEPCKKLL_00208	TonB-dependent receptor	3.70927	6.81366e-11	PLCFDHLH_03656	hypothetical protein	3.03051	3.07878e-25	IMCGPPIG_03313	classical arabinogalactan protein 4	3.15627	1.11023e-23
EIELFIGP_02822	tRNA-Gln	3.78329	2.86213e-20	GPNADHDJ_02544	SCPU domain-containing protein	3.40386	4.86462e-32	NIPOLPBK_02170	hypothetical protein	3.9035	1.77495e-33	FLFIOBJN_03395	ribonucleotide-diphosphate reductase subunit beta	4.6739	4.91287e-35	AEPCKKLL_00724	hypothetical protein	3.6954	1.70524e-94	PLCFDHLH_00885	hypothetical protein	3.02926	1.62947e-17	IMCGPPIG_03376	hypothetical protein	3.14763	2.95348e-14
EIELFIGP_02741	tRNA-Glu	3.7631	8.43808e-50	GPNADHDJ_03133	HNH endonuclease	3.40361	1.69126e-128	NIPOLPBK_00140	hypothetical protein	3.89292	4.44636e-43	FLFIOBJN_03374	2,3-dihydro-2,3-dihydroxybenzoate synthetase	4.66384	1.00586e-28	AEPCKKLL_02995	hypothetical protein	3.69157	3.29157e-28	PLCFDHLH_01360	glycerol-3-phosphate dehydrogenase su	3.00101	3.72992e-10	IMCGPPIG_03429	methylthioribulose 1-phosphate dehydratase	3.11485	2.04572e-37
EIELFIGP_04200	hypothetical protein	3.75708	1.48828e-25	GPNADHDJ_02588	TonB-dependent receptor	3.39665	3.93432e-135	NIPOLPBK_03933	homoserine O-acetyltransferase	3.87199	1.31956e-17	FLFIOBJN_03735	chemotaxis protein CheW	4.61442	6.2529e-50	AEPCKKLL_02509	GntR family transcriptional regulator	3.66953	1.58107e-46	PLCFDHLH_03027	ArsR family transcriptional regulator	2.97312	2.35286e-32	IMCGPPIG_00378	inorganic diphosphatase	3.06252	3.87813e-37
EIELFIGP_00895	carbohydrate porin	3.7427	6.77724e-91	GPNADHDJ_02617	TonB-dependent receptor	3.38955	2.09047e-133	NIPOLPBK_01654	hypothetical protein	3.83227	3.38444e-38	FLFIOBJN_03179	MFS transporter	4.60498	4.441e-16	AEPCKKLL_03165	pilin	3.60801	2.28639e-129	PLCFDHLH_01125	Flp family type IVb pilin	2.97229	5.36023e-29	IMCGPPIG_03980	glycine zipper 2TM domain-containing protein	3.05144	3.59321e-11
EIELFIGP_02110	pilus assembly protein	3.69348	4.19207e-16	GPNADHDJ_03540	50S ribosomal protein L34	3.35868	5.06125e-39	NIPOLPBK_00738	slipin family protein	3.77023	6.91169e-50	FLFIOBJN_04363	flagellin	4.51455	3.24964e-44	AEPCKKLL_02484	rotamase	3.58738	5.33112e-149	PLCFDHLH_00904	TetR/AcrR family transcriptional regu	2.96297	4.15948e-64	IMCGPPIG_00763	addiction module antidote protein, HigA family	3.03164	4.10307e-41
EIELFIGP_01505	ferrous iron transporter B	3.69182	3.23898e-71	GPNADHDJ_01141	hypothetical protein	3.34442	3.11929e-40	NIPOLPBK_00358	hypothetical protein	3.7546	8.63302e-54	FLFIOBJN_01774	hypothetical protein	4.47443	4.30934e-69	AEPCKKLL_03999	hypothetical protein	3.57607	5.00552e-06	PLCFDHLH_01358	glycerol-3-phosphate dehydrogenase su	2.95897	2.42196e-11	IMCGPPIG_01107	pilus assembly protein	3.00221	4.48004e-06
EIELFIGP_00162	hypothetical protein	3.68428	2.09958e-36	GPNADHDJ_02060	hypothetical protein (ybed family protein)	3.34196	2.44343e-62	NIPOLPBK_00474	hypothetical protein	3.74763	2.06938e-36	FLFIOBJN_03372	enterobactin synthase subunit F	4.45567	6.19881e-35	AEPCKKLL_01213	hypothetical protein	3.53329	1.93592e-23	PLCFDHLH_01113	multidrug transporter subunit MdtJ	2.94254	2.73757e-33	IMCGPPIG_03430	acireductone dioxygenase	2.99983	1.52329e-18
EIELFIGP_04152	tRNA-Ser	3.68193	2.90595e-21	GPNADHDJ_00574	tRNA-Ser	3.2882	1.23453e-08	NIPOLPBK_01470	6,7-dimethyl-8-ribityllumazine synthase	3.73329	2.83506e-37	FLFIOBJN_03495	hypothetical protein	4.43189	NA	AEPCKKLL_02485	NarK/NasA family nitrate transporter	3.52567	3.05986e-124	PLCFDHLH_03579	HslU--HslV peptidase proteolytic subu	2.93175	2.60171e-97	IMCGPPIG_03297	3-beta hydroxysteroid dehydrogenase	2.99671	8.55859e-09
EIELFIGP_00641	homoserine O-acetyltransferase (methione biosynthesis)	3.66561	1.30659e-20	GPNADHDJ_02962	peptide-methionine (R)-S-oxide reductase	3.28111	1.03231e-63	NIPOLPBK_02887	YncE family protein	3.70498	3.69632e-21	FLFIOBJN_00668	hypothetical protein	4.4092	NA	AEPCKKLL_01813	SIMPL domain-containing protein	3.51671	4.3392e-55	PLCFDHLH_01619	glyoxalase/bleomycin resistance/dioxy	2.92409	6.57598e-20	IMCGPPIG_02767	peptidylprolyl isomerase	2.97845	1.7487e-21
EIELFIGP_02709	DNA-binding transcriptional regulator	3.66191	3.41065e-06	GPNADHDJ_04290	sX15	3.27611	8.80373e-10	NIPOLPBK_01253	hypothetical protein	3.67712	9.00163e-63	FLFIOBJN_03750	flagellar biosynthesis protein FlhF	4.39481	4.01888e-93	AEPCKKLL_03877	flagellar export protein FliJ	3.48789	1.90449e-35	PLCFDHLH_01783	copper chaperone	2.92407	1.16964e-45	IMCGPPIG_02012	glycine zipper 2TM domain-containing protein	2.97321	4.82186e-19
EIELFIGP_03582	MFS transporter	3.65799	5.87906e-42	GPNADHDJ_03227	hypothetical protein	3.27296	6.62983e-129	NIPOLPBK_00011	hypothetical protein	3.65316	2.84019e-05	FLFIOBJN_03373	phosphopantetheine-binding protein	4.35319	2.44932e-15	AEPCKKLL_02423	ribonucleotide-diphosphate reductase subunit beta	3.44516	6.20599e-66	PLCFDHLH_00809	TonB-dependent receptor	2.91299	1.11131e-54	IMCGPPIG_02563	ArsR family transcriptional regulator	2.97249	1.16482e-20
EIELFIGP_01138	glycine zipper 2TM domain-containing protein	3.65659	6.56836e-51	GPNADHDJ_01335	flagellar hook protein FlgE	3.26843	2.9277e-46	NIPOLPBK_02060	flavodoxin	3.64977	1.0434e-33	FLFIOBJN_02254	oxygen-independent coproporphyrinogen III oxidase	4.34121	1.16833e-21	AEPCKKLL_01552	LysR family transcriptional regulator	3.43871	1.77912e-26	PLCFDHLH_03012	glycine zipper 2TM domain-containing	2.90145	9.11563e-39	IMCGPPIG_01192	flagellar basal body rod modification protein FlgD	2.95672	2.01954e-13
EIELFIGP_03524	nucleoside-diphosphate kinase	3.65259	1.47934e-31	GPNADHDJ_03793	cytochrome c	3.2573	1.56814e-80	NIPOLPBK_02881	elongation factor G	3.6473	2.84402e-24	FLFIOBJN_00663	recombination-associated protein RdgC	4.29204	0.000764946	AEPCKKLL_01673	transcriptional regulator	3.43225	3.08489e-82	PLCFDHLH_00956	hypothetical protein	2.90093	1.94206e-78	IMCGPPIG_01536	betaine-aldehyde dehydrogenase	2.95648	2.31402e-26
EIELFIGP_00555	homoserine O-acetyltransferase	3.63154	2.43294e-20	GPNADHDJ_01921	hypothetical protein	3.23465	6.01902e-18	NIPOLPBK_00626	hypothetical protein	3.6202	2.45668e-33	FLFIOBJN_04230	PTS fructose transporter subunit IIA	4.24053	3.73274e-111	AEPCKKLL_03940	putative protein YqiC	3.42852	6.79163e-70	PLCFDHLH_02862	tRNA threonylcarbamoyladenosine biosy	2.89334	1.16892e-72	IMCGPPIG_01753	hypothetical protein	2.9553	1.42345e-23
EIELFIGP_04222	TonB-dependent siderophore receptor	3.62813	2.19969e-13	GPNADHDJ_00899	TonB-dependent receptor	3.21321	7.70722e-32	NIPOLPBK_02220	ribosomal subunit interface protein	3.61894	1.28989e-40	FLFIOBJN_00841	methionine synthase	4.23811	9.87839e-09	AEPCKKLL_02334	hypothetical protein	3.4273	5.84696e-12	PLCFDHLH_01866	ArsR family transcriptional regulator	2.89176	1.05389e-26	IMCGPPIG_02843	DNA-binding transcriptional regulator Fis	2.95125	2.99336e-25
EIELFIGP_01781	hypothetical protein	3.62039	1.7703e-17	GPNADHDJ_02402	cytochrome b	3.21041	3.25578e-52	NIPOLPBK_03396	membrane protein	3.61744	5.07859e-49	FLFIOBJN_02542	chemotaxis protein CheR	4.22888	6.36704e-29	AEPCKKLL_01154	hypothetical protein	3.42329	6.27554e-88	PLCFDHLH_01041	glycine zipper 2TM domain-containing	2.87504	9.06623e-91	IMCGPPIG_02966	hypothetical protein	2.95095	6.4606e-32
EIELFIGP_04692	hypothetical protein	3.61448	2.24268e-19	GPNADHDJ_03457	hypothetical protein	3.196	3.48729e-36	NIPOLPBK_02382	hypothetical protein	3.61727	3.45646e-65	FLFIOBJN_01487	peptide-methionine (R)-S-oxide reductase	4.223	4.40725e-06	AEPCKKLL_03529	cytochrome b	3.41711	1.04378e-24	PLCFDHLH_02290	50S ribosomal protein L19	2.85224	1.4097e-91	IMCGPPIG_03875	SIMPL domain-containing protein	2.94884	1.81913e-31
EIELFIGP_03224	ribosomal subunit interface protein	3.61069	1.07664e-24	GPNADHDJ_03863	acyl-CoA dehydrogenase	3.17698	8.9013e-37	NIPOLPBK_01404	hypothetical protein	3.61248	6.96253e-50	FLFIOBJN_03605	cyclic pyranopterin monophosphate synthase	4.18363	1.81646e-40	AEPCKKLL_02395	CpaF family protein	3.39784	1.4974e-06	PLCFDHLH_00090	hypothetical protein	2.84356	8.07141e-76	IMCGPPIG_02508	YeeE/YedE family protein	2.94559	1.02943e-25
EIELFIGP_03680	tRNA-Asn	3.60933	1.75607e-18	GPNADHDJ_00106	fasciclin	3.14045	3.06138e-05	NIPOLPBK_04213	kinase	3.61202	6.82739e-31	FLFIOBJN_04021	hypothetical protein	4.1762	4.09067e-53	AEPCKKLL_00565	N-acetyltransferase	3.38391	6.09127e-139	PLCFDHLH_00586	addiction module antidote protein, Hi	2.83351	5.82454e-95	IMCGPPIG_02686	hemin uptake protein HemP	2.94214	3.39546e-06
EIELFIGP_03299	flagellar hook protein FlgE	3.60278	8.78184e-17	GPNADHDJ_04097	copper chaperone	3.13772	1.50038e-70	NIPOLPBK_03476	YggS family pyridoxal phosphate-dependent enzyme	3.60404	1.9936e-59	FLFIOBJN_03376	isochorismate synthase	4.16869	3.85163e-25	AEPCKKLL_01529	SRPBCC domain-containing protein	3.36825	3.48309e-42	PLCFDHLH_00439	porin	2.82526	7.15988e-105	IMCGPPIG_03054	bacterioferritin	2.94168	6.81065e-08
EIELFIGP_04687	hemin ABC transporter substrate-binding protein	3.59717	5.57695e-06	GPNADHDJ_04270	isopenicillin N synthase family oxygenase	3.13209	1.34344e-162	NIPOLPBK_03597	NarK family nitrate/nitrite MFS transporter	3.58766	2.99698e-54	FLFIOBJN_03734	hypothetical protein	4.16463	2.9535e-45	AEPCKKLL_00387	C4-dicarboxylate transporter	3.36596	1.66477e-51	PLCFDHLH_01984	30S ribosomal protein S9	2.82076	2.96214e-62	IMCGPPIG_03451	hypothetical protein	2.91934	1.2821e-09
EIELFIGP_03828	hypothetical protein	3.59398	3.3243e-32	GPNADHDJ_01182	hypothetical protein	3.11184	6.36646e-21	NIPOLPBK_01198	hypothetical protein	3.54725	7.39175e-18	FLFIOBJN_01200	hypothetical protein	4.14921	3.35214e-40	AEPCKKLL_01091	NUDIX domain-containing protein	3.36324	2.22592e-92	PLCFDHLH_01277	hemin ABC transporter substrate-bindi	2.79955	1.47587e-29	IMCGPPIG_03197	hypothetical protein	2.90115	2.82471e-12
EIELFIGP_00001	sX15 ??	3.58996	6.83279e-34	GPNADHDJ_03878	O-succinylhomoserine (thiol)-lyase	3.11099	NA	NIPOLPBK_03591	NarK/NasA family nitrate transporter	3.52382	1.11327e-12	FLFIOBJN_04012	flagellar basal body rod modification protein FlgD	4.12398	9.86062e-46	AEPCKKLL_04075	hypothetical protein	3.36282	5.89968e-81	PLCFDHLH_01772	methylthioribulose 1-phosphate dehydr	2.79901	4.97747e-50	IMCGPPIG_01835	PsiF repeat-containing protein	2.89921	4.5342e-17
EIELFIGP_03708	sulfite reductase flavoprotein subunit alpha	3.58912	2.23851e-26	GPNADHDJ_03578	tRNA-Ala	3.08082	6.30728e-34	NIPOLPBK_02785	nucleoside-diphosphate kinase	3.49419	2.70834e-39	FLFIOBJN_02065	RidA family protein	4.11135	8.93251e-12	AEPCKKLL_03852	flagellar basal body rod modification protein FlgD	3.3379	2.36922e-56	PLCFDHLH_01281	elongation factor G	2.79717	3.19279e-31	IMCGPPIG_01162	flagellar motor switch protein FliN	2.89603	4.39738e-07
EIELFIGP_03894	acyl-CoA desaturase (fatty acid metabolism)	3.58704	7.15422e-52	GPNADHDJ_01309	flagellar hook-length control protein FliK	3.03614	2.48646e-34	NIPOLPBK_01261	methylthioribulose 1-phosphate dehydratase	3.48369	4.64246e-88	FLFIOBJN_04016	flagellar L-ring protein	4.09718	3.58222e-44	AEPCKKLL_04053	TonB-dependent siderophore receptor	3.3348	4.17045e-10	PLCFDHLH_02730	methylenetetrahydrofolate reductase [	2.78427	2.6118e-48	IMCGPPIG_02132	ribosome assembly RNA-binding protein YhbY	2.89565	4.66849e-25
EIELFIGP_03845	preprotein translocase subunit YajC	3.57377	1.00678e-25	GPNADHDJ_00771	N-acetyltransferase	3.03304	1.65391e-70	NIPOLPBK_02735	hypothetical protein	3.47366	2.00236e-53	FLFIOBJN_00302	hypothetical protein	4.08946	7.83679e-40	AEPCKKLL_00101	DNA-binding transcriptional regulator Fis	3.32868	9.18795e-38	PLCFDHLH_02423	RidA family protein	2.77494	5.92472e-19	IMCGPPIG_01341	FMN reductase	2.87807	1.3315e-11
EIELFIGP_00104	tRNA-Asn	3.57017	1.26297e-17	GPNADHDJ_03069	NADH-quinone oxidoreductase subunit A	3.02005	1.18779e-39	NIPOLPBK_03546	30S ribosomal protein S15	3.46103	1.74347e-42	FLFIOBJN_03761	flagellar basal body protein FliL	4.07786	3.80011e-33	AEPCKKLL_01078	ribonucleoside-diphosphate reductase subunit alpha	3.32767	5.20975e-133	PLCFDHLH_03204	ImmA/IrrE family metallo-endopeptidas	2.77265	7.25728e-89	IMCGPPIG_03995	ArsR family transcriptional regulator	2.87342	3.47627e-18
EIELFIGP_00005	ribosome assembly RNA-binding protein YhbY	3.52527	1.08314e-32	GPNADHDJ_01387	hypothetical protein	3.00183	4.41936e-12	NIPOLPBK_03390	nitroreductase family protein	3.4317	1.21709e-45	FLFIOBJN_00448	slipin family protein	4.05851	1.29294e-25	AEPCKKLL_02364	hypothetical protein	3.3202	4.19306e-92	PLCFDHLH_03205	hypothetical protein	2.77035	2.86451e-97	IMCGPPIG_03736	3-hydroxyacyl-CoA dehydrogenase	2.87158	2.53626e-09
EIELFIGP_02106	CpaF family protein (secreted protease- virulence factor)	3.52427	8.67988e-54	GPNADHDJ_02963	classical arabinogalactan protein 4	2.98385	1.57729e-92	NIPOLPBK_01446	ferrous iron transporter B	3.42286	1.81284e-11	FLFIOBJN_01870	TonB-dependent receptor	4.05346	5.68851e-11	AEPCKKLL_02483	respiratory nitrate reductase subunit gamma	3.31847	2.2037e-105	PLCFDHLH_03821	biotin synthase	2.7638	2.3989e-26	IMCGPPIG_02756	30S ribosomal protein S11	2.86978	3.49081e-10
EIELFIGP_03879	hypothetical protein	3.5058	5.09714e-12	GPNADHDJ_02888	transcriptional regulator	2.96964	1.8335e-57	NIPOLPBK_03733	peptidylprolyl isomerase	3.41151	9.00163e-63	FLFIOBJN_00669	helix-turn-helix domain-containing protein	4.03342	NA	AEPCKKLL_00267	HslU--HslV peptidase proteolytic subunit	3.31566	4.7805e-51	PLCFDHLH_00528	ribonucleoside-diphosphate reductase	2.75952	1.36611e-111	IMCGPPIG_01232	elongation factor G	2.86971	5.75365e-37
EIELFIGP_03956	hypothetical protein	3.50369	1.33827e-21	GPNADHDJ_00432	RidA family protein	2.96871	7.30479e-15	NIPOLPBK_03593	respiratory nitrate reductase subunit gamma	3.40943	3.45999e-05	FLFIOBJN_03375	2,3-dihydroxybenzoate-AMP ligase	4.00523	1.29294e-25	AEPCKKLL_03378	hemin transporter	3.31497	3.56606e-07	PLCFDHLH_02154	preprotein translocase subunit TatC	2.75753	1.4202e-121	IMCGPPIG_00611	TonB-dependent receptor	2.86319	4.57926e-08
EIELFIGP_03581	isochorismate synthase (Vit. K biosynthesis in Ecoli)	3.49628	6.08787e-14	GPNADHDJ_03821	N-acetyltransferase	2.95038	2.52142e-162	NIPOLPBK_03451	hypothetical protein (Smlt2905; Peptidase inhibitor I78 family protein)	3.4019	2.35501e-43	FLFIOBJN_01060	hypothetical protein	3.99985	1.08072e-24	AEPCKKLL_01441	alpha/beta hydrolase	3.29135	9.14543e-17	PLCFDHLH_02348	hypothetical protein	2.74845	7.06473e-21	IMCGPPIG_01626	hypothetical protein	2.86157	2.32953e-15
EIELFIGP_01987	hypothetical protein	3.48766	9.58907e-28	GPNADHDJ_01336	flagellar basal body rod modification protein FlgD	2.92201	2.23045e-30	NIPOLPBK_00664	hypothetical protein (histone)	3.3758	7.09675e-33	FLFIOBJN_02064	energy transducer TonB	3.99694	1.14699e-22	AEPCKKLL_00301	BON domain-containing protein	3.223	7.46425e-21	PLCFDHLH_03856	TetR/AcrR family transcriptional regu	2.74564	7.79829e-31	IMCGPPIG_03725	hypothetical protein	2.8437	1.33058e-28
EIELFIGP_02135	flavodoxin	3.47769	1.11583e-28	GPNADHDJ_04275	tRNA-Leu	2.91473	6.2185e-07	NIPOLPBK_00399	membrane protein	3.37549	7.39585e-89	FLFIOBJN_03403	TonB-dependent receptor	3.98596	1.67962e-08	AEPCKKLL_02410	TonB-dependent siderophore receptor	3.22188	4.06287e-25	PLCFDHLH_00129	DNA-binding protein	2.74201	6.1477e-85	IMCGPPIG_04067	hypothetical protein	2.82012	1.79288e-26
EIELFIGP_00493	TonB-dependent siderophore receptor	3.46888	4.36747e-10	GPNADHDJ_02889	betaine-aldehyde dehydrogenase	2.90762	3.87431e-85	NIPOLPBK_01408	hypothetical protein	3.35951	7.16939e-37	FLFIOBJN_03739	response regulator	3.98406	1.94733e-40	AEPCKKLL_00220	membrane protein	3.21829	7.40618e-108	PLCFDHLH_01578	TonB-dependent receptor	2.73142	1.81299e-87	IMCGPPIG_00450	hypothetical protein	2.8163	4.69148e-18
EIELFIGP_04430	TIGR02449 family protein (small proteins, 73AA, function unknown)	3.45581	2.15321e-17	GPNADHDJ_01027	GTPase	2.90708	2.81317e-38	NIPOLPBK_00101	30S ribosomal protein THX	3.35738	1.55151e-40	FLFIOBJN_04015	flagellar basal-body rod protein FlgG	3.98261	7.03899e-32	AEPCKKLL_00425	RNA polymerase sigma factor	3.21429	2.36389e-11	PLCFDHLH_00400	inorganic diphosphatase	2.71493	1.45963e-61	IMCGPPIG_01858	protein deglycase HchA	2.81069	2.75075e-10
EIELFIGP_01883	TonB-dependent receptor	3.45149	5.77753e-13	GPNADHDJ_02971	hypothetical protein	2.90705	1.07857e-16	NIPOLPBK_02036	peptidase	3.35434	3.76645e-14	FLFIOBJN_01082	hypothetical protein	3.96553	1.29811e-12	AEPCKKLL_01242	MFS transporter	3.20967	2.69819e-24	PLCFDHLH_01769	alpha/beta hydrolase	2.71168	5.29205e-49	IMCGPPIG_02386	hypothetical protein	2.7978	2.05828e-39
EIELFIGP_02363	hypothetical protein	3.43652	5.63217e-43	GPNADHDJ_00032	hypothetical protein	2.90665	5.06008e-33	NIPOLPBK_03552	hypothetical protein	3.3537	1.80906e-43	FLFIOBJN_00447	tRNA-Thr	3.96268	1.13427e-15	AEPCKKLL_02479	NarK family nitrate/nitrite MFS transporter	3.20798	2.34508e-200	PLCFDHLH_02585	PsiF repeat-containing protein	2.70723	1.58793e-34	IMCGPPIG_00288	thiol:disulfide interchange protein DsbA/DsbL	2.78716	1.37093e-38
EIELFIGP_02147	classical arabinogalactan protein 4 (Proteoglycan)	3.42634	4.88826e-33	GPNADHDJ_01819	O-methyltransferase	2.90495	5.25163e-05	NIPOLPBK_02752	SRPBCC domain-containing protein	3.35113	7.70152e-49	FLFIOBJN_03760	flagellar motor switch protein FliM	3.96226	3.65686e-59	AEPCKKLL_03132	hypothetical protein	3.20069	3.05383e-23	PLCFDHLH_04195	MFS transporter	2.69944	3.50133e-46	IMCGPPIG_01563	arsenate reductase ArsC	2.78521	2.20569e-12
EIELFIGP_01432	BON domain-containing protein (regulatory protein ?)	3.42271	7.45359e-20	GPNADHDJ_02631	DNA-binding protein	2.89592	8.09586e-91	NIPOLPBK_03322	bacterioferritin	3.32963	3.53483e-19	FLFIOBJN_02414	hypothetical protein	3.92423	4.98994e-21	AEPCKKLL_02398	Flp pilus assembly protein CpaB	3.20012	1.09368e-05	PLCFDHLH_03658	Elastase inhibitor AFLEI flags: Precu	2.69592	7.5147e-31	IMCGPPIG_00610	hypothetical protein	2.78317	8.44428e-11
EIELFIGP_00098	hypothetical protein	3.38707	1.24241e-22	GPNADHDJ_02574	DNA-binding protein	2.89362	1.09637e-90	NIPOLPBK_03740	cell wall hydrolase	3.31746	4.53427e-26	FLFIOBJN_00813	phosphoenolpyruvate--protein phosphotransferase	3.90138	1.85166e-42	AEPCKKLL_00074	hypothetical protein	3.18092	2.91933e-45	PLCFDHLH_01837	hypothetical protein	2.68686	1.72971e-33	IMCGPPIG_01129	flavodoxin	2.77815	1.95166e-34
EIELFIGP_01779	Elastase inhibitor AFLEI flags: Precursor ??	3.38636	2.95255e-42	GPNADHDJ_00731	ribosomal subunit interface protein	2.88295	1.81049e-55	NIPOLPBK_03594	nitrate reductase molybdenum cofactor assembly chaperone	3.31561	0.000134145	FLFIOBJN_02543	chemotaxis protein	3.88083	2.68482e-41	AEPCKKLL_02460	hypothetical protein	3.18078	1.46992e-38	PLCFDHLH_01545	hypothetical protein	2.68263	9.21869e-44	IMCGPPIG_03601	TonB-dependent receptor	2.77526	5.01869e-07
EIELFIGP_04697	NAD-dependent succinate-semialdehyde dehydrogenase	3.38624	1.93217e-33	GPNADHDJ_01371	alpha/beta hydrolase	2.88192	4.42467e-27	NIPOLPBK_00115	N-acetyltransferase	3.31538	8.81376e-83	FLFIOBJN_02530	betaine-aldehyde dehydrogenase	3.87157	4.53e-26	AEPCKKLL_03550	acyl-CoA dehydrogenase	3.1724	1.18433e-142	PLCFDHLH_02327	TonB-dependent siderophore receptor	2.68261	5.32028e-42	IMCGPPIG_01227	YncE family protein	2.77378	2.16694e-06
EIELFIGP_00872	hypothetical protein	3.38399	5.27972e-30	GPNADHDJ_04182	acireductone dioxygenase	2.88121	9.10344e-75	NIPOLPBK_02051	TonB-dependent receptor	3.3115	2.4681e-37	FLFIOBJN_03742	ParA family protein	3.86114	4.43243e-24	AEPCKKLL_01295	hypothetical protein	3.16095	3.85894e-32	PLCFDHLH_03091	glutathione peroxidase	2.68135	1.73045e-67	IMCGPPIG_02044	N-acetyltransferase	2.75607	4.32175e-20
EIELFIGP_02176	peptide-methionine (R)-S-oxide reductase	3.38304	3.58173e-09	GPNADHDJ_01816	hypothetical protein	2.87886	7.73236e-12	NIPOLPBK_04222	hypothetical protein	3.30491	8.01866e-64	FLFIOBJN_04007	flagellar biosynthesis anti-sigma factor FlgM	3.8533	1.30089e-48	AEPCKKLL_02118	hypothetical protein	3.14806	6.11459e-155	PLCFDHLH_04285	transcriptional regulator	2.67695	2.99365e-47	IMCGPPIG_00634	DNA-binding response regulator	2.73121	1.11332e-41
EIELFIGP_01897	hypothetical protein	3.34005	3.77884e-21	GPNADHDJ_01681	hypothetical protein (NUDIX domain-containing protein)	2.86281	9.18177e-109	NIPOLPBK_00267	hypothetical protein	3.29117	1.16121e-57	FLFIOBJN_03175	propionate--CoA ligase	3.83597	3.21305e-09	AEPCKKLL_00863	glutathione peroxidase	3.14181	1.15688e-62	PLCFDHLH_01423	PTS fructose transporter subunit IIBC	2.67346	1.07323e-59	IMCGPPIG_03737	TetR/AcrR family transcriptional regulator	2.71924	7.78594e-07
EIELFIGP_02573	RNA polymerase sigma factor	3.33447	6.51166e-29	GPNADHDJ_00769	hypothetical protein	2.86276	3.28179e-21	NIPOLPBK_03652	hypothetical protein	3.27591	3.64503e-41	FLFIOBJN_04229	ribosomal subunit interface protein	3.82554	4.46787e-67	AEPCKKLL_00496	molecular chaperone	3.13987	2.99751e-05	PLCFDHLH_03994	TonB-dependent siderophore receptor	2.67048	2.12886e-33	IMCGPPIG_03390	N utilization substance protein B	2.70662	5.62437e-20
EIELFIGP_04325	MerC domain-containing protein (Mercury resistance)	3.32616	1.61436e-14	GPNADHDJ_02634	hypothetical protein	2.85532	2.4782e-126	NIPOLPBK_04029	glutathione peroxidase	3.23761	1.40783e-65	FLFIOBJN_03759	flagellar motor switch protein FliN	3.79906	1.68748e-24	AEPCKKLL_03134	hypothetical protein	3.13938	1.07541e-110	PLCFDHLH_00317	hypothetical protein	2.65687	2.09024e-45	IMCGPPIG_02095	preprotein translocase subunit TatC	2.70217	3.82768e-14
EIELFIGP_04358	ParA family protein (partitioning of replicated chromosomes)	3.32235	1.3009e-37	GPNADHDJ_02571	hypothetical protein	2.85522	3.71963e-126	NIPOLPBK_01197	chemotaxis protein CheW	3.20586	6.66e-30	FLFIOBJN_00563	glycine cleavage system regulatory protein	3.77512	2.39393e-74	AEPCKKLL_01750	isopenicillin N synthase family oxygenase	3.1369	1.43211e-132	PLCFDHLH_03423	lipoprotein	2.65308	1.59049e-28	IMCGPPIG_04325	polyisoprenoid-binding protein	2.69529	1.48056e-33
EIELFIGP_02121	TonB-dependent siderophore receptor	3.32223	7.5076e-16	GPNADHDJ_01310	flagellar export protein FliJ	2.83064	1.59174e-25	NIPOLPBK_03926	cytochrome b	3.2045	5.46684e-56	FLFIOBJN_02755	KR domain-containing protein	3.76437	0.000315732	AEPCKKLL_00293	hypothetical protein	3.13251	3.78927e-49	PLCFDHLH_04126	ferredoxin--NADP reductase	2.63711	2.96245e-78	IMCGPPIG_02385	YcgL domain-containing protein	2.69378	1.48227e-22
EIELFIGP_03829	type II toxin-antitoxin system RelE/ParE family toxin	3.31314	8.11774e-39	GPNADHDJ_02445	MFS transporter	2.82664	6.86745e-29	NIPOLPBK_00914	hypothetical protein	3.203	6.83198e-21	FLFIOBJN_01248	bacterioferritin	3.75369	2.0111e-24	AEPCKKLL_03793	hypothetical protein	3.13105	1.4866e-36	PLCFDHLH_01422	carbohydrate porin	2.63445	7.10627e-44	IMCGPPIG_02683	hypothetical protein	2.69323	9.47789e-10
EIELFIGP_03715	rotamase ( Peptidyl Prolyl cis–trans Isomerase- virulence factor in some bacteria)	3.30379	1.40481e-20	GPNADHDJ_00391	YcgL domain-containing protein	2.79254	4.25488e-47	NIPOLPBK_01807	Elastase inhibitor AFLEI flags: Precursor	3.15481	2.8661e-75	FLFIOBJN_03396	ribonucleoside-diphosphate reductase subunit alpha	3.75271	7.41794e-20	AEPCKKLL_01786	peptidase	3.12563	3.47341e-79	PLCFDHLH_01925	kinase	2.6312	2.84585e-84	IMCGPPIG_02594	hydrolase	2.69053	1.3645e-13
EIELFIGP_04670	cspA (cold shock protein-Cheperones)	3.29845	1.1852e-13	GPNADHDJ_01298	flagellar biosynthesis protein FlhF	2.78839	1.20526e-40	NIPOLPBK_03947	acyl-CoA dehydrogenase	3.14809	4.49225e-14	FLFIOBJN_03394	flavodoxin	3.74175	4.96441e-20	AEPCKKLL_01853	hypothetical protein	3.12451	8.53579e-08	PLCFDHLH_02303	glycine zipper 2TM domain-containing	2.61894	4.96293e-54	IMCGPPIG_03468	transcriptional regulator	2.69001	2.92648e-12
EIELFIGP_04099	tRNA-Ser	3.29144	1.4765e-21	GPNADHDJ_03624	acyl-CoA thioesterase	2.78382	4.37171e-42	NIPOLPBK_01887	hypothetical protein	3.145	1.53072e-14	FLFIOBJN_00653	hypothetical protein	3.72225	0.00318054	AEPCKKLL_02595	energy transducer TonB	3.11349	5.82425e-24	PLCFDHLH_01104	thioredoxin	2.60619	1.20262e-70	IMCGPPIG_00708	acyl-CoA thioesterase	2.6865	2.15373e-19
EIELFIGP_03880	hypothetical protein	3.29124	4.15782e-17	GPNADHDJ_03430	sigma-70 family RNA polymerase sigma factor	2.78029	1.75663e-19	NIPOLPBK_03592	rotamase	3.14369	4.94773e-05	FLFIOBJN_03488	hypothetical protein	3.72187	NA	AEPCKKLL_00690	lysine transporter LysE	3.10148	2.35837e-21	PLCFDHLH_01934	hypothetical protein	2.60407	6.97956e-64	IMCGPPIG_03067	molecular chaperone	2.67792	6.96303e-05
EIELFIGP_02109	Flp pilus assembly protein CpaB	3.27567	3.18558e-16	GPNADHDJ_03499	cytochrome c4	2.7714	1.15223e-70	NIPOLPBK_04237	GntR family transcriptional regulator	3.11953	1.31019e-54	FLFIOBJN_02063	iron regulated lipoprotein	3.71811	3.8826e-05	AEPCKKLL_02135	ribosome assembly RNA-binding protein YhbY	3.10046	3.96166e-51	PLCFDHLH_04098	peptidase S8	2.60141	2.33734e-22	IMCGPPIG_04509	Fe(2+)-trafficking protein	2.67425	6.53154e-29
EIELFIGP_03664	putative protein YqiC (YqiC- involved in the pathogenicity of Salmonella)	3.27299	2.41241e-42	GPNADHDJ_01989	hypothetical protein	2.76647	1.32948e-06	NIPOLPBK_03008	Rieske (2Fe-2S) protein	3.11473	6.58513e-58	FLFIOBJN_00533	MFS transporter	3.71004	1.1453e-07	AEPCKKLL_00573	TonB-dependent siderophore receptor	3.09312	2.24019e-08	PLCFDHLH_00725	TonB-dependent receptor	2.5995	8.15773e-77	IMCGPPIG_00154	ribosomal subunit interface protein	2.66898	6.90394e-14
EIELFIGP_03881	hypothetical protein	3.27229	4.48241e-38	GPNADHDJ_01625	tRNA-Arg	2.76177	2.71001e-06	NIPOLPBK_03199	tRNA-Tyr	3.11377	9.11246e-23	FLFIOBJN_03736	flagellar brake protein YcgR	3.70354	2.00515e-30	AEPCKKLL_03473	ferrous iron transporter B	3.0821	1.33043e-62	PLCFDHLH_01230	flagellin	2.59886	4.08827e-35	IMCGPPIG_00451	ImmA/IrrE family metallo-endopeptidase	2.66644	2.56273e-19
EIELFIGP_00177	phosphate ABC transporter, permease protein PstA	3.26862	4.87564e-09	GPNADHDJ_01812	hypothetical protein	2.76138	1.73201e-08	NIPOLPBK_02109	QacE family quaternary ammonium compound efflux SMR transporter	3.08911	2.49744e-22	FLFIOBJN_03905	hemerythrin	3.69347	1.43353e-17	AEPCKKLL_03138	hypothetical protein	3.07816	2.027e-43	PLCFDHLH_01112	QacE family quaternary ammonium compo	2.58259	4.6403e-28	IMCGPPIG_04355	hypothetical protein	2.65731	2.16847e-05
EIELFIGP_02912	hypothetical protein	3.2686	1.46156e-26	GPNADHDJ_01000	DNA-binding transcriptional regulator Fis	2.75917	7.82912e-58	NIPOLPBK_00296	TonB-dependent siderophore receptor	3.0773	9.31192e-14	FLFIOBJN_03743	flagellar motor protein MotD	3.69246	2.17764e-19	AEPCKKLL_01210	hypothetical protein	3.06914	3.47078e-07	PLCFDHLH_01923	putative protein YqiC	2.57976	2.14859e-40	IMCGPPIG_02590	hypothetical protein	2.64975	2.03676e-07
EIELFIGP_02127	hypothetical protein	3.26802	5.94691e-21	GPNADHDJ_00762	hypothetical protein	2.7542	5.90202e-24	NIPOLPBK_02118	membrane protein	3.07322	3.20939e-81	FLFIOBJN_02256	F420H(2):quinone oxidoreductase	3.68304	2.08188e-44	AEPCKKLL_01439	hemin ABC transporter substrate-binding protein	3.0624	7.82665e-09	PLCFDHLH_00531	acyl-CoA thioesterase	2.57733	9.23769e-26	IMCGPPIG_02200	acyl-CoA dehydrogenase	2.64772	6.43797e-09
EIELFIGP_03945	cyclase	3.23844	1.99849e-37	GPNADHDJ_02676	hypothetical protein	2.73583	8.12495e-23	NIPOLPBK_03988	hypothetical protein	3.07303	6.42628e-54	FLFIOBJN_01466	hypothetical protein	3.6668	2.20892e-19	AEPCKKLL_01013	ArsR family transcriptional regulator	3.05687	6.45217e-12	PLCFDHLH_02788	peptidylprolyl isomerase	2.56969	5.68626e-49	IMCGPPIG_00449	hypothetical protein	2.63185	1.84567e-15
EIELFIGP_03831	phage portal protein	3.20883	3.04878e-43	GPNADHDJ_04020	TonB-dependent siderophore receptor	2.7356	2.4128e-15	NIPOLPBK_01471	N utilization substance protein B	3.06959	3.13463e-71	FLFIOBJN_04364	flagellar hook protein FliD	3.66095	6.32767e-33	AEPCKKLL_04033	regulatory protein RecX	3.0562	4.54219e-83	PLCFDHLH_01045	hypothetical protein	2.55271	1.11308e-24	IMCGPPIG_00105	hypothetical protein	2.63169	1.02757e-27
EIELFIGP_03706	glycogen synthase GlgA	3.19789	1.5931e-51	GPNADHDJ_01971	tRNA-Glu	2.72605	1.3851e-11	NIPOLPBK_02288	hypothetical protein	3.05704	2.00596e-75	FLFIOBJN_01893	30S ribosomal protein S4	3.64206	4.78794e-31	AEPCKKLL_02482	nitrate reductase molybdenum cofactor assembly chaperone	3.05169	1.39716e-108	PLCFDHLH_02646	pirin family protein	2.54379	1.19598e-14	IMCGPPIG_00866	TonB-dependent receptor	2.62412	9.76033e-05
EIELFIGP_03830	Fis family transcriptional regulator	3.19276	5.02197e-39	GPNADHDJ_01389	acyl-CoA desaturase	2.71869	0.00210999	NIPOLPBK_02980	outer membrane protein assembly factor BamD	3.04791	1.1405e-30	FLFIOBJN_00815	PTS fructose transporter subunit IIBC	3.6395	1.81477e-41	AEPCKKLL_02247	RtcB family protein	3.04948	3.82424e-32	PLCFDHLH_01231	flagellin	2.54365	8.9019e-34	IMCGPPIG_00108	SUF system Fe-S cluster assembly regulator	2.62305	9.659e-17
EIELFIGP_01302	30S ribosomal protein S9	3.19139	4.61933e-32	GPNADHDJ_03291	30S ribosomal protein S4	2.71047	8.74677e-49	NIPOLPBK_02479	leucine efflux protein LeuE	3.04566	3.47227e-48	FLFIOBJN_01385	TonB-dependent siderophore receptor	3.63234	3.12682e-71	AEPCKKLL_02992	hypothetical protein	3.03489	2.08495e-17	PLCFDHLH_03988	thiol:disulfide interchange protein D	2.52823	8.22637e-55	IMCGPPIG_01500	hypothetical protein	2.62115	9.36656e-15
EIELFIGP_02184	TonB-dependent receptor	3.18889	2.28775e-20	GPNADHDJ_02378	bacterioferritin	2.70787	6.59001e-38	NIPOLPBK_02035	pilus assembly protein	3.04545	2.013e-16	FLFIOBJN_02658	3-hydroxyacyl-CoA dehydrogenase	3.62494	1.40373e-92	AEPCKKLL_02332	iron regulated lipoprotein	3.03265	9.95999e-16	PLCFDHLH_00135	SUF system Fe-S cluster assembly regu	2.52707	1.03035e-15	IMCGPPIG_04539	chemotaxis protein CheW	2.59963	5.60515e-08
EIELFIGP_03071	phage major tail tube protein	3.17868	1.21379e-21	GPNADHDJ_01305	flagellar biosynthetic protein FliO	2.70693	4.11693e-23	NIPOLPBK_02615	hypothetical protein	3.03703	1.29806e-12	FLFIOBJN_02944	hypothetical protein	3.6161	3.16511e-44	AEPCKKLL_02979	ferredoxin--NADP reductase	3.01512	2.50538e-84	PLCFDHLH_01773	acireductone dioxygenase	2.52261	9.49931e-49	IMCGPPIG_01121	multidrug transporter subunit MdtJ	2.5938	2.42271e-11
EIELFIGP_03212	methylthioribulose 1-phosphate dehydratase	3.16051	2.0752e-76	GPNADHDJ_00196	cointegrate resolution protein	2.7027	2.26047e-62	NIPOLPBK_02718	Ax21 family protein	3.02021	4.69365e-43	FLFIOBJN_03402	hypothetical protein	3.59833	2.13577e-07	AEPCKKLL_02417	RNA polymerase sigma factor FecI	3.00892	9.89703e-11	PLCFDHLH_01855	F420H(2):quinone oxidoreductase	2.51768	8.23534e-25	IMCGPPIG_01507	hypothetical protein	2.59266	6.33193e-14
EIELFIGP_04711	sX15	3.1561	2.01771e-19	GPNADHDJ_03911	nitroreductase	2.70066	1.04661e-90	NIPOLPBK_02091	diacylglycerol kinase	3.01456	7.29609e-18	FLFIOBJN_03920	alcohol dehydrogenase	3.56811	5.17507e-13	AEPCKKLL_01207	pirin family protein	3.00823	1.0244e-21	PLCFDHLH_03206	hypothetical protein	2.5033	1.41545e-55	IMCGPPIG_04411	GTPase	2.58729	3.15666e-05
EIELFIGP_03298	flagellar basal body rod protein FlgF	3.15332	7.00722e-16	GPNADHDJ_01471	tRNA-Asn	2.68999	5.75485e-06	NIPOLPBK_03815	M48 family peptidase	3.01245	2.87328e-44	FLFIOBJN_01564	type 1 fimbrial protein	3.56443	9.22775e-10	AEPCKKLL_01584	YeeE/YedE family protein	2.9931	2.93251e-28	PLCFDHLH_02645	hydrolase	2.50072	5.57905e-16	IMCGPPIG_03579	hypothetical protein	2.57767	3.27577e-07
EIELFIGP_02107	fimbrial protein	3.14714	4.97848e-27	GPNADHDJ_01654	DNA recombination/repair protein RecA	2.68502	5.09031e-65	NIPOLPBK_00619	hypothetical protein	3.00392	8.59463e-75	FLFIOBJN_02541	chemoreceptor glutamine deamidase CheD	3.55966	1.17002e-20	AEPCKKLL_00947	hypothetical protein	2.99269	8.8424e-11	PLCFDHLH_02088	hypothetical protein	2.49237	8.88065e-50	IMCGPPIG_01373	carbohydrate porin	2.57486	5.21415e-09
EIELFIGP_00181	hypothetical protein	3.14495	3.05521e-13	GPNADHDJ_01256	glycine zipper 2TM domain-containing protein	2.67773	2.96377e-98	NIPOLPBK_00239	TonB-dependent receptor	2.98939	1.305e-36	FLFIOBJN_02031	hypothetical protein	3.55358	2.56463e-18	AEPCKKLL_02442	MFS transporter	2.97852	2.25599e-06	PLCFDHLH_01633	conjugal transfer protein TraG	2.49141	6.63499e-44	IMCGPPIG_04326	nitroreductase family protein	2.57244	7.85569e-15
EIELFIGP_01466	HslU--HslV peptidase proteolytic subunit (ATP-dependent protease in E coli, heat schock proteins)	3.1415	2.77109e-59	GPNADHDJ_02573	hypothetical protein	2.66564	8.97122e-44	NIPOLPBK_01597	carbohydrate porin	2.98534	5.67436e-34	FLFIOBJN_00814	1-phosphofructokinase	3.54707	7.47776e-32	AEPCKKLL_01689	acyl-CoA dehydrogenase	2.97352	1.17053e-106	PLCFDHLH_03228	molecular chaperone	2.4881	3.97071e-15	IMCGPPIG_01183	flagellin	2.53498	9.99408e-12
EIELFIGP_04199	LysM peptidoglycan-binding domain-containing protein ( cell envelope associated proteins)	3.12481	4.06697e-21	GPNADHDJ_03876	SAM	2.66402	1.43646e-13	NIPOLPBK_03186	tRNA-Gln	2.98432	2.04105e-15	FLFIOBJN_03733	hypothetical protein	3.53932	1.99314e-31	AEPCKKLL_03339	hypothetical protein	2.95948	7.19066e-21	PLCFDHLH_01811	membrane protein	2.48342	3.67475e-16	IMCGPPIG_01127	ribonucleoside-diphosphate reductase subunit alpha	2.53045	4.78743e-20
EIELFIGP_00287	hypothetical protein	3.11871	4.07405e-22	GPNADHDJ_03877	homoserine O-acetyltransferase	2.66396	0.000353152	NIPOLPBK_01383	ribonuclease	2.97856	8.86037e-59	FLFIOBJN_02061	hypothetical protein	3.53782	2.13508e-08	AEPCKKLL_02581	imidazolonepropionase	2.95707	8.05216e-72	PLCFDHLH_01391	LysR family transcriptional regulator	2.47671	7.30429e-63	IMCGPPIG_01166	flagellar export protein FliJ	2.52635	1.28815e-13
EIELFIGP_00548	cytochrome b	3.1134	1.51172e-40	GPNADHDJ_03162	hypothetical protein	2.6616	4.98414e-12	NIPOLPBK_00166	50S ribosomal protein L19	2.97157	2.13654e-36	FLFIOBJN_03492	single-stranded DNA-binding protein	3.53333	NA	AEPCKKLL_03905	hypothetical protein	2.94699	5.98647e-34	PLCFDHLH_01482	YncE family protein	2.47652	6.30723e-34	IMCGPPIG_01491	ferredoxin--NADP reductase	2.52594	3.24186e-10
EIELFIGP_03676	SIMPL domain-containing protein	3.1131	9.60837e-27	GPNADHDJ_02632	hypothetical protein	2.65401	1.79956e-43	NIPOLPBK_03604	cyclic pyranopterin monophosphate synthase	2.97058	8.24658e-43	FLFIOBJN_00452	HAMP domain-containing protein	3.52704	1.21427e-20	AEPCKKLL_02264	cellulose-binding protein	2.94542	1.23362e-13	PLCFDHLH_00181	ribosomal subunit interface protein	2.46524	5.29205e-49	IMCGPPIG_03141	methyltransferase domain-containing protein	2.51829	8.30334e-38
EIELFIGP_03070	tail protein	3.1056	1.81813e-16	GPNADHDJ_01378	hypothetical protein	2.64751	9.89695e-28	NIPOLPBK_02370	hypothetical protein	2.96699	1.28613e-21	FLFIOBJN_01775	acyl-CoA dehydrogenase	3.51879	9.43246e-100	AEPCKKLL_03754	hypothetical protein	2.93597	3.71521e-42	PLCFDHLH_02704	hemin transporter	2.46316	3.22557e-27	IMCGPPIG_03308	hypothetical protein	2.50791	1.1985e-10
EIELFIGP_00648	cytochrome b	3.10123	7.60069e-40	GPNADHDJ_03959	hypothetical protein	2.64104	3.70299e-32	NIPOLPBK_02827	hypothetical protein	2.9585	1.97245e-39	FLFIOBJN_03489	hypothetical protein	3.51583	NA	AEPCKKLL_01353	PTS fructose transporter subunit IIBC	2.93285	1.31908e-135	PLCFDHLH_03283	5-methyltetrahydrofolate--homocystein	2.45353	1.00966e-37	IMCGPPIG_03331	hypothetical protein	2.50507	NA
EIELFIGP_03213	acireductone dioxygenase	3.09838	1.48319e-43	GPNADHDJ_00949	hypothetical protein	2.63826	8.64895e-60	NIPOLPBK_00539	ribonucleoside-diphosphate reductase subunit alpha	2.95216	2.84921e-89	FLFIOBJN_02255	tRNA-Leu	3.51344	1.53867e-12	AEPCKKLL_01120	hypothetical protein	2.92803	1.17066e-40	PLCFDHLH_01029	ferredoxin--NADP reductase	2.45206	3.98251e-62	IMCGPPIG_01339	methionine synthase	2.50471	1.2864e-10
EIELFIGP_01298	bacterioferritin	3.09102	5.47848e-42	GPNADHDJ_03705	ferredoxin--NADP reductase	2.63332	6.25555e-74	NIPOLPBK_03595	nitrate reductase subunit beta	2.93987	0.00021989	FLFIOBJN_04189	kinase	3.50352	7.42735e-18	AEPCKKLL_00607	catalase	2.92529	6.87527e-64	PLCFDHLH_02264	Fe(2+)-trafficking protein	2.45108	2.33191e-54	IMCGPPIG_01475	energy transducer TonB	2.50451	6.03998e-28
EIELFIGP_03389	hypothetical protein	3.09075	7.66011e-25	GPNADHDJ_01744	tRNA-Asn	2.63165	6.47766e-06	NIPOLPBK_01220	NAD-dependent succinate-semialdehyde dehydrogenase	2.93494	2.46797e-30	FLFIOBJN_01084	hypothetical protein	3.50065	1.02203e-06	AEPCKKLL_03759	nitroreductase family protein	2.92486	4.90966e-21	PLCFDHLH_00484	hypothetical protein	2.44611	3.29331e-14	IMCGPPIG_01374	PTS fructose transporter subunit IIBC	2.50439	7.83324e-08
EIELFIGP_02105	type II secretion system protein	3.08634	7.26694e-24	GPNADHDJ_04181	methylthioribulose 1-phosphate dehydratase	2.62015	1.43542e-72	NIPOLPBK_03607	hypothetical protein	2.93392	5.52904e-32	FLFIOBJN_04391	hemin ABC transporter substrate-binding protein	3.45799	1.169e-44	AEPCKKLL_02229	hypothetical protein	2.91334	2.82707e-62	PLCFDHLH_01673	hypothetical protein	2.43081	0.000193941	IMCGPPIG_00916	NADH-quinone oxidoreductase subunit A	2.49275	1.6483e-15
EIELFIGP_03716	respiratory nitrate reductase subunit gamma	3.08236	2.52616e-19	GPNADHDJ_03308	cell wall hydrolase	2.6161	1.64904e-21	NIPOLPBK_03624	tRNA-Glu	2.92306	9.78967e-17	FLFIOBJN_03162	hypothetical protein	3.45424	1.13306e-18	AEPCKKLL_02335	sigma-70 family RNA polymerase sigma factor	2.91118	7.21921e-06	PLCFDHLH_02310	type I methionyl aminopeptidase	2.42331	6.87913e-25	IMCGPPIG_03192	phosphate ABC transporter substrate-binding protein PstS	2.48697	1.08706e-08
EIELFIGP_04324	30S ribosomal protein THX	3.07982	9.83159e-19	GPNADHDJ_02819	hypothetical protein	2.60747	2.39251e-35	NIPOLPBK_01025	hypothetical protein	2.88965	1.98605e-68	FLFIOBJN_00123	glycine zipper 2TM domain-containing protein	3.44319	4.87921e-21	AEPCKKLL_01663	NAD-dependent succinate-semialdehyde dehydrogenase	2.90638	2.83468e-66	PLCFDHLH_02263	hypothetical protein	2.4119	8.78475e-28	IMCGPPIG_01544	NAD-dependent succinate-semialdehyde dehydrogenase	2.46964	4.1953e-14
EIELFIGP_02611	ribonuclease P protein component	3.07695	3.59068e-32	GPNADHDJ_00658	tRNA-Ser	2.60394	1.19413e-15	NIPOLPBK_02412	phosphatase PAP2 family protein	2.88943	4.89337e-30	FLFIOBJN_02756	citrate transporter	3.42765	0.000334384	AEPCKKLL_02424	flavodoxin	2.89737	2.56306e-55	PLCFDHLH_03028	arsenate reductase ArsC	2.39358	1.88652e-30	IMCGPPIG_01106	Flp pilus assembly protein CpaB	2.46554	6.24193e-05
EIELFIGP_02881	peptidylprolyl isomerase	3.07553	2.34207e-40	GPNADHDJ_03607	isocitrate lyase	2.60211	NA	NIPOLPBK_03299	Bcr/CflA family drug resistance efflux transporter	2.86545	1.8626e-32	FLFIOBJN_02157	hypothetical protein	3.4267	1.91283e-29	AEPCKKLL_02481	nitrate reductase subunit beta	2.87822	7.33805e-106	PLCFDHLH_03338	adenylosuccinate synthetase	2.39238	4.46466e-131	IMCGPPIG_01802	50S ribosomal protein L13	2.46259	6.91444e-09
EIELFIGP_03974	sX11 ??	3.06403	1.03546e-37	GPNADHDJ_03975	hypothetical protein	2.60109	1.20553e-58	NIPOLPBK_03497	hypothetical protein	2.86385	2.24076e-49	FLFIOBJN_03604	bifunctional molybdenum cofactor biosynthesis protein MoaC/MoaB	3.41859	3.22694e-15	AEPCKKLL_03861	flagellin	2.8619	2.51851e-55	PLCFDHLH_04120	tRNA-Tyr	2.38789	5.39871e-28	IMCGPPIG_04347	hypothetical protein	2.46161	1.93907e-24
EIELFIGP_03056	hypothetical protein	3.0609	1.70617e-13	GPNADHDJ_03833	TonB-dependent receptor	2.58261	7.81529e-43	NIPOLPBK_03480	sigma-70 family RNA polymerase sigma factor	2.86211	8.09165e-11	FLFIOBJN_02056	YggS family pyridoxal phosphate-dependent enzyme	3.40704	3.78822e-10	AEPCKKLL_01018	Ax21 family protein	2.86032	9.80461e-125	PLCFDHLH_02610	glycogen synthase GlgA	2.38447	2.26355e-49	IMCGPPIG_00339	porin	2.44955	1.01524e-40
EIELFIGP_02453	porin	3.05878	3.60519e-20	GPNADHDJ_00421	universal stress protein	2.56961	9.77158e-53	NIPOLPBK_02922	hypothetical protein	2.85002	1.08814e-34	FLFIOBJN_03775	hypothetical protein	3.39391	3.47173e-24	AEPCKKLL_00787	hypothetical protein	2.85945	2.24709e-28	PLCFDHLH_02028	hypothetical protein	2.37796	3.74121e-40	IMCGPPIG_04436	anti-sigma factor	2.44588	3.11284e-22
EIELFIGP_03202	hypothetical protein	3.05365	1.56166e-35	GPNADHDJ_02462	ribonucleotide-diphosphate reductase subunit beta	2.56525	1.76932e-101	NIPOLPBK_01054	hypothetical protein	2.84877	1.09589e-28	FLFIOBJN_04006	flagellar protein FlgN	3.36941	1.5662e-35	AEPCKKLL_01407	hypothetical protein	2.85595	6.18363e-11	PLCFDHLH_04501	hypothetical protein	2.37233	1.07484e-26	IMCGPPIG_01959	molecular chaperone DnaK	2.44255	1.36324e-11
EIELFIGP_01458	hypothetical protein	3.04977	1.54581e-26	GPNADHDJ_02429	hypothetical protein	2.56185	1.88869e-54	NIPOLPBK_02807	cytochrome c	2.82839	7.91839e-49	FLFIOBJN_03219	hydrolase	3.35449	1.09659e-12	AEPCKKLL_03229	hypothetical protein	2.85287	3.03764e-36	PLCFDHLH_03804	GTP cyclohydrolase II RibA	2.37154	4.75502e-92	IMCGPPIG_02057	hypothetical protein	2.43591	1.28041e-08
EIELFIGP_00873	FMN reductase	3.04597	8.36377e-30	GPNADHDJ_01263	hypothetical protein	2.56147	3.49756e-20	NIPOLPBK_03722	30S ribosomal protein S11	2.82546	1.30052e-19	FLFIOBJN_02360	hypothetical protein	3.3502	6.28187e-08	AEPCKKLL_03862	flagellin	2.84943	1.96899e-38	PLCFDHLH_01127	pilus assembly protein	2.36825	3.88929e-11	IMCGPPIG_04259	transcriptional regulator	2.43512	4.73924e-20
EIELFIGP_00178	phosphate ABC transporter ATP-binding protein PstB	3.04401	1.82414e-09	GPNADHDJ_01760	hypothetical protein	2.54924	4.9279e-56	NIPOLPBK_01196	flagellar brake protein YcgR	2.82094	2.23728e-23	FLFIOBJN_01079	hypothetical protein	3.34984	2.42544e-29	AEPCKKLL_02793	30S ribosomal protein S11	2.83973	1.53742e-50	PLCFDHLH_01013	energy transducer TonB	2.36248	2.79202e-62	IMCGPPIG_02284	pirin family protein	2.43222	2.63809e-17
EIELFIGP_02155	hypothetical protein	3.04071	2.90634e-32	GPNADHDJ_04153	hypothetical protein	2.54624	2.55262e-53	NIPOLPBK_00054	ribosome-recycling factor	2.81483	1.46043e-44	FLFIOBJN_03491	hypothetical protein	3.34395	NA	AEPCKKLL_04077	flagellar brake protein YcgR	2.83868	1.88495e-28	PLCFDHLH_03805	membrane protein	2.36188	3.88207e-26	IMCGPPIG_00392	hypothetical protein	2.42983	5.76348e-17
EIELFIGP_02314	hypothetical protein	3.0404	6.69236e-30	GPNADHDJ_03095	hypothetical protein	2.54602	6.55251e-19	NIPOLPBK_02950	universal stress protein	2.81012	2.61129e-17	FLFIOBJN_03737	HAMP domain-containing protein	3.3038	7.18706e-41	AEPCKKLL_02557	hypothetical protein	2.83476	4.12795e-28	PLCFDHLH_01869	hypothetical protein	2.34978	5.84115e-27	IMCGPPIG_01188	flagellar L-ring protein	2.42683	5.71058e-07
EIELFIGP_03335	isopenicillin N synthase family oxygenase (Penicillin biosynthesis?)	3.03857	8.50558e-56	GPNADHDJ_03999	hypothetical protein	2.54601	2.74004e-69	NIPOLPBK_02042	class I SAM-dependent methyltransferase	2.80806	2.0053e-31	FLFIOBJN_04017	flagellar basal body P-ring protein FlgI	3.30313	1.35181e-27	AEPCKKLL_00783	hypothetical protein	2.8252	1.4029e-10	PLCFDHLH_01630	hypothetical protein	2.33786	9.61134e-53	IMCGPPIG_04354	hypothetical protein	2.42552	5.84184e-15
EIELFIGP_00360	hypothetical protein	3.0357	4.3552e-46	GPNADHDJ_03431	iron dicitrate transporter FecR	2.54219	2.06368e-17	NIPOLPBK_01538	hypothetical protein	2.8047	1.02496e-15	FLFIOBJN_01560	hypothetical protein	3.29087	3.96431e-31	AEPCKKLL_01915	DoxX family protein	2.81462	0.00318419	PLCFDHLH_04241	NAD-dependent succinate-semialdehyde	2.32943	3.87445e-40	IMCGPPIG_00151	lipopolysaccharide transport periplasmic protein LptA	2.4139	2.29718e-30
EIELFIGP_00896	PTS fructose transporter subunit IIBC	3.03109	1.7221e-45	GPNADHDJ_01585	kinase	2.54126	4.22177e-49	NIPOLPBK_03470	cyclase	2.80458	9.68381e-11	FLFIOBJN_02253	preprotein translocase subunit TatC	3.2794	1.36857e-19	AEPCKKLL_01082	acyl-CoA thioesterase	2.8085	4.88631e-31	PLCFDHLH_02191	ribosome assembly RNA-binding protein	2.32238	1.88087e-32	IMCGPPIG_00961	TetR/AcrR family transcriptional regulator	2.4136	1.67059e-20
EIELFIGP_01005	copper amine oxidase (oxidation of amine substrates as Carbon and Nitrogen source)	3.02268	1.50048e-25	GPNADHDJ_02136	acetylornithine carbamoyltransferase	2.53072	1.10689e-53	NIPOLPBK_00739	RtcB family protein	2.80127	1.05105e-26	FLFIOBJN_02963	hypothetical protein	3.27155	2.63786e-09	AEPCKKLL_01924	phosphate ABC transporter substrate-binding protein PstS	2.80171	1.44333e-15	PLCFDHLH_00144	TonB-dependent receptor	2.31923	3.58262e-49	IMCGPPIG_01193	flagellar basal body rod protein FlgC	2.39915	8.34858e-07
EIELFIGP_00179	phosphate transport system regulatory protein PhoU	3.01813	1.11623e-08	GPNADHDJ_00765	hypothetical protein	2.52813	2.20796e-21	NIPOLPBK_00222	SUF system Fe-S cluster assembly regulator	2.78967	4.97512e-29	FLFIOBJN_00556	methyl-accepting chemotaxis sensory transducer	3.27131	1.40517e-12	AEPCKKLL_02396	fimbrial protein	2.8005	1.24213e-09	PLCFDHLH_01313	hypothetical protein	2.31904	2.29751e-18	IMCGPPIG_00063	hypothetical protein	2.39818	9.11235e-17
EIELFIGP_03072	phage tail assembly protein	3.01174	6.87341e-21	GPNADHDJ_01386	class I SAM-dependent methyltransferase	2.50881	0.000374955	NIPOLPBK_02467	ribonuclease P protein component	2.78873	2.59921e-27	FLFIOBJN_00451	Rrf2 family transcriptional regulator	3.26515	2.03922e-12	AEPCKKLL_02905	hypothetical protein	2.80033	1.78166e-67	PLCFDHLH_02335	N-acetyltransferase	2.3177	1.42981e-97	IMCGPPIG_04526	nucleoside diphosphate kinase regulator	2.39773	3.57517e-34
EIELFIGP_01569	methylenetetrahydrofolate reductase [NAD(P)H]	3.01014	4.71845e-18	GPNADHDJ_01837	hypothetical protein	2.50748	6.88016e-107	NIPOLPBK_03298	siderophore-interacting protein	2.78343	8.04614e-37	FLFIOBJN_03584	glycogen synthase GlgA	3.26061	5.6402e-07	AEPCKKLL_00434	sodium-translocating pyrophosphatase	2.79562	3.88751e-08	PLCFDHLH_00859	NADH-quinone oxidoreductase subunit A	2.3167	2.03798e-06	IMCGPPIG_01413	hypothetical protein	2.39696	3.90606e-09
EIELFIGP_03787	hypothetical protein	3.00995	3.50188e-49	GPNADHDJ_01911	protein deglycase HchA	2.50156	3.13551e-21	NIPOLPBK_02816	cspA	2.77403	1.46107e-59	FLFIOBJN_01217	TonB-dependent receptor	3.25609	1.18166e-48	AEPCKKLL_00920	hypothetical protein	2.79346	2.103e-07	PLCFDHLH_01425	phosphoenolpyruvate--protein phosphot	2.30309	1.25921e-36	IMCGPPIG_04195	MFS transporter	2.3917	3.27357e-08
EIELFIGP_00300	SUF system Fe-S cluster assembly regulator	3.00926	3.4778e-11	GPNADHDJ_00090	methionine synthase	2.49857	5.12306e-14	NIPOLPBK_01698	sX11	2.76054	1.1561e-29	FLFIOBJN_03921	cytochrome c	3.256	1.37663e-10	AEPCKKLL_04076	chemotaxis protein CheW	2.77234	2.79547e-46	PLCFDHLH_02174	hypothetical protein	2.29368	4.57975e-93	IMCGPPIG_01194	flagellar basal body rod protein FlgB	2.38538	7.66072e-06
EIELFIGP_03525	TetR/AcrR family transcriptional regulator	3.00663	1.3703e-14	GPNADHDJ_00781	hypothetical protein	2.49724	1.00457e-18	NIPOLPBK_01847	SIMPL domain-containing protein	2.7588	1.82258e-36	FLFIOBJN_04297	flagellar export protein FliJ	3.2541	8.21245e-13	AEPCKKLL_02804	peptidylprolyl isomerase	2.77079	1.47788e-44	PLCFDHLH_00132	hypothetical protein	2.29157	5.31712e-55	IMCGPPIG_00971	hypothetical protein	2.38151	7.43336e-16
EIELFIGP_02133	ribonucleoside-diphosphate reductase subunit alpha	3.00332	5.60166e-12	GPNADHDJ_01373	hemin ABC transporter substrate-binding protein	2.49683	6.36118e-15	NIPOLPBK_02037	Flp family type IVb pilin	2.75608	0.00073719	FLFIOBJN_02062	TonB-dependent receptor	3.2194	3.80574e-12	AEPCKKLL_01937	hypothetical protein	2.75989	9.63035e-09	PLCFDHLH_02777	30S ribosomal protein S11	2.28748	1.00908e-35	IMCGPPIG_02700	adenosylhomocysteinase	2.37158	9.50687e-23
EIELFIGP_03717	nitrate reductase molybdenum cofactor assembly chaperone	3.003	3.07778e-16	GPNADHDJ_02468	QacE family quaternary ammonium compound efflux SMR transporter	2.49155	1.51419e-23	NIPOLPBK_03596	nitrate reductase subunit alpha	2.74204	4.15979e-10	FLFIOBJN_00358	TonB-dependent receptor	3.20441	4.07933e-84	AEPCKKLL_03468	anchor protein	2.741	8.20258e-06	PLCFDHLH_03358	pyridoxamine 5'-phosphate oxidase	2.2857	3.14574e-43	IMCGPPIG_03076	ribosome-recycling factor	2.36631	3.61979e-23
EIELFIGP_03300	flagellar basal body rod modification protein FlgD	2.97881	6.99433e-13	GPNADHDJ_00185	hypothetical protein	2.49029	8.12756e-41	NIPOLPBK_02746	F420H(2):quinone oxidoreductase	2.72874	7.36222e-27	FLFIOBJN_03758	flagellar biosynthetic protein FliO	3.20397	2.88536e-21	AEPCKKLL_03619	hypothetical protein	2.74081	8.14839e-72	PLCFDHLH_01282	hypothetical protein	2.27866	1.28163e-15	IMCGPPIG_00103	hypothetical protein	2.36419	5.68006e-16
EIELFIGP_00828	hypothetical protein	2.97608	3.21129e-26	GPNADHDJ_04276	tRNA-Leu	2.49029	7.4826e-06	NIPOLPBK_02904	hydrolase	2.72755	2.51523e-17	FLFIOBJN_00816	carbohydrate porin	3.19481	2.26018e-26	AEPCKKLL_00765	hypothetical protein	2.74019	3.69806e-18	PLCFDHLH_01569	peptide-methionine (R)-S-oxide reduct	2.27826	1.3665e-06	IMCGPPIG_02481	copper-translocating P-type ATPase	2.36371	4.40416e-14
EIELFIGP_03958	iron regulated lipoprotein	2.97052	7.07528e-22	GPNADHDJ_03311	zinc-binding alcohol dehydrogenase family protein	2.48625	1.76969e-59	NIPOLPBK_02847	hypothetical protein	2.72369	8.50228e-46	FLFIOBJN_01236	methyl-accepting chemotaxis protein	3.19289	2.77674e-13	AEPCKKLL_03147	hypothetical protein	2.73581	3.62967e-23	PLCFDHLH_01061	cupin domain-containing protein	2.26488	1.9213e-54	IMCGPPIG_03238	energy transducer TonB	2.36201	5.55421e-40
EIELFIGP_04338	N-acetyltransferase	2.9696	1.45024e-37	GPNADHDJ_02894	enoyl-CoA hydratase	2.48364	9.34154e-28	NIPOLPBK_03630	aspartate 1-decarboxylase	2.70166	1.55559e-38	FLFIOBJN_02757	porin	3.19155	0.00106526	AEPCKKLL_03103	hypothetical protein	2.73086	4.38667e-27	PLCFDHLH_03855	3-hydroxyacyl-CoA dehydrogenase	2.25386	1.78167e-35	IMCGPPIG_01863	hypothetical protein	2.34981	2.88256e-29
EIELFIGP_01139	hypothetical protein	2.95445	2.55659e-31	GPNADHDJ_00228	ferredoxin	2.47913	5.51679e-32	NIPOLPBK_02401	3-beta hydroxysteroid dehydrogenase	2.69681	5.35784e-19	FLFIOBJN_02084	membrane protein	3.1904	1.79822e-12	AEPCKKLL_03642	OmpA family lipoprotein	2.7176	2.42403e-78	PLCFDHLH_03373	N utilization substance protein B	2.24849	2.61862e-60	IMCGPPIG_02901	tRNA threonylcarbamoyladenosine biosynthesis protein RimN	2.33118	1.50117e-24
EIELFIGP_04274	F420H(2):quinone oxidoreductase	2.95067	4.68659e-15	GPNADHDJ_01334	flagellar basal body rod protein FlgF	2.47694	4.51107e-28	NIPOLPBK_02972	TonB-dependent receptor	2.68761	4.77352e-23	FLFIOBJN_02372	hypothetical protein	3.19031	4.4443e-24	AEPCKKLL_00445	hypothetical protein	2.71136	4.04476e-32	PLCFDHLH_03215	bacterioferritin	2.24832	1.47162e-38	IMCGPPIG_02534	hypothetical protein	2.32393	4.06076e-10
EIELFIGP_02870	30S ribosomal protein S11	2.93381	9.72514e-21	GPNADHDJ_02857	50S ribosomal protein L19	2.4584	3.40046e-37	NIPOLPBK_00518	thiol:disulfide interchange protein DsbA/DsbL	2.68678	8.68775e-44	FLFIOBJN_01493	hypothetical protein	3.18933	6.95575e-13	AEPCKKLL_01623	methylthioribulose 1-phosphate dehydratase	2.70823	1.74869e-54	PLCFDHLH_01770	acyl-CoA dehydrogenase	2.23398	1.60692e-66	IMCGPPIG_01378	hypothetical protein	2.32335	9.61334e-11
EIELFIGP_03595	glycine zipper 2TM domain-containing protein (Transmembrane proteins)	2.93305	4.66271e-44	GPNADHDJ_01701	preprotein translocase subunit TatC	2.45207	7.30416e-48	NIPOLPBK_03486	cation transporter	2.68023	1.8454e-15	FLFIOBJN_00662	hypothetical protein	3.18668	0.0100329	AEPCKKLL_01423	acyl-CoA desaturase	2.69903	0.000613486	PLCFDHLH_00971	poly-beta-1,6 N-acetyl-D-glucosamine	2.22717	1.11836e-39	IMCGPPIG_03306	hypothetical protein	2.31302	1.48684e-07
EIELFIGP_00556	SAM	2.92855	2.49065e-14	GPNADHDJ_00911	hypothetical protein	2.44244	0.00228573	NIPOLPBK_03564	hypothetical protein	2.67302	1.20881e-18	FLFIOBJN_03757	flagellar biosynthetic protein FliP	3.16315	1.30675e-15	AEPCKKLL_01435	elongation factor G	2.69765	5.51207e-41	PLCFDHLH_02394	cytochrome ubiquinol oxidase subunit	2.21685	4.87655e-21	IMCGPPIG_01219	thioredoxin-disulfide reductase	2.30257	2.35426e-19
EIELFIGP_00640	SAM	2.92849	3.39946e-14	GPNADHDJ_04212	ATP phosphoribosyltransferase	2.44103	1.37442e-17	NIPOLPBK_01509	methylenetetrahydrofolate reductase [NAD(P)H]	2.67158	2.35386e-32	FLFIOBJN_02050	cyclase	3.16227	8.21963e-05	AEPCKKLL_03851	flagellar basal body rod protein FlgC	2.69241	1.08804e-21	PLCFDHLH_04024	SIMPL domain-containing protein	2.21485	4.11143e-40	IMCGPPIG_01185	flagellar hook-associated protein FlgK	2.30252	4.70727e-24
EIELFIGP_01249	hypothetical protein	2.92661	2.71838e-20	GPNADHDJ_02769	TIGR02449 family protein	2.42264	8.65145e-28	NIPOLPBK_00752	YcgL domain-containing protein	2.67111	4.36803e-45	FLFIOBJN_01566	anchor protein	3.14757	3.91111e-07	AEPCKKLL_03660	hypothetical protein	2.67892	3.53125e-44	PLCFDHLH_04234	oxygen-dependent choline dehydrogenas	2.19958	7.4998e-56	IMCGPPIG_03996	arsenate reductase ArsC	2.29749	8.54202e-14
EIELFIGP_01229	cytochrome ubiquinol oxidase subunit I ( smtl 4574)	2.92521	1.3734e-21	GPNADHDJ_02675	PepSY domain-containing protein	2.41804	3.85656e-29	NIPOLPBK_02292	hydrolase	2.66646	6.10086e-28	FLFIOBJN_02367	hypothetical protein	3.14463	6.46621e-11	AEPCKKLL_01352	carbohydrate porin	2.67785	3.70313e-58	PLCFDHLH_02033	phosphate ABC transporter substrate-b	2.19782	5.55447e-29	IMCGPPIG_04384	hypothetical protein	2.29484	4.12583e-19
EIELFIGP_02972	TonB-dependent siderophore receptor	2.92204	3.34804e-13	GPNADHDJ_03301	peptidylprolyl isomerase	2.3984	3.10981e-64	NIPOLPBK_00032	MarR family transcriptional regulator	2.65593	5.55294e-14	FLFIOBJN_01057	hypothetical protein	3.13911	1.61522e-13	AEPCKKLL_03448	6,7-dimethyl-8-ribityllumazine synthase	2.6701	2.1131e-36	PLCFDHLH_04049	cellulose-binding protein	2.19762	1.83781e-15	IMCGPPIG_03239	energy transducer TonB	2.28826	2.0342e-08
EIELFIGP_02108	pilus assembly protein	2.90408	2.37672e-10	GPNADHDJ_02734	RNA polymerase sigma factor	2.39664	2.42272e-16	NIPOLPBK_03349	ABC transporter ATP-binding protein	2.64772	2.42236e-52	FLFIOBJN_00630	endonuclease	3.13333	2.92231e-13	AEPCKKLL_01498	3-hydroxyacyl-CoA dehydrogenase	2.65954	7.02943e-104	PLCFDHLH_02421	DNA polymerase III subunit epsilon	2.19215	3.14835e-26	IMCGPPIG_03708	TonB-dependent receptor	2.28794	5.83511e-09
EIELFIGP_04146	energy transducer TonB	2.89835	3.20504e-54	GPNADHDJ_03046	nitroreductase family protein	2.39572	1.01439e-37	NIPOLPBK_00825	membrane protein	2.64673	2.67865e-38	FLFIOBJN_01078	LysM peptidoglycan-binding domain-containing protein	3.12667	4.42451e-24	AEPCKKLL_00143	3-deoxy-7-phosphoheptulonate synthase	2.65043	2.76307e-45	PLCFDHLH_02373	YcgL domain-containing protein	2.18399	1.40814e-22	IMCGPPIG_03724	agmatine deiminase family protein	2.28656	1.12984e-13
EIELFIGP_04280	hypothetical protein	2.87803	0.00237634	GPNADHDJ_02496	GGDEF domain-containing protein	2.39244	2.23504e-13	NIPOLPBK_03493	heavy metal-responsive transcriptional regulator	2.6444	3.13029e-34	FLFIOBJN_02598	bifunctional aspartate kinase/homoserine dehydrogenase I	3.10167	5.00664e-12	AEPCKKLL_01294	hypothetical protein	2.64637	5.9063e-09	PLCFDHLH_04278	YaiI/YqxD family protein	2.18115	3.19773e-32	IMCGPPIG_04468	50S ribosomal protein L10	2.28598	1.44024e-11
EIELFIGP_01516	hypothetical protein (RcnB family protein)	2.87251	1.40716e-45	GPNADHDJ_01820	hypothetical protein	2.38648	2.28772e-05	NIPOLPBK_02869	acyl-CoA desaturase	2.63566	1.58607e-15	FLFIOBJN_04290	flagellar hook-basal body complex protein FliE	3.09306	3.93006e-14	AEPCKKLL_02480	nitrate reductase subunit alpha	2.64431	4.10029e-121	PLCFDHLH_03952	hypothetical protein	2.18077	2.09584e-17	IMCGPPIG_01866	hypothetical protein	2.28478	2.695e-16
EIELFIGP_04639	kinase	2.86728	1.38163e-34	GPNADHDJ_01943	hypothetical protein	2.38023	3.16409e-62	NIPOLPBK_03127	7-carboxy-7-deazaguanine synthase QueE	2.63423	3.35731e-32	FLFIOBJN_04302	flagellar hook-basal body complex protein FliE	3.09306	3.93006e-14	AEPCKKLL_01161	hypothetical protein	2.64239	5.73799e-29	PLCFDHLH_01844	hypothetical protein	2.17731	1.4324e-42	IMCGPPIG_03850	hypothetical protein	2.27431	0.00019544
EIELFIGP_00119	hypothetical protein	2.86161	1.30856e-45	GPNADHDJ_00392	hypothetical protein	2.37802	1.00211e-56	NIPOLPBK_03627	3-methyl-2-oxobutanoate hydroxymethyltransferase	2.62305	7.65018e-53	FLFIOBJN_02540	chemotaxis response regulator protein-glutamate methylesterase	3.08466	5.98383e-23	AEPCKKLL_02387	alpha/beta hydrolase	2.63964	3.2031e-11	PLCFDHLH_02866	hypothetical protein	2.17516	1.95655e-22	IMCGPPIG_04481	hypothetical protein	2.27246	1.52502e-11
EIELFIGP_02360	hypothetical protein	2.82581	1.72598e-22	GPNADHDJ_00663	membrane protein	2.37688	1.37556e-78	NIPOLPBK_00872	hypothetical protein	2.62249	1.60829e-24	FLFIOBJN_04284	DNA recombination/repair protein RecA	3.08408	2.63857e-24	AEPCKKLL_00940	M48 family peptidase	2.63949	1.05007e-58	PLCFDHLH_00509	MFS transporter	2.17198	5.89344e-27	IMCGPPIG_00970	acyl-CoA dehydrogenase	2.27059	1.49664e-10
EIELFIGP_01264	Rrf2 family transcriptional regulator	2.82223	1.38104e-19	GPNADHDJ_01821	DEAD/DEAH box helicase	2.3626	0.000446136	NIPOLPBK_01596	PTS fructose transporter subunit IIBC	2.61947	4.14498e-27	FLFIOBJN_02413	hypothetical protein	3.08255	3.90217e-06	AEPCKKLL_04084	IS3 family transposase	2.63296	6.9616e-25	PLCFDHLH_01620	arsenate reductase ArsC	2.16967	6.64975e-17	IMCGPPIG_02872	molecular chaperone GroES	2.27038	3.36315e-10
EIELFIGP_03705	1,4-alpha-glucan branching enzyme	2.82155	1.30102e-42	GPNADHDJ_01665	ribosome assembly RNA-binding protein YhbY	2.36023	2.5508e-29	NIPOLPBK_02886	hemin ABC transporter substrate-binding protein	2.61539	1.22107e-13	FLFIOBJN_04122	chemotaxis protein	3.05934	2.24728e-27	AEPCKKLL_02821	hypothetical protein	2.63244	2.52155e-47	PLCFDHLH_01813	transcriptional regulator	2.16914	6.10853e-31	IMCGPPIG_00802	Ax21 family protein	2.25691	6.23005e-07
EIELFIGP_02564	magnesium-translocating P-type ATPase	2.81134	NA	GPNADHDJ_01290	ParA family protein	2.35888	2.70775e-63	NIPOLPBK_02960	YeeE/YedE family protein	2.61429	4.96683e-51	FLFIOBJN_03602	molybdopterin synthase sulfur carrier subunit	3.05712	1.04651e-08	AEPCKKLL_01703	polyketide cyclase	2.63154	5.58673e-69	PLCFDHLH_00438	C4-dicarboxylate transporter	2.16811	9.15602e-13	IMCGPPIG_01309	glycerol-3-phosphate dehydrogenase subunit C	2.24859	8.5319e-05
EIELFIGP_04406	tRNA-Arg	2.78734	2.40993e-13	GPNADHDJ_02204	hypothetical protein	2.35784	1.08535e-42	NIPOLPBK_02061	thioredoxin	2.60993	6.43853e-27	FLFIOBJN_01056	glycine zipper 2TM domain-containing protein	3.04689	4.45782e-15	AEPCKKLL_02397	pilus assembly protein	2.62309	1.84687e-05	PLCFDHLH_02705	TonB-dependent hemoglobin/transferrin	2.16623	3.34079e-18	IMCGPPIG_02019	type I methionyl aminopeptidase	2.24247	1.69076e-15
EIELFIGP_04028	30S ribosomal protein S15	2.75815	3.74814e-19	GPNADHDJ_03090	30S ribosomal protein S15	2.3564	1.58623e-32	NIPOLPBK_00045	SCPU domain-containing protein	2.60541	1.4081e-16	FLFIOBJN_00449	RtcB family protein	3.03644	1.64966e-23	AEPCKKLL_03869	RNA polymerase sigma-54 factor	2.61993	9.93447e-26	PLCFDHLH_02557	hypothetical protein	2.16479	1.22192e-34	IMCGPPIG_01164	flagellar basal body protein FliL	2.2382	0.000253794
EIELFIGP_01126	ferredoxin--NADP reductase	2.75629	1.06965e-46	GPNADHDJ_03994	protein TolR	2.35635	2.29467e-66	NIPOLPBK_01208	AbrB/MazE/SpoVT family DNA-binding domain-containing protein	2.60439	6.04993e-19	FLFIOBJN_00174	L,D-transpeptidase	3.03385	3.72083e-14	AEPCKKLL_03101	TonB-dependent receptor	2.60943	5.58226e-32	PLCFDHLH_04473	copper resistance protein	2.1537	0.000185305	IMCGPPIG_00795	phage holin family protein	2.23728	3.6504e-20
EIELFIGP_01215	sX13	2.75161	5.96033e-33	GPNADHDJ_02032	HslU--HslV peptidase proteolytic subunit	2.35399	1.74289e-43	NIPOLPBK_03162	nitroreductase	2.59994	2.93553e-55	FLFIOBJN_04295	flagellar export protein FliJ	3.0323	5.95045e-13	AEPCKKLL_01746	NADH-quinone oxidoreductase subunit A	2.60678	5.50915e-21	PLCFDHLH_02562	protein deglycase HchA	2.15217	3.60891e-24	IMCGPPIG_01141	hypothetical protein	2.23526	4.50518e-10
EIELFIGP_03944	thioredoxin	2.75015	2.01102e-12	GPNADHDJ_03715	cspA	2.34763	8.65937e-38	NIPOLPBK_00157	catalase	2.58192	3.15251e-26	FLFIOBJN_03414	trehalose-phosphatase	3.02411	6.04302e-09	AEPCKKLL_03942	kinase	2.60463	2.02109e-46	PLCFDHLH_01083	2,3-dihydro-2,3-dihydroxybenzoate deh	2.14555	5.85191e-17	IMCGPPIG_02566	hypothetical protein	2.23331	1.07285e-16
EIELFIGP_02006	hypothetical protein	2.74314	1.10254e-13	GPNADHDJ_01075	hydrolase	2.34207	1.06826e-35	NIPOLPBK_02293	hydrolase	2.57532	3.74362e-30	FLFIOBJN_01203	hypothetical protein	3.01094	8.80521e-10	AEPCKKLL_03620	Fe(2+)-trafficking protein	2.59543	5.06548e-34	PLCFDHLH_00386	hypothetical protein	2.14488	6.15865e-40	IMCGPPIG_00367	ketol-acid reductoisomerase	2.22816	0.000733859
EIELFIGP_00834	hypothetical protein	2.73441	1.14812e-23	GPNADHDJ_02118	cytochrome d ubiquinol oxidase subunit II	2.33462	5.16405e-37	NIPOLPBK_02680	type I glutamate--ammonia ligase	2.57332	7.35008e-12	FLFIOBJN_04010	flagellar basal body rod protein FlgB	3.00361	3.16436e-19	AEPCKKLL_03285	integrase	2.58359	7.2223e-24	PLCFDHLH_03417	cell surface protein	2.14421	5.57877e-22	IMCGPPIG_02710	methylenetetrahydrofolate reductase [NAD(P)H]	2.2199	6.04277e-07
EIELFIGP_04192	transcriptional regulator	2.72814	3.63177e-30	GPNADHDJ_01761	TonB-dependent receptor	2.33381	7.3294e-34	NIPOLPBK_03412	peptide-methionine (R)-S-oxide reductase	2.57297	7.09675e-33	FLFIOBJN_04018	flagellar assembly peptidoglycan hydrolase FlgJ	2.99032	1.01549e-16	AEPCKKLL_01528	ArsR family transcriptional regulator	2.57811	2.69482e-20	PLCFDHLH_01522	hypothetical protein	2.13422	1.46738e-18	IMCGPPIG_01189	flagellar basal-body rod protein FlgG	2.21184	2.35303e-05
EIELFIGP_00897	1-phosphofructokinase	2.72721	1.53209e-21	GPNADHDJ_03873	hemolysin III	2.33027	8.9718e-64	NIPOLPBK_04154	MFS transporter	2.5697	3.79085e-18	FLFIOBJN_01474	3-beta hydroxysteroid dehydrogenase	2.97729	6.52823e-12	AEPCKKLL_03535	O-succinylhomoserine (thiol)-lyase	2.56514	1.97152e-14	PLCFDHLH_01588	hypothetical protein	2.13227	3.6876e-53	IMCGPPIG_02908	peptide deformylase	2.20918	1.07075e-30
EIELFIGP_03269	hypothetical protein	2.69001	6.09173e-34	GPNADHDJ_00875	ferrous iron transporter B	2.32687	1.83688e-38	NIPOLPBK_00426	lactoylglutathione lyase	2.5681	2.67771e-68	FLFIOBJN_02252	hypothetical protein	2.96678	3.47328e-11	AEPCKKLL_00391	zinc-finger domain-containing protein	2.56166	1.07254e-30	PLCFDHLH_01038	hypothetical protein	2.12751	2.71881e-22	IMCGPPIG_02201	alpha/beta hydrolase	2.20041	0.000177133
EIELFIGP_03921	3-dehydroquinate dehydratase	2.68497	5.43374e-15	GPNADHDJ_00938	peptide deformylase	2.32272	8.57188e-74	NIPOLPBK_03140	hypothetical protein	2.56112	3.48493e-32	FLFIOBJN_04365	flagellar export chaperone FliS	2.96048	7.50938e-34	AEPCKKLL_01622	acireductone dioxygenase	2.55259	1.93263e-54	PLCFDHLH_01388	methionine synthase	2.12467	2.06474e-27	IMCGPPIG_02449	GlsB/YeaQ/YmgE family stress response membrane protein	2.19904	0.000107761
EIELFIGP_02665	LysR family transcriptional regulator	2.65916	1.6344e-15	GPNADHDJ_02463	ribonucleoside-diphosphate reductase subunit alpha	2.3185	8.40011e-49	NIPOLPBK_02447	hypothetical protein	2.55769	2.06949e-35	FLFIOBJN_01415	FAD-binding protein	2.94472	1.38811e-13	AEPCKKLL_02919	poly-beta-1,6-N-acetyl-D-glucosamine N-deacetylase PgaB	2.54696	5.81342e-20	PLCFDHLH_00512	malate synthase A	2.11476	0.00471823	IMCGPPIG_00809	NADP-dependent 3-hydroxy acid dehydrogenase	2.19587	1.17247e-17
EIELFIGP_04688	iron ABC transporter permease	2.65834	1.04739e-08	GPNADHDJ_03735	cupin domain-containing protein	2.3182	1.18549e-53	NIPOLPBK_02959	ArsR family transcriptional regulator	2.55526	2.60603e-49	FLFIOBJN_04019	flagellar hook-associated protein FlgK	2.94201	2.57069e-18	AEPCKKLL_02095	hypothetical protein	2.53435	1.03764e-24	PLCFDHLH_01499	ABC transporter ATP-binding protein	2.10477	3.19279e-31	IMCGPPIG_03119	iron-sulfur cluster assembly accessory protein	2.18571	5.49508e-16
EIELFIGP_03628	signal peptidase I	2.65722	2.72597e-48	GPNADHDJ_00408	cytochrome ubiquinol oxidase subunit I	2.3089	5.88437e-48	NIPOLPBK_02095	hypothetical protein	2.55462	4.60776e-30	FLFIOBJN_00331	TonB-dependent receptor	2.94065	3.88648e-06	AEPCKKLL_00435	hypothetical protein	2.5333	3.2513e-37	PLCFDHLH_03119	energy transducer TonB	2.10398	9.75882e-48	IMCGPPIG_02492	bifunctional histidinol-phosphatase/imidazoleglycerol-phosphate dehydratase	2.18519	0.000332226
EIELFIGP_03714	NarK/NasA family nitrate transporter	2.65079	6.00533e-37	GPNADHDJ_03111	ArsR family transcriptional regulator	2.30682	7.68001e-30	NIPOLPBK_02256	MFS transporter	2.54081	1.76713e-18	FLFIOBJN_03622	TonB-dependent receptor	2.93095	1.51415e-35	AEPCKKLL_02988	hypothetical protein	2.52846	8.64621e-20	PLCFDHLH_03635	hydroxymethylbilane synthase	2.10283	8.5977e-66	IMCGPPIG_03623	acetyl-CoA C-acyltransferase	2.18148	2.15373e-19
EIELFIGP_02320	hypothetical protein	2.64897	5.12282e-35	GPNADHDJ_02023	hypothetical protein	2.30661	2.84299e-24	NIPOLPBK_00994	mesenchymal stem cell protein DSCD75	2.53517	3.05132e-36	FLFIOBJN_03401	RNA polymerase sigma factor FecI	2.92993	4.47677e-05	AEPCKKLL_03653	endonuclease	2.52615	4.53246e-23	PLCFDHLH_01785	copper-translocating P-type ATPase	2.10237	1.62236e-20	IMCGPPIG_03142	5-methyltetrahydrofolate--homocysteine methyltransferase	2.18017	1.97437e-10
EIELFIGP_03968	heavy metal-responsive transcriptional regulator	2.64762	3.81291e-24	GPNADHDJ_01587	putative protein YqiC	2.30291	2.8683e-56	NIPOLPBK_03784	anti-sigma factor	2.53384	1.06935e-44	FLFIOBJN_01274	cytochrome b	2.91612	3.20716e-16	AEPCKKLL_02967	ribonuclease	2.52031	9.96096e-28	PLCFDHLH_03989	thiol:disulfide interchange protein D	2.1004	3.15247e-43	IMCGPPIG_00864	peptidase	2.18008	1.70344e-13
EIELFIGP_03385	hydrolase	2.64499	5.1374e-12	GPNADHDJ_03432	TonB-dependent receptor	2.28907	7.65814e-29	NIPOLPBK_00543	acyl-CoA thioesterase	2.53371	8.53743e-22	FLFIOBJN_03603	molybdopterin molybdenumtransferase MoeA	2.90632	3.75776e-12	AEPCKKLL_00052	bacterioferritin	2.51345	1.41903e-19	PLCFDHLH_03906	tetratricopeptide repeat protein	2.0973	2.94815e-39	IMCGPPIG_01311	glycerol-3-phosphate dehydrogenase subunit C	2.17341	0.000421146
EIELFIGP_03763	chemotaxis protein CheW	2.64015	3.58522e-54	GPNADHDJ_03989	7-carboxy-7-deazaguanine synthase QueE	2.28854	5.39341e-32	NIPOLPBK_01097	hypothetical protein	2.52182	5.22788e-09	FLFIOBJN_01496	peptidase M14	2.89453	1.62467e-21	AEPCKKLL_00414	gamma-glutamyltransferase	2.50923	3.94067e-25	PLCFDHLH_03422	TonB-dependent receptor	2.09666	7.00289e-31	IMCGPPIG_02581	host attachment protein	2.172	4.84756e-05
EIELFIGP_02359	hypothetical protein	2.63903	1.36769e-23	GPNADHDJ_02964	hypothetical protein	2.28678	6.36698e-16	NIPOLPBK_03487	lysine decarboxylase	2.52121	4.41867e-16	FLFIOBJN_03097	hypothetical protein	2.89366	3.89835e-06	AEPCKKLL_00192	TonB-dependent receptor	2.48927	4.09892e-30	PLCFDHLH_01278	iron ABC transporter permease	2.09278	1.05683e-14	IMCGPPIG_02673	LemA family protein	2.16237	2.74339e-08
EIELFIGP_01610	hypothetical protein	2.62726	6.21446e-19	GPNADHDJ_01329	flagellar hook-associated protein FlgK	2.2775	2.23807e-34	NIPOLPBK_01536	TonB-dependent hemoglobin/transferrin/lactoferrin family receptor	2.51871	2.13248e-09	FLFIOBJN_04020	flagellar hook-associated protein 3	2.89017	8.42981e-16	AEPCKKLL_01060	MFS transporter	2.4889	2.99799e-38	PLCFDHLH_01253	hypothetical protein	2.09058	8.50474e-12	IMCGPPIG_01844	OmpA family lipoprotein	2.1556	2.61801e-21
EIELFIGP_03006	acetyltransferase	2.62454	2.42821e-11	GPNADHDJ_03922	peptidase S8	2.27706	1.14674e-13	NIPOLPBK_03097	hypothetical protein	2.51525	3.38117e-21	FLFIOBJN_02363	MFS transporter	2.88643	1.17189e-07	AEPCKKLL_02098	preprotein translocase subunit TatC	2.48814	9.478e-65	PLCFDHLH_03226	type I methionyl aminopeptidase	2.09	8.0237e-85	IMCGPPIG_02321	lactoylglutathione lyase	2.15427	9.84656e-24
EIELFIGP_04590	copper chaperone	2.62135	5.66695e-13	GPNADHDJ_01306	flagellar motor switch protein FliN	2.27364	7.56349e-21	NIPOLPBK_01262	acireductone dioxygenase	2.51461	4.34093e-48	FLFIOBJN_04296	flagellar hook-length control protein FliK	2.85991	2.9022e-17	AEPCKKLL_01631	hypothetical protein	2.48753	2.16559e-40	PLCFDHLH_02720	adenosylhomocysteinase	2.08788	1.02102e-92	IMCGPPIG_02488	bifunctional phosphoribosyl-AMP cyclohydrolase/phosphoribosyl-ATP diphosphatase HisIE	2.15046	0.000128679
EIELFIGP_02146	peptide-methionine (R)-S-oxide reductase	2.61692	2.67799e-40	GPNADHDJ_02386	2-methylcitrate synthase	2.27125	5.38954e-16	NIPOLPBK_01209	outer membrane protein assembly factor BamE	2.51166	3.01518e-29	FLFIOBJN_03922	TonB-dependent receptor	2.84699	2.75856e-08	AEPCKKLL_03409	methylenetetrahydrofolate reductase [NAD(P)H]	2.47763	1.14918e-20	PLCFDHLH_00632	NADP-dependent 3-hydroxy acid dehydro	2.08632	3.09747e-40	IMCGPPIG_04155	diacylglycerol kinase	2.14818	7.03095e-06
EIELFIGP_02916	M48 family peptidase	2.60979	2.90239e-25	GPNADHDJ_00002	host attachment protein	2.26319	1.51384e-05	NIPOLPBK_00969	energy transducer TonB	2.50921	1.02651e-46	FLFIOBJN_02734	universal stress protein	2.84306	0.0058926	AEPCKKLL_03140	peptide-methionine (R)-S-oxide reductase	2.47707	8.64151e-27	PLCFDHLH_04445	anti-sigma factor	2.08031	9.64157e-67	IMCGPPIG_03363	hypothetical protein	2.14754	0.000732427
EIELFIGP_02358	hypothetical protein	2.60973	1.44422e-14	GPNADHDJ_03801	hypothetical protein	2.25163	9.20308e-56	NIPOLPBK_03496	asX1	2.50754	6.73247e-27	FLFIOBJN_03220	hydrolase	2.84115	1.13101e-11	AEPCKKLL_01329	FMN reductase	2.47042	3.77851e-29	PLCFDHLH_02152	4Fe-4S binding protein	2.07694	2.80493e-45	IMCGPPIG_03389	6,7-dimethyl-8-ribityllumazine synthase	2.14116	3.55471e-12
EIELFIGP_04709	LemA family protein ?	2.60899	2.07335e-27	GPNADHDJ_01784	DNA-binding response regulator	2.24988	6.80051e-74	NIPOLPBK_00662	hypothetical protein	2.49514	1.70035e-42	FLFIOBJN_00454	MFS transporter	2.82566	5.77941e-06	AEPCKKLL_01351	aromatic alcohol reductase	2.46347	7.41715e-21	PLCFDHLH_00540	NUDIX domain-containing protein	2.06683	3.68936e-78	IMCGPPIG_02897	hypothetical protein	2.13932	5.31371e-06
EIELFIGP_02683	tRNA-Arg	2.60843	1.22802e-10	GPNADHDJ_00945	tRNA threonylcarbamoyladenosine biosynthesis protein RimN	2.23831	7.19732e-53	NIPOLPBK_01780	OmpW family protein	2.49094	1.07642e-26	FLFIOBJN_01485	peptide-methionine (S)-S-oxide reductase	2.8222	1.08202e-05	AEPCKKLL_00160	tRNA threonylcarbamoyladenosine biosynthesis protein RimN	2.45768	7.77633e-50	PLCFDHLH_01427	hypothetical protein	2.06666	2.66882e-46	IMCGPPIG_01755	membrane protein	2.13822	6.7472e-06
EIELFIGP_03320	hypothetical protein	2.60002	2.93612e-30	GPNADHDJ_00479	hypothetical protein	2.23822	1.01832e-23	NIPOLPBK_00753	hypothetical protein	2.4833	1.21525e-24	FLFIOBJN_00089	MFS transporter	2.81814	3.71251e-10	AEPCKKLL_03953	membrane protein	2.45664	2.02033e-13	PLCFDHLH_02693	LemA family protein	2.0662	3.9387e-38	IMCGPPIG_01161	flagellar biosynthetic protein FliO	2.13624	2.12534e-07
EIELFIGP_02103	Flp pilus assembly protein TadD	2.5992	1.22236e-20	GPNADHDJ_01966	aspartate 1-decarboxylase	2.23013	1.91849e-22	NIPOLPBK_02971	hypothetical protein	2.47824	1.13296e-26	FLFIOBJN_03744	flagellar motor protein	2.81046	2.26729e-12	AEPCKKLL_00764	DNA-binding protein	2.45484	1.33165e-76	PLCFDHLH_01893	thiol-disulfide isomerase	2.06239	2.14192e-09	IMCGPPIG_00577	protein TolR	2.13281	2.25242e-13
EIELFIGP_03718	nitrate reductase subunit beta	2.59506	6.7491e-12	GPNADHDJ_00488	methyltransferase domain-containing protein	2.23003	5.99402e-55	NIPOLPBK_03570	TetR/AcrR family transcriptional regulator	2.45502	2.43314e-47	FLFIOBJN_04011	flagellar basal body rod protein FlgC	2.78888	2.04175e-21	AEPCKKLL_01676	outer membrane protein assembly factor BamE	2.45368	5.37963e-28	PLCFDHLH_02882	hypothetical protein	2.05657	8.16139e-11	IMCGPPIG_01537	oxygen-dependent choline dehydrogenase	2.12722	1.82037e-15
EIELFIGP_01850	L,D-transpeptidase	2.59318	1.20619e-29	GPNADHDJ_01425	SCO family protein	2.22983	1.52846e-39	NIPOLPBK_03831	30S ribosomal protein S9	2.44615	1.01406e-20	FLFIOBJN_00466	hypothetical protein	2.7883	2.4929e-19	AEPCKKLL_00777	N-acetyltransferase	2.45332	1.78664e-33	PLCFDHLH_04413	hypothetical protein	2.05528	3.31901e-11	IMCGPPIG_01752	hypothetical protein	2.12669	2.21019e-05
EIELFIGP_01142	hypothetical protein	2.59003	1.79298e-26	GPNADHDJ_00092	FMN reductase	2.22537	5.00404e-16	NIPOLPBK_01840	hypothetical protein	2.44473	2.64074e-60	FLFIOBJN_03600	molybdenum cofactor guanylyltransferase	2.78739	7.64019e-09	AEPCKKLL_00666	arginyl-tRNA-protein transferase	2.45161	6.30079e-42	PLCFDHLH_00147	hypothetical protein	2.04503	1.37475e-16	IMCGPPIG_01041	TonB-dependent receptor	2.12101	3.3432e-06
EIELFIGP_01352	hypothetical protein	2.58772	1.30442e-11	GPNADHDJ_02811	hypothetical protein	2.21381	6.54391e-11	NIPOLPBK_02422	alcohol dehydrogenase AdhP	2.43985	5.52984e-16	FLFIOBJN_03218	pirin family protein	2.78309	1.4751e-06	AEPCKKLL_02308	hypothetical protein	2.44739	4.03205e-67	PLCFDHLH_04414	GTPase	2.03029	6.44877e-07	IMCGPPIG_00904	tryptophan synthase subunit beta	2.10898	2.16783e-06
EIELFIGP_03719	nitrate reductase subunit alpha	2.58227	1.2023e-10	GPNADHDJ_01028	hypothetical protein	2.20401	8.58965e-37	NIPOLPBK_01800	serine hydrolase	2.43971	5.46885e-17	FLFIOBJN_03601	molybdopterin converting factor subunit 2 protein	2.78283	1.20237e-09	AEPCKKLL_02596	energy transducer TonB	2.44532	1.88283e-47	PLCFDHLH_01424	1-phosphofructokinase	2.02857	1.12464e-33	IMCGPPIG_01573	hypothetical protein	2.10836	2.46175e-26
EIELFIGP_03895	FAD-dependent oxidoreductase	2.58074	5.7573e-23	GPNADHDJ_03225	hypothetical protein (histone)	2.1977	1.3405e-38	NIPOLPBK_01045	preprotein translocase subunit TatC	2.43951	2.05458e-36	FLFIOBJN_00129	glyoxalase/bleomycin resistance/extradiol dioxygenase family protein	2.77629	3.38542e-08	AEPCKKLL_00334	thiol:disulfide interchange protein DsbA/DsbL	2.44239	5.45606e-79	PLCFDHLH_03433	heavy metal-responsive transcriptiona	2.02571	3.10688e-21	IMCGPPIG_00942	hypothetical protein	2.10473	6.23488e-10
EIELFIGP_03741	flagellar biosynthetic protein FliP	2.58044	1.10071e-22	GPNADHDJ_02444	isochorismate synthase	2.19371	3.25636e-16	NIPOLPBK_01413	N-acetyltransferase	2.43814	4.05401e-40	FLFIOBJN_00303	pyridoxamine 5'-phosphate oxidase	2.77433	9.19048e-06	AEPCKKLL_03690	preprotein translocase subunit YajC	2.43215	5.56775e-31	PLCFDHLH_02855	peptide deformylase	2.02165	3.31378e-43	IMCGPPIG_02949	hypothetical protein	2.10411	4.44889e-10
EIELFIGP_00524	peroxiredoxin (antioxidant defense)	2.57592	3.22814e-11	GPNADHDJ_02979	3-beta hydroxysteroid dehydrogenase	2.19113	1.94504e-25	NIPOLPBK_03154	peroxiredoxin	2.43664	6.27749e-34	FLFIOBJN_03861	carbon starvation protein A	2.7721	7.54632e-07	AEPCKKLL_01595	DNA-binding transcriptional regulator	2.42948	3.57737e-16	PLCFDHLH_00130	hypothetical protein	2.01177	3.65642e-17	IMCGPPIG_03561	membrane protein	2.10377	7.08255e-11
EIELFIGP_00217	SCPU domain-containing protein ??	2.57559	1.51106e-10	GPNADHDJ_03998	hypothetical protein	2.18316	3.81983e-42	NIPOLPBK_01851	tRNA-Asn	2.42938	1.22063e-08	FLFIOBJN_03607	hypothetical protein	2.75941	6.06203e-59	AEPCKKLL_03899	ParA family protein	2.42525	7.97675e-32	PLCFDHLH_03421	iron dicitrate transporter FecR	2.00906	6.75333e-09	IMCGPPIG_04233	ferredoxin--NADP reductase	2.10331	1.00129e-16
EIELFIGP_03959	energy transducer TonB	2.57121	5.53983e-47	GPNADHDJ_01985	OmpW family protein	2.17998	4.05829e-65	NIPOLPBK_00025	sulfite exporter TauE/SafE family protein	2.42482	3.45239e-22	FLFIOBJN_00210	hypothetical protein	2.75058	3.41081e-18	AEPCKKLL_03769	hypothetical protein	2.4188	2.04942e-08	PLCFDHLH_02644	OsmC family peroxiredoxin	2.00538	9.70034e-23	IMCGPPIG_03037	energy transducer TonB	2.09903	1.47442e-10
EIELFIGP_00672	peroxiredoxin	2.56986	2.99461e-11	GPNADHDJ_02278	arginyl-tRNA-protein transferase	2.17806	4.62463e-29	NIPOLPBK_00586	hypothetical protein	2.42274	5.04297e-11	FLFIOBJN_03111	bacterioferritin	2.74659	2.99586e-20	AEPCKKLL_02281	hypothetical protein	2.41447	1.20998e-34	PLCFDHLH_04521	nucleoside diphosphate kinase regulat	2.00343	4.55205e-52	IMCGPPIG_04412	hypothetical protein	2.0912	6.01514e-07
EIELFIGP_03580	2,3-dihydroxybenzoate-AMP ligase ( involved in the pathway bacillibactin biosynthesis)	2.56558	2.52171e-07	GPNADHDJ_01183	KR domain-containing protein	2.16796	0.00053633	NIPOLPBK_00555	hypothetical protein	2.41878	3.67034e-24	FLFIOBJN_02165	BON domain-containing protein	2.74309	6.57337e-08	AEPCKKLL_01704	ArsR family transcriptional regulator	2.41192	2.65047e-31	PLCFDHLH_03844	hypothetical protein	1.99952	3.89613e-42	IMCGPPIG_03198	hypothetical protein	2.08332	1.83927e-10
EIELFIGP_00649	polyisoprenoid-binding protein	2.54875	3.25216e-37	GPNADHDJ_02568	SUF system Fe-S cluster assembly regulator	2.16076	8.98585e-22	NIPOLPBK_01321	hypothetical protein	2.41503	3.19673e-29	FLFIOBJN_03048	anthranilate phosphoribosyltransferase	2.73026	6.78096e-06	AEPCKKLL_02394	type II secretion system protein	2.4027	2.01433e-07	down regulated				IMCGPPIG_03562	GTP cyclohydrolase II RibA	2.08098	7.08379e-09
EIELFIGP_00547	polyisoprenoid-binding protein	2.54753	6.2248e-38	GPNADHDJ_02637	SUF system Fe-S cluster assembly regulator	2.15591	2.22e-21	NIPOLPBK_04158	peptidyl-dipeptidase Dcp	2.40739	4.72887e-29	FLFIOBJN_04392	iron ABC transporter permease	2.72574	1.40202e-12	AEPCKKLL_03898	flagellar motor protein MotD	2.39971	4.31143e-33	Locus-tag	Annotation	log2 fold-change	padjusted	IMCGPPIG_01083	amidohydrolase	2.07811	2.08371e-15
EIELFIGP_00728	hypothetical protein	2.54228	2.80245e-19	GPNADHDJ_00229	copper resistance protein	2.15268	6.75834e-26	NIPOLPBK_01337	MFS transporter	2.40706	1.47926e-30	FLFIOBJN_03730	zinc-finger domain-containing protein	2.71304	6.32767e-33	AEPCKKLL_00786	hypothetical protein	2.39744	5.59648e-14	PLCFDHLH_03182	hypothetical protein	-1.99522	1.7995e-15	IMCGPPIG_03065	type I methionyl aminopeptidase	2.07765	5.84424e-23
EIELFIGP_01135	hypothetical protein	2.53671	5.30894e-17	GPNADHDJ_01620	hypothetical protein	2.15071	2.95116e-30	NIPOLPBK_00186	hypothetical protein	2.40703	1.42577e-29	FLFIOBJN_00661	hypothetical protein	2.7099	0.00908181	AEPCKKLL_03863	flagellin	2.39147	3.7248e-29	PLCFDHLH_01880	hypothetical protein	-2.01378	1.76049e-27	IMCGPPIG_01040	lipoprotein	2.07559	3.80886e-05
EIELFIGP_01486	lactoylglutathione lyase (involved in detoxification)	2.5339	1.23519e-37	GPNADHDJ_01026	dynein regulation protein LC7	2.15002	2.94194e-15	NIPOLPBK_03906	flagellin	2.40626	1.20316e-16	FLFIOBJN_03314	sodium-translocating pyrophosphatase	2.70289	2.03872e-13	AEPCKKLL_00048	30S ribosomal protein S9	2.38552	1.22234e-47	PLCFDHLH_03146	hypothetical protein	-2.01856	8.59522e-07	IMCGPPIG_02629	glycogen synthase GlgA	2.06403	1.0771e-10
EIELFIGP_01053	acetylornithine carbamoyltransferase (arginine biosythesis)	2.53142	7.07258e-25	GPNADHDJ_01377	elongation factor G	2.14805	2.04389e-24	NIPOLPBK_02387	DNA-binding response regulator	2.40414	0.000365012	FLFIOBJN_04276	chitinase	2.70251	3.64821e-06	AEPCKKLL_02610	TonB-dependent siderophore receptor	2.36723	3.33632e-12	PLCFDHLH_00792	hypothetical protein	-2.02098	8.09354e-22	IMCGPPIG_01379	hypothetical protein	2.06331	1.70011e-07
EIELFIGP_01265	NAD(P)/FAD-dependent oxidoreductase	2.52971	2.4624e-17	GPNADHDJ_03390	class I SAM-dependent methyltransferase	2.14744	NA	NIPOLPBK_03671	GatB/YqeY domain-containing protein	2.40138	3.33704e-22	FLFIOBJN_04009	chemotaxis protein CheV	2.70041	8.4675e-30	AEPCKKLL_03836	hypothetical protein	2.36709	1.34051e-23	PLCFDHLH_03172	phage portal protein	-2.02655	2.17222e-12	IMCGPPIG_04069	acetylornithine carbamoyltransferase	2.06154	6.39827e-08
EIELFIGP_02114	hemagglutinin	2.52789	4.58013e-28	GPNADHDJ_00761	hypothetical protein	2.13367	6.27175e-19	NIPOLPBK_02905	TetR family transcriptional regulator	2.39714	1.95511e-30	FLFIOBJN_01224	siderophore-interacting protein	2.69589	9.74564e-11	AEPCKKLL_00297	hypothetical protein	2.36552	2.60806e-24	PLCFDHLH_00443	sensor histidine kinase	-2.02945	2.86502e-37	IMCGPPIG_02286	hypothetical protein	2.05878	5.17183e-16
EIELFIGP_04268	SRPBCC domain-containing protein	2.52751	1.33924e-16	GPNADHDJ_00578	TonB-dependent siderophore receptor	2.13265	5.18156e-14	NIPOLPBK_02127	serine/threonine protein kinase	2.39502	5.87714e-38	FLFIOBJN_00654	hypothetical protein	2.69449	0.012517	AEPCKKLL_03781	alpha/beta hydrolase	2.36302	1.08965e-43	PLCFDHLH_03813	asX1	-2.03072	9.76659e-21	IMCGPPIG_02115	hypothetical protein	2.05862	2.152e-10
EIELFIGP_04357	hypothetical protein	2.50665	2.02661e-36	GPNADHDJ_01282	hypothetical protein	2.1319	2.59476e-33	NIPOLPBK_00961	IS1595 family transposase ISAcif2	2.38466	5.22836e-42	FLFIOBJN_02035	transcriptional regulator LldR	2.68719	1.28643e-06	AEPCKKLL_03879	flagellar basal body protein FliL	2.3568	9.9525e-21	PLCFDHLH_03781	ABC transporter permease	-2.03087	1.88106e-40	IMCGPPIG_00340	C4-dicarboxylate transporter	2.05577	4.66913e-06
EIELFIGP_01531	N utilization substance protein B	2.50122	5.45927e-29	GPNADHDJ_00233	hypothetical protein	2.12961	7.67991e-28	NIPOLPBK_01103	tRNA-Asn	2.37478	2.02991e-08	FLFIOBJN_02657	acetyl-CoA C-acyltransferase	2.68562	2.5037e-43	AEPCKKLL_03091	hypothetical protein	2.34708	1.61864e-33	PLCFDHLH_00790	hypothetical protein	-2.03164	8.58786e-22	IMCGPPIG_00969	HNH endonuclease	2.053	4.59761e-22
EIELFIGP_03629	MFS transporter	2.498	2.18456e-30	GPNADHDJ_03416	AraC family transcriptional regulator	2.1245	1.41683e-21	NIPOLPBK_03068	endonuclease	2.37422	2.20085e-12	FLFIOBJN_03393	thioredoxin	2.68325	2.47276e-14	AEPCKKLL_00945	Elastase inhibitor AFLEI flags: Precursor	2.34667	1.12702e-27	PLCFDHLH_04083	nucleotidyltransferase domain-contain	-2.03224	6.01223e-40	IMCGPPIG_00444	formate dehydrogenase subunit alpha	2.04154	9.84533e-12
EIELFIGP_00741	sRNA-Xcc1	2.49787	9.91487e-11	GPNADHDJ_04156	cytochrome ubiquinol oxidase subunit I	2.12222	8.84349e-36	NIPOLPBK_00102	MerC domain-containing protein	2.37364	3.24342e-11	FLFIOBJN_02988	Elastase inhibitor AFLEI flags: Precursor	2.68114	6.20802e-21	AEPCKKLL_00258	hypothetical protein	2.34442	1.7531e-24	PLCFDHLH_03785	hypothetical protein	-2.06772	2.54018e-15	IMCGPPIG_01130	thioredoxin	2.04055	1.24507e-19
EIELFIGP_04629	hypothetical protein	2.48838	1.16573e-37	GPNADHDJ_02936	VOC family protein	2.12019	1.27383e-15	NIPOLPBK_01289	ATP phosphoribosyltransferase	2.3696	9.05059e-15	FLFIOBJN_00058	NUDIX domain-containing protein	2.66485	3.72083e-14	AEPCKKLL_03278	hypothetical protein	2.33248	8.30143e-46	PLCFDHLH_00373	hypothetical protein	-2.07749	6.7955e-42	IMCGPPIG_03835	hypothetical protein	2.03338	3.49462e-06
EIELFIGP_01230	cytochrome d ubiquinol oxidase subunit II (smlt 4574)	2.48719	1.1034e-19	GPNADHDJ_02017	hypothetical protein	2.11722	2.04271e-32	NIPOLPBK_03394	hypothetical protein	2.36303	2.89665e-22	FLFIOBJN_00057	patatin	2.65363	3.56638e-13	AEPCKKLL_03207	OmpW family protein	2.33234	6.32052e-55	PLCFDHLH_03135	hypothetical protein	-2.08207	2.39276e-45	IMCGPPIG_04338	hypothetical protein	2.02326	0.00779268
EIELFIGP_01399	thiol:disulfide interchange protein DsbA/DsbL	2.4853	2.03576e-35	GPNADHDJ_00127	LacI family DNA-binding transcriptional regulator	2.11687	2.88299e-26	NIPOLPBK_01621	hypothetical protein	2.36136	7.2798e-10	FLFIOBJN_02060	sigma-70 family RNA polymerase sigma factor	2.65136	0.000392809	AEPCKKLL_03983	membrane protein	2.33233	1.68301e-24	PLCFDHLH_04526	tRNA-Ala	-2.08572	6.45512e-18	IMCGPPIG_01958	nucleotide exchange factor GrpE	2.02306	5.45701e-08
EIELFIGP_00284	hypothetical protein	2.48214	1.09639e-09	GPNADHDJ_04177	N-acetyltransferase	2.10966	8.91972e-21	NIPOLPBK_04196	pirin family protein	2.36095	5.76313e-28	FLFIOBJN_02620	copper chaperone	2.63976	3.43881e-09	AEPCKKLL_02721	nitroreductase	2.33094	5.97265e-38	PLCFDHLH_01514	hypothetical protein	-2.09391	6.59749e-48	IMCGPPIG_01163	flagellar motor switch protein FliM	2.02063	0.00036557
EIELFIGP_01500	hypothetical protein	2.47578	7.11496e-17	GPNADHDJ_03171	glycine zipper 2TM domain-containing protein	2.10912	8.16351e-16	NIPOLPBK_02860	tryptophan-rich sensory protein	2.36025	1.95431e-15	FLFIOBJN_02049	thioredoxin	2.63611	0.00298535	AEPCKKLL_02416	hypothetical protein	2.32816	1.72595e-10	PLCFDHLH_03874	hypothetical protein	-2.10759	4.36667e-45	IMCGPPIG_04381	hypothetical protein	2.01613	5.38158e-11
EIELFIGP_01114	ribonuclease	2.47539	7.93721e-27	GPNADHDJ_01184	serine hydrolase	2.10337	8.56204e-15	NIPOLPBK_01445	hypothetical protein	2.35399	5.71599e-14	FLFIOBJN_03606	hypothetical protein	2.63327	8.46232e-53	AEPCKKLL_02422	ribonucleoside-diphosphate reductase subunit alpha	2.32755	1.00817e-35	PLCFDHLH_01599	glycosyltransferase	-2.10767	1.78266e-40	IMCGPPIG_01264	hypothetical protein	2.00868	3.88274e-07
EIELFIGP_02872	DNA-directed RNA polymerase subunit alpha	2.47487	2.38801e-17	GPNADHDJ_02180	endonuclease	2.10131	5.18932e-48	NIPOLPBK_01906	peptide deformylase	2.3536	2.26227e-32	FLFIOBJN_01459	hypothetical protein	2.63253	2.47458e-09	AEPCKKLL_01015	L,D-transpeptidase	2.32341	1.84628e-44	PLCFDHLH_00765	hypothetical protein	-2.12045	4.72119e-07	IMCGPPIG_02552	F420H(2):quinone oxidoreductase	2.00616	7.94249e-09
EIELFIGP_02650	phosphatase PAP2 family protein	2.47224	1.63749e-17	GPNADHDJ_03433	lipoprotein	2.09797	1.70049e-13	NIPOLPBK_01620	FMN reductase	2.34407	6.4675e-16	FLFIOBJN_03405	multidrug transporter subunit MdtJ	2.62402	1.46369e-20	AEPCKKLL_01063	malate synthase A	2.32288	0.000521853	PLCFDHLH_02224	tRNA-Arg	-2.15469	1.63762e-05	IMCGPPIG_04513	molecular chaperone HtpG	2.00037	1.5713e-08
EIELFIGP_01612	SOS response-associated peptidase	2.46322	5.77511e-10	GPNADHDJ_01057	tRNA-Arg	2.0918	1.30055e-06	NIPOLPBK_01395	ferredoxin--NADP reductase	2.33796	1.26102e-30	FLFIOBJN_01833	isopenicillin N synthase family oxygenase	2.62227	5.65365e-55	AEPCKKLL_02519	methyltransferase domain-containing protein	2.3199	9.5318e-54	PLCFDHLH_01723	hypothetical protein	-2.15518	6.17858e-06	IMCGPPIG_02233	pyridoxamine 5'-phosphate oxidase	1.99701	1.36386e-17
EIELFIGP_01967	hypothetical protein	2.46133	7.49288e-13	GPNADHDJ_03632	nicotinate phosphoribosyltransferase	2.08931	1.24626e-37	NIPOLPBK_00161	hypothetical protein	2.33562	4.59464e-18	FLFIOBJN_03740	STAS domain-containing protein	2.6177	6.19779e-23	AEPCKKLL_03951	hypothetical protein	2.31643	6.88807e-53	PLCFDHLH_02513	tRNA-Met	-2.16634	5.62875e-11	down regulated
EIELFIGP_00174	phosphate ABC transporter substrate-binding protein PstS	2.46038	0.00504279	GPNADHDJ_01501	tetratricopeptide repeat protein	2.08816	8.5427e-39	NIPOLPBK_01853	ribosome silencing factor	2.33271	1.64655e-25	FLFIOBJN_04393	heme ABC transporter ATP-binding protein	2.61096	1.30082e-10	AEPCKKLL_02918	poly-beta-1,6 N-acetyl-D-glucosamine synthase	2.31113	1.84902e-12	PLCFDHLH_00789	hypothetical protein	-2.16853	1.33373e-50	Locus-tag	Annotation	log2 fold-change	padjusted
EIELFIGP_02102	hypothetical protein	2.4483	1.56819e-14	GPNADHDJ_03000	TonB-dependent receptor	2.07519	8.33339e-29	NIPOLPBK_03088	PsiF repeat-containing protein	2.32691	3.03812e-20	FLFIOBJN_02002	Flp pilus assembly protein TadD	2.59258	2.79415e-05	AEPCKKLL_02254	hypothetical protein	2.30968	8.53247e-38	PLCFDHLH_01718	hypothetical protein	-2.1906	1.62172e-09	IMCGPPIG_04531	tRNA-Ala	-2.00098	3.0552e-11
EIELFIGP_02697	YeeE/YedE family protein	2.44562	1.55809e-11	GPNADHDJ_03391	2-isopropylmalate synthase	2.07317	0.00460414	NIPOLPBK_03151	nucleoside diphosphate kinase regulator	2.32465	5.88094e-53	FLFIOBJN_04366	flagellar protein FliT	2.59225	2.05859e-13	AEPCKKLL_02392	Flp pilus assembly protein TadD	2.3085	1.67264e-08	PLCFDHLH_04428	alpha/beta hydrolase	-2.22161	3.8912e-58	IMCGPPIG_01666	hypothetical protein	-2.02292	2.91452e-06
EIELFIGP_04077	nitroreductase	2.44166	8.52976e-41	GPNADHDJ_00788	hypothetical protein	2.07161	2.12104e-28	NIPOLPBK_03946	alpha/beta hydrolase	2.32314	4.47391e-14	FLFIOBJN_04430	IS481 family transposase	2.59052	2.84003e-25	AEPCKKLL_01787	TonB-dependent receptor	2.30388	0.00029958	PLCFDHLH_03643	hypothetical protein	-2.2707	6.15645e-56	IMCGPPIG_01049	hypothetical protein	-2.02481	1.52008e-21
EIELFIGP_03795	biotin synthase	2.43558	4.20495e-23	GPNADHDJ_00024	hypothetical protein	2.06799	8.18919e-10	NIPOLPBK_03948	hypothetical protein	2.31882	7.356e-10	FLFIOBJN_03101	SCPU domain-containing protein	2.57842	2.24005e-06	AEPCKKLL_00133	molecular chaperone GroEL	2.30294	2.92875e-35	PLCFDHLH_02514	hypothetical protein	-2.28715	3.46652e-57	IMCGPPIG_00524	hypothetical protein	-2.02912	7.30367e-30
EIELFIGP_03125	hypothetical protein	2.43051	1.29313e-15	GPNADHDJ_02390	pyridoxamine 5'-phosphate oxidase	2.06221	1.8024e-33	NIPOLPBK_00201	hypothetical protein	2.31841	4.88718e-27	FLFIOBJN_00637	hypothetical protein	2.56959	4.84677e-11	AEPCKKLL_01105	hypothetical protein	2.30143	3.12636e-22	PLCFDHLH_01957	hypothetical protein	-2.29091	1.01899e-27	IMCGPPIG_00041	malonate decarboxylase subunit epsilon	-2.03148	5.88497e-14
EIELFIGP_02361	hypothetical protein	2.43019	3.29256e-24	GPNADHDJ_00734	lipopolysaccharide transport periplasmic protein LptA	2.0611	7.57557e-56	NIPOLPBK_03609	hypothetical protein	2.30982	2.79913e-24	FLFIOBJN_03955	hypothetical protein	2.56328	3.50626e-20	AEPCKKLL_00145	GIY-YIG nuclease family protein	2.29469	1.58488e-10	PLCFDHLH_00788	hypothetical protein	-2.29772	5.50019e-22	IMCGPPIG_03380	hypothetical protein	-2.0343	1.31546e-09
EIELFIGP_02593	glutathione peroxidase	2.42924	2.67656e-40	GPNADHDJ_02138	hypothetical protein	2.05818	5.89128e-51	NIPOLPBK_03934	SAM	2.30744	1.55686e-10	FLFIOBJN_02000	type II secretion system protein	2.56005	0.000245651	AEPCKKLL_01191	alkaline phosphatase	2.29285	1.41518e-13	PLCFDHLH_02402	hypothetical protein	-2.29998	1.02759e-40	IMCGPPIG_01667	hypothetical protein	-2.05923	3.33978e-05
EIELFIGP_03296	flagellar L-ring protein	2.42809	1.34861e-17	GPNADHDJ_01653	regulatory protein RecX	2.05309	1.45298e-37	NIPOLPBK_02380	TonB-dependent receptor	2.30027	2.83326e-17	FLFIOBJN_03687	hypothetical protein	2.55691	8.06965e-10	AEPCKKLL_02670	N-acetyltransferase	2.29149	6.53294e-22	PLCFDHLH_00774	phage terminase large subunit family	-2.30426	8.52079e-35	IMCGPPIG_00465	hypothetical protein	-2.07657	0.0010369
EIELFIGP_00227	ribosome-recycling factor	2.4215	5.99548e-20	GPNADHDJ_01975	4-hydroxy-tetrahydrodipicolinate synthase	2.04989	6.33763e-59	NIPOLPBK_01600	fasciclin	2.29896	1.5486e-28	FLFIOBJN_00972	acetylornithine carbamoyltransferase	2.55073	2.87414e-10	AEPCKKLL_03123	3-beta hydroxysteroid dehydrogenase	2.28919	6.73806e-24	PLCFDHLH_02835	tRNA-Lys	-2.30839	1.13215e-28	IMCGPPIG_02951	tRNA-Asn	-2.07674	7.43971e-23
EIELFIGP_00475	catalase	2.42107	1.3734e-21	GPNADHDJ_00105	hypothetical protein	2.04718	4.40154e-05	NIPOLPBK_02291	pirin family protein	2.29311	1.52892e-11	FLFIOBJN_00450	NAD(P)/FAD-dependent oxidoreductase	2.55007	1.28815e-15	AEPCKKLL_01610	copper-translocating P-type ATPase	2.28847	2.12782e-26	PLCFDHLH_02836	tRNA-Lys	-2.31457	6.83874e-27	IMCGPPIG_03880	tRNA-Asn	-2.08782	1.0154e-23
EIELFIGP_03583	hypothetical protein	2.41902	1.73371e-14	GPNADHDJ_01906	hypothetical protein	2.04532	8.39808e-29	NIPOLPBK_03608	hypothetical protein	2.28067	1.90775e-21	FLFIOBJN_04432	methyl-accepting chemotaxis protein	2.53857	7.17948e-31	AEPCKKLL_00336	cytochrome c4	2.28636	1.14239e-50	PLCFDHLH_03436	tRNA-Ala	-2.32116	0.00170035	IMCGPPIG_03585	ABC transporter permease	-2.09401	6.54995e-08
EIELFIGP_00706	acyl-CoA thioesterase	2.41289	4.73867e-18	GPNADHDJ_02751	hypothetical protein	2.04266	9.97497e-21	NIPOLPBK_00110	hypothetical protein	2.27972	1.31338e-23	FLFIOBJN_01894	30S ribosomal protein S11	2.53013	2.6279e-15	AEPCKKLL_02753	tRNA-Tyr	2.28086	0.000399868	PLCFDHLH_03783	ABC transporter ATP-binding protein	-2.32247	8.52176e-39	IMCGPPIG_00040	triphosphoribosyl-dephospho-CoA synthase MdcB	-2.09691	1.13527e-20
EIELFIGP_03078	tRNA-Val	2.40716	4.59613e-13	GPNADHDJ_01060	hypothetical protein	2.04239	9.47107e-33	NIPOLPBK_01037	peptidyl-prolyl cis-trans isomerase	2.27755	1.03395e-24	FLFIOBJN_01032	ribonuclease	2.52903	5.08803e-12	AEPCKKLL_01785	TonB-dependent receptor	2.27981	6.10492e-25	PLCFDHLH_04424	hypothetical protein	-2.32272	4.17239e-31	IMCGPPIG_00263	tRNA-Asp	-2.10885	2.81226e-22
EIELFIGP_03235	hypothetical protein	2.40703	5.64196e-12	GPNADHDJ_03707	carboxymuconolactone decarboxylase family protein	2.04205	1.1588e-20	NIPOLPBK_01721	TIGR02449 family protein	2.27232	3.96164e-19	FLFIOBJN_03904	MFS transporter	2.52877	3.28968e-07	AEPCKKLL_01888	anti-sigma factor	2.27699	2.05653e-56	PLCFDHLH_03780	ABC transporter ATP-binding protein	-2.34581	3.0313e-68	IMCGPPIG_00930	tRNA-Met	-2.11381	1.44351e-19
EIELFIGP_03238	hypothetical protein	2.40418	5.95823e-12	GPNADHDJ_03475	hypothetical protein	2.03991	8.16777e-08	NIPOLPBK_03836	bacterioferritin	2.27219	4.33851e-42	FLFIOBJN_03404	QacE family quaternary ammonium compound efflux SMR transporter	2.52543	1.43622e-28	AEPCKKLL_02443	isochorismate synthase	2.27625	2.26368e-05	PLCFDHLH_03641	hypothetical protein	-2.36043	4.7801e-44	IMCGPPIG_00403	RHS repeat protein	-2.12617	1.53355e-19
EIELFIGP_02174	peptide-methionine (S)-S-oxide reductase	2.38686	7.26097e-07	GPNADHDJ_00122	aldose epimerase	2.03944	1.48069e-26	NIPOLPBK_03653	Fe(2+)-trafficking protein	2.26902	5.05483e-34	FLFIOBJN_01362	glycine zipper 2TM domain-containing protein	2.52122	8.31196e-13	AEPCKKLL_02996	glycine zipper 2TM domain-containing protein	2.2743	7.23517e-62	PLCFDHLH_01728	hypothetical protein	-2.36939	4.6884e-17	IMCGPPIG_00475	hypothetical protein	-2.13582	0.000161577
EIELFIGP_02747	aspartate 1-decarboxylase	2.37972	9.96157e-13	GPNADHDJ_00971	molecular chaperone GroES	2.03536	2.3858e-27	NIPOLPBK_02083	2,3-dihydro-2,3-dihydroxybenzoate dehydrogenase	2.26837	8.69285e-10	FLFIOBJN_03360	glutathione peroxidase	2.51983	1.13547e-18	AEPCKKLL_02644	acetyltransferase	2.27208	2.39802e-15	PLCFDHLH_01750	hypothetical protein	-2.38862	1.23422e-10	IMCGPPIG_04424	alpha/beta hydrolase	-2.13685	6.51875e-15
EIELFIGP_03302	flagellar basal body rod protein FlgB	2.37971	8.6321e-14	GPNADHDJ_00271	hypothetical protein	2.02876	2.15885e-21	NIPOLPBK_00524	malate synthase A	2.26002	0.00212591	FLFIOBJN_04285	regulatory protein RecX	2.51487	2.91861e-20	AEPCKKLL_00497	fimbrial biogenesis outer membrane usher protein	2.26843	4.35226e-07	PLCFDHLH_00680	tRNA-Gly	-2.42121	3.54952e-30	IMCGPPIG_00481	minor capsid protein E	-2.15044	1.40479e-08
EIELFIGP_00298	hypothetical protein	2.37182	7.34808e-13	GPNADHDJ_00199	hypothetical protein	2.00222	9.07147e-12	NIPOLPBK_03001	hypothetical protein	2.25881	3.19467e-26	FLFIOBJN_04309	GNAT family N-acetyltransferase	2.49813	0.000108854	AEPCKKLL_03787	hypothetical protein	2.26307	4.24248e-09	PLCFDHLH_00775	hypothetical protein	-2.4215	1.75843e-12	IMCGPPIG_01643	sX8	-2.155	1.63938e-10
EIELFIGP_02237	imidazolonepropionase	2.37065	9.36048e-14	GPNADHDJ_01332	flagellar L-ring protein	1.99545	4.62076e-21	NIPOLPBK_02830	hypothetical protein	2.25502	2.47721e-14	FLFIOBJN_03741	chemotaxis protein CheW	2.49203	5.71452e-16	AEPCKKLL_03891	flagellar biosynthesis protein FlhF	2.25763	5.03904e-34	PLCFDHLH_02834	tRNA-His	-2.4467	6.83074e-08	IMCGPPIG_00951	tRNA-Pro	-2.17917	3.18544e-07
EIELFIGP_02662	hydrolase	2.36499	8.75135e-16	down regulated				NIPOLPBK_02753	ArsR family transcriptional regulator	2.25406	3.40051e-24	FLFIOBJN_02008	alpha/beta hydrolase	2.48544	2.32587e-08	AEPCKKLL_00112	flavodoxin family protein	2.25594	2.21702e-07	PLCFDHLH_00381	sX11	-2.44735	2.4948e-42	IMCGPPIG_01980	hypothetical protein	-2.18345	1.56721e-32
EIELFIGP_03386	pirin family protein	2.36181	3.40557e-15	Locus-tag	Annotation	log2 fold-change	padjusted	NIPOLPBK_03914	flagellar hook protein FlgE	2.25193	1.51609e-15	FLFIOBJN_04370	DNA-binding response regulator	2.48424	9.23821e-12	AEPCKKLL_00328	TonB-dependent receptor	2.25347	0.00130079	PLCFDHLH_03642	membrane protein	-2.48812	7.53631e-56	IMCGPPIG_00545	hypothetical protein	-2.20545	1.88126e-10
EIELFIGP_00833	Ax21 family protein	2.36141	2.10611e-16	GPNADHDJ_03527	class I SAM-dependent methyltransferase	-2.00937	3.07053e-58	NIPOLPBK_03223	SCO family protein	2.24954	1.43044e-33	FLFIOBJN_03902	aldehyde dehydrogenase	2.4787	3.68554e-07	AEPCKKLL_02708	peptide-methionine (S)-S-oxide reductase MsrA	2.25202	3.75513e-57	PLCFDHLH_04122	tRNA-Thr	-2.48902	0.000484861	IMCGPPIG_00472	hypothetical protein	-2.21595	2.10606e-16
EIELFIGP_03878	replication protein	2.36022	3.97212e-14	GPNADHDJ_04129	LacI family DNA-binding transcriptional regulator	-2.01943	1.96434e-34	NIPOLPBK_03481	hypothetical protein	2.24313	2.28e-06	FLFIOBJN_02531	transcriptional regulator	2.47831	3.23669e-13	AEPCKKLL_00156	hypothetical protein	2.24888	2.07739e-20	PLCFDHLH_01738	hypothetical protein	-2.49001	1.37492e-23	IMCGPPIG_03484	hypothetical protein	-2.2479	6.73066e-33
EIELFIGP_00163	PepSY domain-containing protein	2.35978	2.36442e-14	GPNADHDJ_02698	hypothetical protein	-2.02203	1.08471e-60	NIPOLPBK_03395	hypothetical protein	2.24239	1.48171e-19	FLFIOBJN_03749	MinD/ParA family protein	2.47822	1.06413e-17	AEPCKKLL_03496	adenylosuccinate synthetase	2.245	1.00096e-54	PLCFDHLH_03784	serine/threonine protein kinase	-2.50652	8.88065e-50	IMCGPPIG_03339	hypothetical protein	-2.2606	1.47214e-08
EIELFIGP_03260	outer membrane protein assembly factor BamD	2.35842	1.58771e-22	GPNADHDJ_02330	GMC family oxidoreductase	-2.02281	1.74579e-53	NIPOLPBK_03078	OmpA family lipoprotein	2.23955	6.65326e-39	FLFIOBJN_00851	fatty acid--CoA ligase	2.47188	7.91926e-09	AEPCKKLL_02241	2,5-didehydrogluconate reductase DkgB	2.24473	2.35837e-21	PLCFDHLH_00375	RHS repeat protein	-2.50836	1.45582e-72	IMCGPPIG_00510	hypothetical protein	-2.26974	3.34795e-09
EIELFIGP_00894	aromatic alcohol reductase	2.35799	5.42915e-27	GPNADHDJ_03015	polysaccharide deacetylase	-2.03014	2.54014e-30	NIPOLPBK_03916	flagellar basal body rod protein FlgC	2.23842	5.02315e-21	FLFIOBJN_03620	SIMPL domain-containing protein	2.46474	2.30916e-16	AEPCKKLL_00905	hypothetical protein	2.24043	1.29566e-06	PLCFDHLH_03782	ABC transporter permease	-2.52661	8.71638e-41	IMCGPPIG_00397	sX11	-2.28354	2.94646e-28
EIELFIGP_04380	hypothetical protein	2.35787	2.01491e-15	GPNADHDJ_01534	SIMPL domain-containing protein	-2.04294	1.5127e-30	NIPOLPBK_01046	hypothetical protein	2.23806	4.30729e-13	FLFIOBJN_01868	TonB-dependent receptor	2.45682	5.96826e-11	AEPCKKLL_00421	hypothetical protein	2.23637	7.09405e-07	PLCFDHLH_03163	hypothetical protein	-2.52859	8.47792e-08	IMCGPPIG_00469	hypothetical protein	-2.28542	0.00923274
EIELFIGP_03758	response regulator	2.35649	1.4018e-39	GPNADHDJ_00884	general secretion pathway protein GspL	-2.05634	2.56971e-48	NIPOLPBK_00122	cation transporter	2.22965	7.75947e-15	FLFIOBJN_04298	FliI/YscN family ATPase	2.44949	1.9195e-09	AEPCKKLL_02415	TonB-dependent receptor	2.23573	3.88925e-20	PLCFDHLH_03170	hypothetical protein	-2.5469	7.30669e-08	IMCGPPIG_01686	hypothetical protein	-2.2867	1.42641e-06
EIELFIGP_00283	hypothetical protein	2.35096	2.05225e-09	GPNADHDJ_02325	gfo/Idh/MocA family oxidoreductase	-2.10703	2.70775e-63	NIPOLPBK_03783	RNA polymerase sigma factor RpoE	2.22638	1.21788e-34	FLFIOBJN_04294	FliI/YscN family ATPase	2.44346	1.99845e-09	AEPCKKLL_03474	hypothetical protein	2.23318	2.43242e-13	PLCFDHLH_01746	Laminin subunit alpha-2	-2.55851	4.33823e-68	IMCGPPIG_03482	hypothetical protein	-2.28866	1.49787e-18
EIELFIGP_03984	heme oxygenase	2.34655	1.65678e-14	GPNADHDJ_00339	hypothetical protein	-2.11185	6.54394e-21	NIPOLPBK_03590	coproporphyrinogen III oxidase	2.21804	9.06745e-17	FLFIOBJN_03377	MFS transporter	2.43798	3.15394e-10	AEPCKKLL_01725	30S ribosomal protein S15	2.2323	1.02351e-23	PLCFDHLH_03434	tRNA-Ala	-2.56102	0.00178952	IMCGPPIG_00730	tail protein	-2.31177	6.36566e-12
EIELFIGP_03268	TonB-dependent receptor	2.34388	6.54847e-19	GPNADHDJ_03344	hypothetical protein	-2.13155	5.24008e-54	NIPOLPBK_01193	response regulator	2.21401	6.4533e-12	FLFIOBJN_04293	flagellar assembly protein FliH	2.43181	3.60411e-12	AEPCKKLL_02920	poly-beta-1,6 N-acetyl-D-glucosamine export porin PgaA	2.23008	8.32144e-21	PLCFDHLH_03132	hypothetical protein	-2.6438	1.55548e-132	IMCGPPIG_00546	phage terminase large subunit family protein	-2.31651	1.32986e-33
EIELFIGP_04223	alpha/beta hydrolase	2.33882	5.93128e-21	GPNADHDJ_01199	hypothetical protein	-2.1367	1.29795e-21	NIPOLPBK_00185	hypothetical protein	2.21257	1.17655e-25	FLFIOBJN_04299	flagellar assembly protein FliH	2.43181	3.60411e-12	AEPCKKLL_02402	AraC family transcriptional regulator	2.21885	1.67731e-08	PLCFDHLH_04528	23S ribosomal RNA	-2.6516	2.86835e-25	IMCGPPIG_01907	tRNA-Met	-2.32871	3.8864e-13
EIELFIGP_02249	mesenchymal stem cell protein DSCD75	2.33876	1.58051e-09	GPNADHDJ_01048	hybrid sensor histidine kinase/response regulator	-2.15237	2.93823e-35	NIPOLPBK_03009	hypothetical protein	2.21032	4.34585e-23	FLFIOBJN_01624	methylenetetrahydrofolate reductase [NAD(P)H]	2.42606	2.07725e-08	AEPCKKLL_03148	TonB-dependent receptor	2.21798	1.45123e-19	PLCFDHLH_00916	tRNA-Phe	-2.67418	3.50091e-26	IMCGPPIG_02811	tRNA-Pro	-2.32966	1.76351e-12
EIELFIGP_01530	6,7-dimethyl-8-ribityllumazine synthase	2.33365	3.75233e-19	GPNADHDJ_03767	transcriptional regulator	-2.1608	1.02294e-39	NIPOLPBK_00788	sX13	2.20895	1.0455e-20	FLFIOBJN_02521	NAD-dependent succinate-semialdehyde dehydrogenase	2.42533	2.88557e-08	AEPCKKLL_00335	thiol:disulfide interchange protein DsbA/DsbL	2.21561	2.43129e-29	PLCFDHLH_00770	hypothetical protein	-2.72736	5.4199e-57	IMCGPPIG_00979	tRNA-Ala	-2.33389	1.50831e-06
EIELFIGP_02075	hypothetical protein (Smlt2905; Peptidase inhibitor I78 family protein)	2.33271	1.48479e-08	GPNADHDJ_01118	P-type conjugative transfer ATPase TrbB	-2.16844	1.16723e-06	NIPOLPBK_00278	DoxX family protein	2.20526	1.9358e-08	FLFIOBJN_01106	DNA-binding transcriptional regulator Fis	2.40904	5.69062e-23	AEPCKKLL_03298	membrane protein	2.20686	2.63714e-61	PLCFDHLH_02271	hypothetical protein	-2.7313	2.64834e-62	IMCGPPIG_01676	hypothetical protein	-2.36446	1.28041e-08
EIELFIGP_03682	ribosome silencing factor	2.32498	2.73978e-12	GPNADHDJ_02258	lysoplasmalogenase	-2.18457	5.41287e-21	NIPOLPBK_00078	GFA family protein	2.20438	1.33932e-17	FLFIOBJN_00432	cellulose-binding protein	2.39883	0.000204937	AEPCKKLL_03882	flagellar biosynthetic protein FliO	2.20066	5.83305e-20	PLCFDHLH_00773	hypothetical protein	-2.75378	7.63868e-44	IMCGPPIG_02414	hypothetical protein	-2.37113	5.38158e-11
EIELFIGP_01153	hypothetical protein	2.31756	1.92539e-08	GPNADHDJ_04128	glucose/galactose MFS transporter	-2.18865	4.63191e-33	NIPOLPBK_03202	isopenicillin N synthase family oxygenase	2.20009	8.39667e-33	FLFIOBJN_03583	1,4-alpha-glucan branching enzyme	2.39037	7.93313e-05	AEPCKKLL_00485	bacterioferritin	2.20038	2.8749e-36	PLCFDHLH_01731	virulence factor	-2.76349	7.7585e-41	IMCGPPIG_00473	hypothetical protein	-2.37421	1.52258e-11
EIELFIGP_02620	energy transducer TonB	2.30924	4.40878e-35	GPNADHDJ_04241	23S ribosomal RNA	-2.20646	3.53666e-29	NIPOLPBK_02925	tRNA-Arg	2.19437	6.30933e-10	FLFIOBJN_01585	6,7-dimethyl-8-ribityllumazine synthase	2.39005	1.72353e-20	AEPCKKLL_03760	polyisoprenoid-binding protein	2.19858	2.38017e-42	PLCFDHLH_02120	tRNA-Val	-2.787	5.00656e-07	IMCGPPIG_00532	hypothetical protein	-2.38234	5.42872e-20
EIELFIGP_03735	flagellar export protein FliJ	2.30895	2.32216e-08	GPNADHDJ_03815	deoxyribonuclease V	-2.23005	1.37047e-31	NIPOLPBK_00625	hypothetical protein	2.18187	1.18348e-16	FLFIOBJN_02374	hypothetical protein	2.38854	2.76421e-23	AEPCKKLL_00611	hypothetical protein	2.19229	1.96267e-37	PLCFDHLH_03160	DNA methylase N-4	-2.79502	1.3377e-18	IMCGPPIG_01672	hypothetical protein	-2.45011	3.82471e-10
EIELFIGP_01300	tRNA-Met	2.30685	2.84646e-13	GPNADHDJ_01145	hypothetical protein	-2.23088	6.00007e-44	NIPOLPBK_01805	hypothetical protein	2.17704	3.32815e-15	FLFIOBJN_03415	TonB-dependent receptor	2.38553	5.82882e-11	AEPCKKLL_01500	nucleoside-diphosphate kinase	2.18567	4.56381e-27	PLCFDHLH_03167	hypothetical protein	-2.81555	3.90562e-07	IMCGPPIG_03587	autotransporter outer membrane beta-barrel domain-containing protein	-2.45727	4.04964e-14
EIELFIGP_00715	NUDIX domain-containing protein	2.30186	1.48523e-14	GPNADHDJ_03176	hypothetical protein	-2.24287	1.62216e-26	NIPOLPBK_00024	tRNA-Leu	2.15984	1.20624e-08	FLFIOBJN_02707	ferric-rhodotorulic acid/ferric-coprogen receptor FhuE	2.38365	2.55618e-21	AEPCKKLL_01922	phosphate ABC transporter permease subunit PstC	2.18117	2.65952e-08	PLCFDHLH_01185	hypothetical protein	-2.89147	3.47263e-41	IMCGPPIG_04533	23S ribosomal RNA	-2.45962	2.07982e-12
EIELFIGP_01004	hypothetical protein	2.28349	1.34827e-14	GPNADHDJ_01144	hypothetical protein	-2.30064	1.98229e-43	NIPOLPBK_01883	hypothetical protein	2.15591	3.28622e-29	FLFIOBJN_03943	cell surface protein	2.38165	7.87916e-06	AEPCKKLL_03864	flagellar hook protein FliD	2.17169	2.14175e-18	PLCFDHLH_03779	autotransporter outer membrane beta-b	-2.90068	1.10837e-76	IMCGPPIG_03483	membrane protein	-2.46264	1.55798e-18
EIELFIGP_02104	type II secretion system F family protein	2.28164	1.8189e-25	GPNADHDJ_01195	hypothetical protein	-2.32543	8.993e-30	NIPOLPBK_02228	hypothetical protein	2.15435	3.39828e-22	FLFIOBJN_02582	universal stress protein	2.37554	1.24821e-12	AEPCKKLL_02683	LemA family protein	2.16898	9.93405e-18	PLCFDHLH_03186	hypothetical protein	-2.90477	0.000709141	IMCGPPIG_04420	hypothetical protein	-2.5016	3.81782e-14
EIELFIGP_00176	phosphate ABC transporter permease subunit PstC	2.27571	4.01393e-06	GPNADHDJ_04131	N-acetylglucosamine-6-phosphate deacetylase	-2.48515	5.53585e-64	NIPOLPBK_04076	hypothetical protein	2.15184	6.32804e-17	FLFIOBJN_03303	hypothetical protein	2.37541	9.82304e-08	AEPCKKLL_02090	hypothetical protein	2.15909	2.91421e-09	PLCFDHLH_01986	tRNA-Met	-2.90804	9.05191e-44	IMCGPPIG_01776	hypothetical protein	-2.53402	6.29866e-23
EIELFIGP_03424	hypothetical protein	2.2691	5.40532e-14	GPNADHDJ_02371	hypothetical protein	-2.48908	7.53755e-25	NIPOLPBK_03845	hypothetical protein	2.15106	8.22005e-29	FLFIOBJN_00318	hydroxypyruvate isomerase	2.35828	2.357e-06	AEPCKKLL_00386	porin	2.15804	1.84854e-33	PLCFDHLH_00232	tRNA-Val	-2.92893	3.81442e-38	IMCGPPIG_03584	ABC transporter permease	-2.53917	6.08627e-12
EIELFIGP_02007	membrane protein	2.26151	1.94453e-11	GPNADHDJ_04244	16S ribosomal RNA	-2.49904	1.93492e-38	NIPOLPBK_03905	flagellin	2.14543	1.0228e-09	FLFIOBJN_04027	nitroreductase family protein	2.35683	5.51766e-13	AEPCKKLL_01124	hypothetical protein	2.15666	7.95157e-17	PLCFDHLH_00766	hypothetical protein	-2.92913	3.02825e-19	IMCGPPIG_02419	sX13	-2.55809	6.5837e-40
EIELFIGP_01959	molecular chaperone GroES	2.24284	4.21111e-24	GPNADHDJ_03160	hypothetical protein	-2.49963	1.87242e-23	NIPOLPBK_03925	polyisoprenoid-binding protein	2.13929	5.28593e-27	FLFIOBJN_01214	HAMP domain-containing protein	2.35127	3.51227e-15	AEPCKKLL_00214	hypothetical protein	2.15491	3.05939e-32	PLCFDHLH_03159	DNA methylase N-4	-2.94706	7.79644e-29	IMCGPPIG_03586	ABC transporter ATP-binding protein	-2.58185	1.38137e-12
EIELFIGP_03274	hypothetical protein	2.24061	1.60924e-38	GPNADHDJ_01194	hypothetical protein	-2.51542	1.9972e-49	NIPOLPBK_01388	hypothetical protein	2.13475	1.97176e-23	FLFIOBJN_01361	methyl-accepting chemotaxis protein	2.34833	1.15598e-12	AEPCKKLL_03859	flagellar hook-associated protein FlgK	2.14624	7.60202e-34	PLCFDHLH_02407	sX13	-2.95342	6.46617e-188	IMCGPPIG_00640	tRNA-Gly	-2.59656	9.72595e-32
EIELFIGP_03546	cytochrome c	2.23751	1.68278e-24	GPNADHDJ_01197	hypothetical protein	-2.58943	5.22195e-27	NIPOLPBK_00520	cytochrome c4	2.12571	1.32715e-19	FLFIOBJN_03738	chemotaxis protein CheA	2.34662	3.977e-22	AEPCKKLL_01707	hypothetical protein	2.14449	7.90986e-06	PLCFDHLH_00553	tail protein	-2.96851	1.96619e-72	IMCGPPIG_03583	ABC transporter ATP-binding protein	-2.60141	2.72974e-15
EIELFIGP_00898	phosphoenolpyruvate--protein phosphotransferase	2.2334	8.23819e-16	GPNADHDJ_01115	conjugal transfer protein TrbE	-2.62482	7.05247e-13	NIPOLPBK_04098	acyl-CoA dehydrogenase	2.12546	8.74904e-12	FLFIOBJN_00907	hypothetical protein	2.34238	0.00750142	AEPCKKLL_03528	polyisoprenoid-binding protein	2.13261	3.73436e-16	PLCFDHLH_01732	hypothetical protein	-2.99183	1.95108e-11	IMCGPPIG_02815	tRNA-Lys	-2.60262	4.98977e-40
EIELFIGP_01303	50S ribosomal protein L13	2.23335	1.48516e-12	GPNADHDJ_04132	hypothetical protein	-2.81714	1.80258e-64	NIPOLPBK_03724	DNA-directed RNA polymerase subunit alpha	2.11738	3.24187e-13	FLFIOBJN_02410	hypothetical protein	2.34041	2.44999e-13	AEPCKKLL_00890	energy transducer TonB	2.13143	9.08627e-32	PLCFDHLH_00570	SulP family inorganic anion transport	-2.99446	7.11874e-62	IMCGPPIG_02814	tRNA-Lys	-2.61212	3.06603e-40
EIELFIGP_00702	ribonucleoside-diphosphate reductase subunit alpha	2.22948	2.05758e-12	GPNADHDJ_01119	ribbon-helix-helix protein, CopG family	-2.88699	8.28851e-05	NIPOLPBK_02845	IS3 family transposase	2.11395	6.27128e-18	FLFIOBJN_02705	TonB-dependent receptor	2.3302	1.80633e-36	AEPCKKLL_03504	bacterioferritin	2.13038	4.20239e-57	PLCFDHLH_03161	hypothetical protein	-3.00702	1.06946e-05	IMCGPPIG_03582	serine/threonine protein kinase	-2.64332	1.18953e-12
EIELFIGP_02411	tRNA-Lys	2.22775	6.59226e-10	GPNADHDJ_01196	membrane protein	-2.8899	5.64361e-39	NIPOLPBK_03913	flagellar basal body rod protein FlgF	2.105	7.14089e-15	FLFIOBJN_02251	4Fe-4S binding protein	2.32852	3.0492e-14	AEPCKKLL_02470	hypothetical protein	2.12828	3.19217e-34	PLCFDHLH_00583	tRNA-Thr	-3.02569	3.54156e-35	IMCGPPIG_00562	hypothetical protein	-2.65882	7.55004e-18
EIELFIGP_04021	hypothetical protein	2.22342	4.93308e-11	GPNADHDJ_04240	5S ribosomal RNA	-5.82904	9.74023e-23	NIPOLPBK_02787	3-hydroxyacyl-CoA dehydrogenase	2.10208	6.6081e-09	FLFIOBJN_02802	hypothetical protein	2.31595	9.47708e-31	AEPCKKLL_03024	cell surface protein	2.1242	0.00154036	PLCFDHLH_02119	tRNA-Val	-3.04628	1.52829e-09	IMCGPPIG_02165	tRNA-Arg	-2.66896	2.21087e-11
EIELFIGP_02574	hypothetical protein	2.22133	1.27024e-10	GPNADHDJ_03776	5S ribosomal RNA	-5.84566	3.81888e-22	NIPOLPBK_02880	hypothetical protein	2.09819	1.61186e-29	FLFIOBJN_01486	cytochrome c biogenesis protein DipZ	2.31158	0.000444686	AEPCKKLL_00455	hypothetical protein	2.12393	1.00342e-26	PLCFDHLH_01730	DNA primase	-3.09965	3.24319e-42	IMCGPPIG_00197	TonB-dependent siderophore receptor	-2.67948	NA
EIELFIGP_03316	chemotaxis protein	2.22057	7.80031e-25					NIPOLPBK_02944	hypothetical protein	2.09168	1.252e-40	FLFIOBJN_02083	glycerol-3-phosphate dehydrogenase	2.30933	2.10337e-08	AEPCKKLL_01118	hypothetical protein	2.1229	1.25228e-14	PLCFDHLH_01743	hypothetical protein	-3.10142	1.84507e-18	IMCGPPIG_00486	hypothetical protein	-2.72689	7.62178e-12
EIELFIGP_04494	ABC transporter ATP-binding protein	2.21646	2.14271e-08					NIPOLPBK_00941	hypothetical protein	2.08471	9.74414e-11	FLFIOBJN_00177	ArsR family transcriptional regulator	2.30892	0.00523331	AEPCKKLL_01216	type II toxin-antitoxin system Phd/YefM family antitoxin	2.12206	9.53075e-22	PLCFDHLH_00758	hypothetical protein	-3.12074	2.70123e-35	IMCGPPIG_00484	phage portal protein	-2.75121	1.72806e-23
EIELFIGP_02575	TonB-dependent receptor	2.21614	3.72748e-07					NIPOLPBK_01718	5-formyltetrahydrofolate cyclo-ligase	2.08267	3.3522e-30	FLFIOBJN_04310	methyl-accepting chemotaxis protein	2.30857	9.55626e-08	AEPCKKLL_03008	dihydrolipoyllysine-residue succinyltransferase	2.12158	2.37616e-55	PLCFDHLH_01729	hypothetical protein	-3.13556	2.55673e-58	IMCGPPIG_01690	Laminin subunit alpha-2	-2.75788	6.30373e-35
EIELFIGP_00204	MarR family transcriptional regulator	2.21189	4.30494e-06					NIPOLPBK_00027	tRNA-Leu	2.08065	5.42923e-08	FLFIOBJN_03520	acyl-CoA desaturase	2.29997	NA	AEPCKKLL_02795	DNA-directed RNA polymerase subunit alpha	2.119	1.00276e-45	PLCFDHLH_00563	deduced tail fiber protein	-3.20278	5.81717e-94	IMCGPPIG_01687	hypothetical protein	-2.75943	7.80454e-10
EIELFIGP_00197	sulfite exporter TauE/SafE family protein	2.20803	3.23247e-09					NIPOLPBK_00023	tRNA-Leu	2.07675	6.07997e-08	FLFIOBJN_02848	acetyltransferase	2.29531	7.51508e-11	AEPCKKLL_02925	cytochrome d ubiquinol oxidase subunit II	2.11017	1.07175e-93	PLCFDHLH_03169	hypothetical protein	-3.20861	5.67558e-18	IMCGPPIG_01694	hypothetical protein	-2.7598	1.36584e-10
EIELFIGP_00221	hypothetical protein	2.20783	3.24992e-15					NIPOLPBK_00552	hypothetical protein (NUDIX domain-containing protein)	2.07457	5.92196e-16	FLFIOBJN_02073	heavy metal-responsive transcriptional regulator	2.29334	1.12222e-09	AEPCKKLL_02493	glycogen synthase GlgA	2.10905	4.52161e-16	PLCFDHLH_01737	peptidase S14	-3.22616	3.29792e-107	IMCGPPIG_00196	PepSY domain-containing protein	-2.80419	4.01891e-06
EIELFIGP_02034	GatB/YqeY domain-containing protein	2.20746	6.5126e-10					NIPOLPBK_02681	nitrogen regulatory protein P-II 1	2.06124	1.32319e-05	FLFIOBJN_03977	membrane protein	2.28905	5.1509e-24	AEPCKKLL_01891	pirin family protein	2.10562	2.24709e-28	PLCFDHLH_00554	hypothetical protein	-3.31086	1.52434e-64	IMCGPPIG_00474	hypothetical protein	-2.8044	1.20194e-29
EIELFIGP_00781	hypothetical protein	2.20671	7.29569e-21					NIPOLPBK_02378	RNA helicase	2.05271	7.98949e-16	FLFIOBJN_02034	alpha-hydroxy-acid oxidizing enzyme	2.28805	3.38932e-08	AEPCKKLL_01586	linear amide C-N hydrolase	2.09799	9.07524e-09	PLCFDHLH_01740	hypothetical protein	-3.34492	4.67838e-25	IMCGPPIG_00973	tRNA-Phe	-2.85141	1.24507e-19
EIELFIGP_03941	AraC family transcriptional regulator	2.20437	6.16651e-10					NIPOLPBK_02663	hypothetical protein	2.05015	1.34729e-10	FLFIOBJN_03590	transcriptional regulator	2.28739	1.51394e-13	AEPCKKLL_00073	LysM peptidoglycan-binding domain-containing protein	2.09723	1.39631e-19	PLCFDHLH_01739	phage capsid protein	-3.3952	6.19632e-57	IMCGPPIG_00547	hypothetical protein	-2.86055	1.42495e-37
EIELFIGP_02175	cytochrome c biogenesis protein DipZ	2.20063	1.20951e-06					NIPOLPBK_01340	cytochrome bd-I oxidase subunit CydX	2.04104	1.33438e-20	FLFIOBJN_02733	hypothetical protein	2.28599	0.00106863	AEPCKKLL_01475	YeiH family putative sulfate export transporter	2.09587	6.52783e-10	PLCFDHLH_01736	phage portal protein	-3.4043	5.80035e-64	IMCGPPIG_00488	phage terminase large subunit family protein	-2.87642	1.28899e-26
EIELFIGP_03587	superoxide dismutase	2.196	5.05567e-09					NIPOLPBK_01812	M48 family peptidase	2.03655	1.01189e-21	FLFIOBJN_03746	chemotaxis protein	2.28459	6.64603e-17	AEPCKKLL_00247	lactoylglutathione lyase	2.09281	5.836e-23	PLCFDHLH_01745	hypothetical protein	-3.42084	2.64763e-64	IMCGPPIG_00555	hypothetical protein	-2.88072	4.94351e-09
EIELFIGP_01250	YcgL domain-containing protein	2.19439	7.00508e-15					NIPOLPBK_00970	energy transducer TonB	2.03404	1.11684e-14	FLFIOBJN_01463	hypothetical protein	2.27877	7.35112e-10	AEPCKKLL_03149	trehalose-phosphatase	2.09086	7.20972e-09	PLCFDHLH_04425	hypothetical protein	-3.43865	4.27628e-42	IMCGPPIG_01675	virulence factor	-2.93917	3.24348e-17
EIELFIGP_03819	hypothetical protein	2.19346	2.43602e-15					NIPOLPBK_00209	hypothetical protein	2.02249	2.99258e-14	FLFIOBJN_02409	hypothetical protein	2.27389	6.67641e-11	AEPCKKLL_01388	hypothetical protein	2.08446	2.02105e-09	PLCFDHLH_04426	lysozyme	-3.44695	1.9511e-74	IMCGPPIG_00760	tRNA-Thr	-2.96476	4.36801e-40
EIELFIGP_02947	anti-sigma factor	2.19296	1.38972e-25					NIPOLPBK_03101	DNA-binding response regulator	2.01911	2.33834e-21	FLFIOBJN_02558	LysR family transcriptional regulator	2.27302	1.2305e-07	AEPCKKLL_03447	N utilization substance protein B	2.07982	7.03615e-29	PLCFDHLH_01744	hypothetical protein	-3.47639	2.29698e-113	IMCGPPIG_03757	tRNA-Thr	-2.97237	3.02419e-16
EIELFIGP_00739	hypothetical protein	2.18771	1.41422e-05					NIPOLPBK_02169	hypothetical protein	2.00873	2.08674e-16	FLFIOBJN_03745	chemotaxis protein CheA	2.25878	5.52057e-13	AEPCKKLL_01527	activator of HSP90 ATPase	2.0731	6.18307e-34	PLCFDHLH_00751	tRNA-Lys	-3.52983	6.34097e-53	IMCGPPIG_00490	hypothetical protein	-2.97318	3.18059e-08
EIELFIGP_00210	asparagine synthase B	2.17675	4.60916e-08					NIPOLPBK_02885	iron ABC transporter permease	2.00286	6.33917e-08	FLFIOBJN_01053	hypothetical protein	2.24956	2.4409e-06	AEPCKKLL_01851	hypothetical protein	2.06749	1.90058e-26	PLCFDHLH_00002	tRNA-Thr	-3.55151	1.31829e-36	IMCGPPIG_02813	tRNA-His	-3.01493	2.5136e-55
EIELFIGP_00452	cytochrome o ubiquinol oxidase subunit I	2.171	7.52254e-17					NIPOLPBK_01048	hypothetical protein	2.00199	2.19337e-08	FLFIOBJN_02122	hypothetical protein	2.24882	4.0795e-11	AEPCKKLL_02713	peroxiredoxin	2.06635	2.43333e-41	PLCFDHLH_04525	16S ribosomal RNA	-3.5627	3.17556e-15	IMCGPPIG_00554	hypothetical protein	-3.04445	2.85193e-08
EIELFIGP_00791	hypothetical protein	2.1686	1.00532e-17					NIPOLPBK_01339	tRNA-Pro	2.00141	8.08425e-23	FLFIOBJN_00919	TonB-dependent receptor	2.24761	2.04361e-16	AEPCKKLL_01457	hypothetical protein	2.05929	2.08285e-34	PLCFDHLH_00772	DNA primase	-3.56328	2.74108e-156	IMCGPPIG_04530	16S ribosomal RNA	-3.04665	7.98512e-20
EIELFIGP_02711	histidinol dehydrogenase	2.16782	9.64766e-11					down regulated				FLFIOBJN_03879	DNA breaking-rejoining protein	2.24744	0.000274366	AEPCKKLL_03530	polyisoprenoid-binding protein	2.05879	4.17456e-29	PLCFDHLH_04427	lysozyme	-3.57342	5.02693e-80	IMCGPPIG_01682	hypothetical protein	-3.07433	1.62532e-28
EIELFIGP_03291	flagellin	2.16523	1.48885e-12					Locus-tag	Annotation	log2 fold-change	padjusted	FLFIOBJN_01149	3-deoxy-7-phosphoheptulonate synthase	2.24656	6.35205e-07	AEPCKKLL_01237	methionine ABC transporter ATP-binding protein	2.0548	9.28479e-05	PLCFDHLH_01735	primosomal replication protein PriB/P	-3.60861	5.11688e-19	IMCGPPIG_01684	hypothetical protein	-3.10848	2.57306e-19
EIELFIGP_03425	MFS transporter	2.16398	1.74072e-09					NIPOLPBK_03254	Protein SlyX	-2.00432	2.43406e-12	FLFIOBJN_02713	thiol:disulfide interchange protein DsbA/DsbL	2.24385	3.26102e-11	AEPCKKLL_03952	FAD-binding oxidoreductase	2.05137	1.00435e-07	PLCFDHLH_03166	hypothetical protein	-3.62602	1.37041e-08	IMCGPPIG_00740	deduced tail fiber protein	-3.12806	3.89722e-31
EIELFIGP_04326	TonB-dependent receptor	2.16392	2.67185e-06					NIPOLPBK_03660	amino acid permease	-2.01305	1.16332e-23	FLFIOBJN_01829	NADH-quinone oxidoreductase subunit A	2.23901	1.47843e-24	AEPCKKLL_03855	flagellar basal-body rod protein FlgG	2.04872	4.17893e-37	PLCFDHLH_00786	hypothetical protein	-3.65255	6.39603e-114	IMCGPPIG_00747	SulP family inorganic anion transporter	-3.18014	4.81652e-25
EIELFIGP_04427	5-formyltetrahydrofolate cyclo-ligase	2.16376	7.04544e-17					NIPOLPBK_01327	N-acetyltransferase	-2.01994	7.89424e-12	FLFIOBJN_01586	N utilization substance protein B	2.23755	2.66865e-16	AEPCKKLL_03340	hypothetical protein	2.04654	4.56823e-05	PLCFDHLH_00569	hypothetical protein	-3.66837	1.52224e-92	IMCGPPIG_00497	DNA methylase N-4	-3.18792	2.08853e-18
EIELFIGP_01000	XRE family transcriptional regulator	2.16212	6.46046e-14					NIPOLPBK_03820	SIMPL domain-containing protein	-2.02424	1.93361e-07	FLFIOBJN_03915	pirin family protein	2.23465	3.35459e-10	AEPCKKLL_03212	transcriptional regulator	2.04237	3.87898e-35	PLCFDHLH_00555	hypothetical protein	-3.75712	5.09513e-51	IMCGPPIG_01027	tRNA-Ala	-3.19177	3.52143e-10
EIELFIGP_03604	hypothetical protein	2.16204	1.46881e-17					NIPOLPBK_02330	CoA transferase subunit A	-2.04381	1.74547e-31	FLFIOBJN_01719	hypothetical protein	2.23413	2.14885e-06	AEPCKKLL_01408	hypothetical protein	2.03845	0.000429425	PLCFDHLH_01710	tRNA-Gly	-3.76076	1.40074e-07	IMCGPPIG_01688	hypothetical protein	-3.20986	1.0003e-43
EIELFIGP_00034	peptidyl-prolyl cis-trans isomerase	2.15894	2.23535e-21					NIPOLPBK_00195	nucleotidyltransferase family protein	-2.04634	3.51389e-12	FLFIOBJN_01418	GGDEF domain-containing protein	2.23373	2.97086e-06	AEPCKKLL_00224	hypothetical protein	2.03791	3.36064e-11	PLCFDHLH_00824	hypothetical protein	-3.77131	6.27168e-41	IMCGPPIG_01805	tRNA-Met	-3.29941	1.31483e-63
EIELFIGP_02811	hypothetical protein	2.15633	5.80456e-13					NIPOLPBK_03255	hypothetical protein	-2.06544	5.68164e-14	FLFIOBJN_00071	ribonucleoside-diphosphate reductase subunit alpha	2.22749	4.28777e-22	AEPCKKLL_00989	N-acetylmuramoyl-L-alanine amidase	2.03313	2.79986e-24	PLCFDHLH_00564	phage minor tail protein L	-3.83655	1.58958e-109	IMCGPPIG_01681	peptidase S14	-3.32559	2.7373e-51
EIELFIGP_00418	calcium-binding protein	2.15556	8.08893e-12					NIPOLPBK_00729	epimerase	-2.07994	4.38884e-15	FLFIOBJN_01044	ferredoxin--NADP reductase	2.22066	1.80749e-43	AEPCKKLL_03856	flagellar L-ring protein	2.03088	2.09444e-33	PLCFDHLH_00821	hypothetical protein	-3.93083	3.79424e-77	IMCGPPIG_00731	hypothetical protein	-3.34586	4.80497e-29
EIELFIGP_02663	TetR family transcriptional regulator	2.15296	1.59539e-26					NIPOLPBK_02156	tail protein	-2.09474	2.84182e-26	FLFIOBJN_01086	bifunctional isocitrate dehydrogenase kinase/phosphatase	2.21855	3.41081e-18	AEPCKKLL_00408	2-isopropylmalate synthase	2.03046	5.19488e-14	PLCFDHLH_00550	phage gp6-like head-tail connector pr	-3.94068	5.261e-80	IMCGPPIG_00204	tRNA-Val	-3.38116	3.61214e-71
EIELFIGP_01152	hypothetical protein	2.15258	4.03325e-06					NIPOLPBK_01786	TldD/PmbA family protein	-2.09512	6.15595e-18	FLFIOBJN_01296	hypothetical protein	2.21578	3.42343e-08	AEPCKKLL_01469	flagellar biosynthesis anti-sigma factor FlgM	2.03025	6.0244e-19	PLCFDHLH_00778	peptidase S14	-3.95494	6.19627e-166	IMCGPPIG_02934	tRNA-Val	-3.39754	3.50913e-32
EIELFIGP_04694	HNH endonuclease	2.15033	4.72524e-27					NIPOLPBK_01326	acetylglutamate kinase	-2.09999	7.47967e-10	FLFIOBJN_03779	phosphate ABC transporter permease subunit PstC	2.21563	2.3379e-07	AEPCKKLL_00429	heme oxygenase	2.02982	1.11378e-11	PLCFDHLH_00771	hypothetical protein	-3.96675	1.27323e-135	IMCGPPIG_01673	hypothetical protein	-3.40002	5.41654e-36
EIELFIGP_03478	inosine-uridine preferring nucleoside hydrolase	2.14749	5.87974e-16					NIPOLPBK_01784	TldD/PmbA family protein	-2.1062	4.23131e-23	FLFIOBJN_03748	RNA polymerase sigma factor FliA	2.2105	6.91323e-16	AEPCKKLL_00889	tetratricopeptide repeat protein	2.02529	1.75247e-55	PLCFDHLH_00787	Laminin subunit alpha-2	-4.00366	6.87937e-143	IMCGPPIG_00550	hypothetical protein	-3.40288	7.48967e-39
EIELFIGP_00569	acyl-CoA dehydrogenase	2.14492	1.20901e-08					NIPOLPBK_03016	AcrB/AcrD/AcrF family protein	-2.10716	4.13948e-25	FLFIOBJN_03416	hypothetical protein	2.20654	6.86529e-10	AEPCKKLL_00914	phenylalanine 4-monooxygenase	2.02076	1.25664e-58	PLCFDHLH_00785	hypothetical protein	-4.0348	3.71487e-134	IMCGPPIG_01029	tRNA-Ala	-3.40444	2.32262e-09
EIELFIGP_00627	acyl-CoA dehydrogenase	2.14392	1.2453e-08					NIPOLPBK_04080	hypothetical protein	-2.13066	4.16917e-13	FLFIOBJN_04292	flagellar motor switch protein FliG	2.20554	1.08895e-11	AEPCKKLL_01480	MexH family multidrug efflux RND transporter periplasmic adaptor subunit	2.01402	1.90311e-19	PLCFDHLH_00779	hypothetical protein	-4.11537	4.06091e-137	IMCGPPIG_01689	hypothetical protein	-3.41076	3.1475e-33
EIELFIGP_02101	hypothetical protein	2.14212	5.33398e-21					NIPOLPBK_02335	dTDP-4-dehydrorhamnose reductase	-2.15187	3.08302e-16	FLFIOBJN_04300	flagellar motor switch protein FliG	2.20554	1.08895e-11	AEPCKKLL_03131	hypothetical protein	2.00984	3.7891e-13	PLCFDHLH_00823	phage tail protein	-4.19501	2.95644e-236	IMCGPPIG_02935	tRNA-Val	-3.42711	2.36106e-32
EIELFIGP_04221	pirin family protein	2.14165	8.93187e-13					NIPOLPBK_01328	N-acetyl-gamma-glutamyl-phosphate reductase	-2.15568	6.27062e-14	FLFIOBJN_01410	DNA-3-methyladenine glycosylase 2 family protein	2.20381	1.72347e-12	AEPCKKLL_02139	methyl-accepting chemotaxis sensory transducer	2.00692	9.15965e-37	PLCFDHLH_01709	tRNA-Gly	-4.2447	1.23381e-09	IMCGPPIG_00489	hypothetical protein	-3.44691	7.78568e-13
EIELFIGP_03772	QacE family quaternary ammonium compound efflux SMR transporter	2.14086	5.31384e-06					NIPOLPBK_03689	transcriptional regulator	-2.17634	3.62208e-18	FLFIOBJN_01393	N-acetyltransferase	2.19715	1.84968e-30	AEPCKKLL_01671	oxygen-dependent choline dehydrogenase	2.00584	7.84216e-42	PLCFDHLH_01741	endopeptidase	-4.25984	4.68754e-57	IMCGPPIG_01683	phage capsid protein	-3.45691	3.79902e-43
EIELFIGP_04523	hypothetical protein	2.13383	6.88235e-11					NIPOLPBK_04258	16S ribosomal RNA	-2.17865	1.40136e-07	FLFIOBJN_02823	endonuclease	2.18659	7.00845e-22	AEPCKKLL_03755	hypothetical protein	2.00016	7.61546e-23	PLCFDHLH_00817	hypothetical protein	-4.28268	4.44147e-116	IMCGPPIG_00534	hypothetical protein	-3.46913	3.39031e-64
EIELFIGP_00317	TonB-dependent receptor	2.12446	1.48975e-05					NIPOLPBK_03637	ketohydroxyglutarate aldolase	-2.18613	8.09887e-36	FLFIOBJN_00817	aromatic alcohol reductase	2.18577	3.71622e-14	AEPCKKLL_01468	flagellar protein FlgN	1.99956	2.62792e-19	PLCFDHLH_02138	tRNA-Gly	-4.32565	4.94972e-10	IMCGPPIG_00881	hypothetical protein	-3.52193	2.26978e-19
EIELFIGP_00467	50S ribosomal protein L19	2.1207	7.08522e-09					NIPOLPBK_02329	CoA transferase subunit B	-2.19606	3.52195e-28	FLFIOBJN_04333	alpha/beta hydrolase	2.1853	0.00264811	down regulated				PLCFDHLH_03171	hypothetical protein	-4.33523	9.01473e-06	IMCGPPIG_00496	DNA methylase N-4	-3.53115	1.72966e-23
EIELFIGP_04591	copper-translocating P-type ATPase	2.12005	1.34532e-09					NIPOLPBK_00377	autotransporter outer membrane beta-barrel domain-containing protein	-2.21436	1.87514e-16	FLFIOBJN_00536	DNA-binding response regulator	2.17956	8.56938e-09	Locus-tag	Annnotation	log2 fold-change	padjusted	PLCFDHLH_01702	tRNA-Gly	-4.34627	2.05979e-10	IMCGPPIG_00542	peptidase S14	-3.6212	6.20889e-28
EIELFIGP_02263	NADPH:quinone reductase	2.11936	1.33184e-25					NIPOLPBK_00757	beta-ketoacyl-[acyl-carrier-protein] synthase II	-2.21446	3.62143e-20	FLFIOBJN_01495	TonB-dependent receptor	2.17953	6.73952e-10	AEPCKKLL_02034	hypothetical protein	-1.99622	3.59933e-26	PLCFDHLH_00556	phage tail protein	-4.3561	1.09591e-136	IMCGPPIG_00535	hypothetical protein	-3.62164	1.53901e-56
EIELFIGP_01199	RidA family protein	2.11269	1.64977e-27					NIPOLPBK_00134	nucleotide sugar aminotransferase	-2.24766	2.15849e-11	FLFIOBJN_01989	class I SAM-dependent methyltransferase	2.17669	6.04326e-09	AEPCKKLL_03695	NAD(P)/FAD-dependent oxidoreductase	-2.00342	1.23561e-36	PLCFDHLH_00784	hypothetical protein	-4.38876	1.84614e-69	IMCGPPIG_04421	hypothetical protein	-3.65971	5.30812e-22
EIELFIGP_01301	tRNA-Gln	2.11207	2.82364e-09					NIPOLPBK_01967	acetyl-CoA carboxylase biotin carboxylase subunit	-2.24967	1.4166e-19	FLFIOBJN_02139	hypothetical protein	2.17638	3.67719e-06	AEPCKKLL_00960	hypothetical protein	-2.01062	7.2292e-38	PLCFDHLH_00551	head-tail adaptor protein	-4.42979	6.02929e-63	IMCGPPIG_00741	phage minor tail protein L	-3.66518	7.23132e-48
EIELFIGP_03301	flagellar basal body rod protein FlgC	2.11094	4.25728e-09					NIPOLPBK_03697	peptidase M28	-2.25652	8.62077e-22	FLFIOBJN_03462	catalase	2.17501	4.8317e-28	AEPCKKLL_03333	hypothetical protein	-2.01703	1.18627e-08	PLCFDHLH_00562	deduced tail fiber protein	-4.45622	6.56099e-174	IMCGPPIG_04422	lysozyme	-3.669	3.72092e-34
EIELFIGP_03423	hypothetical protein	2.10398	1.16203e-09					NIPOLPBK_03658	MurR/RpiR family transcriptional regulator	-2.26648	2.55895e-19	FLFIOBJN_00455	2,5-didehydrogluconate reductase DkgB	2.17343	2.67239e-12	AEPCKKLL_00489	hypothetical protein	-2.04502	3.69989e-16	PLCFDHLH_00560	deduced tail fiber protein	-4.48575	2.19946e-198	IMCGPPIG_00569	tRNA-Lys	-3.72366	3.64436e-99
EIELFIGP_03371	peptidase	2.10345	4.69752e-10					NIPOLPBK_01436	hypothetical protein	-2.27734	1.40288e-18	FLFIOBJN_04186	putative protein YqiC	2.16117	1.0481e-08	AEPCKKLL_01899	sensor histidine kinase	-2.0475	7.51219e-31	PLCFDHLH_00776	hypothetical protein	-4.49362	1.36831e-55	IMCGPPIG_00746	hypothetical protein	-3.72566	2.67491e-44
EIELFIGP_02796	NAD(P)-dependent oxidoreductase	2.10118	1.20468e-06					NIPOLPBK_00756	dehydratase	-2.28824	1.7898e-19	FLFIOBJN_00973	argininosuccinate synthase	2.16106	2.03616e-08	AEPCKKLL_00961	membrane protein	-2.05003	4.36396e-22	PLCFDHLH_00552	hypothetical protein	-4.50425	1.77832e-93	IMCGPPIG_00487	hypothetical protein	-3.72578	3.26457e-23
EIELFIGP_03370	TonB-dependent receptor	2.09426	5.7697e-07					NIPOLPBK_00959	hypothetical protein	-2.29991	8.10629e-28	FLFIOBJN_03649	phenylalanine 4-monooxygenase	2.16091	2.58797e-16	AEPCKKLL_00583	nucleotide sugar aminotransferase	-2.06671	4.71485e-57	PLCFDHLH_00557	tail protein	-4.55216	3.1161e-112	IMCGPPIG_04012	tRNA-Thr	-3.74431	1.29694e-24
EIELFIGP_02670	hypothetical protein	2.09152	1.29617e-10					NIPOLPBK_01982	hypothetical protein	-2.30141	4.12027e-13	FLFIOBJN_04172	short-chain fatty acid transporter	2.16062	1.23722e-05	AEPCKKLL_03708	transcriptional regulator	-2.06873	2.73891e-30	PLCFDHLH_00565	hydrolase Nlp/P60	-4.5537	2.28282e-137	IMCGPPIG_01680	phage portal protein	-3.83278	2.09938e-49
EIELFIGP_03288	flagellar hook protein FliD	2.08835	1.0552e-10					NIPOLPBK_01792	hypothetical protein	-2.33322	1.84705e-31	FLFIOBJN_03805	hypothetical protein	2.16007	4.00506e-16	AEPCKKLL_03761	hypothetical protein	-2.0717	4.09434e-20	PLCFDHLH_00820	hypothetical protein	-4.57363	6.04463e-133	IMCGPPIG_00732	hypothetical protein	-3.83796	5.42649e-29
EIELFIGP_00293	N-acetyltransferase	2.08669	5.17151e-11					NIPOLPBK_04268	hypothetical protein	-2.33936	4.77298e-11	FLFIOBJN_01440	hypothetical protein	2.15398	3.30681e-05	AEPCKKLL_02321	tRNA-Ala	-2.07324	3.55847e-16	PLCFDHLH_00568	hypothetical protein	-4.57702	6.11489e-75	IMCGPPIG_01685	endopeptidase	-3.86845	2.025e-39
EIELFIGP_01946	GIY-YIG nuclease family protein	2.08333	4.72775e-14					NIPOLPBK_01329	argininosuccinate lyase	-2.34256	3.58724e-18	FLFIOBJN_01199	EamA/RhaT family transporter	2.14979	9.06878e-17	AEPCKKLL_03331	phage baseplate protein	-2.0804	2.02139e-06	PLCFDHLH_00780	phage capsid protein	-4.59379	3.37283e-114	IMCGPPIG_00541	hypothetical protein	-3.90945	3.4757e-43
EIELFIGP_03589	tetratricopeptide repeat protein	2.08107	1.15609e-21					NIPOLPBK_01331	glutamate 5-kinase	-2.41667	2.7599e-14	FLFIOBJN_01867	TonB-dependent receptor	2.14484	1.9041e-18	AEPCKKLL_00315	LacI family DNA-binding transcriptional regulator	-2.10337	6.94155e-52	PLCFDHLH_00559	deduced tail fiber protein	-4.60467	6.05026e-196	IMCGPPIG_01674	DNA primase	-3.93339	2.05108e-25
EIELFIGP_00797	hypothetical protein	2.07785	1.21621e-21					NIPOLPBK_00109	peptidase	-2.42123	4.82077e-22	FLFIOBJN_02245	hypothetical protein	2.14003	3.68263e-05	AEPCKKLL_04057	tRNA-Arg	-2.1098	1.46624e-25	PLCFDHLH_00822	hypothetical protein	-4.66059	1.31645e-83	IMCGPPIG_00485	hypothetical protein	-3.95883	7.27592e-09
EIELFIGP_04009	hypothetical protein	2.07645	2.74423e-13					NIPOLPBK_01789	hypothetical protein	-2.43802	5.24807e-16	FLFIOBJN_00704	hypothetical protein	2.13466	0.0288251	AEPCKKLL_03347	PepSY domain-containing protein	-2.12734	6.71792e-05	PLCFDHLH_00783	hypothetical protein	-4.68023	1.5689e-74	IMCGPPIG_01654	tRNA-Gly	-3.99011	3.45397e-20
EIELFIGP_00517	adenylosuccinate synthetase	2.06937	3.94303e-23					NIPOLPBK_01790	membrane protein	-2.43992	7.65911e-34	FLFIOBJN_04420	LemA family protein	2.1325	2.41212e-15	AEPCKKLL_03017	hypothetical protein	-2.15298	1.2397e-23	PLCFDHLH_00567	host specificity protein J	-4.79047	5.71854e-258	IMCGPPIG_00548	DNA primase	-4.03907	3.64768e-54
EIELFIGP_00679	adenylosuccinate synthetase	2.06823	4.27257e-23					NIPOLPBK_01330	hypothetical protein	-2.49014	2.23834e-14	FLFIOBJN_02003	hypothetical protein	2.12972	0.000555104	AEPCKKLL_03178	tRNA-Gly	-2.19213	2.19381e-21	PLCFDHLH_00782	endopeptidase	-4.79727	4.57499e-91	IMCGPPIG_00727	phage gp6-like head-tail connector protein	-4.08467	8.10473e-35
EIELFIGP_04292	cytochrome o ubiquinol oxidase subunit I	2.06452	1.53284e-09					NIPOLPBK_00343	peptidase M61	-2.50241	1.9822e-21	FLFIOBJN_01809	30S ribosomal protein S15	2.12332	2.08784e-11	AEPCKKLL_00701	triphosphoribosyl-dephospho-CoA synthase MdcB	-2.19332	2.95219e-30	PLCFDHLH_00816	hypothetical protein	-4.83782	3.30877e-123	IMCGPPIG_00533	Laminin subunit alpha-2	-4.09781	4.00739e-92
EIELFIGP_04555	hypothetical protein	2.06312	8.32946e-18					NIPOLPBK_01518	dipeptidyl aminopeptidase	-2.52456	1.98892e-31	FLFIOBJN_00172	membrane-bound lytic murein transglycosylase	2.10671	3.43453e-10	AEPCKKLL_04071	tRNA-Ala	-2.2057	4.57553e-30	PLCFDHLH_00561	hypothetical protein	-4.87993	5.18146e-130	IMCGPPIG_00549	hypothetical protein	-4.10481	5.93121e-63
EIELFIGP_00838	MFS transporter	2.0625	3.5233e-08					NIPOLPBK_00344	lysoplasmalogenase	-2.53015	6.30766e-18	FLFIOBJN_00274	malonate decarboxylase subunit alpha	2.10013	6.15776e-16	AEPCKKLL_02035	hypothetical protein	-2.2137	3.57e-11	PLCFDHLH_00558	hypothetical protein	-4.9066	2.41086e-199	IMCGPPIG_04423	lysozyme	-4.13842	8.5385e-41
EIELFIGP_00451	ubiquinol oxidase subunit II	2.06137	7.63491e-16					NIPOLPBK_04127	dipeptide epimerase	-2.6338	1.32478e-13	FLFIOBJN_03428	TonB-dependent receptor	2.09972	2.42091e-16	AEPCKKLL_02678	tRNA-Ala	-2.21701	2.13444e-18	PLCFDHLH_00781	hypothetical protein	-5.14518	3.13377e-101	IMCGPPIG_01679	primosomal replication protein PriB/PriC domain protein	-4.1449	2.99205e-19
EIELFIGP_04088	nucleoside diphosphate kinase regulator	2.0548	1.0179e-19					NIPOLPBK_02248	L1 family subclass B3 metallo-beta-lactamase	-2.6518	3.30101e-17	FLFIOBJN_01997	pilus assembly protein	2.09947	0.000464779	AEPCKKLL_02864	tRNA-Phe	-2.22366	1.13598e-18	PLCFDHLH_00566	tail assembly protein	-5.18992	9.8563e-127	IMCGPPIG_00878	hypothetical protein	-4.15692	1.87345e-31
EIELFIGP_00892	fasciclin	2.03469	1.64591e-16					NIPOLPBK_04125	transglutaminase domain-containing protein	-2.68271	1.79941e-23	FLFIOBJN_02754	hypothetical protein	2.09753	0.0011461	AEPCKKLL_01521	hypothetical protein	-2.23348	8.08853e-16	PLCFDHLH_00777	phage portal protein	-5.21451	6.81244e-244	IMCGPPIG_00540	phage capsid protein	-4.19762	7.91749e-50
EIELFIGP_00729	hypothetical protein	2.03427	6.07847e-19					NIPOLPBK_02150	phage tail protein	-2.68759	6.68778e-41	FLFIOBJN_02538	hypothetical protein	2.09576	7.88426e-05	AEPCKKLL_00420	TonB-dependent receptor	-2.2614	6.61473e-50	PLCFDHLH_00819	phage tail tape measure protein	-5.34101	4.20198e-222	IMCGPPIG_00729	hypothetical protein	-4.23649	7.34101e-36
EIELFIGP_04428	6S	2.03323	1.03144e-06					NIPOLPBK_01785	TldD/PmbA family protein	-2.77713	9.70637e-30	FLFIOBJN_02364	hypothetical protein	2.09239	4.54806e-06	AEPCKKLL_00317	N-acetylglucosamine-6-phosphate deacetylase	-2.29182	1.9984e-79	PLCFDHLH_00818	hypothetical protein	-5.4646	9.92122e-149	IMCGPPIG_00544	hypothetical protein	-4.25101	1.09723e-57
EIELFIGP_03893	hypothetical protein	2.03295	6.89918e-08					NIPOLPBK_02154	phage tail assembly protein	-2.79493	5.35806e-26	FLFIOBJN_00343	hypothetical protein	2.09014	6.06531e-08	AEPCKKLL_01686	tRNA-Phe	-2.29219	3.18942e-21	PLCFDHLH_03003	5S ribosomal RNA	-8.93699	0	IMCGPPIG_00728	head-tail adaptor protein	-4.29127	1.48126e-44
EIELFIGP_04640	hydrolase	2.02795	7.11496e-17					NIPOLPBK_02163	hypothetical protein	-2.96461	1.67757e-25	FLFIOBJN_00597	hypothetical protein	2.08536	4.08952e-09	AEPCKKLL_02853	tRNA-Lys	-2.34551	6.06971e-22	PLCFDHLH_02465	5S ribosomal RNA	-8.94432	0	IMCGPPIG_00745	hypothetical protein	-4.38374	1.80068e-33
EIELFIGP_04669	YaiI/YqxD family protein	2.0228	4.0574e-18					NIPOLPBK_02249	copper amine oxidase	-3.01917	3.29163e-35	FLFIOBJN_01572	hypothetical protein	2.08242	1.00125e-08	AEPCKKLL_01115	tRNA-Thr	-2.37819	4.35295e-24	PLCFDHLH_03002	5S ribosomal RNA	-9.37192	0	IMCGPPIG_01653	tRNA-Gly	-4.38933	8.58862e-18
EIELFIGP_03057	hypothetical protein	2.01571	3.87261e-13					NIPOLPBK_02155	phage major tail tube protein	-3.16898	1.78428e-55	FLFIOBJN_02603	DNA-binding transcriptional regulator	2.07555	1.50428e-05	AEPCKKLL_02852	tRNA-Lys	-2.3867	1.91162e-23					IMCGPPIG_00538	endopeptidase	-4.40772	1.32113e-64
EIELFIGP_02725	copper-translocating P-type ATPase	2.0145	1.53567e-09					NIPOLPBK_02151	phage tail protein	-3.27149	5.69424e-25	FLFIOBJN_03747	chemotaxis protein CheY	2.07383	5.71098e-13	AEPCKKLL_03497	hypothetical protein	-2.42098	1.05575e-14					IMCGPPIG_00537	hypothetical protein	-4.41143	1.41817e-65
EIELFIGP_00911	response regulator	2.0124	1.17702e-13					NIPOLPBK_02152	tail protein	-3.33245	1.40197e-35	FLFIOBJN_02032	hypothetical protein	2.0732	1.73282e-11	AEPCKKLL_02755	tRNA-Thr	-2.45434	4.92363e-22					IMCGPPIG_00536	hypothetical protein	-4.45651	4.77079e-79
EIELFIGP_02154	hypothetical protein	2.00818	4.02851e-14					NIPOLPBK_02166	hypothetical protein	-3.46887	8.6032e-33	FLFIOBJN_01292	TonB-dependent receptor	2.07234	3.32946e-22	AEPCKKLL_04092	tRNA-Ala	-2.50023	3.60445e-26					IMCGPPIG_01646	tRNA-Gly	-4.46079	9.42411e-15
EIELFIGP_03297	flagellar basal-body rod protein FlgG	2.00688	4.15077e-10					NIPOLPBK_02161	phage baseplate protein	-3.48334	2.9561e-35	FLFIOBJN_02481	methylthioribulose 1-phosphate dehydratase	2.0702	1.46424e-28	AEPCKKLL_02850	tRNA-Arg	-2.50965	4.31311e-40					IMCGPPIG_00733	phage tail protein	-4.4788	2.96139e-39
EIELFIGP_04604	hypothetical protein	2.00051	3.21213e-19					NIPOLPBK_02158	tail protein	-3.56423	1.16445e-82	FLFIOBJN_03857	pirin family protein	2.06925	4.02045e-07	AEPCKKLL_04080	hypothetical protein	-2.55461	3.81431e-53					IMCGPPIG_00737	deduced tail fiber protein	-4.49824	9.83799e-56
EIELFIGP_03957	TonB-dependent receptor	2.00049	1.1273e-14					NIPOLPBK_01740	SECIS_3	-3.63937	0.0069121	FLFIOBJN_03057	30S ribosomal protein S9	2.06629	4.37464e-09	AEPCKKLL_03348	MFS transporter	-2.62936	6.98995e-13					IMCGPPIG_00738	hypothetical protein	-4.52481	1.79929e-45
EIELFIGP_04193	tRNA-Ala	1.99847	2.05014e-18					NIPOLPBK_02165	lysozyme	-3.67637	1.00115e-32	FLFIOBJN_01465	hypothetical protein	2.06626	4.11229e-08	AEPCKKLL_02195	sX13	-2.63522	7.74481e-22					IMCGPPIG_00880	phage tail protein	-4.53491	8.88773e-52
EIELFIGP_02545	hypothetical protein	1.99676	1.68689e-06					NIPOLPBK_04124	cell envelope biogenesis protein TonB	-3.68898	1.7726e-06	FLFIOBJN_04291	flagellar M-ring protein FliF	2.06519	1.66141e-13	AEPCKKLL_03332	phage baseplate assembly protein V	-2.73151	3.7377e-14					IMCGPPIG_00734	tail protein	-4.57105	4.72593e-49
down regulated								NIPOLPBK_02159	phage tail protein I	-3.73364	6.46547e-72	FLFIOBJN_04301	flagellar M-ring protein FliF	2.06519	1.66141e-13	AEPCKKLL_01999	tRNA-Val	-2.7439	1.9487e-81					IMCGPPIG_00874	hypothetical protein	-4.66549	4.37741e-45
Locus-tag	Annotation	log2 fold-change	padjusted					NIPOLPBK_02164	hypothetical protein	-3.77335	3.80827e-26	FLFIOBJN_00754	preprotein translocase subunit YajC	2.05945	5.28684e-14	AEPCKKLL_04072	tRNA-Ile	-2.74619	5.89278e-37					IMCGPPIG_00873	hypothetical protein	-4.6814	5.84563e-61
EIELFIGP_00326	membrane protein	-2.02443	2.52239e-20					NIPOLPBK_04123	penicillin-binding protein 4	-3.95151	1.10122e-21	FLFIOBJN_03897	PepSY domain-containing protein	2.05739	7.2725e-12	AEPCKKLL_02560	hypothetical protein	-2.77878	2.02767e-75					IMCGPPIG_00739	deduced tail fiber protein	-4.70847	1.091e-51
EIELFIGP_03342	tryptophan synthase subunit alpha	-2.03001	2.52513e-08					NIPOLPBK_02153	phage tail tape measure protein	-4.02357	8.11332e-90	FLFIOBJN_00173	hypothetical protein	2.05711	1.24408e-06	AEPCKKLL_00318	hypothetical protein	-2.90078	2.4713e-98					IMCGPPIG_00877	hypothetical protein	-4.7714	1.1729e-50
EIELFIGP_04332	peptidase	-2.04254	1.48741e-16					NIPOLPBK_02160	baseplate assembly protein	-4.38019	6.23861e-89	FLFIOBJN_00029	hypothetical protein	2.04864	0.000484735	AEPCKKLL_02849	tRNA-Pro	-2.90596	1.37728e-46					IMCGPPIG_00736	deduced tail fiber protein	-4.80118	8.07677e-55
EIELFIGP_02220	GtrA family protein	-2.04569	3.82147e-14					NIPOLPBK_02162	phage baseplate assembly protein V	-4.44286	1.14087e-58	FLFIOBJN_03256	cytochrome c	2.04817	0.0158372	AEPCKKLL_00638	tRNA-Thr	-2.915	5.5682e-32					IMCGPPIG_00735	hypothetical protein	-4.84825	5.35232e-54
EIELFIGP_00602	response regulator	-2.06681	3.00157e-15					NIPOLPBK_00350	autotransporter domain-containing protein	-4.67268	6.70685e-45	FLFIOBJN_03460	RNA-binding S4 domain-containing protein	2.04258	3.85521e-21	AEPCKKLL_00640	autotransporter domain-containing protein	-2.95047	1.70706e-08					IMCGPPIG_00742	hydrolase Nlp/P60	-4.85806	1.98411e-58
EIELFIGP_00594	response regulator	-2.06709	3.00157e-15					NIPOLPBK_03698	5S ribosomal RNA	-6.82171	9.74248e-76	FLFIOBJN_00518	TolC family protein	2.03833	1.07021e-06	AEPCKKLL_00050	tRNA-Met	-2.95947	4.67741e-40					IMCGPPIG_00879	hypothetical protein	-4.87691	5.65211e-36
EIELFIGP_01800	TldD/PmbA family protein	-2.07255	4.22586e-12									FLFIOBJN_03206	proline/glycine betaine transporter ProP	2.03779	2.53664e-09	AEPCKKLL_02018	tRNA-Gly	-2.99228	2.13907e-31					IMCGPPIG_00744	host specificity protein J	-5.02753	1.09916e-68
EIELFIGP_01417	N-acetylglucosamine-6-phosphate deacetylase	-2.08612	1.73696e-10									FLFIOBJN_02712	thiol:disulfide interchange protein DsbA/DsbL	2.03371	2.39177e-16	AEPCKKLL_02028	tRNA-Gly	-3.00185	4.43498e-35					IMCGPPIG_00543	phage portal protein	-5.17309	5.1962e-64
EIELFIGP_03196	nuclear transport factor 2 family protein	-2.13227	4.82475e-22									FLFIOBJN_02990	hypothetical protein	2.02866	4.27408e-05	AEPCKKLL_01998	tRNA-Val	-3.01678	5.69638e-73					IMCGPPIG_00539	hypothetical protein	-5.24456	8.04963e-75
EIELFIGP_01367	CusA/CzcA family heavy metal efflux RND transporter	-2.14277	0.00354519									FLFIOBJN_00670	hypothetical protein	2.02843	0.0315271	AEPCKKLL_02020	tRNA-Gly	-3.04086	6.97509e-31					IMCGPPIG_00876	phage tail tape measure protein	-5.40889	2.55594e-84
EIELFIGP_02203	hypothetical protein	-2.16156	1.22044e-24									FLFIOBJN_01687	energy transducer TonB	2.02524	1.36557e-13	AEPCKKLL_02027	tRNA-Gly	-3.07134	1.06811e-35					IMCGPPIG_02916	tRNA-Gly	-5.57848	8.35054e-32
EIELFIGP_01520	hypothetical protein	-2.1636	1.14206e-17									FLFIOBJN_01163	hypothetical protein	2.02409	1.20895e-10	AEPCKKLL_03318	tRNA-Val	-3.18776	1.18066e-44					IMCGPPIG_00743	tail assembly protein	-5.64924	9.56292e-46
EIELFIGP_01368	hypothetical protein	-2.17647	3.02537e-05									FLFIOBJN_00666	hypothetical protein	2.01468	0.0243775	AEPCKKLL_03826	tRNA-Lys	-3.32983	4.21949e-110					IMCGPPIG_00875	hypothetical protein	-5.8974	9.41914e-89
EIELFIGP_04092	hypothetical protein	-2.18813	4.58064e-18									FLFIOBJN_02714	cytochrome c4	2.01322	8.34113e-29	AEPCKKLL_02851	tRNA-His	-3.34368	1.67438e-88					IMCGPPIG_02477	5S ribosomal RNA	-9.72284	0
EIELFIGP_00384	malonate decarboxylase holo-[acyl-carrier-protein] synthase	-2.19209	3.50082e-13									FLFIOBJN_01971	nitroreductase	2.01189	1.7771e-30	AEPCKKLL_04073	23S ribosomal RNA	-3.386	4.86691e-58					IMCGPPIG_04317	5S ribosomal RNA	-9.73098	0
EIELFIGP_01687	hypothetical protein	-2.22635	2.51483e-24									FLFIOBJN_03797	biotin synthase	2.01158	0.0032904	AEPCKKLL_04070	16S ribosomal RNA	-3.39206	3.48911e-40					IMCGPPIG_04316	5S ribosomal RNA	-9.95768	0
EIELFIGP_02206	hypothetical protein	-2.2318	4.23491e-35									FLFIOBJN_04008	flagella basal body P-ring formation protein FlgA	2.01002	1.35729e-06	AEPCKKLL_04094	5S ribosomal RNA	-9.31104	5.49306e-289
EIELFIGP_00436	peptidase M61	-2.23908	6.36178e-40									FLFIOBJN_03751	flagellar biosynthesis protein FlhA	2.00886	2.28365e-19
EIELFIGP_01246	dehydratase	-2.25959	1.90602e-21									FLFIOBJN_00059	nicotinate phosphoribosyltransferase	2.00627	5.05949e-09
EIELFIGP_04287	serine protease	-2.28424	7.36743e-18									FLFIOBJN_04389	alpha/beta hydrolase	2.00485	3.42343e-08
EIELFIGP_00065	hypothetical protein	-2.28615	6.29048e-12									FLFIOBJN_01327	NAD(P)-dependent oxidoreductase	1.99652	3.11227e-10
EIELFIGP_01793	hypothetical protein	-2.34853	2.23188e-31									down regulated
EIELFIGP_00067	hypothetical protein	-2.46477	1.08499e-09									Locus-tag	Annotation	log2 fold-change	padjusted
EIELFIGP_01796	hypothetical protein	-2.47072	1.30151e-33									FLFIOBJN_03002	hypothetical protein	-2.00234	1.65552e-16
EIELFIGP_01416	hypothetical protein	-2.48515	3.53341e-30									FLFIOBJN_01663	hypothetical protein	-2.00397	0.000933507
EIELFIGP_01366	hypothetical protein	-2.50901	0.00142876									FLFIOBJN_03005	hypothetical protein	-2.00649	2.72154e-07
EIELFIGP_04663	autotransporter domain-containing protein	-2.54845	1.88625e-16									FLFIOBJN_04144	phosphodiesterase	-2.01784	0.00399332
EIELFIGP_01794	hypothetical protein	-2.55932	9.5477e-54									FLFIOBJN_01376	nucleotide sugar aminotransferase	-2.02941	4.02702e-09
EIELFIGP_02629	RHS repeat protein	-2.57218	1.01619e-32									FLFIOBJN_02759	sensor histidine kinase	-2.03068	1.13495e-33
EIELFIGP_00437	lysoplasmalogenase	-2.59751	7.32902e-25									FLFIOBJN_01619	hypothetical protein	-2.03421	1.65694e-70
EIELFIGP_04093	RNA polymerase-associated protein RapA	-2.62478	2.37493e-58									FLFIOBJN_00156	hypothetical protein	-2.03951	0.000241829
EIELFIGP_02207	hypothetical protein	-2.63709	3.50188e-49									FLFIOBJN_04056	N-acetyltransferase	-2.04506	2.08395e-14
EIELFIGP_00066	hypothetical protein	-3.08585	3.85152e-17									FLFIOBJN_01350	hypothetical protein	-2.06443	0.009907
EIELFIGP_01893	autotransporter outer membrane beta-barrel domain-containing protein	-3.16553	2.85254e-26									FLFIOBJN_02151	rod shape-determining protein RodA	-2.07028	3.0469e-38
EIELFIGP_04661	sX4	-3.1988	1.04008e-10									FLFIOBJN_02181	DNA-binding protein	-2.09452	0.00232178
EIELFIGP_02060	5S ribosomal RNA	-5.30278	1.03542e-51									FLFIOBJN_01674	hypothetical protein	-2.09532	0.00101956
EIELFIGP_00443	autotransporter domain-containing protein	-5.93027	1.74444e-85									FLFIOBJN_02449	characterized ACR protein	-2.09889	1.23934e-30
												FLFIOBJN_04133	hypothetical protein	-2.11085	0.00139655
												FLFIOBJN_01675	hypothetical protein	-2.11638	0.0110168
												FLFIOBJN_00254	two-component sensor histidine kinase	-2.12661	3.48151e-29
												FLFIOBJN_00168	hypothetical protein	-2.1354	0.000704656
												FLFIOBJN_00142	hypothetical protein	-2.15157	0.000120868
												FLFIOBJN_04151	hypothetical protein	-2.15864	0.00410756
												FLFIOBJN_04124	hypothetical protein	-2.16906	0.000904635
												FLFIOBJN_04143	hypothetical protein	-2.17083	0.000126024
												FLFIOBJN_03465	hypothetical protein	-2.17397	0.00138525
												FLFIOBJN_01933	tRNA-Gly	-2.1853	1.44458e-43
												FLFIOBJN_03506	mercury(II) reductase	-2.19741	7.73559e-05
												FLFIOBJN_03961	alpha/beta hydrolase	-2.20016	3.03596e-18
												FLFIOBJN_04054	MexH family multidrug efflux RND transporter periplasmic adaptor subunit	-2.21435	4.4151e-08
												FLFIOBJN_02460	tRNA-Ser	-2.21483	1.7303e-08
												FLFIOBJN_04316	tRNA-Glu	-2.22475	1.87908e-13
												FLFIOBJN_00171	RecBCD enzyme subunit RecB	-2.24369	0.0017692
												FLFIOBJN_03003	hypothetical protein	-2.25489	2.21702e-29
												FLFIOBJN_01544	CoA transferase subunit A	-2.28615	4.3474e-12
												FLFIOBJN_02226	hypothetical protein	-2.29325	1.34205e-05
												FLFIOBJN_03504	hypothetical protein	-2.29812	0.000360843
												FLFIOBJN_02334	23S ribosomal RNA	-2.32394	3.90217e-06
												FLFIOBJN_00223	lysoplasmalogenase	-2.33003	1.64307e-21
												FLFIOBJN_04055	AcrB/AcrD/AcrF family protein	-2.34695	3.96929e-41
												FLFIOBJN_01669	hypothetical protein	-2.35397	0.000153701
												FLFIOBJN_00568	tRNA-Glu	-2.35796	4.52751e-11
												FLFIOBJN_04131	hypothetical protein	-2.36168	0.000337427
												FLFIOBJN_04345	tRNA-Asp	-2.37664	7.46656e-34
												FLFIOBJN_04415	tRNA-Leu	-2.39316	3.78975e-07
												FLFIOBJN_01815	tRNA-Met	-2.40495	1.10615e-14
												FLFIOBJN_03004	membrane protein	-2.40732	3.85877e-10
												FLFIOBJN_03058	tRNA-Gln	-2.44388	4.55637e-09
												FLFIOBJN_02681	hypothetical protein	-2.45121	1.70774e-06
												FLFIOBJN_04288	tRNA-Ser	-2.45943	6.8017e-07
												FLFIOBJN_04132	hypothetical protein	-2.46076	0.000159785
												FLFIOBJN_04134	hypothetical protein	-2.50837	0.00012154
												FLFIOBJN_04161	hypothetical protein	-2.53949	0.000252781
												FLFIOBJN_03505	Alkylmercury lyase	-2.54199	3.2406e-05
												FLFIOBJN_03811	tRNA-Gly	-2.55046	7.07598e-26
												FLFIOBJN_00143	H-NS histone family protein	-2.56284	0.000353117
												FLFIOBJN_02577	tRNA-Arg	-2.56567	9.22775e-10
												FLFIOBJN_02336	tRNA-Ala	-2.60346	6.15767e-25
												FLFIOBJN_03477	hypothetical protein	-2.60447	5.80304e-07
												FLFIOBJN_00158	hypothetical protein	-2.61342	0.000231618
												FLFIOBJN_03686	tRNA-Lys	-2.61363	1.75122e-37
												FLFIOBJN_02518	DNA-binding protein	-2.63547	2.18336e-15
												FLFIOBJN_03466	hypothetical protein	-2.65295	2.36047e-05
												FLFIOBJN_03474	hypothetical protein	-2.68078	0.00346151
												FLFIOBJN_00159	hypothetical protein	-2.68165	0.000410447
												FLFIOBJN_03133	tRNA-Arg	-2.73326	5.32824e-38
												FLFIOBJN_02335	tRNA-Ile	-2.75078	1.111e-33
												FLFIOBJN_02639	MexH family multidrug efflux RND transporter periplasmic adaptor subunit	-2.83133	1.99649e-11
												FLFIOBJN_01793	tRNA-Pro	-2.89819	1.00707e-44
												FLFIOBJN_04354	sX4	-2.89963	6.85558e-05
												FLFIOBJN_02938	tRNA-Asn	-2.91838	1.53547e-16
												FLFIOBJN_02186	hypothetical protein	-2.92324	8.00319e-25
												FLFIOBJN_03625	tRNA-Asn	-2.92729	1.89712e-16
												FLFIOBJN_03481	hypothetical protein	-2.95974	0.000669694
												FLFIOBJN_03467	hypothetical protein	-2.98633	7.24438e-06
												FLFIOBJN_02179	site-specific integrase	-3.00603	6.05941e-39
												FLFIOBJN_01670	hypothetical protein	-3.0225	1.61619e-06
												FLFIOBJN_04323	tRNA-Ala	-3.03683	7.64307e-10
												FLFIOBJN_02075	tRNA-Glu	-3.05978	5.71822e-27
												FLFIOBJN_03665	RHS repeat protein	-3.07699	0.000145257
												FLFIOBJN_00645	hypothetical protein	-3.10219	3.5046e-05
												FLFIOBJN_02180	hypothetical protein	-3.12706	6.09815e-07
												FLFIOBJN_02183	hypothetical protein	-3.13216	6.66659e-09
												FLFIOBJN_04147	hypothetical protein	-3.15329	1.10808e-05
												FLFIOBJN_02178	tRNA-Cys	-3.19846	7.21631e-49
												FLFIOBJN_00646	hypothetical protein	-3.24207	1.44037e-05
												FLFIOBJN_00145	serine hydrolase	-3.25536	5.39163e-07
												FLFIOBJN_00500	sX13	-3.29411	3.97893e-44
												FLFIOBJN_03130	tRNA-Lys	-3.34516	3.72659e-23
												FLFIOBJN_03131	tRNA-Lys	-3.37268	3.63627e-25
												FLFIOBJN_02942	tRNA-Val	-3.48573	2.50089e-83
												FLFIOBJN_00144	serine hydrolase	-3.5105	4.39399e-09
												FLFIOBJN_02228	hypothetical protein	-3.60018	2.09139e-07
												FLFIOBJN_03132	tRNA-His	-3.60082	2.18305e-69
												FLFIOBJN_02229	hypothetical protein	-3.62258	6.83866e-08
												FLFIOBJN_00217	autotransporter domain-containing protein	-3.66709	3.77212e-13
												FLFIOBJN_03134	tRNA-Pro	-3.71784	4.29175e-38
												FLFIOBJN_01932	tRNA-Thr	-3.74102	1.60215e-88
												FLFIOBJN_02182	hypothetical protein	-3.76732	8.16662e-10
												FLFIOBJN_00035	tRNA-Thr	-3.76832	1.3501e-49
												FLFIOBJN_02641	AcrB/AcrD/AcrF family protein	-3.7755	6.1354e-16
												FLFIOBJN_01772	tRNA-Phe	-3.79144	7.83543e-29
												FLFIOBJN_02941	tRNA-Val	-3.79298	5.73744e-89
												FLFIOBJN_01771	tRNA-Phe	-3.82095	1.55955e-26
												FLFIOBJN_03059	tRNA-Met	-3.91222	5.25647e-37
												FLFIOBJN_04433	hypothetical protein	-4.00247	1.00518e-40
												FLFIOBJN_02435	tRNA-Val	-4.02876	9.57169e-35
												FLFIOBJN_02337	16S ribosomal RNA	-4.04853	1.13918e-21
												FLFIOBJN_00557	tRNA-Arg	-4.05749	4.25492e-30
												FLFIOBJN_02640	AcrB/AcrD/AcrF family protein	-4.16855	7.31239e-19
												FLFIOBJN_02074	tRNA-Ala	-4.40207	9.79178e-32
												FLFIOBJN_00215	tRNA-Thr	-4.44338	2.98617e-26
												FLFIOBJN_02076	tRNA-Ala	-4.5707	1.40306e-67
												FLFIOBJN_04317	tRNA-Ala	-4.5953	9.19751e-104
												FLFIOBJN_02177	tRNA-Gly	-4.98717	8.66934e-65
												FLFIOBJN_02176	tRNA-Gly	-5.43962	3.65678e-36
												FLFIOBJN_02961	tRNA-Gly	-5.52819	9.94187e-26
												FLFIOBJN_02333	5S ribosomal RNA	-10.1434	4.05803e-148
												FLFIOBJN_02332	5S ribosomal RNA	-10.1597	8.9639e-147
