# Supplementary material for: Phenotypic and Transcriptomic Analyses of Seven Clinical Stenotrophomonas maltophilia Isolates Identify a Small Set of Shared and Commonly Regulated Genes Involved in the Biofilm Lifestyle
Source: Appl Environ Microbiol. 2020 Nov 24;86(24):e02038-20. doi: 10.1128/AEM.02038-20 (PMC7688217; doi:10.1128/AEM.02038-20)
Supplement: Supplemental file 9 [file AEM.02038-20-s0009.xlsx]

## Sheet: Tabelle1
Table S8:	Strain specific regulated genes in biofilm vs. planktonic cells of the S. maltophilia isolates ICU331, SKK55, 454, 677, PC239, PC240 and PEG 13-68-68.
ICU331			SKK55			454			677			PEG 13-68-68			PC239			PC240
upregulated			upregulated			upregulated			upregulated			upregulated			upregulated			upregulated
Locus-tag	Annotation	log2 fold-change	Locus-tag	Annotation	log2 fold-change	Locus-tag	Annotation	log2 fold-change	Locus-tag	Annotation	log2 fold-change	Locus-tag	Annotation	log2 fold-change	Locus-tag	Annotation	log2 fold-change	Locus-tag	Annotation	log2 fold-change
EIELFIGP_02358	hypothetical protein	2.60973	GPNADHDJ_01183	KR domain-containing protein	2.16796	NIPOLPBK_00555	hypothetical protein	2.41878	FLFIOBJN_03175	propionate--CoA ligase	3.83597	AEPCKKLL_02918	poly-beta-1,6 N-acetyl-D-glucosamine synthase	2.31113	PLCFDHLH_01811	membrane protein	2.48342	IMCGPPIG_00444	formate dehydrogenase subunit alpha	2.04154
EIELFIGP_00177	phosphate ABC transporter, permease protein PstA	3.26862	GPNADHDJ_04177	N-acetyltransferase	2.10966	NIPOLPBK_01413	N-acetyltransferase	2.43814	FLFIOBJN_03921	cytochrome c	3.256	AEPCKKLL_03952	FAD-binding oxidoreductase	2.05137	PLCFDHLH_01673	hypothetical protein	2.43081	IMCGPPIG_01379	hypothetical protein	2.06331
EIELFIGP_03881	hypothetical protein	3.27229	GPNADHDJ_01975	4-hydroxy-tetrahydrodipicolinate synthase	2.04989	NIPOLPBK_03627	3-methyl-2-oxobutanoate hydroxymethyltransferase	2.62305	FLFIOBJN_03748	RNA polymerase sigma factor FliA	2.2105	AEPCKKLL_02281	hypothetical protein	2.41447	PLCFDHLH_01633	conjugal transfer protein TraG	2.49141	IMCGPPIG_04338	hypothetical protein	2.02326
EIELFIGP_03829	type II toxin-antitoxin system RelE/ParE family toxin	3.31314	GPNADHDJ_00788	hypothetical protein	2.07161	NIPOLPBK_00201	hypothetical protein	2.31841	FLFIOBJN_03491	hypothetical protein	3.34395	AEPCKKLL_03285	integrase	2.58359	PLCFDHLH_02421	DNA polymerase III subunit epsilon	2.19215	IMCGPPIG_02949	hypothetical protein	2.10411
EIELFIGP_00178	phosphate ABC transporter ATP-binding protein PstB	3.04401	GPNADHDJ_02822	hypothetical protein	3.74402	NIPOLPBK_00961	IS1595 family transposase ISAcif2	2.38466	FLFIOBJN_03372	enterobactin synthase subunit F	4.45567	AEPCKKLL_02095	hypothetical protein	2.53435	PLCFDHLH_01253	hypothetical protein	2.09058	IMCGPPIG_01083	amidohydrolase	2.07811
EIELFIGP_01153	hypothetical protein	2.31756	GPNADHDJ_02894	enoyl-CoA hydratase	2.48364	NIPOLPBK_00185	hypothetical protein	2.21257	FLFIOBJN_03861	carbon starvation protein A	2.7721	AEPCKKLL_00414	gamma-glutamyltransferase	2.50923	PLCFDHLH_01893	thiol-disulfide isomerase	2.06239	IMCGPPIG_00795	phage holin family protein	2.23728
EIELFIGP_03071	phage major tail tube protein	3.17868	GPNADHDJ_02819	hypothetical protein	2.60747	NIPOLPBK_01840	hypothetical protein	2.44473	FLFIOBJN_01214	HAMP domain-containing protein	2.35127	AEPCKKLL_02919	poly-beta-1,6-N-acetyl-D-glucosamine N-deacetylase PgaB	2.54696	PLCFDHLH_01431	hypothetical protein	3.18618	IMCGPPIG_01958	nucleotide exchange factor GrpE	2.02306
EIELFIGP_03583	hypothetical protein	2.41902	GPNADHDJ_03998	hypothetical protein	2.18316	NIPOLPBK_02944	hypothetical protein	2.09168	FLFIOBJN_02035	transcriptional regulator LldR	2.68719	AEPCKKLL_00112	flavodoxin family protein	2.25594	PLCFDHLH_01391	LysR family transcriptional regulator	2.47671	IMCGPPIG_02449	GlsB/YeaQ/YmgE family stress response membrane protein	2.19904
EIELFIGP_04591	copper-translocating P-type ATPase	2.12005	GPNADHDJ_00199	hypothetical protein	2.00222	NIPOLPBK_01721	TIGR02449 family protein	2.27232	FLFIOBJN_02254	oxygen-independent coproporphyrinogen III oxidase	4.34121	AEPCKKLL_00133	molecular chaperone GroEL	2.30294	PLCFDHLH_04473	copper resistance protein	2.1537	IMCGPPIG_03119	iron-sulfur cluster assembly accessory protein	2.18571
EIELFIGP_04358	ParA family protein	3.32235	GPNADHDJ_01188	hypothetical protein	3.47647	NIPOLPBK_01883	hypothetical protein	2.15591	FLFIOBJN_03492	single-stranded DNA-binding protein	3.53333	AEPCKKLL_02708	peptide-methionine (S)-S-oxide reductase MsrA	2.25202	PLCFDHLH_01844	hypothetical protein	2.17731	IMCGPPIG_04384	hypothetical protein	2.29484
EIELFIGP_02564	magnesium-translocating P-type ATPase	2.81134	GPNADHDJ_03999	hypothetical protein	2.54601	NIPOLPBK_00586	hypothetical protein	2.42274	FLFIOBJN_03879	DNA breaking-rejoining protein	2.24744	AEPCKKLL_00497	fimbrial biogenesis outer membrane usher protein	2.26843	PLCFDHLH_02882	hypothetical protein	2.05657	IMCGPPIG_01866	hypothetical protein	2.28478
EIELFIGP_03072	phage tail assembly protein	3.01174	GPNADHDJ_01815	hypothetical protein	4.36769	NIPOLPBK_01208	AbrB/MazE/SpoVT family DNA-binding domain-containing protein	2.60439	FLFIOBJN_03751	flagellar biosynthesis protein FlhA	2.00886	AEPCKKLL_01475	YeiH family putative sulfate export transporter	2.09587	PLCFDHLH_03635	hydroxymethylbilane synthase	2.10283	IMCGPPIG_04468	50S ribosomal protein L10	2.28598
EIELFIGP_03831	phage portal protein	3.20883	GPNADHDJ_04153	hypothetical protein	2.54624	NIPOLPBK_04158	peptidyl-dipeptidase Dcp	2.40739	FLFIOBJN_04276	chitinase	2.70251	AEPCKKLL_02996	glycine zipper 2TM domain-containing protein	2.2743	down regulated			IMCGPPIG_01959	molecular chaperone DnaK	2.44255
EIELFIGP_00741	sRNA-Xcc1	2.49787	GPNADHDJ_01387	hypothetical protein	3.00183	NIPOLPBK_03101	DNA-binding response regulator	2.01911	FLFIOBJN_02068	arginine/agmatine antiporter	6.2062	AEPCKKLL_01216	type II toxin-antitoxin system Phd/YefM family antitoxin	2.12206	Locus-tag	Annotation	log2 fold-change	IMCGPPIG_03724	agmatine deiminase family protein	2.28656
EIELFIGP_04428	6S	2.03323	GPNADHDJ_01817	hypothetical protein	4.01768	NIPOLPBK_00078	GFA family protein	2.20438	FLFIOBJN_02756	citrate transporter	3.42765	AEPCKKLL_03904	hypothetical protein	3.90877	PLCFDHLH_03785	hypothetical protein	-2.06772	IMCGPPIG_02488	bifunctional phosphoribosyl-AMP cyclohydrolase/phosphoribosyl-ATP diphosphatase HisIE	2.15046
EIELFIGP_03478	inosine-uridine preferring nucleoside hydrolase	2.14749	GPNADHDJ_01620	hypothetical protein	2.15071	NIPOLPBK_02681	nitrogen regulatory protein P-II 1	2.06124	FLFIOBJN_00172	membrane-bound lytic murein transglycosylase	2.10671	AEPCKKLL_00455	hypothetical protein	2.12393	PLCFDHLH_03186	hypothetical protein	-2.90477	IMCGPPIG_02492	bifunctional histidinol-phosphatase/imidazoleglycerol-phosphate dehydratase	2.18519
EIELFIGP_01005	copper amine oxidase	3.02268	GPNADHDJ_02811	hypothetical protein	2.21381	NIPOLPBK_03607	hypothetical protein	2.93392	FLFIOBJN_03206	proline/glycine betaine transporter ProP	2.03779	AEPCKKLL_02254	hypothetical protein	2.30968	PLCFDHLH_00792	hypothetical protein	-2.02098	IMCGPPIG_00904	tryptophan synthase subunit beta	2.10898
EIELFIGP_02114	hemagglutinin	2.52789	GPNADHDJ_01386	class I SAM-dependent methyltransferase	2.50881	NIPOLPBK_01388	hypothetical protein	2.13475	FLFIOBJN_00662	hypothetical protein	3.18668	AEPCKKLL_00421	hypothetical protein	2.23637	PLCFDHLH_03161	hypothetical protein	-3.00702	IMCGPPIG_04513	molecular chaperone HtpG	2.00037
EIELFIGP_00452	cytochrome o ubiquinol oxidase subunit I	2.171	GPNADHDJ_00185	hypothetical protein	2.49029	NIPOLPBK_01337	MFS transporter	2.40706	FLFIOBJN_01200	hypothetical protein	4.14921	AEPCKKLL_03530	polyisoprenoid-binding protein	2.05879	PLCFDHLH_04083	nucleotidyltransferase domain-contain	-2.03224	IMCGPPIG_04354	hypothetical protein	2.42552
EIELFIGP_02360	hypothetical protein	2.82581	GPNADHDJ_02832	hypothetical protein	3.86852	NIPOLPBK_00122	cation transporter	2.22965	FLFIOBJN_00661	hypothetical protein	2.7099	AEPCKKLL_03278	hypothetical protein	2.33248	PLCFDHLH_01880	hypothetical protein	-2.01378	IMCGPPIG_01752	hypothetical protein	2.12669
EIELFIGP_03587	superoxide dismutase	2.196	GPNADHDJ_01821	DEAD/DEAH box helicase	2.3626	NIPOLPBK_03836	bacterioferritin	2.27219	FLFIOBJN_00534	porin	5.02247	AEPCKKLL_01191	alkaline phosphatase	2.29285	PLCFDHLH_01599	glycosyltransferase	-2.10767	IMCGPPIG_01219	thioredoxin-disulfide reductase	2.30257
EIELFIGP_00729	hypothetical protein	2.03427	GPNADHDJ_01819	O-methyltransferase	2.90495	NIPOLPBK_00825	membrane protein	2.64673	FLFIOBJN_04020	flagellar hook-associated protein 3	2.89017	AEPCKKLL_01294	hypothetical protein	2.64637	PLCFDHLH_03163	hypothetical protein	-2.52859	IMCGPPIG_00367	ketol-acid reductoisomerase	2.22816
EIELFIGP_04281	TonB-dependent receptor	5.06006	GPNADHDJ_01812	hypothetical protein	2.76138	NIPOLPBK_02127	serine/threonine protein kinase	2.39502	FLFIOBJN_03902	aldehyde dehydrogenase	2.4787	AEPCKKLL_01586	linear amide C-N hydrolase	2.09799	PLCFDHLH_03874	hypothetical protein	-2.10759	down regulated
EIELFIGP_01152	hypothetical protein	2.15258	GPNADHDJ_00127	LacI family DNA-binding transcriptional regulator	2.11687	NIPOLPBK_02845	IS3 family transposase	2.11395	FLFIOBJN_00303	pyridoxamine 5'-phosphate oxidase	2.77433	AEPCKKLL_00297	hypothetical protein	2.36552	PLCFDHLH_01718	hypothetical protein	-2.1906	Locus-tag	Annnotation	log2 fold-change
EIELFIGP_03893	hypothetical protein	2.03295	GPNADHDJ_02386	2-methylcitrate synthase	2.27125	NIPOLPBK_04076	hypothetical protein	2.15184	FLFIOBJN_00668	hypothetical protein	4.4092	AEPCKKLL_03112	hypothetical protein	4.74498	PLCFDHLH_03135	hypothetical protein	-2.08207	IMCGPPIG_00472	hypothetical protein	-2.21595
EIELFIGP_03125	hypothetical protein	2.43051	GPNADHDJ_03390	class I SAM-dependent methyltransferase	2.14744	NIPOLPBK_02479	leucine efflux protein LeuE	3.04566	FLFIOBJN_01199	EamA/RhaT family transporter	2.14979	AEPCKKLL_02402	AraC family transcriptional regulator	2.21885	PLCFDHLH_00789	hypothetical protein	-2.16853	IMCGPPIG_00473	hypothetical protein	-2.37421
EIELFIGP_02574	hypothetical protein	2.22133	GPNADHDJ_03873	hemolysin III	2.33027	NIPOLPBK_00872	hypothetical protein	2.62249	FLFIOBJN_00973	argininosuccinate synthase	2.16106	AEPCKKLL_01703	polyketide cyclase	2.63154	PLCFDHLH_02514	hypothetical protein	-2.28715	IMCGPPIG_00465	hypothetical protein	-2.07657
EIELFIGP_03921	3-dehydroquinate dehydratase	2.68497	GPNADHDJ_01808	hypothetical protein	4.36184	NIPOLPBK_03608	hypothetical protein	2.28067	FLFIOBJN_02083	glycerol-3-phosphate dehydrogenase	2.30933	AEPCKKLL_03165	pilin	3.60801	PLCFDHLH_03813	asX1	-2.03072	IMCGPPIG_00481	minor capsid protein E	-2.15044
EIELFIGP_00179	phosphate transport system regulatory protein PhoU	3.01813	GPNADHDJ_04020	TonB-dependent siderophore receptor	2.7356	NIPOLPBK_03001	hypothetical protein	2.25881	FLFIOBJN_03487	hypothetical protein	5.33042	AEPCKKLL_01408	hypothetical protein	2.03845	PLCFDHLH_00790	hypothetical protein	-2.03164	IMCGPPIG_00488	phage terminase large subunit family protein	-2.87642
EIELFIGP_03895	FAD-dependent oxidoreductase	2.58074	GPNADHDJ_00769	hypothetical protein	2.86276	NIPOLPBK_00914	hypothetical protein	3.203	FLFIOBJN_00663	recombination-associated protein RdgC	4.29204	AEPCKKLL_01851	hypothetical protein	2.06749	PLCFDHLH_00373	hypothetical protein	-2.07749	IMCGPPIG_00475	hypothetical protein	-2.13582
EIELFIGP_01612	SOS response-associated peptidase	2.46322	GPNADHDJ_00032	hypothetical protein	2.90665	NIPOLPBK_03299	Bcr/CflA family drug resistance efflux transporter	2.86545	FLFIOBJN_03737	HAMP domain-containing protein	3.3038	AEPCKKLL_00889	tetratricopeptide repeat protein	2.02529				IMCGPPIG_00041	malonate decarboxylase subunit epsilon	-2.03148
EIELFIGP_02573	RNA polymerase sigma factor	3.33447	GPNADHDJ_00228	ferredoxin	2.47913	NIPOLPBK_00941	hypothetical protein	2.08471	FLFIOBJN_00274	malonate decarboxylase subunit alpha	2.10013	AEPCKKLL_01237	methionine ABC transporter ATP-binding protein	2.0548				IMCGPPIG_00197	TonB-dependent siderophore receptor	-2.67948
EIELFIGP_03423	hypothetical protein	2.10398	GPNADHDJ_00229	copper resistance protein	2.15268	NIPOLPBK_02228	hypothetical protein	2.15435	FLFIOBJN_04430	IS481 family transposase	2.59052	AEPCKKLL_01407	hypothetical protein	2.85595				IMCGPPIG_00469	hypothetical protein	-2.28542
EIELFIGP_00298	hypothetical protein	2.37182	GPNADHDJ_03311	zinc-binding alcohol dehydrogenase family protein	2.48625	NIPOLPBK_00446	hypothetical protein	6.45282	FLFIOBJN_00129	glyoxalase/bleomycin resistance/extradiol dioxygenase family protein	2.77629	AEPCKKLL_00989	N-acetylmuramoyl-L-alanine amidase	2.03313				IMCGPPIG_01643	sX8	-2.155
EIELFIGP_03830	Fis family transcriptional regulator	3.19276	GPNADHDJ_02936	VOC family protein	2.12019	NIPOLPBK_00011	hypothetical protein	3.65316	FLFIOBJN_04310	methyl-accepting chemotaxis protein	2.30857	AEPCKKLL_01527	activator of HSP90 ATPase	2.0731				IMCGPPIG_01666	hypothetical protein	-2.02292
EIELFIGP_02545	hypothetical protein	1.99676	GPNADHDJ_01837	hypothetical protein	2.50748	NIPOLPBK_02387	DNA-binding response regulator	2.40414	FLFIOBJN_03746	chemotaxis protein	2.28459	AEPCKKLL_03008	dihydrolipoyllysine-residue succinyltransferase	2.12158
EIELFIGP_00911	response regulator	2.0124	GPNADHDJ_00233	hypothetical protein	2.12961	NIPOLPBK_02378	RNA helicase	2.05271	FLFIOBJN_01415	FAD-binding protein	2.94472	AEPCKKLL_01480	MexH family multidrug efflux RND transporter periplasmic adaptor subunit	2.01402
EIELFIGP_01230	cytochrome d ubiquinol oxidase subunit II	2.48719	GPNADHDJ_00122	aldose epimerase	2.03944	NIPOLPBK_00110	hypothetical protein	2.27972	FLFIOBJN_03740	STAS domain-containing protein	2.6177	AEPCKKLL_01120	hypothetical protein	2.92803
EIELFIGP_00451	ubiquinol oxidase subunit II	2.06137	GPNADHDJ_01809	hypothetical protein	4.05744	NIPOLPBK_02860	tryptophan-rich sensory protein	2.36025	FLFIOBJN_01292	TonB-dependent receptor	2.07234	down regulated
EIELFIGP_04380	hypothetical protein	2.35787	GPNADHDJ_00105	hypothetical protein	2.04718	NIPOLPBK_03783	RNA polymerase sigma factor RpoE	2.22638	FLFIOBJN_00533	MFS transporter	3.71004	Locus-tag	Annotation	log2 fold-change
EIELFIGP_00739	hypothetical protein	2.18771	GPNADHDJ_01855	DNA repair protein RadC	4.40993	NIPOLPBK_03609	hypothetical protein	2.30982	FLFIOBJN_01496	peptidase M14	2.89453	AEPCKKLL_01899	sensor histidine kinase	-2.0475
EIELFIGP_04590	copper chaperone	2.62135	GPNADHDJ_01818	hypothetical protein	4.21591	NIPOLPBK_02680	type I glutamate--ammonia ligase	2.57332	FLFIOBJN_03489	hypothetical protein	3.51583	AEPCKKLL_00489	hypothetical protein	-2.04502
EIELFIGP_02359	hypothetical protein	2.63903	GPNADHDJ_02017	hypothetical protein	2.11722	NIPOLPBK_03845	hypothetical protein	2.15106	FLFIOBJN_03488	hypothetical protein	3.72187	AEPCKKLL_02035	hypothetical protein	-2.2137
EIELFIGP_02314	hypothetical protein	3.0404	GPNADHDJ_03707	carboxymuconolactone decarboxylase family protein	2.04205	NIPOLPBK_01339	tRNA-Pro	2.00141	FLFIOBJN_02541	chemoreceptor glutamine deamidase CheD	3.55966	AEPCKKLL_03348	MFS transporter	-2.62936
EIELFIGP_02711	histidinol dehydrogenase	2.16782	GPNADHDJ_01816	hypothetical protein	2.87886	NIPOLPBK_03496	asX1	2.50754	FLFIOBJN_01562	fimbrial chaperone	6.08648	AEPCKKLL_02560	hypothetical protein	-2.77878
EIELFIGP_03235	hypothetical protein	2.40703	GPNADHDJ_00196	cointegrate resolution protein	2.7027	NIPOLPBK_03948	hypothetical protein	2.31882	FLFIOBJN_00654	hypothetical protein	2.69449	AEPCKKLL_00420	TonB-dependent receptor	-2.2614
EIELFIGP_00418	calcium-binding protein	2.15556	GPNADHDJ_01820	hypothetical protein	2.38648	NIPOLPBK_03481	hypothetical protein	2.24313	FLFIOBJN_03920	alcohol dehydrogenase	3.56811	AEPCKKLL_04080	hypothetical protein	-2.55461
EIELFIGP_03589	tetratricopeptide repeat protein	2.08107	GPNADHDJ_03607	isocitrate lyase	2.60211	NIPOLPBK_03008	Rieske (2Fe-2S) protein	3.11473	FLFIOBJN_03460	RNA-binding S4 domain-containing protein	2.04258	AEPCKKLL_01521	hypothetical protein	-2.23348
EIELFIGP_01611	hypothetical protein	4.34736	down regulated			down regulated			FLFIOBJN_03048	anthranilate phosphoribosyltransferase	2.73026	AEPCKKLL_03695	NAD(P)/FAD-dependent oxidoreductase	-2.00342
EIELFIGP_02263	NADPH:quinone reductase	2.11936	Locus-tag	Annotation	log2 fold-change	Locus-tag	Annotation	log2 fold-change	FLFIOBJN_02034	alpha-hydroxy-acid oxidizing enzyme	2.28805	AEPCKKLL_03761	hypothetical protein	-2.0717
EIELFIGP_02796	NAD(P)-dependent oxidoreductase	2.10118	GPNADHDJ_02698	hypothetical protein	-2.02203	NIPOLPBK_02335	dTDP-4-dehydrorhamnose reductase	-2.15187	FLFIOBJN_03744	flagellar motor protein	2.81046
EIELFIGP_01300	tRNA-Met	2.30685	GPNADHDJ_04128	glucose/galactose MFS transporter	-2.18865	NIPOLPBK_03658	MurR/RpiR family transcriptional regulator	-2.26648	FLFIOBJN_02757	porin	3.19155
EIELFIGP_02411	tRNA-Lys	2.22775	GPNADHDJ_01144	hypothetical protein	-2.30064	NIPOLPBK_02248	L1 family subclass B3 metallo-beta-lactamase	-2.6518	FLFIOBJN_01410	DNA-3-methyladenine glycosylase 2 family protein	2.20381
EIELFIGP_01000	XRE family transcriptional regulator	2.16212	GPNADHDJ_01048	hybrid sensor histidine kinase/response regulator	-2.15237	NIPOLPBK_03697	peptidase M28	-2.25652	FLFIOBJN_02754	hypothetical protein	2.09753
EIELFIGP_02101	hypothetical protein	2.14212	GPNADHDJ_03015	polysaccharide deacetylase	-2.03014	NIPOLPBK_02155	phage major tail tube protein	-3.16898	FLFIOBJN_02364	hypothetical protein	2.09239
EIELFIGP_03070	tail protein	3.1056	GPNADHDJ_02325	gfo/Idh/MocA family oxidoreductase	-2.10703	NIPOLPBK_02154	phage tail assembly protein	-2.79493	FLFIOBJN_03606	hypothetical protein	2.63327
EIELFIGP_02104	type II secretion system F family protein	2.28164	GPNADHDJ_03344	hypothetical protein	-2.13155	NIPOLPBK_02166	hypothetical protein	-3.46887	FLFIOBJN_00851	fatty acid--CoA ligase	2.47188
EIELFIGP_03628	signal peptidase I	2.65722	GPNADHDJ_00884	general secretion pathway protein GspL	-2.05634	NIPOLPBK_04124	cell envelope biogenesis protein TonB	-3.68898	FLFIOBJN_03741	chemotaxis protein CheW	2.49203
EIELFIGP_02361	hypothetical protein	2.43019	GPNADHDJ_03176	hypothetical protein	-2.24287	NIPOLPBK_03254	Protein SlyX	-2.00432	FLFIOBJN_01086	bifunctional isocitrate dehydrogenase kinase/phosphatase	2.21855
EIELFIGP_01500	hypothetical protein	2.47578	GPNADHDJ_01199	hypothetical protein	-2.1367	NIPOLPBK_03255	hypothetical protein	-2.06544	FLFIOBJN_04370	DNA-binding response regulator	2.48424
EIELFIGP_01610	hypothetical protein	2.62726	GPNADHDJ_01118	P-type conjugative transfer ATPase TrbB	-2.16844	NIPOLPBK_02249	copper amine oxidase	-3.01917	FLFIOBJN_00991	cytochrome bd oxidase subunit I	5.50793
EIELFIGP_04223	alpha/beta hydrolase	2.33882	GPNADHDJ_02330	GMC family oxidoreductase	-2.02281	NIPOLPBK_01329	argininosuccinate lyase	-2.34256	FLFIOBJN_04293	flagellar assembly protein FliH	2.43181
EIELFIGP_04280	hypothetical protein	2.87803	GPNADHDJ_01145	hypothetical protein	-2.23088	NIPOLPBK_01967	acetyl-CoA carboxylase biotin carboxylase subunit	-2.24967	FLFIOBJN_03904	MFS transporter	2.52877
EIELFIGP_00736	hypothetical protein	5.42797	GPNADHDJ_03527	class I SAM-dependent methyltransferase	-2.00937	NIPOLPBK_00959	hypothetical protein	-2.29991	FLFIOBJN_04018	flagellar assembly peptidoglycan hydrolase FlgJ	2.99032
down regulated			GPNADHDJ_03815	deoxyribonuclease V	-2.23005	NIPOLPBK_04125	transglutaminase domain-containing protein	-2.68271	FLFIOBJN_03604	bifunctional molybdenum cofactor biosynthesis protein MoaC/MoaB	3.41859
Locus-tag	Annotation	log2 fold-change	GPNADHDJ_03160	hypothetical protein	-2.49963	NIPOLPBK_02329	CoA transferase subunit B	-2.19606	FLFIOBJN_02410	hypothetical protein	2.34041
EIELFIGP_04287	serine protease	-2.28424	GPNADHDJ_01115	conjugal transfer protein TrbE	-2.62482	NIPOLPBK_01330	hypothetical protein	-2.49014	FLFIOBJN_02409	hypothetical protein	2.27389
EIELFIGP_00065	hypothetical protein	-2.28615	GPNADHDJ_01119	ribbon-helix-helix protein, CopG family	-2.88699	NIPOLPBK_01518	dipeptidyl aminopeptidase	-2.52456	FLFIOBJN_02032	hypothetical protein	2.0732
EIELFIGP_01687	hypothetical protein	-2.22635				NIPOLPBK_04127	dipeptide epimerase	-2.6338	FLFIOBJN_03905	hemerythrin	3.69347
EIELFIGP_02207	hypothetical protein	-2.63709				NIPOLPBK_00757	beta-ketoacyl-[acyl-carrier-protein] synthase II	-2.21446	FLFIOBJN_03747	chemotaxis protein CheY	2.07383
EIELFIGP_02220	GtrA family protein	-2.04569				NIPOLPBK_02153	phage tail tape measure protein	-4.02357	FLFIOBJN_03601	molybdopterin converting factor subunit 2 protein	2.78283
EIELFIGP_04093	RNA polymerase-associated protein RapA	-2.62478				NIPOLPBK_02150	phage tail protein	-2.68759	FLFIOBJN_04432	methyl-accepting chemotaxis protein	2.53857
EIELFIGP_04663	autotransporter domain-containing protein	-2.54845				NIPOLPBK_02151	phage tail protein	-3.27149	FLFIOBJN_03745	chemotaxis protein CheA	2.25878
EIELFIGP_00067	hypothetical protein	-2.46477				NIPOLPBK_02164	hypothetical protein	-3.77335	FLFIOBJN_01296	hypothetical protein	2.21578
EIELFIGP_00066	hypothetical protein	-3.08585				NIPOLPBK_02152	tail protein	-3.33245	FLFIOBJN_02360	hypothetical protein	3.3502
EIELFIGP_01368	hypothetical protein	-2.17647				NIPOLPBK_02165	lysozyme	-3.67637	FLFIOBJN_03733	hypothetical protein	3.53932
EIELFIGP_00384	malonate decarboxylase holo-[acyl-carrier-protein] synthase	-2.19209				NIPOLPBK_01328	N-acetyl-gamma-glutamyl-phosphate reductase	-2.15568	FLFIOBJN_04017	flagellar basal body P-ring protein FlgI	3.30313
EIELFIGP_04092	hypothetical protein	-2.18813				NIPOLPBK_01326	acetylglutamate kinase	-2.09999	FLFIOBJN_03602	molybdopterin synthase sulfur carrier subunit	3.05712
EIELFIGP_00602	response regulator	-2.06681				NIPOLPBK_04123	penicillin-binding protein 4	-3.95151	FLFIOBJN_03600	molybdenum cofactor guanylyltransferase	2.78739
EIELFIGP_01366	hypothetical protein	-2.50901				NIPOLPBK_01786	TldD/PmbA family protein	-2.09512	FLFIOBJN_01564	type 1 fimbrial protein	3.56443
EIELFIGP_02206	hypothetical protein	-2.2318				NIPOLPBK_03637	ketohydroxyglutarate aldolase	-2.18613	FLFIOBJN_04290	flagellar hook-basal body complex protein FliE	3.09306
EIELFIGP_03342	tryptophan synthase subunit alpha	-2.03001				NIPOLPBK_00195	nucleotidyltransferase family protein	-2.04634	FLFIOBJN_04298	FliI/YscN family ATPase	2.44949
EIELFIGP_02203	hypothetical protein	-2.16156				NIPOLPBK_02158	tail protein	-3.56423	FLFIOBJN_00536	DNA-binding response regulator	2.17956
EIELFIGP_01367	CusA/CzcA family heavy metal efflux RND transporter	-2.14277				NIPOLPBK_01740	SECIS_3	-3.63937	FLFIOBJN_04292	flagellar motor switch protein FliG	2.20554
EIELFIGP_00326	membrane protein	-2.02443				NIPOLPBK_02159	phage tail protein I	-3.73364	FLFIOBJN_02543	chemotaxis protein	3.88083
EIELFIGP_03196	nuclear transport factor 2 family protein	-2.13227				NIPOLPBK_02156	tail protein	-2.09474	FLFIOBJN_02733	hypothetical protein	2.28599
						NIPOLPBK_00729	epimerase	-2.07994	FLFIOBJN_00518	TolC family protein	2.03833
						NIPOLPBK_01982	hypothetical protein	-2.30141	FLFIOBJN_00057	patatin	2.65363
						NIPOLPBK_01327	N-acetyltransferase	-2.01994	FLFIOBJN_03373	phosphopantetheine-binding protein	4.35319
						NIPOLPBK_01331	glutamate 5-kinase	-2.41667	FLFIOBJN_03490	hypothetical protein	5.35781
						NIPOLPBK_04268	hypothetical protein	-2.33936	FLFIOBJN_04393	heme ABC transporter ATP-binding protein	2.61096
						NIPOLPBK_02160	baseplate assembly protein	-4.38019	FLFIOBJN_03922	TonB-dependent receptor	2.84699
						NIPOLPBK_03660	amino acid permease	-2.01305	FLFIOBJN_02540	chemotaxis response regulator protein-glutamate methylesterase	3.08466
									FLFIOBJN_03749	MinD/ParA family protein	2.47822
									FLFIOBJN_00452	HAMP domain-containing protein	3.52704
									FLFIOBJN_04009	chemotaxis protein CheV	2.70041
									FLFIOBJN_03590	transcriptional regulator	2.28739
									FLFIOBJN_02755	KR domain-containing protein	3.76437
									FLFIOBJN_04172	short-chain fatty acid transporter	2.16062
									FLFIOBJN_00173	hypothetical protein	2.05711
									FLFIOBJN_02657	acetyl-CoA C-acyltransferase	2.68562
									FLFIOBJN_00669	helix-turn-helix domain-containing protein	4.03342
									FLFIOBJN_02542	chemotaxis protein CheR	4.22888
									FLFIOBJN_00666	hypothetical protein	2.01468
									FLFIOBJN_02036	L-lactate permease	4.98856
									FLFIOBJN_02538	hypothetical protein	2.09576
									FLFIOBJN_04366	flagellar protein FliT	2.59225
									FLFIOBJN_00704	hypothetical protein	2.13466
									FLFIOBJN_04008	flagella basal body P-ring formation protein FlgA	2.01002
									FLFIOBJN_02256	F420H(2):quinone oxidoreductase	3.68304
									FLFIOBJN_00670	hypothetical protein	2.02843
									FLFIOBJN_01327	NAD(P)-dependent oxidoreductase	1.99652
									FLFIOBJN_00653	hypothetical protein	3.72225
									FLFIOBJN_00454	MFS transporter	2.82566
									FLFIOBJN_03738	chemotaxis protein CheA	2.34662
									FLFIOBJN_04291	flagellar M-ring protein FliF	2.06519
									FLFIOBJN_01563	fimbrial biogenesis outer membrane usher protein	4.80056
									FLFIOBJN_03374	2,3-dihydro-2,3-dihydroxybenzoate synthetase	4.66384
									FLFIOBJN_00318	hydroxypyruvate isomerase	2.35828
									FLFIOBJN_01236	methyl-accepting chemotaxis protein	3.19289
									FLFIOBJN_03622	TonB-dependent receptor	2.93095
									FLFIOBJN_02734	universal stress protein	2.84306
									FLFIOBJN_03603	molybdopterin molybdenumtransferase MoeA	2.90632
									FLFIOBJN_03431	L2 family class A beta-lactamase	4.79196
									FLFIOBJN_02598	bifunctional aspartate kinase/homoserine dehydrogenase I	3.10167
									FLFIOBJN_02069	porin	5.26912
									FLFIOBJN_04365	flagellar export chaperone FliS	2.96048
									down regulated
									Locus-tag	Annotation	log2 fold-change
									FLFIOBJN_02640	AcrB/AcrD/AcrF family protein	-4.16855
									FLFIOBJN_04056	N-acetyltransferase	-2.04506
									FLFIOBJN_03467	hypothetical protein	-2.98633
									FLFIOBJN_04133	hypothetical protein	-2.11085
									FLFIOBJN_00646	hypothetical protein	-3.24207
									FLFIOBJN_02179	site-specific integrase	-3.00603
									FLFIOBJN_00142	hypothetical protein	-2.15157
									FLFIOBJN_00156	hypothetical protein	-2.03951
									FLFIOBJN_02518	DNA-binding protein	-2.63547
									FLFIOBJN_03505	Alkylmercury lyase	-2.54199
									FLFIOBJN_00143	H-NS histone family protein	-2.56284
									FLFIOBJN_02182	hypothetical protein	-3.76732
									FLFIOBJN_03477	hypothetical protein	-2.60447
									FLFIOBJN_04161	hypothetical protein	-2.53949
									FLFIOBJN_04144	phosphodiesterase	-2.01784
									FLFIOBJN_01674	hypothetical protein	-2.09532
									FLFIOBJN_04151	hypothetical protein	-2.15864
									FLFIOBJN_02151	rod shape-determining protein RodA	-2.07028
									FLFIOBJN_00145	serine hydrolase	-3.25536
									FLFIOBJN_03506	mercury(II) reductase	-2.19741
									FLFIOBJN_04147	hypothetical protein	-3.15329
									FLFIOBJN_02226	hypothetical protein	-2.29325
									FLFIOBJN_01619	hypothetical protein	-2.03421
									FLFIOBJN_03466	hypothetical protein	-2.65295
									FLFIOBJN_01675	hypothetical protein	-2.11638
									FLFIOBJN_01670	hypothetical protein	-3.0225
									FLFIOBJN_01663	hypothetical protein	-2.00397
									FLFIOBJN_03504	hypothetical protein	-2.29812
									FLFIOBJN_02183	hypothetical protein	-3.13216
									FLFIOBJN_01669	hypothetical protein	-2.35397
									FLFIOBJN_04124	hypothetical protein	-2.16906
									FLFIOBJN_04132	hypothetical protein	-2.46076
									FLFIOBJN_04131	hypothetical protein	-2.36168
									FLFIOBJN_03481	hypothetical protein	-2.95974
									FLFIOBJN_02641	AcrB/AcrD/AcrF family protein	-3.7755
									FLFIOBJN_02681	hypothetical protein	-2.45121
									FLFIOBJN_03465	hypothetical protein	-2.17397
									FLFIOBJN_02449	characterized ACR protein	-2.09889
									FLFIOBJN_01350	hypothetical protein	-2.06443
									FLFIOBJN_04433	hypothetical protein	-4.00247
									FLFIOBJN_00171	RecBCD enzyme subunit RecB	-2.24369
									FLFIOBJN_00159	hypothetical protein	-2.68165
									FLFIOBJN_03474	hypothetical protein	-2.68078
									FLFIOBJN_02180	hypothetical protein	-3.12706
									FLFIOBJN_00168	hypothetical protein	-2.1354
									FLFIOBJN_02181	DNA-binding protein	-2.09452
									FLFIOBJN_04143	hypothetical protein	-2.17083
									FLFIOBJN_04054	MexH family multidrug efflux RND transporter periplasmic adaptor subunit	-2.21435
									FLFIOBJN_02228	hypothetical protein	-3.60018
									FLFIOBJN_02178	tRNA-Cys	-3.19846
									FLFIOBJN_00254	two-component sensor histidine kinase	-2.12661
									FLFIOBJN_00144	serine hydrolase	-3.5105
									FLFIOBJN_02460	tRNA-Ser	-2.21483
									FLFIOBJN_04415	tRNA-Leu	-2.39316
									FLFIOBJN_04316	tRNA-Glu	-2.22475
