# Supplementary material for: Phenotypic and Transcriptomic Analyses of Seven Clinical Stenotrophomonas maltophilia Isolates Identify a Small Set of Shared and Commonly Regulated Genes Involved in the Biofilm Lifestyle
Source: Appl Environ Microbiol. 2020 Nov 24;86(24):e02038-20. doi: 10.1128/AEM.02038-20 (PMC7688217; doi:10.1128/AEM.02038-20)
Supplement: Revised Table S1 [file aem.02038-20_revised_table_s1.xlsx]

## Sheet: S4_sample_metadata
Table S1:	S. maltophilia clinical and environmental isolates used in this study together with their metadata.
Isolate ID	phylogenetic cluster	Country	City	Isolation origin	Defined isolation origin	Coordinate in figure 1	Reference
454	Sm6	Germany	Essen	human	cystic fibrosis	B1	1
677	Sm6	Germany	Karsruhe	human	respiratory tract	I2	1
1.4	Sm6	Germany	Karlsruhe	environmental	fresh water sediment	S14	2
33	Sm6	Germany	Essen	human	cystic fibrosis		1
4.1	Sm6	Germany	Karlsruhe	environmental	fresh water sediment	J14	2
4G	Sm7	Germany	Karlsruhe	environmental	fresh water sediment	I15	2
5.7	Sgn3	Germany	Karlsruhe	environmental	fresh water sediment	E3	2
5F17				environmental	fresh water sediment	G15	2
6.7	Sgn3	Germany	Karlsruhe	environmental	fresh water sediment	J5	2
6F2	Sm12	Germany	Karlsruhe	environmental	fresh water sediment	E15	2
7.4	Sm11	Germany	Karlsruhe	environmental	fresh water sediment	H3	2
7E	Sgn3	Germany	Karlsruhe	environmental	fresh water sediment	T3	2
8.1	Sgn3	Germany	Karlsruhe	environmental	fresh water sediment	C3	2
8a1				environmental	fresh water sediment	T14	2
8E	Sgn3	Germany	Karlsruhe	environmental	fresh water sediment	I1	2
B4	Sm4a	Germany	Karlsruhe	environmental	sewage system	O13	2
e1	Sm14			environmental	brackish water	S7	3
e13	Sm6			environmental	rhizosphere	K8	3
e2	Sm14			environmental	brackish water	G7	3
e20	Sgn3			environmental	rhizosphere	Q10	3
e21	Sm7	Germany	Brunswick	environmental	sewage system	I10	3
e22	Sm6	Germany	Brunswick	environmental	sewage system	A13	3
e4	Sgn3			environmental	rhizosphere	A8	3
e7				environmental	rhizosphere	K5	3
e8	Sgn3			environmental	rhizosphere	D11	3
GR3	Sm11	Germany	Karlsruhe	environmental	sewage system	N14	2
GR4	Sm11	Germany	Karlsruhe	environmental	sewage system	Q15	2
GS1	Sm4a	Germany	Karlsruhe	environmental	sewage system	E4	2
GS2	Sm6	Germany	Karlsruhe	environmental	sewage system	J10	2
HA14	Sm11	Germany	Karlsruhe	environmental	sewage system	L15	2
ICU331	Sm6	Germany	Essen	human	unknown	E1	1
K279a	Sm6	UK	Bristol	human	blood	H2	4
KA1	Sm9	Germany	Karlsruhe	environmental	sewage system	D7	2
KA41	Sm9	Germany	Karlsruhe	environmental	sewage system	D8	2
LMG10873				human	Case of conjunctivitis		5
NB2	Sm11	Germany	Karlsruhe	environmental	sewage system	L2	2
NS1-5	Sm11	Germany	Karlsruhe	environmental	unknown	P14	3
NS2-6	Sm11	Germany	Karlsruhe	environmental	unknown	Q13	3
NS296	Sgn3	Germany	Karlsruhe	environmental	unknown	H7	3
OU110	Sm15	Belgium	Antwerp	human	oropharyngeal swap		6
PC185	Sm10	Germany	Berlin	human	perineal swap		6
PC238	Sm4a	Germany	Berlin	human	perineal swap		6
PC239	Sm4a	Germany	Berlin	human	perineal swap	H5	6
PC240	Sm4a	Germany	Berlin	human	perineal swap	K7	6
PC256	Sm3	Germany	Berlin	human	perineal swap		6
PEG 13-101-78	Sm15	Germany	Hannover	human	urine	A2	7
PEG 13-101-79	Sm4a	Germany	Hannover	human	wound	N6	7
PEG 13-101-80	Sm6	Germany	Hannover	human	respiratory tract	K10	7
PEG 13-10-21	Sm6	Germany	Köln	human	other	Q2	7
PEG 13-102-10	Sm2	Germany	Hannover	human	respiratory tract	G9	7
PEG 13-102-11		Germany	Hannover	human	respiratory tract	F14	8
PEG 13-102-12	Sm2	Germany	Hannover	human	wound	P12	7
PEG 13-102-2	Sm9	Germany	Hannover	human	respiratory tract	N7	7
PEG 13-10-22	Sm15	Germany	Köln	human	respiratory tract	S13	7
PEG 13-102-3	Sm6	Germany	Hannover	human	respiratory tract	O8	7
PEG 13-102-4	Sm3	Germany	Hannover	human	respiratory tract	J13	7
PEG 13-10-24	Sm6	Germany	Köln	human	respiratory tract	G2	7
PEG 13-10-25	Sm4a	Germany	Köln	human	wound	N4	7
PEG 13-102-6	Sm13	Germany	Hannover	human	respiratory tract	K14	7
PEG 13-10-29	Sm6	Germany	Köln	human	wound	T9	7
PEG 13-10-31	Sm6	Germany	Köln	human	wound	Q3	7
PEG 13-10-34	Sm9	Germany	Köln	human	respiratory tract	N15	7
PEG 13-10-35	Sm4a	Germany	Köln	human	respiratory tract	R14	7
PEG 13-10-37	Sm6	Germany	Köln	human	respiratory tract	J15	7
PEG 13-10-39	Sm6	Germany	Köln	human	respiratory tract	B15	7
PEG 13-104-57	Sm3	Germany	Homburg/Saar	human	other	R10	7
PEG 13-104-58	Sm6	Germany	Homburg/Saar	human	wound	H13	7
PEG 13-104-62	Sm6	Germany	Homburg/Saar	human	respiratory tract	C15	7
PEG 13-106-55	Sm6	Germany	Homburg/Saar	human	respiratory tract	L6	7
PEG 13-106-64	Sm6	Germany	Homburg/Saar	human	wound	T15	7
PEG 13-106-65	Sm9	Germany	Homburg/Saar	human	blood	H14	7
PEG 13-106-67	Sm6	Germany	Homburg/Saar	human	wound	N13	7
PEG 13-108-12	Sm6	Germany	Homburg/Saar	human	catheter/drainage	L12	7
PEG 13-108-13	Sm6	Germany	Homburg/Saar	human	skin	F12	7
PEG 13-108-14	Sm7	Germany	Homburg/Saar	human	skin	I11	7
PEG 13-18-66	Sm9	Germany	Bonn	human	respiratory tract	C9	7
PEG 13-18-73	Sm4a	Germany	Bonn	human	perineal swap	J4	7
PEG 13-18-74	Sm4a	Germany	Bonn	human	respiratory tract	M3	7
PEG 13-18-77	Sm7	Germany	Bonn	human	respiratory tract	B4	7
PEG 13-19-4	Sm6	Germany	Bonn	human	respiratory tract	O4	7
PEG 13-2-37	Sm7	Germany	Ravensburg	human	respiratory tract	A4	7
PEG 13-2-38	Sm7	Germany	Ravensburg	human	wound	B10	7
PEG 13-2-40	Sm16	Germany	Ravensburg	human	respiratory tract	S15	7
PEG 13-2-41	Sm4a	Germany	Ravensburg	human	wound	P1	7
PEG 13-2-42	Sm6	Germany	Ravensburg	human	wound	J2	7
PEG 13-2-43	Sm6	Germany	Ravensburg	human	wound	T2	7
PEG 13-2-44	Sm4a	Germany	Ravensburg	human	respiratory tract	Q1	7
PEG 13-2-45	Sm7	Germany	Ravensburg	human	wound	K4	7
PEG 13-2-46	Sm11	Germany	Ravensburg	human	respiratory tract	C1	7
PEG 13-2-47	Sm9	Germany	Ravensburg	human	wound	N5	7
PEG 13-2-48	Sm6	Germany	Ravensburg	human	wound	P3	7
PEG 13-2-49	Sm4a	Germany	Ravensburg	human	wound	L3	7
PEG 13-25-33	Sm10	Germany	Berlin	human	respiratory tract	S5	7
PEG 13-25-35	Sm6	Germany	Berlin	human	respiratory tract	R6	7
PEG 13-25-36	Sm7	Germany	Berlin	human	respiratory tract	N8	7
PEG 13-25-37	Sm6	Germany	Berlin	human	respiratory tract	K6	7
PEG 13-25-38	Sm9	Germany	Berlin	human	respiratory tract	D1	7
PEG 13-25-40	Sm7	Germany	Berlin	human	respiratory tract	L7	7
PEG 13-25-42	Sm6	Germany	Berlin	human	respiratory tract	O10	7
PEG 13-25-45	Sm6	Germany	Berlin	human	respiratory tract	D3	7
PEG 13-25-46	Sm6	Germany	Berlin	human	perineal swap	O2	7
PEG 13-25-48	Sm6	Germany	Berlin	human	wound	N2	7
PEG 13-25-50	Sm6	Germany	Berlin	human	wound	B3	7
PEG 13-25-52	Sm11	Germany	Berlin	human	blood	Q4	7
PEG 13-29-44	Sm4a	Germany	Mainz	human	wound	O3	7
PEG 13-29-46	Sm13	Germany	Mainz	human	catheter/drainage	R4	7
PEG 13-29-49		Germany	Mainz	human	blood	L1	8
PEG 13-29-50		Germany	Mainz	human	wound	D2	8
PEG 13-29-54		Germany	Mainz	human	wound	R9	8
PEG 13-29-55	Sm12	Germany	Mainz	human	wound	G4	7
PEG 13-29-56	Sm17	Germany	Mainz	human	wound	D6	7
PEG 13-29-57	Sm6	Germany	Mainz	human	respiratory tract	A5	7
PEG 13-29-59		Germany	Mainz	human	wound	P4	8
PEG 13-29-60	Sm6	Germany	Mainz	human	respiratory tract	H11	7
PEG 13-29-61	Sm7	Germany	Mainz	human	respiratory tract	T8	7
PEG 13-33-78	Sm4a	Germany	Jena	human	wound	D10	7
PEG 13-33-79	Sm4a	Germany	Jena	human	wound	B12	7
PEG 13-33-80	Sm6	Germany	Jena	human	respiratory tract	L9	7
PEG 13-33-81	Sm2	Germany	Jena	human	respiratory tract	L13	7
PEG 13-34-1	Sm7	Germany	Jena	human	respiratory tract	A14	7
PEG 13-34-10	Sm6	Germany	Jena	human	respiratory tract	P11	7
PEG 13-34-11	Sm14	Germany	Jena	human	catheter/drainage	L8	7
PEG 13-34-12	Sm3	Germany	Jena	human	wound	R15	7
PEG 13-34-13	Sm4a	Germany	Jena	human	respiratory tract	E12	7
PEG 13-34-14	Sm4b	Germany	Jena	human	skin	S4	7
PEG 13-34-15	Sm6	Germany	Jena	human	respiratory tract	L5	7
PEG 13-34-2	Sm6	Germany	Jena	human	respiratory tract	O12	7
PEG 13-34-5	Sm4a	Germany	Jena	human	wound	B14	7
PEG 13-34-8	Sm6	Germany	Jena	human	catheter/drainage	K13	7
PEG 13-34-9	Sm6	Germany	Jena	human	respiratory tract	N12	7
PEG 13-36-76	Sm2	Germany	Heidelberg	human	respiratory tract	H4	7
PEG 13-36-78	Sm15	Germany	Heidelberg	human	respiratory tract	N9	7
PEG 13-36-79	Sm9	Germany	Heidelberg	human	respiratory tract	S2	7
PEG 13-36-81	Sm9	Germany	Heidelberg	human	respiratory tract	F4	7
PEG 13-37-10	Sm6	Germany	Heidelberg	human	wound	M7	7
PEG 13-37-12	Sm6	Germany	Heidelberg	human	wound	I4	7
PEG 13-37-2		Germany	Heidelberg	human	wound	Q5	8
PEG 13-37-3	Sm6	Germany	Heidelberg	human	wound	I9	7
PEG 13-37-5	Sm7	Germany	Heidelberg	human	wound	T7	7
PEG 13-37-6	Sm12	Germany	Heidelberg	human	wound	R2	7
PEG 13-37-9	Sm9	Germany	Heidelberg	human	respiratory tract	D5	7
PEG 13-42-39	Sm6	Germany	Fulda	human	skin	F6	7
PEG 13-42-45	Sm10	Germany	Fulda	human	respiratory tract	G5	7
PEG 13-42-49	Sm6	Germany	Fulda	human	other	T5	7
PEG 13-42-52	Sm6	Germany	Fulda	human	urine	D4	7
PEG 13-49-14	Sm4a	Germany	Karlsruhe	human	urine	M4	7
PEG 13-49-16	Sm10	Germany	Karlsruhe	human	respiratory tract	K2	7
PEG 13-49-18	Sm6	Germany	Karlsruhe	human	urine	J7	7
PEG 13-49-19	Sm10	Germany	Karlsruhe	human	blood	H6	7
PEG 13-49-20	Sm17	Germany	Karlsruhe	human	urine	G12	7
PEG 13-49-21	Sm6	Germany	Karlsruhe	human	respiratory tract	N1	7
PEG 13-49-25	Sm6	Germany	Karlsruhe	human	wound	K1	7
PEG 13-49-26	Sm6	Germany	Karlsruhe	human	other	R1	7
PEG 13-49-7	Sm6	Germany	Karlsruhe	human	respiratory tract	N3	7
PEG 13-49-8		Germany	Karlsruhe	human	wound	P2	7
PEG 13-49-9	Sm16	Germany	Karlsruhe	human	respiratory tract	M2	7
PEG 13-52-19	Sm4b	Germany	Düsseldorf	human	respiratory tract	B2	7
PEG 13-52-22	Sm4a	Germany	Düsseldorf	human	blood	I3	7
PEG 13-52-23	Sm3	Germany	Düsseldorf	human	catheter/drainage	K15	7
PEG 13-52-24	Sm6	Germany	Düsseldorf	human	other	C14	7
PEG 13-52-25	Sm4a	Germany	Düsseldorf	human	wound	T12	7
PEG 13-52-27	Sm7	Germany	Düsseldorf	human	respiratory tract	A12	7
PEG 13-52-28	Sm6	Germany	Düsseldorf	human	respiratory tract	F15	7
PEG 13-52-29	Sm6	Germany	Düsseldorf	human	respiratory tract	D15	7
PEG 13-55-10	Sm6	Germany	München	human	respiratory tract	E14	7
PEG 13-55-12	Sm3	Germany	München	human	wound	I13	7
PEG 13-55-14	Sm8	Germany	München	human	respiratory tract	P5	7
PEG 13-55-15	Sm6	Germany	München	human	wound	E7	7
PEG 13-55-21	Sm6	Germany	München	human	respiratory tract	C6	7
PEG 13-55-22	Sm6	Germany	München	human	wound	A3	7
PEG 13-55-24	Sm6	Germany	München	human	respiratory tract	C2	7
PEG 13-55-25	Sm3	Germany	München	human	wound	D14	7
PEG 13-55-9	Sm4a	Germany	München	human	respiratory tract	P13	7
PEG 13-61-20		Germany	Kiel	human	wound	Q9	8
PEG 13-61-21	Sm2	Germany	Kiel	human	respiratory tract	E13	7
PEG 13-61-22	Sm2	Germany	Kiel	human	wound	P6	7
PEG 13-61-23	Sm6	Germany	Kiel	human	respiratory tract	K9	7
PEG 13-61-25	Sm6	Germany	Kiel	human	respiratory tract	C13	7
PEG 13-61-26	Sm6	Germany	Kiel	human	respiratory tract	C12	7
PEG 13-61-27	Sm2	Germany	Kiel	human	respiratory tract	G10	7
PEG 13-61-28	Sm6	Germany	Kiel	human	respiratory tract	T10	7
PEG 13-61-29	Sm7	Germany	Kiel	human	catheter/drainage	I7	7
PEG 13-61-30	Sm2	Germany	Kiel	human	respiratory tract	A10	7
PEG 13-61-31	Sm2	Germany	Kiel	human	respiratory tract	P7	7
PEG 13-61-32	Sm2	Germany	Kiel	human	respiratory tract	I5	7
PEG 13-61-35	Sm9	Germany	Kiel	human	respiratory tract	A9	7
PEG 13-61-37	Sm4a	Germany	Kiel	human	wound	B9	7
PEG 13-61-38	Sm10	Germany	Kiel	human	respiratory tract	J12	7
PEG 13-64-19	Sm6	Germany	Essen	human	respiratory tract	S12	7
PEG 13-64-20	Sm2	Germany	Essen	human	respiratory tract	M11	7
PEG 13-64-21	Sm7	Germany	Essen	human	blood	T13	7
PEG 13-64-22	Sm6	Germany	Essen	human	respiratory tract	H15	7
PEG 13-64-23	Sm12	Germany	Essen	human	catheter/drainage	F13	7
PEG 13-64-24	Sgn4	Germany	Essen	human	wound	P8	7
PEG 13-64-26	Sm4a	Germany	Essen	human	respiratory tract	T11	7
PEG 13-64-27	Sm6	Germany	Essen	human	respiratory tract	Q14	7
PEG 13-64-28	Sm7	Germany	Essen	human	respiratory tract	E10	7
PEG 13-64-29	Sm7	Germany	Essen	human	respiratory tract	G13	7
PEG 13-64-30	Sm6	Germany	Essen	human	respiratory tract	M14	7
PEG 13-64-31	Sm6	Germany	Essen	human	respiratory tract	I12	7
PEG 13-64-32	Sm6	Germany	Essen	human	blood	F10	7
PEG 13-64-33	Sm6	Germany	Essen	human	respiratory tract	M1	7
PEG 13-64-34	Sm14	Germany	Essen	human	respiratory tract	Q8	7
PEG 13-64-35	Sm6	Germany	Essen	human	respiratory tract	D9	7
PEG 13-64-36	Sm9	Germany	Essen	human	respiratory tract	E5	7
PEG 13-67-14	Sm6	Switzerland	CH-Aarau	human	respiratory tract	O14	7
PEG 13-67-15	Sm6	Switzerland	CH-Aarau	human	respiratory tract	H1	7
PEG 13-67-23	Sm6	Switzerland	CH-Aarau	human	other	H10	7
PEG 13-67-26	Sm6	Switzerland	CH-Aarau	human	respiratory tract	I8	7
PEG 13-67-27	Sm7	Switzerland	CH-Aarau	human	wound	M5	7
PEG 13-67-28	Sm6	Switzerland	CH-Aarau	human	respiratory tract	S9	7
PEG 13-67-29	Sm6	Switzerland	CH-Aarau	human	urine	K11	7
PEG 13-67-30	Sm6	Switzerland	CH-Aarau	human	other	G14	7
PEG 13-67-31	Sm4a	Switzerland	CH-Aarau	human	respiratory tract	S8	7
PEG 13-67-32	Sm4a	Switzerland	CH-Aarau	human	other	D12	7
PEG 13-67-33	Sm10	Switzerland	CH-Aarau	human	other	M13	7
PEG 13-68-65	Sm2	Germany	Bochum	human	wound	R12	7
PEG 13-68-67	Sm2	Germany	Bochum	human	wound	L11	7
PEG 13-68-68	Sm6	Germany	Bochum	human	respiratory tract	E11	7
PEG 13-68-71	Sm4a	Germany	Bochum	human	wound	A6	7
PEG 13-68-72	Sm6	Germany	Bochum	human	wound	Q6	7
PEG 13-68-74	Sm4a	Germany	Bochum	human	urine	M6	7
PEG 13-68-75	Sm15	Germany	Bochum	human	respiratory tract	A15	7
PEG 13-68-80	Sm6	Germany	Bochum	human	respiratory tract	B6	7
PEG 13-69-1	Sm6	Germany	Bochum	human	catheter/drainage	P10	7
PEG 13-71-69	Sm7	Germany	Münster	human	respiratory tract	K12	7
PEG 13-71-70	Sm7	Germany	Münster	human	respiratory tract	M12	7
PEG 13-71-71	Sm7	Germany	Münster	human	wound	Q11	7
PEG 13-71-72	Sm3	Germany	Münster	human	respiratory tract	O11	7
PEG 13-71-73	Sm4a	Germany	Münster	human	wound	J6	7
PEG 13-71-74	Sm3	Germany	Münster	human	urine	I14	7
PEG 13-71-75	Sm3	Germany	Münster	human	respiratory tract	Q12	7
PEG 13-71-76	Sm10	Germany	Münster	human	wound	L14	7
PEG 13-71-77	Sm2	Germany	Münster	human	other	G11	7
PEG 13-71-78	Sm6	Germany	Münster	human	respiratory tract	M10	7
PEG 13-74-56	Sm6	Germany	Marburg	human	respiratory tract	C8	7
PEG 13-74-57	Sm6	Germany	Marburg	human	respiratory tract	O15	7
PEG 13-74-58	Sm4b	Germany	Marburg	human	urine	P15	7
PEG 13-74-60	Sm6	Germany	Marburg	human	respiratory tract	N11	7
PEG 13-74-61	Sm6	Germany	Marburg	human	respiratory tract	A11	7
PEG 13-74-63	Sm5	Germany	Marburg	human	respiratory tract	R7	7
PEG 13-74-64	Sm6	Germany	Marburg	human	respiratory tract	N10	7
PEG 13-74-65	Sm7	Germany	Marburg	human	respiratory tract	F7	7
PEG 13-77-37	Sm6	Austria	A-Innsbruck	human	wound	I6	7
PEG 13-77-38	Sm6	Austria	A-Innsbruck	human	wound	S1	7
PEG 13-77-39	Sm4a	Austria	A-Innsbruck	human	other	O5	7
PEG 13-77-40	Sm6	Austria	A-Innsbruck	human	wound	F2	7
PEG 13-77-42	Sm6	Austria	A-Innsbruck	human	respiratory tract	G6	7
PEG 13-77-43	Sm2	Austria	A-Innsbruck	human	catheter/drainage	E6	7
PEG 13-77-44	Sm2	Austria	A-Innsbruck	human	respiratory tract	C7	7
PEG 13-77-46	Sm10	Austria	A-Innsbruck	human	respiratory tract	M9	7
PEG 13-77-47	Sm6	Austria	A-Innsbruck	human	catheter/drainage	C10	7
PEG 13-77-49	Sm6	Austria	A-Innsbruck	human	urine	S11	7
PEG 13-77-51	Sm9	Austria	A-Innsbruck	human	respiratory tract	C4	7
PEG 13-80-32	Sm13	Germany	Regensburg	human	respiratory tract	Q7	7
PEG 13-80-33	Sm13	Germany	Regensburg	human	respiratory tract	R8	7
PEG 13-80-34	Sm13	Germany	Regensburg	human	respiratory tract	C11	7
PEG 13-80-39	Sm6	Germany	Regensburg	human	respiratory tract	R11	7
PEG 13-80-40	Sm13	Germany	Regensburg	human	respiratory tract	C5	7
PEG 13-80-45	Sm6	Germany	Regensburg	human	respiratory tract	L10	7
PEG 13-80-46	Sm7	Germany	Regensburg	human	wound	E9	7
PEG 13-80-47	Sm6	Germany	Regensburg	human	respiratory tract	P9	7
PEG 13-80-49	Sm6	Germany	Regensburg	human	respiratory tract	T1	7
PEG 13-80-50	Sm6	Germany	Regensburg	human	wound	J3	7
PEG 13-80-51	Sm6	Germany	Regensburg	human	respiratory tract	E8	7
PEG 13-85-39	Sm6	Switzerland	CH-Basel	human	respiratory tract	E2	7
PEG 13-85-41	Sm6	Switzerland	CH-Basel	human	respiratory tract	G1	7
PEG 13-85-46	Sm2	Switzerland	CH-Basel	human	other	J1	7
PEG 13-85-48	Sm6	Switzerland	CH-Basel	human	respiratory tract	O1	7
PEG 13-85-49	Sm6	Switzerland	CH-Basel	human	respiratory tract	A1	7
PEG 13-85-51	Sm10	Switzerland	CH-Basel	human	respiratory tract	R3	7
PEG 13-85-56	Sm3	Switzerland	CH-Basel	human	respiratory tract	B5	7
PEG 13-85-57	Sm6	Switzerland	CH-Basel	human	respiratory tract	L4	7
PEG 13-85-58	Sm4a	Switzerland	CH-Basel	human	respiratory tract	S6	7
PEG 13-91-1	Sm7	Germany	Moers	human	respiratory tract	O6	7
PEG 13-91-10	Sgn4	Germany	Moers	human	wound	M15	7
PEG 13-91-13	Sm9	Germany	Moers	human	wound	R5	7
PEG 13-91-14	Sm6	Germany	Moers	human	respiratory tract	O9	7
PEG 13-91-15	Sgn4	Germany	Moers	human	respiratory tract	F11	7
PEG 13-91-18	Sm8	Germany	Moers	human	respiratory tract	R13	7
PEG 13-91-2	Sm4a	Germany	Moers	human	respiratory tract	B7	7
PEG 13-91-4	Sm6	Germany	Moers	human	respiratory tract	J9	7
PEG 13-91-6	Sm7	Germany	Moers	human	respiratory tract	F9	7
PEG 13-91-8	Sm6	Germany	Moers	human	respiratory tract	T4	7
PEG 13-94-11	Sm6	Germany	Rostock	human	respiratory tract	B11	7
PEG 13-94-12	Sm4a	Germany	Rostock	human	urine	D13	7
PEG 13-94-13	Sm6	Germany	Rostock	human	wound	S10	7
PEG 13-94-14	Sm6	Germany	Rostock	human	catheter/drainage	J11	7
PEG 13-94-15	Sm4a	Germany	Rostock	human	urine	M8	7
PEG 13-94-16	Sm17	Germany	Rostock	human	urine	A7	7
PEG 13-94-17	Sm6	Germany	Rostock	human	wound	H12	7
PEG 13-94-18	Sm4a	Germany	Rostock	human	respiratory tract	B8	7
PEG 13-94-19	Sm4a	Germany	Rostock	human	wound	F8	7
PEG 13-94-25	Sm5	Germany	Rostock	human	respiratory tract	F3	7
PEG 13-97-62	Sm3	Germany	Rostock	human	respiratory tract	G3	7
PEG 13-99-12	Sm6	Germany	Frankfurt am Main	human	other	J8	7
PEG 13-99-13	Sm6	Germany	Frankfurt am Main	human	blood	H9	7
PEG 13-99-14	Sm3	Germany	Frankfurt am Main	human	blood	F5	7
PEG 13-99-16	Sm10	Germany	Frankfurt am Main	human	skin	G8	7
PL12	Sm6	Slovenia	Ljubljana	human	perineal swap		6
RA9	Sm11	Germany	Karlsruhe	environmental	sewage system	B13	2
RB16	Sm6	Germany	Karlsruhe	environmental	sewage system	S3	2
S289	Sm3	Spain	Barcelona	human	sputum		6
SKA14	Sm12	Germany	Karlsruhe	environmental	sea	O7	9
SKK55	Sm3	Germany	Karlsruhe	human	respiratory tract	F1	1
X434	Sm11	Germany	Karlsruhe	environmental	tap water	T6	2
X743	Sgn4	Germany	Karlsruhe	environmental	tap water	H8	2
X968	Sm7	Germany	Karlsruhe	environmental	tap water	K3	2
References
1	Steinmann J, Mamat U, Abda EM, Kirchhoff L, Streit WR, Schaible UE, Niemann S, Kohl TA. 2018. Analysis of Phylogenetic Variation of Stenotrophomonas maltophilia Reveals Human-Specific Branches. Front Microbiol 9:806.
2	Adamek M, Overhage J, Bathe S, Winter J, Fischer R, Schwartz T. 2011. Genotyping of environmental and clinical Stenotrophomonas maltophilia isolates and their pathogenic potential. PLoS One 6:e27615.
3	Minkwitz A, Berg G. 2001. Comparison of antifungal activities and 16S ribosomal DNA sequences of clinical and environmental isolates of Stenotrophomonas maltophilia. J Clin Microbiol 39:139-45.
4	Crossman LC, Gould VC, Dow JM, Vernikos GS, Okazaki A, Sebaihia M, Saunders D, Arrowsmith C, Carver T, Peters N, Adlem E, Kerhornou A, Lord A, Murphy L, Seeger K, Squares R, Rutter S, Quail MA, Rajandream MA, Harris D, Churcher C, Bentley SD, Parkhill J, Thomson NR, Avison MB. 2008. The complete genome, comparative and functional analysis of Stenotrophomonas maltophilia reveals an organism heavil…
5	Hauben L, Vauterin L, Moore ER, Hoste B, Swings J. 1999. Genomic diversity of the genus Stenotrophomonas. Int J Syst Bacteriol 49 Pt 4:1749-60.
6	Huedo P, Yero D, Martinez-Servat S, Estibariz I, Planell R, Martinez P, Ruyra A, Roher N, Roca I, Vila J, Daura X, Gibert I. 2014. Two different rpf clusters distributed among a population of Stenotrophomonas maltophilia clinical strains display differential diffusible signal factor production and virulence regulation. J Bacteriol 196:2431-42.
7	Gröschel MI, Meehan CJ, Barilar I, Diricks M, Gonzaga A, Steglich M, Conchillo-Sole O, Scherer IC, Mamat U, Luz CF, De Bruyne K, Utpatel C, Yero D, Gibert I, Daura X, Kampmeier S, Rahman NA, Kresken M, van der Werf TS, Alio I, Streit WR, Zhou K, Schwartz T, Rossen JWA, Farhat MR, Schaible UE, Nubel U, Rupp J, Steinmann J, Niemann S, Kohl TA. 2020. The phylogenetic landscape and nosocomial spread …
8	Steinmann J. 2013. 3. Institut für Klinikhygiene, Medizinische Mikrobiologie und Klinische Infektiologie, Universitätsinstitut der Paracelsus Medizinischen Privatuniversität Klinikum Nürnberg.
9	Hagström A, Pinhassi J, Zweifel UL. 2000. Biogeographical diversity among marine bacterioplankton. Aquat Microb Ecol 21:14.
